# Supplementary material for: scRepli-RamDA-seq: a multi-omics technology enabling the analysis of gene expression dynamics during S-phase
Source: Nat Commun. 2025 Dec 15;16:10902. doi: 10.1038/s41467-025-64688-1 (PMC12705686; doi:10.1038/s41467-025-64688-1)
Supplement: Supplementary file 3 — Supplementary Data 1 [file 41467_2025_64688_MOESM3_ESM.xlsx]

## Sheet: Legends
Supplementary Data 1: Sample list
Lists of NGS samples that we generated (including those did not pass quality controls)
1) NGS samples generated from mid-S hTERT-RPE1
2) NGS samples generated from mouse 8-cell embryos
3) NGS samples generated from CBMS1 mESCs throughout the S-phase
4) NGS samples generated from hTERT-RPE1 throughout the S-phase
5) NGS samples generated from mid-S HAP1
6) NGS samples generated from G1 IMR-90
Column definitions in worksheets are as follows:
Sample_name	Specific name of each sample
Source	Source of data
Phase	Specific cell-cycle phase
Method	Method used to prepare sample
DNA-seq reads	Number of raw reads for DNA-seq analysis
AfterClean	Number of reads after cleaning by picard
UnmappedReads	Number of reads unmapped to reference genome
AfterCleanMAPQ10	Number of reads retained after cleaning with a mapping quality (MAPQ) score of 10 or higher
AfterCleanMAPQ20	Number of reads retained after cleaning with a mapping quality (MAPQ) score of 20 or higher
AfterCleanMAPQ30	Number of reads retained after cleaning with a mapping quality (MAPQ) score of 30 or higher
AfterCleanRmDup	Number of reads retained after cleaning and removing duplicates
AfterCleanRmDupMAPQ10	Number of reads retained after cleaning and removing duplicates with a mapping quality (MAPQ) score of 10 or higher
AfterCleanRmDupMAPQ20	Number of reads retained after cleaning and removing duplicates with a mapping quality (MAPQ) score of 20 or higher
AfterCleanRmDupMAPQ30	Number of reads retained after cleaning and removing duplicates with a mapping quality (MAPQ) score of 30 or higher
Mapped to genome (bp)	Number of bases mapped to reference genome with depth = 1 (computed by genomeCoverageBed)
Total genome length (bp)	Size of the entire reference genome in base pairs
Coverage over genome (>1)	Coverage or fraction of bases on the entire genome with depth = 1 (max coverage = 1)
MAD_score_log2	MAD score calculated by using the log2 ratio of counted reads to the median of counted reads across the whole genome, in nonoverlapping 200-kb windows.
total_bins	Total bins in scRT profile
unrep_bins	Total unreplicated bins (1-copy) in scRT profile
rep_bins	Total replicated bins (2-copy) in scRT profile
nodata_bins	Total bins with no data in scRT profile
% replication score	Percentage replication of genome
RNA-seq reads	Number of raw reads for RNA-seq analysis
NumOfDetGenes_mqc-generalstats-numofdetgenes-NumOfGenes	Number of detected genes by featureCounts (TPM>0)
CorrOfErcc_mqc-generalstats-corrofercc-corr	Correlation of ERCC (max = 1)
assignedRateAllGene_mqc-generalstats-assignedrateallgene-assignedRate	Percentage of reads assigned to all genes
assignedRateHistone_mqc-generalstats-assignedratehistone-assignedRate	Percentage of reads assigned to histone genes
assignedRateMt_mqc-generalstats-assignedratemt-assignedRate	Percentage of reads assigned to mitochondrial genes
initialReadsMappedRate_mqc-generalstats-initialreadsmappedrate-initialReadsMapRate	Percentage of initial reads successfully mapped to the reference genome
NumOfTsRsem_mqc-generalstats-numoftsrsem-NumOfTs	Number of detected transcripts by RSEM (TPM>0)
NumOfGeneRsem_mqc-generalstats-numofgenersem-NumOfGenes	Number of detected genes by RSEM (TPM>0)
Rsem_mqc-generalstats-rsem-alignable_percent	Percentage of reads alignable to the reference genome using RSEM
hisat2 summary of whole genomes_mqc-generalstats-hisat2_summary_of_whole_genomes-overall_alignment_rate	Percentage of reads alignable to the whole reference genome using hisat2
hisat2 summary of rRNA genomes_mqc-generalstats-hisat2_summary_of_rrna_genomes-overall_alignment_rate	Percentage of reads alignable to the rRNA genome using hisat2
featureCounts (summary of all genes)_mqc-generalstats-featurecounts_summary_of_all_genes-percent_assigned	Percentage of reads that were successfully assigned to genes using the featureCounts
featureCounts (summary of all genes)_mqc-generalstats-featurecounts_summary_of_all_genes-Assigned	Number of reads that were successfully assigned to genes using the featureCounts
featureCounts (summary of Mitochondrial genes)_mqc-generalstats-featurecounts_summary_of_mitochondrial_genes-percent_assigned	Percentage of reads that were successfully assigned to mitochondrial genes using the featureCounts
featureCounts (summary of Mitochondrial genes)_mqc-generalstats-featurecounts_summary_of_mitochondrial_genes-Assigned	Number of reads that were successfully assigned to mitochondrial genes using the featureCounts
featureCounts (summary of Histone genes)_mqc-generalstats-featurecounts_summary_of_histone_genes-percent_assigned	Percentage of reads that were successfully assigned to histone genes using the featureCounts
featureCounts (summary of Histone genes)_mqc-generalstats-featurecounts_summary_of_histone_genes-Assigned	Number of reads that were successfully assigned to histone genes using the featureCounts
FastQC (raw)_mqc-generalstats-fastqc_raw-percent_duplicates	Percentage of duplicate reads in the raw reads
FastQC (raw)_mqc-generalstats-fastqc_raw-percent_gc	Percentage of GC content in the raw reads
FastQC (raw)_mqc-generalstats-fastqc_raw-avg_sequence_length	Average sequence length of the raw reads
FastQC (raw)_mqc-generalstats-fastqc_raw-percent_fails	Percentage of raw reads that failed FastQC’s quality checks
FastQC (raw)_mqc-generalstats-fastqc_raw-total_sequences	Number of raw reads
FastQC (trimmed)_mqc-generalstats-fastqc_trimmed-percent_duplicates	Percentage of duplicate reads in the trimmed reads
FastQC (trimmed)_mqc-generalstats-fastqc_trimmed-percent_gc	Percentage of GC content in the trimmed reads
FastQC (trimmed)_mqc-generalstats-fastqc_trimmed-avg_sequence_length	Average sequence length of the trimmed reads
FastQC (trimmed)_mqc-generalstats-fastqc_trimmed-percent_fails	Percentage of trimmed reads that failed FastQC’s quality checks
FastQC (trimmed)_mqc-generalstats-fastqc_trimmed-total_sequences	Number of sequences remaining after trimming process
Low mapq	Cells with a mapping ratio (reads with a MAPQ > 10 divided by the total number of reads) below Q1 – 1.5×IQR across all samples were identified as outliers and excluded from the analysis.
MAD-score out-of-range	Cells with MAD scores >0.3 for G1 cells, and <0.4 or >0.8 for mid-S phase cells, were identified as outliers and excluded from the analysis.
% replication score out-of-range	Cells with percentage replication scores less than 10% and more than 90% were identified as outliers and excluded from the analysis.
Manhattan Distance outlier	Cells with a Manhattan distance (based on scRT profiles) above Q3 + 1.5×IQR across all samples were identified as outliers and excluded from the analysis.
Low unique mapped	Cells with low uniquely mapped below Q1 – 1.5×IQR across all samples were identified as outliers and excluded from the analysis.
Low genome mapped	Cells with low genome mapped below Q1 – 1.5×IQR across all samples were identified as outliers and excluded from the analysis.
High rRNA mapped	Cells with high rRNA mapped over Q3 + 1.5×IQR across all samples were identified as outliers and excluded from the analysis.
High mtRNA mapped	Cells with high mitochrondiral genome mapped over Q3 + 1.5×IQR across all samples were identified as outliers and excluded from the analysis.
filter out	Cells were identified as outliers and excluded from the analysis.
In this file, “-” indicates no data, “o” indicates applicable, and a blank indicates not applicable.

## Sheet: 01_hTERT-RPE1_midS_list
hTERT-RPE1 mid-S samples
Information				DNA-seq part																			RNA-seq part																							Filtering for DNA-seq part
Sample_name	Source	Phase	Method	DNA-seq reads	AfterClean	UnmappedReads	AfterCleanMAPQ10	AfterCleanMAPQ20	AfterCleanMAPQ30	AfterCleanRmDup	AfterCleanRmDupMAPQ10	AfterCleanRmDupMAPQ20	AfterCleanRmDupMAPQ30	Mapped to genome (bp)	Total genome length (bp)	Coverage over genome (>1)	MAD_score_log2	total_bins	unrep_bins	rep_bins	nodata_bins	% replication score	RNA-seq reads	NumOfDetGenes_mqc-generalstats-numofdetgenes-NumOfGenes	CorrOfErcc_mqc-generalstats-corrofercc-corr	assignedRateAllGene_mqc-generalstats-assignedrateallgene-assignedRate	assignedRateHistone_mqc-generalstats-assignedratehistone-assignedRate	assignedRateMt_mqc-generalstats-assignedratemt-assignedRate	initialReadsMappedRate_mqc-generalstats-initialreadsmappedrate-initialReadsMapRate	NumOfTsRsem_mqc-generalstats-numoftsrsem-NumOfTs	NumOfGeneRsem_mqc-generalstats-numofgenersem-NumOfGenes	Rsem_mqc-generalstats-rsem-alignable_percent	hisat2 summary of whole genomes_mqc-generalstats-hisat2_summary_of_whole_genomes-overall_alignment_rate	hisat2 summary of rRNA genomes_mqc-generalstats-hisat2_summary_of_rrna_genomes-overall_alignment_rate	featureCounts (summary of all genes)_mqc-generalstats-featurecounts_summary_of_all_genes-percent_assigned	featureCounts (summary of all genes)_mqc-generalstats-featurecounts_summary_of_all_genes-Assigned	featureCounts (summary of Mitochondrial genes)_mqc-generalstats-featurecounts_summary_of_mitochondrial_genes-percent_assigned	featureCounts (summary of Mitochondrial genes)_mqc-generalstats-featurecounts_summary_of_mitochondrial_genes-Assigned	featureCounts (summary of Histone genes)_mqc-generalstats-featurecounts_summary_of_histone_genes-percent_assigned	featureCounts (summary of Histone genes)_mqc-generalstats-featurecounts_summary_of_histone_genes-Assigned	FastQC (trimmed)_mqc-generalstats-fastqc_trimmed-percent_duplicates	FastQC (trimmed)_mqc-generalstats-fastqc_trimmed-percent_gc	FastQC (trimmed)_mqc-generalstats-fastqc_trimmed-avg_sequence_length	FastQC (trimmed)_mqc-generalstats-fastqc_trimmed-percent_fails	FastQC (trimmed)_mqc-generalstats-fastqc_trimmed-total_sequences	Low mapq	MAD-score out-of-range	% replication score out-of-range	Manhattan Distance outlier
RPE1_scRamDA_MidS_001	This study	S	scRamda-seq	-	-	-	-	-	-	-	-	-	-	-	-	-	-	-	-	-	-	-	4000000	23288	0.877984	42.6744	0.132859	3.39672	82.372	57629	21479	49.5906	86.08	25.96	19.0306	1460137	1.85703	142482	0.0879237	6746	35.389	51	65.3704	9.09091	3827610	-	-	-	-
RPE1_scRamDA_MidS_010	This study	S	scRamda-seq	-	-	-	-	-	-	-	-	-	-	-	-	-	-	-	-	-	-	-	4000000	23457	0.904526	46.4324	0.0614142	5.78815	83.1035	58495	22220	52.5133	86.4	12.43	29.811	1627604	4.53739	247730	0.0535923	2926	24.5637	48	66.0046	9.09091	3847333	-	-	-	-
RPE1_scRamDA_MidS_011	This study	S	scRamda-seq	-	-	-	-	-	-	-	-	-	-	-	-	-	-	-	-	-	-	-	4000000	23410	0.896806	40.1482	0.04095	6.35894	83.5397	58384	22547	46.5812	86.69	15.34	24.3795	1412472	4.68393	271372	0.0329152	1907	28.5796	48	66.5285	9.09091	3854626	-	-	-	-
RPE1_scRamDA_MidS_012	This study	S	scRamda-seq	-	-	-	-	-	-	-	-	-	-	-	-	-	-	-	-	-	-	-	4000000	23331	0.87411	45.7414	0.11854	3.0387	83.285	57486	21454	52.8262	86.36	21.61	22.0022	1569040	1.81119	129161	0.0834631	5952	33.0245	50	66.7713	9.09091	3857393	-	-	-	-
RPE1_scRamDA_MidS_013	This study	S	scRamda-seq	-	-	-	-	-	-	-	-	-	-	-	-	-	-	-	-	-	-	-	4000000	22781	0.909873	41.819	0.046447	6.01296	81.9481	56546	21850	47.8951	85.76	13.13	26.2373	1451586	4.6185	255520	0.0372343	2060	28.6744	48	65.8285	9.09091	3822424	-	-	-	-
RPE1_scRamDA_MidS_014	This study	S	scRamda-seq	-	-	-	-	-	-	-	-	-	-	-	-	-	-	-	-	-	-	-	4000000	23836	0.888348	35.4949	0.038189	6.85916	83.7391	60216	23269	42.0218	87.14	11.81	23.5076	1238657	5.54591	292224	0.0338193	1782	23.9334	47	66.2274	9.09091	3843858	-	-	-	-
RPE1_scRamDA_MidS_015	This study	S	scRamda-seq	-	-	-	-	-	-	-	-	-	-	-	-	-	-	-	-	-	-	-	4000000	24164	0.894273	45.2983	0.0706824	5.02792	83.1081	59451	22486	51.7979	86.46	17.32	24.9854	1564403	3.4161	213891	0.0629585	3942	29.7639	49	66.1598	9.09091	3844915	-	-	-	-
RPE1_scRamDA_MidS_016	This study	S	scRamda-seq	-	-	-	-	-	-	-	-	-	-	-	-	-	-	-	-	-	-	-	4000000	22377	0.900404	37.0074	0.0459369	6.26688	83.2413	57551	22069	43.5372	86.81	11.49	24.4542	1293593	4.98444	263670	0.0383753	2030	24.2216	48	65.6072	9.09091	3835434	-	-	-	-
RPE1_scRamDA_MidS_002	This study	S	scRamda-seq	-	-	-	-	-	-	-	-	-	-	-	-	-	-	-	-	-	-	-	4000000	22327	0.866909	46.5561	0.0839794	2.58191	83.703	56039	20619	53.585	86.57	22.37	21.9622	1599161	1.49869	109126	0.0611693	4454	33.7041	51	66.6332	9.09091	3867613	-	-	-	-
RPE1_scRamDA_MidS_004	This study	S	scRamda-seq	-	-	-	-	-	-	-	-	-	-	-	-	-	-	-	-	-	-	-	4000000	22641	0.881211	46.6631	0.0835365	2.76892	83.9443	57483	20917	53.621	86.76	20.06	22.8882	1602062	1.66991	116886	0.0592183	4145	31.1079	50	66.8368	9.09091	3870095	-	-	-	-
RPE1_scRamDA_MidS_005	This study	S	scRamda-seq	-	-	-	-	-	-	-	-	-	-	-	-	-	-	-	-	-	-	-	4000000	23047	0.890323	44.5002	0.0502709	6.38641	83.0415	58122	22033	50.5834	86.44	12.34	28.9753	1557356	5.07199	272608	0.0439088	2360	24.9666	48	65.8394	9.09091	3842703	-	-	-	-
RPE1_scRamDA_MidS_006	This study	S	scRamda-seq	-	-	-	-	-	-	-	-	-	-	-	-	-	-	-	-	-	-	-	4000000	23254	0.88496	48.5566	0.0920877	2.85734	84.217	57488	21347	55.2869	87.04	19.45	24.4206	1675810	1.78528	122511	0.0753394	5170	30.4116	50	66.7921	9.09091	3870356	-	-	-	-
RPE1_scRamDA_MidS_007	This study	S	scRamda-seq	-	-	-	-	-	-	-	-	-	-	-	-	-	-	-	-	-	-	-	4000000	21835	0.907258	40.7757	0.0440469	6.51291	82.0026	55335	21563	47.113	85.66	12.11	26.6921	1416923	5.1716	274529	0.0384485	2041	28.4924	49	65.6838	9.09091	3829347	-	-	-	-
RPE1_scRamDA_MidS_008	This study	S	scRamda-seq	-	-	-	-	-	-	-	-	-	-	-	-	-	-	-	-	-	-	-	4000000	22384	0.872878	46.5264	0.0827584	5.0626	83.7997	58040	21573	52.6391	86.98	11.61	29.9436	1636604	3.91528	213994	0.0723432	3954	24.742	49	66.0565	9.09091	3853676	-	-	-	-
RPE1_scRamDA_MidS_009	This study	S	scRamda-seq	-	-	-	-	-	-	-	-	-	-	-	-	-	-	-	-	-	-	-	4000000	22813	0.877572	43.077	0.206038	2.66054	81.9197	55795	20695	50.5374	85.31	27.91	17.9977	1457902	1.38565	112244	0.134079	10861	37.7899	52	65.8523	9.09091	3841088	-	-	-	-
RPE1_scRamDA_G0_001	This study	G0	scRamda-seq	-	-	-	-	-	-	-	-	-	-	-	-	-	-	-	-	-	-	-	4000000	22094	0	45.3738	0.0448451	3.70558	87.5129	52717	20783	51.0868	89.55	15.86	25.4013	1589146	2.5273	158112	0.0403283	2523	26.5838	47	68.0756	0	3909075	-	-	-	-
RPE1_scRamDA_G0_002	This study	G0	scRamda-seq	-	-	-	-	-	-	-	-	-	-	-	-	-	-	-	-	-	-	-	4000000	22961	0	42.601	0.0431582	3.92648	86.6731	53367	21436	48.3485	89.41	15.05	24.3315	1485141	2.7522	167988	0.0397951	2429	26.5786	46	66.2391	9.09091	3877548	-	-	-	-
RPE1_scRR1_MidS_001	This study	S	scRR1	4000000	3975551	447929	3219255	3196880	3143903	2275689	1585270	1574234	1547868	94986744	3209286105	0.0295975	0.292962	61497	10	61473	14	0.999837	4000000	20387	0.882143	65.3908	0.105024	3.35414	84.3277	45656	17429	70.6632	86.9	15.11	36.6714	2275978	2.28915	142074	0.0867652	5385	41.0592	49	68.3469	9.09091	3881528		o	o
RPE1_scRR1_MidS_010	This study	S	scRR1	4000000	3969586	342679	3325315	3303700	3251316	2432389	1844397	1832199	1802795	119687996	3209286105	0.0372943	0.58165	61497	27725	33621	151	0.548055	4000000	18505	0.892285	57.972	0.0652278	10.3503	83.1881	43147	17703	62.2423	85.62	13.74	38.8702	2058032	8.3323	441164	0.0535826	2837	50.1575	48	68.6897	18.1818	3886515
RPE1_scRR1_MidS_011	This study	S	scRR1	4000000	3977034	337437	3337711	3315980	3264178	2301615	1723603	1712336	1685396	105726049	3209286105	0.0329438	0.615335	61497	37832	21604	2061	0.363483	4000000	19868	0.878344	68.6087	0.132586	4.83122	86.0816	45414	17592	73.0096	88.33	10.47	45.9316	2450353	3.90102	208111	0.118112	6301	39.8314	48	68.9685	9.09091	3898125
RPE1_scRR1_MidS_012	This study	S	scRR1	4000000	3974155	340366	3342368	3321086	3270071	2467583	1888756	1876539	1847159	122795187	3209286105	0.0382625	0.593169	61497	28032	33310	155	0.543021	4000000	18808	0.892405	57.2903	0.0427113	9.11963	84.7248	44262	18190	61.6048	87.16	13	38.7884	2048119	7.41544	391553	0.036059	1904	49.5742	48	68.8953	9.09091	3888054
RPE1_scRR1_MidS_013	This study	S	scRR1	4000000	3969649	332404	3339254	3318133	3266391	2469955	1893804	1881730	1852085	122735966	3209286105	0.038244	0.557098	61497	36282	25076	139	0.408683	4000000	19737	0.873554	67.5063	0.0945471	5.42464	86.1904	45839	17652	71.8474	88.52	11.97	44.0635	2411731	4.25924	233121	0.0810114	4434	39.1946	48	68.5722	9.09091	3894939
RPE1_scRR1_MidS_014	This study	S	scRR1	4000000	3974121	335449	3343312	3321657	3269717	2422219	1846791	1834656	1805530	119276995	3209286105	0.0371662	0.5917	61497	33265	28040	192	0.457385	4000000	20552	0.886034	67.9471	0.172879	1.94456	87.205	45905	17210	73.0833	89.02	15.47	36.8419	2386748	1.27833	82815	0.128706	8338	37.4767	49	69.3084	9.09091	3918500
RPE1_scRR1_MidS_015	This study	S	scRR1	4000000	3973869	335864	3335438	3314270	3261899	2388977	1808815	1797103	1768286	113260997	3209286105	0.0352916	0.579081	61497	31628	29704	165	0.484315	3922654	20636	0.869272	68.4961	0.184188	2.1212	86.4087	45029	17414	73.2979	89.11	13.08	39.7163	2356336	1.48081	87855	0.151544	8991	37.367	47	68.416	9.09091	3803604
RPE1_scRR1_MidS_016	This study	S	scRR1	4000000	3971947	347570	3340334	3317987	3263437	2234194	1665126	1653681	1625364	79689135	3209286105	0.0248308	0.497565	61497	41354	19992	151	0.325889	4000000	20659	0.843009	70.9622	0.136566	1.69097	86.8973	46617	17345	75.6608	88.98	12.36	41.7138	2505875	1.20315	72277	0.114594	6884	36.3996	49	68.7996	9.09091	3906173
RPE1_scRR1_MidS_002	This study	S	scRR1	4000000	3964982	340651	3313432	3291303	3237734	2131371	1550961	1540349	1514844	87860929	3209286105	0.0273771	0.323835	61497	106	60504	887	0.998251	4000000	20675	0.863108	72.2264	0.118512	3.55834	88.4219	46540	17784	76.4999	90.31	10.83	46.084	2573507	2.74272	153164	0.110934	6195	39.6506	48	69.8009	9.09091	3916271			o
RPE1_scRR1_MidS_003	This study	S	scRR1	4000000	3973214	335132	3350961	3329854	3278911	2376041	1809573	1798110	1770300	115627885	3209286105	0.0360292	0.49581	61497	40258	21110	129	0.34399	4000000	21662	0.874558	69.6526	0.145455	2.05077	87.0172	48835	18410	74.5082	88.74	11.72	41.9468	2471498	1.48673	87598	0.126392	7447	35.0772	48	69.5099	9.09091	3922130
RPE1_scRR1_MidS_004	This study	S	scRR1	4000000	3966165	349334	3331730	3311326	3260180	2647251	2057393	2044553	2012542	141744600	3209286105	0.044167	0.511698	61497	20264	41064	169	0.66958	4000000	19342	0.8998	59.2878	0.0634101	9.15597	84.8468	45435	18244	63.5495	87.91	12.44	39.9342	2079817	7.46365	388715	0.055836	2908	46.9024	47	68.3621	9.09091	3860597
RPE1_scRR1_MidS_005	This study	S	scRR1	4000000	3977484	345511	3336549	3315004	3262695	2283400	1704270	1693099	1665942	104283405	3209286105	0.0324943	0.386761	61497	48857	12521	119	0.203998	4000000	20751	0.876733	70.3175	0.133654	2.28693	88.019	45848	17376	75.1342	89.7	13.43	40.9383	2495268	1.61055	98166	0.107757	6568	35.7256	48	69.6265	9.09091	3925161
RPE1_scRR1_MidS_006	This study	S	scRR1	4000000	3971320	318530	3344427	3321805	3268333	2557274	1981451	1967923	1936040	130973278	3209286105	0.0408107	0.603147	61497	29260	32110	127	0.52322	4000000	20610	0.854099	69.1449	0.180308	2.32926	86.8384	45455	17268	74.1021	88.9	14.04	39.0805	2428224	1.59806	99294	0.139795	8686	39.3228	48	69.2949	9.09091	3907412
RPE1_scRR1_MidS_007	This study	S	scRR1	4000000	3974189	333511	3339851	3318561	3266596	2367860	1791911	1780315	1751901	113114714	3209286105	0.0352461	0.569531	61497	33188	28185	124	0.459241	4000000	20349	0.860357	72.2701	0.170866	2.6127	87.9962	46038	17431	76.2936	89.85	9.32	47.8617	2596833	2.05585	111544	0.155593	8442	37.8933	48	69.699	9.09091	3917354
RPE1_scRR1_MidS_008	This study	S	scRR1	4000000	3972309	337954	3338503	3317070	3265014	2364970	1789030	1777434	1749206	112192756	3209286105	0.0349588	0.597131	61497	31177	30093	227	0.491154	4000000	19949	0.871647	72.2153	0.137402	4.05653	85.219	44045	17315	76.1795	87.81	6.74	51.7728	2558809	3.53712	174818	0.138476	6844	40.8889	47	68.6897	9.09091	3882057
RPE1_scRR1_MidS_009	This study	S	scRR1	4000000	3974513	354019	3319931	3298230	3246107	2233823	1642994	1632158	1605928	99576456	3209286105	0.0310276	0.363404	61497	52582	8751	164	0.14268	4000000	20268	0.868172	71.4626	0.146563	3.02462	80.1965	43059	16800	76.4628	82.55	6.07	50.7258	2510328	2.63059	130183	0.150521	7449	39.7153	48	67.6745	9.09091	3885911			o
RPE1_scRR3_MidS_Lot1_001	This study	S	scRR3	4000000	3944362	356884	3258283	3235199	3182299	2494244	1865715	1852311	1821417	114607250	3209286105	0.0357111	0.56888	61497	25218	36103	176	0.588754	4000000	19324	0.894057	55.6883	0.0551568	9.60353	77.3349	43101	17713	60.4877	81.03	19.7	32.1608	1926235	6.80453	407550	0.0460982	2761	36.0574	48	65.3991	9.09091	3817571
RPE1_scRR3_MidS_Lot1_012	This study	S	scRR3	4000000	3948615	332226	3293399	3270627	3219107	2253223	1662054	1650374	1623419	91526240	3209286105	0.0285192	0.405418	61497	6462	54875	160	0.894648	4000000	20696	0.881975	59.521	0.141008	0.51357	83.7763	48903	17641	65.9101	86.36	20.09	28.3501	2057994	0.305143	22151	0.0935499	6791	33.3768	50	67.57	9.09091	3880487			o
RPE1_scRR3_MidS_Lot1_013	This study	S	scRR3	4000000	3942572	332938	3313601	3292215	3241497	2136245	1573094	1562611	1537407	82491804	3209286105	0.0257041	0.575353	61497	25256	36093	148	0.588323	4000000	19884	0.864429	55.5759	0.118022	3.82148	83.0717	43935	16852	61.6935	85.74	26.67	24.73	1921920	2.11129	164081	0.0737814	5734	39.6548	51	67.5686	9.09091	3875379
RPE1_scRR3_MidS_Lot1_014	This study	S	scRR3	4000000	3947082	333766	3291364	3269136	3219336	2279897	1686426	1674964	1648582	96317639	3209286105	0.0300122	0.451977	61497	11706	49528	263	0.808832	4000000	20787	0.904198	40.0669	0.0483931	11.1498	76.8284	49744	20063	47.2996	80.04	27.96	18.8904	1334227	6.70499	473572	0.0324509	2292	41.9935	50	66.4445	9.09091	3839660
RPE1_scRR3_MidS_Lot1_019	This study	S	scRR3	4000000	3935926	310155	3346075	3325912	3277798	2108881	1582649	1572912	1548813	82492051	3209286105	0.0257042	0.506736	61497	44659	16449	389	0.269179	4000000	21622	0.861727	61.8923	0.213619	2.54809	85.2939	51117	18602	67.9352	87.47	17.51	32.49	2167350	1.62446	108365	0.16115	10750	31.0943	49	68.3486	9.09091	3900558
RPE1_scRR3_MidS_Lot1_002	This study	S	scRR3	4000000	3948440	416416	3209531	3186304	3133790	2213574	1544754	1533548	1507269	84735882	3209286105	0.0264033	0.283092	61497	11	61470	16	0.999821	4000000	20287	0.848121	56.0432	0.0678825	5.20336	82.7796	45920	17653	61.3442	85.44	25.49	26.69	1974036	3.02205	223516	0.0446177	3300	37.8611	51	67.1908	9.09091	3875330		o	o
RPE1_scRR3_MidS_Lot1_003	This study	S	scRR3	4000000	3946246	327193	3315798	3294254	3243350	2402495	1828238	1816092	1787016	108901444	3209286105	0.0339332	0.569531	61497	35126	26219	152	0.427402	4000000	21618	0.873867	57.5711	0.219853	4.0031	83.958	52220	19095	62.95	86.48	19.9	29.735	2026646	2.49307	169920	0.155465	10596	31.5178	50	67.3738	9.09091	3883403
RPE1_scRR3_MidS_Lot1_006	This study	S	scRR3	4000000	3944538	399090	3234191	3211288	3160231	2580742	1921124	1907447	1876401	121726542	3209286105	0.0379295	0.577572	61497	27109	34297	91	0.558528	4000000	20855	0.886264	54.9433	0.201287	6.40141	83.2295	52015	19412	60.061	85.96	16.86	31.6649	1935072	4.42803	270601	0.161313	9858	29.4086	49	67.0894	9.09091	3872826
RPE1_scRR3_MidS_Lot1_007	This study	S	scRR3	4000000	3947008	333544	3318408	3296755	3246751	2478536	1901244	1888640	1858944	115659331	3209286105	0.036039	0.598559	61497	28794	32579	124	0.530836	4000000	22482	0.873067	51.1659	0.123181	4.54358	83.3024	55882	20845	56.3238	86.04	14.27	30.0503	1810151	3.20004	192762	0.0958708	5775	26.5497	48	66.8402	9.09091	3872723
RPE1_scRR3_MidS_Lot1_009	This study	S	scRR3	4000000	3937439	312652	3313964	3291839	3240912	2314460	1749835	1737889	1710118	100193181	3209286105	0.0312198	0.404187	61497	10237	51080	180	0.833048	4000000	20900	0.889095	64.1467	0.134259	2.74683	80.9229	46341	17214	70.2567	84.47	17.16	33.8986	2185163	1.79832	115923	0.1031	6646	30.6396	49	65.595	9.09091	3832193
RPE1_scRR3_MidS_Lot2_010	This study	S	scRR3	4000000	3944118	316275	3289269	3266068	3211123	2901336	2286807	2270699	2232248	163473732	3209286105	0.0509377	0.248995	61497	2636	58857	4	0.957133	4000000	20031	0.898294	56.614	0.0800184	6.22963	82.2031	47418	18609	61.6564	85.07	17	32.7989	1986632	4.39317	266095	0.0583951	3537	30.0317	49	66.8047	9.09091	3865213		o	o
RPE1_scRR3_MidS_Lot2_011	This study	S	scRR3	4000000	3937121	299656	3330345	3308542	3256993	2808283	2241006	2226252	2191035	155952604	3209286105	0.0485942	0.41622	61497	16929	44417	151	0.724041	4000000	20687	0.877883	62.748	0.187729	0.846399	84.1332	46269	17226	68.7493	86.65	18.75	31.1489	2179423	0.515408	36062	0.137778	9640	32.984	49	67.5858	9.09091	3883880
RPE1_scRR3_MidS_Lot2_012	This study	S	scRR3	4000000	3942151	307116	3341836	3320869	3270407	2661826	2105417	2092153	2059579	135876629	3209286105	0.0423386	0.603678	61497	32298	29030	169	0.473356	4000000	20113	0.874244	60.9967	0.100203	4.59713	82.9753	44851	17483	66.3733	85.61	19.77	32.2635	2147178	2.97982	198311	0.0763772	5083	33.7992	49	67.2154	9.09091	3876752
RPE1_scRR3_MidS_Lot2_013	This study	S	scRR3	4000000	3938317	310731	3331078	3310780	3260443	2526180	1968421	1956267	1925941	123692135	3209286105	0.0385419	0.464794	61497	42161	19219	117	0.313115	4000000	20580	0.902961	62.2901	0.136442	2.98155	84.4045	45538	17529	67.708	86.69	19.37	32.4763	2204977	1.87048	126996	0.0996538	6766	32.9641	49	67.9492	9.09091	3894387
RPE1_scRR3_MidS_Lot2_014	This study	S	scRR3	4000000	3940555	291688	3370576	3350123	3301433	2620941	2093304	2080421	2049460	135915170	3209286105	0.0423506	0.542112	61497	37481	23729	287	0.387665	4000000	21520	0.910544	57.1151	0.220187	3.45259	83.3276	52049	19217	62.661	86.01	17.19	30.6759	1996883	2.24592	146201	0.173036	11264	29.7129	48	67.0972	9.09091	3875407
RPE1_scRR3_MidS_Lot2_015	This study	S	scRR3	4000000	3943446	310927	3327425	3305338	3254454	2827185	2251256	2236206	2201199	160915099	3209286105	0.0501405	0.562519	61497	24872	36540	85	0.594998	4000000	20332	0.885025	59.5359	0.0889045	4.87419	82.5174	47521	18643	64.1868	85.2	12.58	38.5114	2126671	3.77982	208729	0.0721091	3982	26.4883	47	66.9518	9.09091	3874110
RPE1_scRR3_MidS_Lot2_016	This study	S	scRR3	4000000	3937948	305375	3337009	3315891	3263845	2536373	1984697	1972168	1940598	122205887	3209286105	0.0380788	0.513461	61497	42831	17339	1327	0.288167	4000000	20519	0.897606	65.586	0.138686	1.91743	82.2602	45167	17287	70.4477	84.7	13.13	37.984	2299550	1.36135	82416	0.11518	6973	28.7686	48	67.0775	9.09091	3884927
RPE1_scRR3_MidS_Lot2_004	This study	S	scRR3	4000000	3938717	390844	3260094	3238063	3186896	2122178	1509911	1499418	1474501	78533856	3209286105	0.0244708	0.485662	61497	13750	46942	805	0.773446	4000000	21134	0.849891	58.1795	0.0657814	3.43973	84.0151	49279	18265	63.9616	86.23	21.89	28.4445	2040347	2.02598	145325	0.050829	3646	35.1555	50	68.2785	9.09091	3897422				o
RPE1_scRR3_MidS_Lot2_005	This study	S	scRR3	4000000	3911702	740077	2754436	2722015	2652138	3616730	2486981	2458880	2397065	260082553	3209286105	0.0810406	0.226688	61497	25	61342	130	0.999593	4000000	21569	0.86917	49.1021	0.0739374	3.07433	81.1936	49172	18817	56.407	83.66	28.36	20.7071	1676929	1.60387	129887	0.0476888	3862	37.8109	50	67.7312	9.09091	3882282	o	o	o
RPE1_scRR3_MidS_Lot2_007	This study	S	scRR3	4000000	3948479	353596	3296769	3274195	3222347	2342566	1749399	1737341	1708628	100491394	3209286105	0.0313127	0.445321	61497	44050	17343	104	0.282491	4000000	19783	0.885461	53.6207	0.0766745	5.0538	82.666	46712	17998	58.8281	85	22.65	27.0933	1902318	3.05519	214516	0.04821	3385	35.1843	50	67.8698	9.09091	3889990
RPE1_scRR3_MidS_Lot2_008	This study	S	scRR3	4000000	3948702	349727	3317289	3295579	3244278	2530295	1947381	1934357	1903150	119884844	3209286105	0.0373556	0.583646	61497	26026	35313	158	0.575702	4000000	21415	0.885538	57.2066	0.108097	5.51668	79.8839	49784	19354	62.3409	82.5	16.06	33.9603	2028948	3.93864	235313	0.088125	5265	30.2782	49	67.1851	9.09091	3873373
RPE1_scRR3_MidS_Lot2_009	This study	S	scRR3	4000000	3946069	299463	3347187	3325588	3274099	2782059	2223927	2209651	2174816	149984540	3209286105	0.0467345	0.579081	61497	24514	36895	88	0.600808	4000000	20130	0.861127	57.8029	0.108671	4.75362	82.7159	46385	17933	63.1256	85.39	18.9	31.2136	2036482	3.12447	203851	0.0768047	5011	31.9797	49	66.8949	9.09091	3874513
RPE1_scRR3_G0_010	This study	G0	scRR3	4000000	3837567	316272	3202236	3180638	3130418	1960679	1401591	1391961	1368876	76635128	3209286105	0.0238792	0.332933	61497	61009	441	47	0.00717657	4000000	15831	0.934475	49.0426	0.0528837	9.48403	62.1534	28366	13401	51.4146	64.87	8.58	38.091	1709332	8.88255	398604	0.065716	2949	64.0761	41	66.8189	18.1818	3832256		o		o
RPE1_scRR3_G0_013	This study	G0	scRR3	4000000	3836000	289339	3231664	3210299	3160757	1767894	1248529	1239916	1219602	65673078	3209286105	0.0204635	0.384948	61497	59525	870	1102	0.0144052	4000000	20322	0.957433	46.9101	0.0418197	5.99969	79.6109	47419	18887	51.6039	81.3	17.57	26.4664	1645879	4.14525	257783	0.0386412	2403	32.5071	46	68.8137	0	3916694		o		o
RPE1_scRR3_G0_014	This study	G0	scRR3	4000000	3829336	283820	3215210	3193302	3142395	2414573	1854848	1842061	1812153	117982799	3209286105	0.0367629	0.266733	61497	61489	5	3	8.13087e-05	4000000	20316	0.949463	57.8754	0.1054	8.04925	77.2624	44037	17510	61.8567	79.84	9.34	41.6925	2026639	7.02058	341265	0.10463	5086	31.8719	43	67.6417	9.09091	3871078
RPE1_scRR3_G0_015	This study	G0	scRR3	4000000	3832729	311658	3192043	3169709	3118447	2401676	1817279	1804455	1774871	118517202	3209286105	0.0369295	0.273428	61497	61484	9	4	0.000146358	4000000	21228	0.951851	52.5194	0.117009	5.08834	81.13	49264	19122	57.5066	83.13	17.69	28.9851	1840524	3.42803	217676	0.0951512	6042	30.4557	47	68.1767	0	3903816		o		o
RPE1_scRR3_G0_016	This study	G0	scRR3	4000000	3833694	316114	3192905	3170841	3120447	1891891	1332576	1323058	1300885	70788399	3209286105	0.0220574	0.306084	61497	60885	355	257	0.00579686	4000000	20440	0.955557	43.5062	0.0750065	5.1235	76.7951	46190	18962	47.2477	79.27	15.42	25.5254	1517478	3.67318	218370	0.0676201	4020	32.6429	45	67.2729	0	3875089				o
RPE1_scRR3_G0_002	This study	G0	scRR3	4000000	3968876	378125	3267080	3242155	3187973	2354303	1720616	1707650	1679331	140285846	3209286105	0.0437125	0.301286	61497	60999	491	7	0.00798504	4000000	20465	0	59.0045	0.0586254	3.86213	86.6355	46557	18119	64.5528	89.15	21.32	29.2218	2058235	2.34645	165272	0.0467098	3290	36.5241	50	67.2146	0	3886985		o
RPE1_scRR3_G0_003	This study	G0	scRR3	4000000	3976325	286963	3351462	3327968	3274058	2184134	1633958	1622247	1596448	128713374	3209286105	0.0401065	0.285616	61497	61484	12	1	0.000195135	4000000	20175	0	44.9759	0.0699804	2.00611	84.0756	46955	18656	51.2833	86.22	27.09	19.325	1562628	1.05903	85634	0.055268	4469	41.514	49	67.8173	0	3900647
RPE1_scRR3_G0_005	This study	G0	scRR3	4000000	3971899	275189	3370348	3346855	3294290	2483989	1940636	1927327	1897733	170786363	3209286105	0.0532163	0.342963	61497	54367	1235	5895	0.0222114	4000000	20537	0	44.8451	0.0773438	1.82308	84.6856	48271	18946	51.2558	86.83	28.43	18.6934	1551356	0.943792	78325	0.0632488	5249	41.6768	50	67.9213	0	3901436		o
SRR6491833_GSM2904952_RPE1_single_G1_02	GSE108556	G1	scRepli-seq	3395790	3373890	310434	2678755	2635747	2572737	2693289	2033625	2000476	1952705	120032797	3209286105	0.0374017	0.238791	61497	61483	11	3	0.000178879	-	-	-	-	-	-	-	-	-		-	-	-	-	-	-	-	-	-	-	-	-	-	-	-	-	-
SRR6491834_GSM2904953_RPE1_single_G1_03	GSE108556	G1	scRepli-seq	4213342	4140323	355708	3300006	3245581	3166723	3257735	2463375	2421195	2361617	136161297	3209286105	0.0424273	0.222598	61497	61460	0	37	0	-	-	-	-	-	-	-	-	-		-	-	-	-	-	-	-	-	-	-	-	-	-	-	-	-	-
SRR6491842_GSM2904958_RPE1_single_MidS_05	GSE108556	S	scRepli-seq	3438006	3410870	289420	2740131	2696015	2633190	2864235	2222596	2186017	2134573	132954969	3209286105	0.0414282	0.558113	61497	22708	38650	139	0.62991	-	-	-	-	-	-	-	-	-		-	-	-	-	-	-	-	-	-	-	-	-	-	-	-	-	-
SRR6491843_GSM2904959_RPE1_single_MidS_06	GSE108556	S	scRepli-seq	3382021	3360477	264735	2700099	2656732	2595042	2808396	2179400	2143764	2093808	130440987	3209286105	0.0406449	0.577045	61497	23853	37524	120	0.611369	-	-	-	-	-	-	-	-	-		-	-	-	-	-	-	-	-	-	-	-	-	-	-	-	-	-
SRR6491844_GSM2904960_RPE1_single_MidS_07	GSE108556	S	scRepli-seq	3576150	3550754	294875	2873438	2828411	2764015	2940502	2294740	2257818	2206044	137245825	3209286105	0.0427652	0.539709	61497	22402	38995	100	0.635129	-	-	-	-	-	-	-	-	-		-	-	-	-	-	-	-	-	-	-	-	-	-	-	-	-	-
SRR6491845_GSM2904961_RPE1_single_MidS_08	GSE108556	S	scRepli-seq	4361170	4301659	322557	3493307	3437145	3356724	3509527	2743022	2697068	2632899	154212785	3209286105	0.0480521	0.634081	61497	27615	33784	98	0.550237	-	-	-	-	-	-	-	-	-		-	-	-	-	-	-	-	-	-	-	-	-	-	-	-	-	-
SRR6491846_GSM2904962_RPE1_single_MidS_09	GSE108556	S	scRepli-seq	3918213	3810745	329550	3052142	3002303	2931892	3121464	2401162	2360471	2303876	139429584	3209286105	0.0434457	0.61112	61497	26257	35098	142	0.572048	-	-	-	-	-	-	-	-	-		-	-	-	-	-	-	-	-	-	-	-	-	-	-	-	-	-
SRR6491847_GSM2904963_RPE1_single_MidS_10	GSE108556	S	scRepli-seq	4451915	4388964	379167	3502674	3446087	3366690	3550359	2712271	2666692	2604132	149987294	3209286105	0.0467354	0.630891	61497	29426	31956	115	0.520609	-	-	-	-	-	-	-	-	-		-	-	-	-	-	-	-	-	-	-	-	-	-	-	-	-	-
SRR6491848_GSM2904964_RPE1_single_MidS_11	GSE108556	S	scRepli-seq	4138868	4108372	371347	3278292	3226093	3151762	3393180	2600500	2557609	2497733	146003926	3209286105	0.0454942	0.63884	61497	27214	34160	123	0.556587	-	-	-	-	-	-	-	-	-		-	-	-	-	-	-	-	-	-	-	-	-	-	-	-	-	-
SRR6491849_GSM2904965_RPE1_single_MidS_12	GSE108556	S	scRepli-seq	4040658	4010931	440054	3130298	3080934	3010746	3322964	2480883	2440417	2384037	141701542	3209286105	0.0441536	0.637632	61497	29611	31745	141	0.51739	-	-	-	-	-	-	-	-	-		-	-	-	-	-	-	-	-	-	-	-	-	-	-	-	-	-
SRR6491850_GSM2904966_RPE1_single_MidS_13	GSE108556	S	scRepli-seq	4435807	4392716	437845	3484737	3430284	3351879	3537563	2673197	2629636	2568541	149545372	3209286105	0.0465977	0.611484	61497	26570	34819	108	0.567186	-	-	-	-	-	-	-	-	-		-	-	-	-	-	-	-	-	-	-	-	-	-	-	-	-	-
SRR6491851_GSM2904967_RPE1_single_MidS_14	GSE108556	S	scRepli-seq	4172811	4145161	352166	3325296	3272314	3198009	3315905	2540553	2498404	2440218	141698235	3209286105	0.0441526	0.61333	61497	26220	35187	90	0.573013	-	-	-	-	-	-	-	-	-		-	-	-	-	-	-	-	-	-	-	-	-	-	-	-	-	-
[truncated: 5 more columns]

## Sheet: 02_Mouse 8-cell embryos_list
Mouse 8-cell embryo samples
Information						DNA-seq part																			RNA-seq part
Sample_name	Source	Embryo#	Cell#	Phase	Method	DNA-seq reads	AfterClean	UnmappedReads	AfterCleanMAPQ10	AfterCleanMAPQ20	AfterCleanMAPQ30	AfterCleanRmDup	AfterCleanRmDupMAPQ10	AfterCleanRmDupMAPQ20	AfterCleanRmDupMAPQ30	Mapped to genome (bp)	Total genome length (bp)	Coverage over genome (>1)	MAD_score_log2	total_bins	unrep_bins	rep_bins	nodata_bins	% replication score	RNA-seq reads	NumOfDetGenes_mqc-generalstats-numofdetgenes-NumOfGenes	CorrOfErcc_mqc-generalstats-corrofercc-corr	assignedRateAllGene_mqc-generalstats-assignedrateallgene-assignedRate	assignedRateHistone_mqc-generalstats-assignedratehistone-assignedRate	assignedRateMt_mqc-generalstats-assignedratemt-assignedRate	initialReadsMappedRate_mqc-generalstats-initialreadsmappedrate-initialReadsMapRate	NumOfGeneRsem_mqc-generalstats-numofgenersem-NumOfGenes	NumOfTsRsem_mqc-generalstats-numoftsrsem-NumOfTs	Rsem_mqc-generalstats-rsem-alignable_percent	hisat2 summary of whole genomes_mqc-generalstats-hisat2_summary_of_whole_genomes-overall_alignment_rate	hisat2 summary of rRNA genomes_mqc-generalstats-hisat2_summary_of_rrna_genomes-overall_alignment_rate	featureCounts (summary of all genes)_mqc-generalstats-featurecounts_summary_of_all_genes-percent_assigned	featureCounts (summary of all genes)_mqc-generalstats-featurecounts_summary_of_all_genes-Assigned	featureCounts (summary of Mitochondrial genes)_mqc-generalstats-featurecounts_summary_of_mitochondrial_genes-percent_assigned	featureCounts (summary of Mitochondrial genes)_mqc-generalstats-featurecounts_summary_of_mitochondrial_genes-Assigned	featureCounts (summary of Histone genes)_mqc-generalstats-featurecounts_summary_of_histone_genes-percent_assigned	featureCounts (summary of Histone genes)_mqc-generalstats-featurecounts_summary_of_histone_genes-Assigned	FastQC (raw)_mqc-generalstats-fastqc_raw-percent_duplicates	FastQC (raw)_mqc-generalstats-fastqc_raw-percent_gc	FastQC (raw)_mqc-generalstats-fastqc_raw-avg_sequence_length	FastQC (raw)_mqc-generalstats-fastqc_raw-percent_fails	FastQC (raw)_mqc-generalstats-fastqc_raw-total_sequences	FastQC (trimmed)_mqc-generalstats-fastqc_trimmed-percent_duplicates	FastQC (trimmed)_mqc-generalstats-fastqc_trimmed-percent_gc
8CEmbryo1_Cell1_011	This study	1	1	G1	scRR3	4000000	3916100	870956	2574198	2429789	2313183	2847511	1817849	1802976	1773988	147223702	2633792971	0.055898	0.281192	51976	50130	1838	8	0.0353679	3000000	20761	0.823557	60.4345	0.0678722	2.63653	74.2212	16692	33930	68.3023	77.72	13.57	56.3086	2232915	2.23641	88685	0.0866978	3438	34.4246	50	151	18.1818	3000000	25.0883	51
8CEmbryo1_Cell2_012	This study	1	2	G1	scRR3	4000000	3940741	734220	2711935	2563087	2441096	2738695	1838357	1823219	1793671	138787424	2633792971	0.0526949	0.327192	51976	50039	411	1526	0.00814668	3000000	18914	0.836535	51.6933	0.0860249	1.38464	70.1772	15265	28129	58.9352	74.48	22.1	48.3692	2040294	1.07668	45416	0.137311	5792	48.9659	51	151	18.1818	3000000	39.6814	52
8CEmbryo1_Cell3_013	This study	1	3	G1	scRR3	4000000	3945310	753161	2675698	2515367	2386154	2776398	1858857	1843501	1813661	145834522	2633792971	0.0553705	0.268707	51976	51907	4	65	7.7055e-05	3000000	18767	0.816286	48.5581	0.0398668	1.12352	67.2196	15312	27811	56.6213	71.57	22.3	45.7057	1907729	0.871455	36374	0.0441549	1843	46.0828	51	151	18.1818	3000000	36.5703	52
8CEmbryo1_Cell4_014	This study	1	4	G1	scRR3	4000000	3926584	735831	2698833	2554453	2432384	2835591	1927166	1911053	1879161	151395339	2633792971	0.0574819	0.273428	51976	50619	548	809	0.01071	3000000	17836	0.783194	44.1427	0.0686702	0.944694	58.1875	14527	25585	53.0748	62.56	17.89	43.7824	1763198	0.757006	30486	0.112635	4536	41.8382	51	151	18.1818	3000000	31.6347	52
8CEmbryo2_Cell1_015	This study	2	1	S	scRR3	4000000	3947751	1012310	2500406	2374484	2264988	2927817	1755501	1740962	1711175	134864940	2633792971	0.0512056	0.32752	51976	4924	46848	204	0.904891	3000000	19778	0.827292	63.7098	0.0818932	4.32871	78.7947	16052	33249	71.0266	81.81	13.11	59.7164	2388453	3.72244	148885	0.134436	5377	35.023	50	151	9.09091	3000000	25.1841	50
8CEmbryo2_Cell2_016	This study	2	2	S	scRR3	4000000	3891301	673557	2811183	2699102	2593648	2820527	1975632	1960070	1927556	147844531	2633792971	0.0561337	0.43374	51976	11515	40324	137	0.77787	3000000	19659	0.83435	57.2589	0.0693232	2.70392	72.1661	15929	33251	64.9259	75.06	15.04	54.938	2119455	2.34267	90378	0.109697	4232	33.4435	50	151	9.09091	3000000	24.0867	51
8CEmbryo2_Cell3_017	This study	2	3	S	scRR3	4000000	3903039	642985	2804731	2657979	2541596	2495008	1712775	1701260	1675515	117093643	2633792971	0.0444582	0.505621	51976	13359	38488	129	0.742338	3000000	18968	0.815256	51.8103	0.0672783	2.47815	60.8089	15305	29796	60.7286	64.09	8.9	52.5863	1979645	2.19906	82785	0.112735	4244	28.8783	50	151	18.1818	3000000	18.6273	50
8CEmbryo1_Cell6_020	This study	1	6	G1	scRR1	4000000	3954414	753308	2687920	2531621	2404119	2787765	1869057	1853998	1823832	143408472	2633792971	0.0544494	0.287753	51976	51487	482	7	0.00927476	3000000	17594	0.821709	46.9987	0.0503703	2.43891	58.1578	14244	25114	56.2258	60.48	8.57	46.2054	1761627	2.1964	83740	0.0746735	2847	51.6897	47	151	36.3636	3000000	44.5259	45
8CEmbryo1_Cell7_021	This study	1	7	G1	scRR1	4000000	3954378	753182	2664965	2493891	2361288	2742774	1834324	1820120	1791662	140806883	2633792971	0.0534616	0.255276	51976	51936	2	38	3.85075e-05	3000000	16335	0.787752	54.5317	0.0434347	1.81473	67.8695	12879	21260	64.4547	70.7	12.23	51.7915	2116548	1.52077	62149	0.0492822	2014	71.338	48	151	18.1818	3000000	64.826	48
8CEmbryo2_Cell5_022	This study	2	5	S	scRR1	4000000	3952844	646656	2876400	2757211	2648402	2768899	1956739	1942231	1911100	136432332	2633792971	0.0518007	0.474493	51976	11963	39906	107	0.769361	3000000	17542	0.837678	53.039	0.0340879	7.09289	60.8281	13936	25377	63.1398	63.44	5.37	53.4157	2015772	6.66975	251699	0.0529183	1997	56.4381	46	151	36.3636	3000000	49.5514	43
8CEmbryo2_Cell6_023	This study	2	6	S	scRR1	4000000	3873088	608630	2789221	2634878	2520098	2380286	1636004	1625220	1600761	105419351	2633792971	0.0400257	0.632795	51976	19078	31634	1264	0.623797	3000000	16688	0.838587	49.9901	0.0575687	3.95671	59.6745	13197	22402	60.0277	63	8.8	50.2714	1976165	3.49528	137399	0.100382	3946	64.8215	48	151	27.2727	3000000	57.8606	47
8CEmbryo2_Cell7_024	This study	2	7	S	scRR1	4000000	3910023	712921	2694827	2532025	2406109	2479866	1632602	1621360	1596166	107394757	2633792971	0.0407757	0.444128	51976	10093	41702	181	0.805136	3000000	17667	0.849626	63.6282	0.0733874	4.97746	76.41	14083	25809	72.3017	77.78	9.74	60.4184	2374086	4.45861	175197	0.109737	4312	59.8999	46	151	27.2727	3000000	52.8323	45
8CEmbryo2_Cell8_025	This study	2	8	S	scRR1	4000000	3917150	690687	2754537	2606772	2487436	2603297	1772274	1760309	1733091	122684600	2633792971	0.046581	0.465697	51976	11043	40773	160	0.786881	3000000	16780	0.822932	56.3036	0.0552808	5.71456	69.1766	13394	23134	65.2264	70.99	9.94	54.1152	2134715	5.17682	204213	0.0873057	3444	66.0948	46	151	27.2727	3000000	59.653	44
GTseq.RNA.140619.G1.sc.1996943	PRJEB9051	3	1	S	G&T-seq	2978023	2925317	2576223	320530	316893	306683	2900656	299107	296300	287725	26671480	2633792971	0.0101266	0.937401	51976	27857	20769	3350	0.427117	2266951	15700	0.844214	68.28	0.118482	5.10219	81.3512	12702	24300	77.8955	83.27	4.08	61.1745	1972328	4.18743	135007	0.122453	3948	39.035	48	100	20	2266951	31.6154	48
GTseq.RNA.140619.G2.sc.1996944	PRJEB9051	3	2	S	G&T-seq	3499378	3435407	3146397	271473	269451	261403	3419831	256565	254747	247353	22952201	2633792971	0.0087145	1.28502	51976	22635	13669	15672	0.376515	2872008	15994	0.445901	70.3286	0.121996	5.50598	82.5229	13228	27127	74.9473	84.13	6.42	68.5073	2591636	4.79105	181246	0.145202	5493	39.9819	49	100	20	2872008	32.8695	49
GTseq.RNA.140619.G3.sc.1996945	PRJEB9051	3	3	S	G&T-seq	4080822	4009009	3622653	368425	366330	356098	3982344	342384	340432	330942	27876547	2633792971	0.0105842	1.29649	51976	22587	11690	17699	0.341045	3221462	16269	0.598851	73.7625	0.113147	4.07955	85.1949	13173	26662	80.3389	86.84	4.03	69.0086	3102845	3.52793	158627	0.139336	6265	43.0385	48	100	20	3221462	35.7913	48
GTseq.RNA.140619.G4.sc.1996946	PRJEB9051	3	4	S	G&T-seq	3931392	3859068	3196304	635595	632336	614119	3817552	595048	591981	575009	36658037	2633792971	0.0139183	1.4826	51976	21823	18194	11959	0.454657	2206346	15709	0.509833	66.8256	0.118101	4.29651	84.0742	12827	24532	78.5038	85.68	4.29	58.6395	1946519	3.45821	114794	0.123303	4093	40.5101	48	100	20	2206346	32.9948	48
GTseq.RNA.140619.G5.sc.1996947	PRJEB9051	3	5	S	G&T-seq	4038475	3964707	3470831	463054	459489	445093	3931715	431309	428132	415008	36508443	2633792971	0.0138615	0.960277	51976	29266	19304	3406	0.397447	3963316	17003	0.443418	73.5535	0.118688	7.10561	86.4186	13824	27548	80.262	88.01	5.41	68.7209	3780399	6.16105	338925	0.142026	7813	45.8429	46	100	30	3963316	38.1456	46
GTseq.RNA.140619.G7.sc.1996949	PRJEB9051	3	6	S	G&T-seq	4852597	4769830	4186570	539254	534181	510932	4690277	467306	463380	448977	40353617	2633792971	0.0153215	0.949542	51976	21804	23548	6624	0.519227	4612776	17094	0.488444	63.5881	0.145043	7.73032	81.2211	14211	27880	69.9293	82.83	6.84	60.6861	3788723	7.06566	441120	0.195526	12207	50.2001	44	100	40	4612776	43.5154	43
GTseq.RNA.140619.G8.sc.1996950	PRJEB9051	3	7	S	G&T-seq	2972190	2932544	1605634	1205933	1191141	1129433	2722297	1024244	1014422	979911	77837804	2633792971	0.0295535	0.723658	51976	22097	29325	554	0.570281	4509503	17173	0.526526	69.5596	0.134944	12.4218	83.8807	14274	27842	74.7912	85.45	9.89	66.3225	4128393	11.2547	700576	0.195254	12154	52.095	45	100	40	4509503	44.9532	44
GTseq.RNA.140619.H1.sc.1996953	PRJEB9051	4	8	S	G&T-seq	2712339	2662713	2232282	398533	394604	381403	2636349	375380	372215	360803	32811082	2633792971	0.0124577	1.00531	51976	29003	14070	8903	0.326655	1923810	16606	0.600103	58.5559	0.0543463	6.12857	78.5276	14008	27200	68.7163	80.31	9.29	52.9804	1447611	5.05967	138248	0.0612659	1674	38.7108	48	100	20	1923810	31.546	48
GTseq.RNA.140619.H2.sc.1996954	PRJEB9051	4	9	S	G&T-seq	5025671	4932871	4112104	762401	755362	730207	4868090	702703	696895	675261	56550532	2633792971	0.0214711	1.23067	51976	21720	17165	13091	0.44143	3097391	15990	0.548204	75.6775	0.124625	7.25796	87.5072	13079	26014	81.7751	88.71	4.45	71.2588	3072120	6.32049	272490	0.139218	6002	46.0998	48	100	20	3097391	39.7079	48
GTseq.RNA.140619.H3.sc.1996955	PRJEB9051	4	10	S	G&T-seq	2606910	2559365	2285646	254194	251787	243579	2545459	241494	239412	231922	21819854	2633792971	0.00828457	1.06731	51976	25216	14542	12218	0.365763	2282282	15691	0.607948	66.9601	0.0955677	2.95176	77.701	12596	24868	73.392	79.6	5.51	64.1141	2027227	2.54312	80411	0.120054	3796	39.7115	49	100	20	2282282	32.2369	49
GTseq.RNA.140619.H4.sc.1996956	PRJEB9051	4	11	S	G&T-seq	4276078	4198977	3463452	691224	685864	665623	4147992	642309	637551	619043	51436718	2633792971	0.0195295	1.37824	51976	19806	13817	18353	0.410939	2857217	13656	0.624126	52.7241	0.0549368	6.95821	68.4592	11441	19676	63.516	70.52	1.44	48.1328	1928610	6.00843	240749	0.0609955	2444	36.7799	48	100	30	2857217	29.462	47
GTseq.RNA.140619.H5.sc.1996957	PRJEB9051	4	12	S	G&T-seq	5060236	4970431	3782094	1132473	1125958	1093743	4882516	1046662	1040649	1010887	65525276	2633792971	0.0248787	1.07263	51976	26936	15185	9855	0.360509	2986220	16425	0.656742	75.3401	0.119649	2.94696	85.7167	13225	26587	82.0496	87.26	1.91	71.022	3002284	2.52814	106871	0.126299	5339	43.2202	49	100	20	2986220	35.6224	49
GTseq.RNA.140619.H7.sc.1996959	PRJEB9051	4	13	S	G&T-seq	3970516	3898248	3319986	534943	529836	509797	3853307	493855	489561	473088	41701002	2633792971	0.0158331	1.24279	51976	21151	16888	13937	0.443965	2421162	16925	0.654916	61.0986	0.130215	4.00188	74.1811	13937	27284	68.6047	76.55	5.57	58.6374	1958208	3.57845	119503	0.157987	5276	38.0431	48	100	20	2421162	30.1732	48
GTseq.RNA.140619.H8.sc.1996960	PRJEB9051	4	14	S	G&T-seq	3771398	3702133	3179143	483176	478306	461018	3661177	445320	441215	427059	38308595	2633792971	0.014545	1.11502	51976	21235	18677	12064	0.467954	2789409	16167	0.63438	69.1898	0.0727405	5.89319	79.6047	13038	25998	74.622	81.3	3.91	67.0984	2516034	5.5165	206856	0.0844052	3165	39.3401	48	100	20	2789409	32.4553	48
SRR10266996_GSM4118736_DBA_2J_x_C57_BL6J_1cell_cells_rep2_Mus_musculus_RNA-Seq	SRP225196	-	-	-	-	-	-	-	-	-	-	-	-	-	-	-	-	-	-	-	-	-	-	-	3000000	16528						14009	25929	92.7696	94.66	0.38	39.0844	2231433	0.208503	11904	0.0779085	4448						53.676	47
SRR10266997_GSM4118736_DBA_2J_x_C57_BL6J_1cell_cells_rep2_Mus_musculus_RNA-Seq	SRP225196	-	-	-	-	-	-	-	-	-	-	-	-	-	-	-	-	-	-	-	-	-	-	-	3000000	16288						13708	25538	92.7566	94.24	0.35	39.1849	2212387	0.209263	11815	0.0777894	4392						47.266	47
SRR10266998_GSM4118737_DBA_2J_x_C57_BL6J_2cell_cells_rep1_Mus_musculus_RNA-Seq	SRP225196	-	-	-	-	-	-	-	-	-	-	-	-	-	-	-	-	-	-	-	-	-	-	-	3000000	20567						17690	35962	88.7304	93.12	0.6	34.0848	2071906	0.410549	24956	0.203416	12365						42.3793	48
SRR10266999_GSM4118738_DBA_2J_x_C57_BL6J_2cell_cells_rep2_Mus_musculus_RNA-Seq	SRP225196	-	-	-	-	-	-	-	-	-	-	-	-	-	-	-	-	-	-	-	-	-	-	-	3000000	25979						22754	44649	84.392	93.57	0.48	33.6836	2021007	2.04134	122480	0.0791837	4751						31.3493	45
SRR10267000_GSM4118738_DBA_2J_x_C57_BL6J_2cell_cells_rep2_Mus_musculus_RNA-Seq	SRP225196	-	-	-	-	-	-	-	-	-	-	-	-	-	-	-	-	-	-	-	-	-	-	-	3000000	25900						22609	44448	84.0049	92.18	0.45	35.5888	2028041	2.16742	123511	0.0860046	4901						22.7914	45
SRR10267001_GSM4118739_DBA_2J_x_C57_BL6J_4cell_cells_rep1_Mus_musculus_RNA-Seq	SRP225196	-	-	-	-	-	-	-	-	-	-	-	-	-	-	-	-	-	-	-	-	-	-	-	3000000	22424						19227	39091	87.8805	94.67	0.5	67.8842	2860552	3.70965	156320	0.237691	10016						30.3699	46
SRR10267002_GSM4118740_DBA_2J_x_C57_BL6J_4cell_cells_rep2_Mus_musculus_RNA-Seq	SRP225196	-	-	-	-	-	-	-	-	-	-	-	-	-	-	-	-	-	-	-	-	-	-	-	3000000	22253						19097	38238	86.3061	93.59	0.54	61.7207	2741885	4.46011	198136	0.178867	7946						33.8834	46
SRR10267003_GSM4118741_DBA_2J_x_C57_BL6J_8cell_cells_rep2_Mus_musculus_RNA-Seq	SRP225196	-	-	-	-	-	-	-	-	-	-	-	-	-	-	-	-	-	-	-	-	-	-	-	3000000	21217						18260	37633	89.1595	93.73	1.58	77.4464	3115723	0.178322	7174	0.473022	19030						40.1418	49
SRR10267004_GSM4118741_DBA_2J_x_C57_BL6J_8cell_cells_rep2_Mus_musculus_RNA-Seq	SRP225196	-	-	-	-	-	-	-	-	-	-	-	-	-	-	-	-	-	-	-	-	-	-	-	3000000	20915						17951	37193	89.0973	93.51	1.54	76.6704	3102070	0.172591	6983	0.467946	18933						38.3643	49
SRR10267005_GSM4118742_DBA_2J_x_C57_BL6J_8cell_cells_rep1_Mus_musculus_RNA-Seq	SRP225196	-	-	-	-	-	-	-	-	-	-	-	-	-	-	-	-	-	-	-	-	-	-	-	3000000	21441						18396	36934	85.2889	93.03	2.18	73.4319	2986432	2.19027	89077	0.406964	16551						37.5052	47
SRR10267006_GSM4118743_DBA_2J_x_C57_BL6J_blastocyst_cells_rep1_Mus_musculus_RNA-Seq	SRP225196	-	-	-	-	-	-	-	-	-	-	-	-	-	-	-	-	-	-	-	-	-	-	-	3000000	21559						18372	37725	88.7411	93.93	1.14	78.0472	3148886	2.00818	81022	0.565411	22812						39.5232	47
SRR10267007_GSM4118744_DBA_2J_x_C57_BL6J_blastocyst_cells_rep2_Mus_musculus_RNA-Seq	SRP225196	-	-	-	-	-	-	-	-	-	-	-	-	-	-	-	-	-	-	-	-	-	-	-	3000000	19092						16041	34334	91.9735	93.7	2.21	82.2093	3100577	0.313212	11813	1.15061	43396						45.7536	51
[truncated: 12 more columns]

## Sheet: 03_CBMS1 mESCs_WholeS_list
CBMS1 mESC samples
Information				DNA-seq part																		RNA-seq part
Sample_name	Source	Phase	Method	DNA-seq reads	AfterClean	UnmappedReads	AfterCleanMAPQ10	AfterCleanMAPQ20	AfterCleanMAPQ30	AfterCleanRmDup	AfterCleanRmDupMAPQ10	AfterCleanRmDupMAPQ20	AfterCleanRmDupMAPQ30	Mapped to genome (bp)	Total genome length (bp)	Coverage over genome (>1)	MAD_score_log2	total_bins	unrep_bins	rep_bins	nodata_bins	% replication score	RNA-seq reads	NumOfDetGenes_mqc-generalstats-numofdetgenes-NumOfGenes	CorrOfErcc_mqc-generalstats-corrofercc-corr	assignedRateAllGene_mqc-generalstats-assignedrateallgene-assignedRate	assignedRateHistone_mqc-generalstats-assignedratehistone-assignedRate	assignedRateMt_mqc-generalstats-assignedratemt-assignedRate	initialReadsMappedRate_mqc-generalstats-initialreadsmappedrate-initialReadsMapRate	NumOfGeneRsem_mqc-generalstats-numofgenersem-NumOfGenes	NumOfTsRsem_mqc-generalstats-numoftsrsem-NumOfTs	Rsem_mqc-generalstats-rsem-alignable_percent	hisat2 summary of whole genomes_mqc-generalstats-hisat2_summary_of_whole_genomes-overall_alignment_rate	hisat2 summary of rRNA genomes_mqc-generalstats-hisat2_summary_of_rrna_genomes-overall_alignment_rate	featureCounts (summary of all genes)_mqc-generalstats-featurecounts_summary_of_all_genes-percent_assigned	featureCounts (summary of all genes)_mqc-generalstats-featurecounts_summary_of_all_genes-Assigned	featureCounts (summary of Mitochondrial genes)_mqc-generalstats-featurecounts_summary_of_mitochondrial_genes-percent_assigned	featureCounts (summary of Mitochondrial genes)_mqc-generalstats-featurecounts_summary_of_mitochondrial_genes-Assigned	featureCounts (summary of Histone genes)_mqc-generalstats-featurecounts_summary_of_histone_genes-percent_assigned	featureCounts (summary of Histone genes)_mqc-generalstats-featurecounts_summary_of_histone_genes-Assigned	FastQC (raw)_mqc-generalstats-fastqc_raw-percent_duplicates	FastQC (raw)_mqc-generalstats-fastqc_raw-percent_gc	FastQC (raw)_mqc-generalstats-fastqc_raw-avg_sequence_length	FastQC (raw)_mqc-generalstats-fastqc_raw-percent_fails	FastQC (raw)_mqc-generalstats-fastqc_raw-total_sequences	FastQC (trimmed)_mqc-generalstats-fastqc_trimmed-percent_duplicates	FastQC (trimmed)_mqc-generalstats-fastqc_trimmed-percent_gc	FastQC (trimmed)_mqc-generalstats-fastqc_trimmed-avg_sequence_length	FastQC (trimmed)_mqc-generalstats-fastqc_trimmed-percent_fails
CBMS1_scRR3_WholeS_001	This study	S	scRR3	8538357	8339017	1855417	5611683	5371400	5080136	4446619	2221608	2198015	2135628	122799212	2633792971	0.0466245	0.541571	55183	20557	34517	109	0.626739	6479870	20518	0.854006	46.3734	0.0363572	2.20449	69.2234	16896	36746	52.6893	70.29	39.61	41.7006	3565464	1.79755	153693	0.0381865	3265	62.2425	52	151	18.1818	6479870	54.6897	53	70.204	9.09091
CBMS1_scRR3_WholeS_002	This study	S	scRR3	11120176	10911797	2443279	7377590	7083371	6724906	5311352	2420952	2395683	2327734	122419240	2633792971	0.0464802	0.594202	55183	28783	26359	41	0.47802	7504129	18601	0.860788	48.1644	0.029903	3.03683	69.4566	14650	31664	55.0204	70.86	39.9	43.6186	4452003	2.34914	239769	0.0322828	3295	65.5626	52	151	18.1818	7504129	57.5195	53	69.0853	9.09091
CBMS1_scRR3_WholeS_003	This study	S	scRR3	8796953	8638199	1925072	5815939	5570506	5287184	4431540	2122924	2099528	2039230	114432263	2633792971	0.0434477	0.54556	55183	35215	19875	93	0.360773	6446527	19668	0.858085	39.5823	0.0240415	5.74701	65.8134	17355	34736	46.6018	68.11	23.61	37.9139	3034319	4.8256	386202	0.0264895	2120	62.2649	47	151	27.2727	6446527	54.6124	46	66.2703	9.09091
CBMS1_scRR3_WholeS_004	This study	S	scRR3	9802808	9623233	2123809	6507066	6229949	5907612	4801173	2274044	2250245	2186942	117837850	2633792971	0.0447407	0.612223	55183	24679	30393	111	0.551878	5922661	19322	0.868536	55.919	0.0401408	2.13185	73.7793	15628	34320	63.0607	75.28	27.04	52.1498	4115712	1.70985	134943	0.0441961	3488	55.3483	50	151	18.1818	5922661	46.3463	52	68.9673	0
CBMS1_scRR3_WholeS_005	This study	S	scRR3	10166258	10001275	2301493	6642700	6346478	6001577	5216617	2486770	2460835	2391425	131481175	2633792971	0.0499208	0.36307	55183	9760	45038	385	0.821891	7144081	20885	0.875687	53.9636	0.0344628	2.55717	75.0561	17394	37910	60.4204	76.68	27.77	50.6295	4710667	2.14008	199117	0.0388104	3611	55.2057	51	151	18.1818	7144081	46.7308	52	68.8801	0
CBMS1_scRR3_WholeS_006	This study	S	scRR3	11483156	11241427	2710980	7237110	6854864	6435000	5744072	2566040	2538581	2466061	134277535	2633792971	0.0509826	0.334143	55183	8113	46920	150	0.852579	6709044	20770	0.852645	52.1997	0.0414794	2.45894	73.2938	17116	37183	59.234	74.69	32.67	48.2831	4296476	1.98577	176704	0.0439287	3909	58.3394	51	151	18.1818	6709044	50.2631	52	69.3051	9.09091
CBMS1_scRR3_WholeS_007	This study	S	scRR3	10062620	9887997	2175560	6722489	6460637	6132274	5003706	2409366	2384544	2317396	122428159	2633792971	0.0464836	0.578135	55183	21591	33484	108	0.607971	6311966	19435	0.867281	53.2477	0.0370043	2.00718	73.5101	15638	34555	60.1652	74.92	31.54	49.4621	4121374	1.6271	135576	0.0385004	3208	57.707	51	151	18.1818	6311966	49.4773	52	69.0198	0
CBMS1_scRR3_WholeS_008	This study	S	scRR3	8849894	8701155	3313088	4543016	4295574	4036298	5231687	1590966	1571789	1524663	87561517	2633792971	0.0332454	0.274807	55183	0	54837	346	1	6788137	20544	0.837436	44.1845	0.028453	1.44056	69.0276	16777	37688	50.5063	70.04	40.68	39.7819	3606992	1.15608	104821	0.0302859	2746	63.9958	53	151	18.1818	6788137	56.4674	54	70.1101	9.09091
CBMS1_scRR3_WholeS_009	This study	S	scRR3	9433612	9264286	2112383	6108672	5816176	5496351	4520938	1998610	1975065	1916791	101500861	2633792971	0.0385379	0.454656	55183	40504	14489	190	0.26347	6791181	20769	0.835121	41.6807	0.024788	1.1088	67.6539	17534	37505	48.0576	68.98	39.11	37.5778	3395560	0.883658	79848	0.0343069	3100	61.9259	52	151	18.1818	6791181	54.417	54	69.4846	9.09091
CBMS1_scRR1_WholeS_100	This study	S	scRR1	7730476	7652017	1798648	4988587	4745443	4480284	4271900	2104588	2080833	2021349	124216224	2633792971	0.0471625	0.310126	55183	5399	49626	158	0.901881	8091510	21127	0.791562	53.7581	0.0553029	1.1778	72.9027	17041	37954	60.2307	74.35	31.52	49.2022	5363514	0.962226	104892	0.0558024	6083	63.4016	52	151	18.1818	8091510	55.4185	54	69.2914	18.1818
CBMS1_scRR1_WholeS_101	This study	S	scRR1	7774948	7705851	1703391	5206475	4986645	4737567	3995206	1946130	1925122	1870697	107955243	2633792971	0.0409885	0.564492	55183	25041	30105	37	0.545914	8426210	19831	0.788009	54.7869	0.0721157	2.09538	73.4818	15835	34219	61.4845	75.17	32.37	49.9174	5689888	1.679	191383	0.0812116	9257	66.8542	52	151	27.2727	8426210	58.9499	53	69.2688	18.1818
CBMS1_scRR1_WholeS_102	This study	S	scRR1	9485499	9395878	2090939	6311304	6030199	5722393	4709629	2207589	2183624	2121890	117920030	2633792971	0.0447719	0.49453	55183	17553	37458	172	0.680918	6990668	20386	0.796591	57.1214	0.0460302	1.11517	75.166	16527	35142	63.4874	76.54	29	51.6459	4802619	0.922485	85783	0.0446279	4150	61.2035	52	151	18.1818	6990668	53.631	53	69.8897	18.1818
CBMS1_scRR1_WholeS_103	This study	S	scRR1	7808321	7736509	1714352	5214979	4987411	4738659	3894059	1844247	1824648	1773551	99639513	2633792971	0.0378312	0.578681	55183	27685	27289	209	0.496398	7098311	19674	0.779612	52.8447	0.0354399	1.66145	72.8824	15807	34028	58.9872	74.22	33.99	47.9871	4580683	1.37114	130884	0.034644	3307	65.435	53	151	27.2727	7098311	58.059	54	69.7172	18.1818
CBMS1_scRR1_WholeS_104	This study	S	scRR1	7385497	7318462	1632923	4915099	4690968	4452335	3803536	1847437	1827778	1778437	105715367	2633792971	0.0401381	0.592458	55183	22919	31639	625	0.579915	8057169	20605	0.822498	50.5508	0.0301375	1.51092	73.0066	16964	37402	56.5791	74.55	35.48	45.3463	4881318	1.2164	130940	0.030359	3268	64.6545	53	151	18.1818	8057169	57.1246	54	69.129	18.1818
CBMS1_scRR1_WholeS_105	This study	S	scRR1	7293496	7234045	1599723	4833557	4600454	4377973	3310961	1382337	1366339	1326368	75695555	2633792971	0.0287401	0.380049	55183	7078	47756	349	0.87092	6386150	19981	0.794089	51.9064	0.0435566	1.49273	71.9985	16271	34594	58.0178	73.28	32.5	47.0894	4087558	1.20255	104386	0.0440647	3825	62.1964	52	151	18.1818	6386150	54.3599	53	69.6947	18.1818
CBMS1_scRR1_WholeS_106	This study	S	scRR1	9723339	9637829	2227528	6308128	5975528	5665150	4492738	1849146	1828316	1776016	97051282	2633792971	0.0368485	0.465048	55183	14518	40486	179	0.736056	7067405	20444	0.794765	61.8307	0.039367	1.23484	78.7906	16468	36861	66.9468	80.13	25.89	56.4646	5335619	1.04598	98840	0.0437484	4134	59.3731	52	151	18.1818	7067405	51.5327	53	69.8733	18.1818
CBMS1_scRR1_WholeS_107	This study	S	scRR1	7831873	7749293	6682746	902191	855402	809799	7251891	485393	479100	464565	39465288	2633792971	0.0149842	0.555079	55183	37960	16909	314	0.30817	6839383	18902	0.793762	59.3585	0.0307694	1.18095	73.0624	14914	31502	65.4791	74.49	21.72	55.3437	4980435	0.980364	88224	0.0303919	2735	61.1961	51	151	18.1818	6839383	52.9908	52	69.6601	18.1818
CBMS1_scRR1_WholeS_108	This study	S	scRR1	9415362	9335588	2060258	6205223	5874192	5582340	3752174	1316719	1300840	1261295	64437112	2633792971	0.0244655	0.468886	55183	13294	41457	432	0.757192	7633989	20566	0.814589	54.7769	0.0609406	1.55778	73.313	16804	36291	61.2411	75.09	28.61	50.429	5109757	1.26399	128075	0.0676333	6853	61.3407	52	151	27.2727	7633989	53.04	53	68.656	18.1818
CBMS1_scRR1_WholeS_109	This study	S	scRR1	8163826	8084125	1757082	5402472	5130917	4886205	3194450	1097368	1083332	1049133	51114218	2633792971	0.0194071	0.594668	55183	27564	27183	436	0.49652	7414611	19480	0.769629	59.5643	0.0520745	1.56114	76.1803	15401	32686	66.1913	77.53	26.33	54.6723	5427458	1.29463	128521	0.0523911	5201	62.8638	51	151	18.1818	7414611	54.8972	52	69.9273	18.1818
CBMS1_scRR3_WholeS_010	This study	S	scRR3	11852922	11614624	2798580	7413091	7022233	6587689	5999001	2651881	2618754	2538332	139516791	2633792971	0.0529718	0.250793	55183	2762	52210	211	0.949756	5812283	22948	0.824448	43.7387	0.0359874	1.51327	73.4948	19834	43529	50.316	74.63	30.88	40.4847	3064088	1.22454	92679	0.0361498	2736	52.1643	51	151	18.1818	5812283	45.2151	52	70.0911	0
CBMS1_scRR1_WholeS_110	This study	S	scRR1	8796326	8715677	2018287	5691371	5364368	5074414	3961198	1588709	1570810	1525003	83164364	2633792971	0.0315759	0.3934	55183	9303	45610	270	0.830587	6454910	18968	0.803545	57.9402	0.0475047	1.38272	74.7498	14923	31913	64.0512	76.17	29.37	53.5104	4631498	1.17061	101320	0.0457868	3963	62.7392	52	151	27.2727	6454910	55.0534	53	69.5737	18.1818
CBMS1_scRR1_WholeS_111	This study	S	scRR1	8201954	8129019	1808685	5451665	5186264	4925293	3652277	1520078	1503888	1461305	76270257	2633792971	0.0289583	0.561181	55183	31289	23626	268	0.430229	6197082	18843	0.765965	57.5166	0.053382	1.57179	75.3476	15098	31812	63.8117	76.54	28.39	52.9016	4397667	1.32279	109962	0.0552273	4591	62.4669	52	151	18.1818	6197082	55.0079	53	70.271	18.1818
CBMS1_scRR1_WholeS_112	This study	S	scRR1	8349910	8271666	1894629	5443169	5160663	4883038	4088857	1826453	1805947	1753760	100730172	2633792971	0.0382453	0.316949	55183	4885	50069	229	0.911107	7497943	19409	0.81261	51.973	0.0485486	1.29985	72.0476	15530	34479	58.1039	73.35	34.23	47.377	4777140	1.07377	108271	0.049855	5027	65.9856	52	151	18.1818	7497943	58.5875	54	69.7755	18.1818
CBMS1_scRR1_WholeS_113	This study	S	scRR1	7667482	7607015	1689442	5083979	4834984	4596295	3375255	1359920	1344162	1304100	72357438	2633792971	0.0274727	0.53461	55183	17824	37125	234	0.675626	7234276	18676	0.75514	52.3543	0.0681831	2.06677	71.7649	14935	32290	58.5106	73.21	33.88	47.79	4685778	1.63329	160143	0.0791541	7761	66.0611	52	151	18.1818	7234276	58.5172	53	69.6715	18.1818
CBMS1_scRR1_WholeS_114	This study	S	scRR1	8319251	8252492	1798557	5538134	5259732	5000902	3508733	1373244	1357897	1318008	69040616	2633792971	0.0262134	0.512973	55183	16593	38324	266	0.697853	8301915	19341	0.8048	40.6055	0.0321878	1.65017	50.9971	15468	32554	49.3771	54.31	19.64	41.2586	4189274	1.40822	142986	0.0387248	3932	59.5846	49	151	27.2727	8301915	49.756	51	61.9893	9.09091
CBMS1_scRR1_WholeS_115	This study	S	scRR1	7762106	7702385	1620105	5271932	5028685	4799979	3209434	1278776	1264731	1227890	62518106	2633792971	0.0237369	0.564606	55183	21478	33396	309	0.608594	8427592	19423	0.810526	54.0473	0.0462856	1.65634	73.225	15660	33859	60.1892	74.26	32.57	49.3859	5555904	1.36454	153511	0.0506223	5695	67.0706	52	151	18.1818	8427592	59.6987	54	70.2595	18.1818
CBMS1_scRR1_WholeS_116	This study	S	scRR1	9282874	9197655	2024865	6164894	5868543	5583963	3929114	1523733	1506771	1461857	73879712	2633792971	0.0280507	0.392968	55183	8265	46577	341	0.849294	7799589	19764	0.772	53.0888	0.0433719	1.38078	71.9053	15736	34625	59.383	73.67	32.99	48.7152	5036166	1.15336	119234	0.0449895	4651	65.7158	52	151	27.2727	7799589	57.846	54	69.0707	18.1818
CBMS1_scRR1_WholeS_117	This study	S	scRR1	8182793	8104418	1847309	5223520	4911036	4636102	3765351	1520035	1499728	1452568	78943823	2633792971	0.0299734	0.296178	55183	2468	52420	295	0.955036	8267880	22099	0.767334	45.3635	0.0220556	0.857106	77.9772	19505	43225	50.9408	79.5	22.7	43.2777	4462253	0.757075	78060	0.0238198	2456	52.3059	51	151	18.1818	8267880	45.2919	52	69.3716	9.09091
CBMS1_scRR1_WholeS_118	This study	S	scRR1	8364317	8293663	1865663	5470684	5177814	4917917	3428099	1225739	1210715	1173258	57279399	2633792971	0.0217479	0.471082	55183	40879	13903	401	0.253788	7229286	19899	0.817928	58.007	0.0703844	2.22142	75.9158	16195	34765	64.7935	77.39	26.24	53.3446	5188630	1.839	178873	0.0803361	7814	62.9413	51	151	18.1818	7229286	55.1785	52	69.691	18.1818
CBMS1_scRR1_WholeS_119	This study	S	scRR1	8956186	8885221	1978714	5886461	5554686	5267442	3751467	1419109	1403094	1361823	71441500	2633792971	0.027125	0.465697	55183	12936	41876	371	0.763993	6908786	19344	0.760954	54.1604	0.0404551	1.74304	73.8956	15451	32502	60.2285	75.03	33.53	48.962	4596226	1.43445	134657	0.0419182	3935	65.7291	52	151	18.1818	6908786	58.5388	54	70.3223	18.1818
CBMS1_scRR3_WholeS_011	This study	S	scRR3	10212810	10031906	2270101	6746464	6470975	6144607	4968248	2276924	2252661	2187816	116648923	2633792971	0.0442893	0.602863	55183	25078	29996	109	0.544649	6805712	18964	0.845392	51.6166	0.0392668	2.21227	72.6061	15261	32945	58.6458	73.81	34.84	47.0482	4329668	1.70155	156587	0.0440636	4055	61.3014	51	151	18.1818	6805712	53.2556	52	69.895	9.09091
CBMS1_scRR1_WholeS_120	This study	S	scRR1	8029445	7961780	1748275	5306179	5013875	4760617	3345788	1275242	1260463	1223513	65377072	2633792971	0.0248224	0.584558	55183	26736	28204	243	0.51336	7260266	19819	0.754345	52.3321	0.0357764	1.48367	74.0697	16253	35273	58.2879	75.66	33.78	47.2468	4698762	1.13799	113175	0.0376767	3747	65.1198	52	151	18.1818	7260266	57.7529	54	69.7665	18.1818
CBMS1_scRR1_WholeS_121	This study	S	scRR1	9423215	9323722	2030182	6336887	6079095	5778651	4659151	2223800	2200065	2138155	113843036	2633792971	0.043224	0.604517	55183	27669	27022	492	0.494085	6481332	19436	0.789031	47.8822	0.0445983	1.47811	69.8705	15638	33597	53.9745	71.34	40.15	42.1924	3746958	1.18449	105190	0.0454584	4037	65.8575	54	151	18.1818	6481332	58.498	55	69.385	18.1818
CBMS1_scRR1_WholeS_123	This study	S	scRR1	8096989	8012105	1768835	5404070	5175618	4910437	4256715	2120889	2098031	2038328	116213778	2633792971	0.0441241	0.499688	55183	18027	37001	155	0.672403	7212230	20920	0.759115	49.3962	0.0368658	0.796371	72.0361	17186	37878	55.5743	73.47	35.05	44.4066	4326170	0.667305	65010	0.0379382	3696	64.2936	53	151	27.2727	7212230	56.9753	54	69.3984	18.1818
CBMS1_scRR1_WholeS_124	This study	S	scRR1	8782027	8699623	1937073	5876785	5647359	5373164	4442530	2113452	2090190	2030193	109744312	2633792971	0.0416678	0.5738	55183	30546	24624	13	0.44633	7303325	20907	0.784095	55.6196	0.0302445	0.75344	74.4694	17110	37832	61.1204	76.02	29.75	50.6695	4858045	0.622213	59656	0.0345025	3308	60.6605	53	151	27.2727	7303325	52.8458	54	69.4905	18.1818
CBMS1_scRR1_WholeS_125	This study	S	scRR1	8081751	8003165	1820700	5329844	5093575	4835677	3961341	1786335	1765902	1714099	91375858	2633792971	0.0346936	0.571231	55183	29134	25950	99	0.471099	8250103	19973	0.808627	53.1301	0.0408328	1.72564	72.7369	16147	34660	59.3574	74.09	34.54	47.9272	5368132	1.41141	158086	0.043712	4896	66.8033	53	151	27.2727	8250103	59.1804	54	69.7931	18.1818
CBMS1_scRR1_WholeS_126	This study	S	scRR1	8476820	8387270	1908150	5567653	5303019	5026590	4069342	1798083	1778506	1727131	94597539	2633792971	0.0359168	0.377958	55183	8917	46043	223	0.837755	6625290	19139	0.783486	52.7592	0.0416498	1.3249	72.8777	15275	33372	58.9424	74.41	33.69	48.2179	4325451	1.06596	95623	0.0454817	4080	64.6315	53	151	27.2727	6625290	57.0494	54	69.5715	18.1818
CBMS1_scRR1_WholeS_127	This study	S	scRR1	8793058	8714999	1922129	5836061	5547442	5271510	3735790	1456048	1439211	1396378	73158509	2633792971	0.0277769	0.518533	55183	17929	36995	259	0.673567	6567391	19732	0.774384	52.2729	0.0636278	1.0438	73.811	16012	35448	58.1007	75.21	32.37	47.709	4197674	0.87765	77220	0.0660795	5814	62.1367	53	151	27.2727	6567391	54.782	54	69.6881	18.1818
CBMS1_scRR1_WholeS_128	This study	S	scRR1	9677632	9586782	2136131	6341875	6000502	5690020	4102663	1560440	1541693	1495400	78532147	2633792971	0.0298171	0.433187	55183	10822	44096	265	0.802943	6955507	20563	0.791239	53.2687	0.037349	1.34569	73.4452	16635	35832	59.6611	74.5	32.4	48.5055	4520040	1.12155	104513	0.0367866	3428	62.7125	53	151	18.1818	6955507	55.0816	54	70.3201	18.1818
CBMS1_scRR3_WholeS_012	This study	S	scRR3	10174518	10004610	2198733	6791528	6522321	6189580	5063241	2431071	2404812	2335680	126215502	2633792971	0.0479216	0.591958	55183	27210	27953	20	0.506735	6688682	19550	0.839644	50.895	0.0424183	2.16289	71.8862	15945	34066	58.0513	73.46	33.91	46.3795	4162727	1.69592	152215	0.042873	3848	59.2906	51	151	18.1818	6688682	50.8665	52	69.0031	9.09091
CBMS1_scRR3_WholeS_013	This study	S	scRR3	9749489	9593457	2088631	6528329	6264393	5943647	4905172	2402588	2377587	2310336	125433020	2633792971	0.0476245	0.541276	55183	19570	35488	125	0.644557	6893881	20839	0.837436	49.2527	0.0307154	1.75592	71.3836	17114	37408	55.9533	73.13	35.24	45.5843	4128864	1.40994	127707	0.0324477	2939	59.8101	51	151	18.1818	6893881	51.4818	53	68.7179	9.09091
CBMS1_scRR3_WholeS_014	This study	S	scRR3	10831352	10644451	2502570	6877879	6527192	6135361	5672592	2653885	2621796	2542898	146960780	2633792971	0.0557982	0.216238	55183	28	55025	130	0.999491	6261792	20753	0.803868	50.6165	0.0293045	2.24654	72.2198	16887	37371	57.2517	73.92	33.91	47.284	3824101	1.84709	149384	0.0277959	2248	57.572	51	151	18.1818	6261792	49.077	53	68.5812	0
CBMS1_scRR3_WholeS_015	This study	S	scRR3	9749021	9582956	2300609	6191941	5881550	5532946	5351258	2602944	2573697	2498785	151074028	2633792971	0.0573599	0.261052	55183	3477	51588	118	0.936856	5916903	20611	0.852984	49.9625	0.0488364	1.76503	72.0612	16792	35542	57.241	73.4	33.83	45.8083	3607578	1.42295	112063	0.0493437	3886	57.8348	51	151	18.1818	5916903	49.6217	52	69.3598	0
CBMS1_scRR3_WholeS_016	This study	S	scRR3	10126530	9934914	2204249	6688483	6419170	6083711	5366373	2685143	2655104	2577970	148013940	2633792971	0.056198	0.343408	55183	8739	45818	626	0.839819	6011654	19845	0.8739	43.7924	0.0439175	1.67435	69.1397	16022	34870	50.7913	70.34	41.67	39.6451	3207785	1.33199	107775	0.0418476	3386	63.7592	52	151	18.1818	6011654	55.6979	54	69.7601	9.09091
CBMS1_scRR3_WholeS_017	This study	S	scRR3	9597868	9424326	2092586	6367428	6109600	5788380	4759177	2260917	2236977	2172580	116685521	2633792971	0.0443032	0.585967	55183	25794	29273	116	0.531589	6622229	19089	0.866102	43.4364	0.0260759	2.18925	67.7649	15542	33230	50.0922	68.82	44.45	39.446	3538813	1.73658	155793	0.0269193	2415	67.4612	53	151	18.1818	6622229	60.0421	54	70.249	9.09091
CBMS1_scRR3_WholeS_018	This study	S	scRR3	10629744	10465773	2460521	6793356	6464780	6094189	5637223	2662510	2630677	2551766	145635545	2633792971	0.055295	0.216238	55183	0	55040	143	1	6643160	20873	0.836261	48.2726	0.0454759	2.07526	72.9809	17617	38522	54.9298	74.14	34.5	44.0717	3919230	1.67014	148523	0.0462394	4112	59.0169	51	151	18.1818	6643160	51.6438	52	70.0796	9.09091
CBMS1_scRR3_WholeS_019	This study	S	scRR3	8968233	8818593	1948133	5959374	5712375	5424720	4456904	2124211	2101540	2041369	109860843	2633792971	0.041712	0.597315	55183	31311	23719	153	0.431019	7265310	20100	0.835275	53.4535	0.036073	1.66192	72.7572	16310	35161	60.6425	74.03	31.32	48.7393	4705674	1.32591	128014	0.0336206	3246	58.8783	51	151	18.1818	7265310	50.9392	52	69.542	9.09091
CBMS1_scRR3_WholeS_020	This study	S	scRR3	11526360	11340308	2630702	7471686	7119808	6712290	5321488	2233859	2209040	2143346	106897504	2633792971	0.0405869	0.579819	55183	27604	26880	699	0.493356	7603563	21166	0.839538	50.7358	0.0396731	2.34651	73.3458	17895	40128	57.3088	74.83	29.73	47.6202	4694747	1.8948	186803	0.0432307	4262	56.291	51	151	18.1818	7603563	48.2088	52	69.0966	0
CBMS1_scRR3_WholeS_021	This study	S	scRR3	9338142	9178068	2055796	6155848	5885403	5563910	4932659	2476308	2450750	2381686	136014501	2633792971	0.0516421	0.402232	55183	12323	42761	99	0.776287	7712274	20418	0.873672	50.2584	0.052887	1.51155	72.7174	16847	37898	56.8274	74.29	33.59	46.491	4691834	1.22539	123665	0.0701453	7079	59.622	51	151	18.1818	7712274	51.6955	52	68.9184	9.09091
CBMS1_scRR3_WholeS_022	This study	S	scRR3	9672652	9507128	2108802	6433262	6174022	5858058	4854017	2335385	2310644	2245076	123135297	2633792971	0.0467521	0.553074	55183	19512	35114	557	0.642807	7017607	20899	0.843061	51.8448	0.0393567	2.20569	73.1874	17364	38652	58.5636	74.84	31.7	47.7026	4438583	1.75239	163055	0.0456114	4244	56.5233	51	151	18.1818	7017607	48.6665	52	68.7032	0
CBMS1_scRR3_WholeS_023	This study	S	scRR3	10255229	10120723	2314175	6728067	6433490	6087030	5162360	2405678	2379416	2311386	125847209	2633792971	0.0477817	0.435486	55183	13385	41644	154	0.756765	5530853	19934	0.831559	49.3817	0.0392262	1.61492	72.5146	16367	35313	56.4936	73.98	34.64	45.6162	3362183	1.29509	95456	0.0368763	2718	58.4142	51	151	18.1818	5530853	50.2516	53	69.1524	9.09091
CBMS1_scRR3_WholeS_024	This study	S	scRR3	8861380	8718550	1976622	5812146	5548380	5255862	4353223	2002195	1980113	1923066	104032867	2633792971	0.0394993	0.396008	55183	43159	12002	22	0.217581	7327284	18980	0.839173	43.1572	0.0433711	2.12046	67.6715	15364	33714	49.8625	69.05	43.7	38.673	3853457	1.62522	161940	0.053913	5372	67.3033	53	151	18.1818	7327284	59.5216	54	69.2079	9.09091
CBMS1_scRR3_WholeS_025	This study	S	scRR3	11221054	11006825	2425703	7464515	7169362	6807303	5376261	2480937	2454007	2383109	123148978	2633792971	0.0467573	0.585832	55183	23562	31600	21	0.572858	7093800	19227	0.839955	43.601	0.0301201	1.79663	67.3969	15749	33860	50.4029	68.48	42.87	39.0807	3728275	1.41956	135425	0.0325369	3104	66.5015	53	151	18.1818	7093800	59.1761	54	70.1247	9.09091
CBMS1_scRR3_WholeS_026	This study	S	scRR3	9383316	9225361	2071165	6153677	5873112	5562539	4503965	2036742	2013981	1955460	101977230	2633792971	0.0387188	0.477291	55183	38463	15088	1632	0.28175	7092052	21121	0.84259	48.7393	0.0282252	1.81634	70.8782	17386	37791	55.4693	72.63	35.93	44.3894	4207894	1.41873	134489	0.032143	3047	60.3253	52	151	18.1818	7092052	52.2558	53	68.382	9.09091
CBMS1_scRR3_WholeS_027	This study	S	scRR3	10728643	10536169	2418285	6997785	6688812	6327536	5246634	2381638	2355500	2288053	120923240	2633792971	0.0459122	0.5273	55183	19166	35866	151	0.65173	7363176	21089	0.849016	48.2274	0.0417292	1.31834	72.0799	17478	38589	54.8857	73.76	34.3	43.9795	4224333	1.06647	102437	0.0412067	3958	58.1322	52	151	18.1818	7363176	50.1117	53	68.6201	9.09091
CBMS1_scRR3_WholeS_028	This study	S	scRR3	9976117	9785117	2247849	6470590	6169921	5827467	4755424	2091182	2067363	2006540	104864535	2633792971	0.039815	0.46011	55183	39792	15222	169	0.276693	6984328	20902	0.867889	41.8124	0.0255709	1.40942	58.9734	17440	36681	47.7007	60.73	24.25	40.3056	3497597	1.18908	103185	0.0290054	2517	53.7239	50	151	18.1818	6984328	45.0687	51	67.4264	0
CBMS1_scRR3_WholeS_029	This study	S	scRR3	10234420	10053118	2230915	6786130	6499393	6151909	4986184	2341734	2317517	2252010	118547685	2633792971	0.0450103	0.569334	55183	20407	34689	87	0.62961	6481126	21532	0.86211	51.7405	0.0510611	1.84437	74.0134	18087	39698	58.0666	75.84	27.4	48.4279	3990463	1.50559	124061	0.0686407	5656	50.7825	51	151	18.1818	6481126	41.54	52	68.3934	0
CBMS1_scRR3_WholeS_030	This study	S	scRR3	10396544	10211734	2472936	6578294	6247612	5873854	5644197	2713111	2683498	2606696	151233584	2633792971	0.0574205	0.349076	55183	8794	46105	284	0.839815	6972590	20506	0.853944	46.4952	0.0357373	2.0395	71.4281	16894	37290	53.5087	73.37	36.61	43.403	4017271	1.61134	149142	0.0369932	3424	60.9044	52	151	18.1818	6972590	52.6706	53	67.9509	9.09091
CBMS1_scRR3_WholeS_031	This study	S	scRR3	12250225	12001389	2815190	7907652	7565151	7150539	6162092	2824342	2793413	2713067	143260680	2633792971	0.0543933	0.314072	55183	7556	47444	183	0.862618	6879675	20742	0.850473	52.3342	0.0340512	1.91875	73.6911	17127	37054	59.4103	75.05	31.92	48.5593	4440817	1.52174	139165	0.0365003	3338	58.1124	51	151	18.1818	6879675	49.8725	52	69.3396	0
CBMS1_scRR3_WholeS_032	This study	S	scRR3	9690248	9490592	2195731	6266021	5979529	5647199	5026137	2409612	2383351	2314629	131213476	2633792971	0.0498192	0.450385	55183	15202	39859	122	0.723906	6833519	19956	0.849614	49.2761	0.0378456	3.01814	70.9466	16295	35460	55.9132	72.1	36.78	44.7903	4026107	2.44756	220006	0.0368236	3310	61.5432	52	151	18.1818	6833519	53.6557	53	69.9093	9.09091
CBMS1_scRR3_WholeS_033	This study	S	scRR3	9336916	9145862	2110124	6090573	5833135	5524002	4752752	2245551	2221329	2157642	118372188	2633792971	0.0449436	0.619508	55183	23259	31256	668	0.573347	7872869	20352	0.813616	44.587	0.0259873	1.97194	67.552	16592	35822	51.1802	68.56	41.81	40.2345	4237839	1.59738	168250	0.0262322	2763	66.5478	53	151	18.1818	7872869	59.2197	54	70.2661	9.09091
CBMS1_scRR3_WholeS_034	This study	S	scRR3	9227613	9028807	2199659	5786658	5498009	5170075	5288362	2651255	2621036	2545020	155103203	2633792971	0.0588897	0.216238	55183	90	54904	189	0.998363	8202644	20915	0.838859	52.4344	0.0417352	2.07403	74.0061	17264	39149	58.9274	75.34	31.6	47.8875	5145688	1.71943	184759	0.041013	4407	58.7786	51	151	18.1818	8202644	50.7993	52	69.6137	9.09091
CBMS1_scRR3_WholeS_035	This study	S	scRR3	11267969	11004343	2545435	7267497	6931171	6545956	5542142	2538223	2510460	2438840	127360960	2633792971	0.0483565	0.574746	55183	32635	21582	966	0.398067	7230665	19600	0.848925	51.1695	0.0878275	3.36053	72.8959	16595	35004	58.9184	74.71	29.85	48.082	4767257	2.62933	260694	0.161243	15987	60.101	51	151	18.1818	7230665	51.0624	51	68.2768	9.09091
CBMS1_scRR3_WholeS_036	This study	S	scRR3	9844687	9666166	2247880	6345496	6030791	5678883	5119036	2466972	2440923	2372283	132288056	2633792971	0.0502272	0.453022	55183	15052	40009	122	0.72663	7096145	20712	0.83974	53.8994	0.0441096	3.01237	74.2246	17325	37216	60.7796	76.1	27.94	49.6707	4556021	2.50551	229817	0.0444701	4079	55.4767	50	151	18.1818	7096145	47.1011	51	68.3598	0
CBMS1_scRR3_WholeS_037	This study	S	scRR3	12578171	12352641	2786131	8185456	7795475	7368707	5611373	2331477	2304994	2237186	105189485	2633792971	0.0399384	0.419041	55183	42750	12341	92	0.224011	7571955	19629	0.828871	52.7176	0.0430604	2.20102	73.0765	15938	34532	59.8662	74.2	32.78	47.8896	4850079	1.77514	179779	0.0414214	4195	61.1574	51	151	18.1818	7571955	53.1848	52	70.1066	9.09091
CBMS1_scRR3_WholeS_038	This study	S	scRR3	10447927	10254513	2364800	6766165	6439371	6074099	5119275	2337979	2312959	2246970	118974832	2633792971	0.0451724	0.599549	55183	24520	30646	17	0.555523	7439218	20127	0.82744	49.0919	0.0525224	3.06743	71.5745	16378	35378	55.8668	73.01	37.29	44.1203	4415151	2.45926	246100	0.0523829	5242	62.8187	52	151	18.1818	7439218	55.0536	53	69.1066	9.09091
CBMS1_scRR3_WholeS_039	This study	S	scRR3	10445986	10257222	2406892	6689363	6356887	5983532	5427555	2571619	2543249	2469965	136896152	2633792971	0.0519768	0.314978	55183	6625	48444	114	0.879696	7443169	20101	0.852358	48.5038	0.0430158	2.53224	71.079	16327	35723	55.1241	72.49	37.52	44.6186	4436441	2.02974	201817	0.0450567	4480	62.8766	52	151	18.1818	7443169	54.8507	53	69.1855	9.09091
CBMS1_scRR3_WholeS_040	This study	S	scRR3	9194461	9010104	2062284	5969970	5687566	5370793	4808084	2357320	2333245	2268363	130119521	2633792971	0.0494038	0.465943	55183	15033	40041	109	0.72704	8128866	19528	0.832846	44.7318	0.0300306	2.24891	69.5001	15841	35082	50.8937	70.49	41.76	41.1366	4450302	1.80309	195065	0.0303004	3278	67.1302	53	151	18.1818	8128866	59.3249	54	70.4028	9.09091
CBMS1_scRR3_WholeS_041	This study	S	scRR3	10402598	10189246	2354155	6746079	6448932	6098573	5459393	2642741	2613827	2538913	143154670	2633792971	0.054353	0.321445	55183	8161	46881	141	0.851731	7497937	20234	0.837364	56.4297	0.0528071	3.32019	73.4237	16223	35400	62.7749	75.15	26.14	53.4635	5279508	2.77851	274377	0.0597267	5898	56.6535	51	151	18.1818	7497937	47.3324	52	68.5904	0
CBMS1_scRR3_WholeS_042	This study	S	scRR3	9585356	9362458	2199474	6135039	5847764	5523413	5053108	2428938	2402849	2334388	134406609	2633792971	0.0510316	0.296556	55183	6471	48551	161	0.882392	7689257	20187	0.832463	49.8538	0.0362294	2.49204	71.584	16245	34931	56.5572	73.06	37.86	45.6197	4706042	1.96022	202213	0.0362647	3741	63.3483	52	151	18.1818	7689257	55.1596	53	69.213	9.09091
CBMS1_scRR3_WholeS_043	This study	S	scRR3	9714754	9522384	2281456	6147496	5846440	5507075	5233014	2496199	2467216	2395094	139291803	2633792971	0.0528864	0.23733	55183	881	54111	191	0.983979	8403550	21113	0.844233	52.4255	0.0470101	2.52288	72.8206	17318	38300	59.2483	74.65	33.21	48.9069	5370488	2.05511	225673	0.046817	5141	59.9453	51	151	18.1818	8403550	51.328	52	68.369	9.09091
CBMS1_scRR3_WholeS_044	This study	S	scRR3	10965174	10779515	2537944	6980251	6633157	6241135	5834097	2767897	2734283	2652249	154227842	2633792971	0.0585573	0.21548	55183	0	55010	173	1	7572669	21135	0.854001	52.8805	0.0509929	2.63185	73.0969	17429	37447	59.8446	74.4	32.11	48.4752	4822473	2.15806	214691	0.0544412	5416	59.2157	51	151	18.1818	7572669	51.168	52	69.5456	9.09091
CBMS1_scRR3_WholeS_045	This study	S	scRR3	9802217	9620225	2163104	6442754	6165803	5839614	4816468	2241441	2217062	2152786	112676048	2633792971	0.0427809	0.623942	55183	26481	28560	142	0.518886	8189517	19992	0.851201	52.4137	0.0350113	2.0237	71.6921	16057	34454	59.3674	74.06	32.26	48.1202	5237252	1.6154	175815	0.0336375	3661	60.4435	51	151	18.1818	8189517	51.5275	52	67.3706	9.09091
CBMS1_scRR3_WholeS_046	This study	S	scRR3	10615924	10409844	2286434	7077083	6802999	6461394	5354451	2609749	2581576	2507997	135273123	2633792971	0.0513606	0.440305	55183	16114	38952	117	0.707369	7955409	21437	0.838865	51.422	0.0360836	2.097	71.3303	17888	40136	58.0223	73.38	24.29	48.3474	4898898	1.75111	177435	0.0433152	4389	51.9896	50	151	18.1818	7955409	43.3656	51	67.8107	0
CBMS1_scRR3_WholeS_047	This study	S	scRR3	10317351	10113458	2244298	6828583	6541018	6205952	5114984	2440170	2414050	2345905	127892617	2633792971	0.0485583	0.564606	55183	22074	33083	26	0.599797	7022649	20792	0.866232	52.6829	0.0519683	2.41078	72.8327	17117	36485	60.0115	74.26	31.94	48.2519	4506733	1.92947	180213	0.0591756	5527	58.7733	51	151	18.1818	7022649	50.635	52	69.212	9.09091
CBMS1_scRR3_WholeS_048	This study	S	scRR3	9627714	9469280	2096222	6395227	6132685	5820326	4786110	2274478	2249940	2185792	120559132	2633792971	0.045774	0.608803	55183	28209	26855	119	0.487705	6901432	21360	0.832207	55.6122	0.0627833	2.24465	75.711	17641	38685	63.2202	76.96	27.43	50.8402	4661931	1.81253	166205	0.0813325	7458	54.5281	51	151	18.1818	6901432	46.284	51	69.7864	0
CBMS1_scRR3_WholeS_049	This study	S	scRR3	8928485	8726315	1937525	5896883	5660394	5371231	4855254	2515056	2488972	2421075	145139732	2633792971	0.0551067	0.343357	55183	8139	45905	1139	0.8494	8703502	21713	0.844528	41.1775	0.0286598	1.84346	66.8274	18224	39620	47.6888	67.92	42.55	37.7304	4381144	1.48017	171873	0.0316319	3673	66.9566	53	151	18.1818	8703502	59.442	54	69.9846	9.09091
CBMS1_scRR3_WholeS_050	This study	S	scRR3	11048547	10792284	2424101	7258645	6952208	6601328	5220078	2357743	2332867	2267948	118185323	2633792971	0.0448727	0.615335	55183	28705	26359	119	0.478698	8612760	20926	0.853258	51.2635	0.045557	2.44285	73.027	17293	38397	58.0379	74.55	33.62	47.0663	5389298	1.96275	224743	0.0541813	6204	60.591	51	151	18.1818	8612760	52.4019	52	68.8823	9.09091
CBMS1_scRR3_WholeS_051	This study	S	scRR3	9259393	9054164	2140452	5845692	5552591	5223391	5040736	2451666	2421733	2349982	140159966	2633792971	0.053216	0.23733	55183	3618	51402	163	0.934242	8647342	22333	0.848504	49.9487	0.0470073	3.001	73.8798	19054	42807	56.8936	75.32	31.41	46.779	5361721	2.42177	277578	0.0482996	5536	58.7613	51	151	18.1818	8647342	50.7471	52	69.2616	9.09091
CBMS1_scRR3_WholeS_052	This study	S	scRR3	9650934	9436222	2050818	6421192	6166304	5849420	4921683	2451600	2425794	2358249	130905864	2633792971	0.0497024	0.466569	55183	16509	38653	21	0.700718	7751617	19947	0.843794	48.2637	0.0438778	3.03788	70.8854	16324	35669	54.944	72.4	37.32	44.1165	4560379	2.42836	251022	0.0447223	4623	62.8265	51	151	18.1818	7751617	54.8432	53	68.9861	9.09091
CBMS1_scRR3_WholeS_053	This study	S	scRR3	9875018	9679492	2160282	6484532	6195878	5880396	4665352	2101680	2078859	2020231	103478160	2633792971	0.0392886	0.521093	55183	36077	18991	115	0.344865	9336584	20928	0.835592	53.0961	0.0321896	1.93445	73.7828	17207	38745	60.3278	75.3	31.66	48.4471	6046783	1.51284	188820	0.0343396	4286	60.8349	51	151	18.1818	9336584	52.4553	52	69.1225	9.09091
CBMS1_scRR3_WholeS_054	This study	S	scRR3	10765530	10491976	2485383	6756898	6407316	6028845	5545969	2559462	2528428	2454217	140316390	2633792971	0.0532754	0.231735	55183	640	54540	3	0.988402	8117806	20455	0.860806	52.1006	0.0502916	3.97815	72.8171	16718	36089	58.6613	74.71	33.42	48.9757	5191637	3.2697	346602	0.0504036	5343	60.6184	50	151	18.1818	8117806	51.9499	52	68.1781	9.09091
CBMS1_scRR3_WholeS_055	This study	S	scRR3	9865609	9656933	2155189	6490981	6214005	5887727	5011198	2435965	2410303	2342313	129408880	2633792971	0.049134	0.382797	55183	12122	42941	120	0.779852	6122540	21818	0.858708	50.8353	0.0412757	2.8968	73.8119	18137	38562	58.0676	75.38	32.68	46.4608	3799766	2.28201	186633	0.0438592	3587	57.4851	51	151	18.1818	6122540	49.1382	52	68.8494	0
CBMS1_scRR3_WholeS_056	This study	S	scRR3	9479429	9297448	2158283	6135053	5847892	5531901	4854638	2290557	2266067	2202982	126015309	2633792971	0.0478456	0.369039	55183	9331	45689	163	0.830407	8226377	20255	0.835073	42.5679	0.0293174	2.30562	66.8639	16691	36845	49.4534	68.13	40.88	38.7531	4336693	1.81762	203402	0.0327419	3664	66.7329	52	151	18.1818	8226377	58.8215	54	69.3946	9.09091
CBMS1_scRR3_WholeS_057	This study	S	scRR3	9008977	8812774	1916871	6001616	5760425	5471063	4517948	2211625	2188135	2126671	120795781	2633792971	0.0458638	0.587004	55183	23880	31273	30	0.567023	7214899	20310	0.828355	43.8351	0.0343674	1.93064	68.035	16738	35992	50.2954	69.25	41.92	39.7256	3850522	1.55982	151190	0.0409479	3969	64.7631	53	151	18.1818	7214899	56.7068	54	69.6364	9.09091
CBMS1_scRR3_WholeS_058	This study	S	scRR3	11694684	11411041	2645219	7453475	7084316	6668344	5594536	2454427	2426065	2355532	122907997	2633792971	0.0466658	0.482839	55183	14384	40474	325	0.737796	8001681	20853	0.828287	41.2399	0.0337464	1.79073	69.5484	17732	39212	47.5965	71.33	40.22	37.4437	3975469	1.43486	152342	0.0357628	3797	62.5819	53	151	18.1818	8001681	54.6981	54	68.3501	9.09091
CBMS1_scRR3_WholeS_060	This study	S	scRR3	10751765	10517014	2500941	6823847	6471660	6093814	5373926	2428198	2401938	2334113	129029657	2633792971	0.0489901	0.381262	55183	11618	43423	142	0.788921	6466131	20083	0.829174	52.3887	0.0417057	3.32027	72.4838	16272	35164	59.2008	74.26	33.92	48.6677	4141041	2.72278	231676	0.0440132	3745	59.3229	52	151	18.1818	6466131	50.7259	52	68.2577	9.09091
CBMS1_scRR3_WholeS_061	This study	S	scRR3	9504622	9320834	2312828	6053708	5782751	5481770	4648890	1966073	1944964	1890017	97436095	2633792971	0.0369946	0.605849	55183	25970	29159	54	0.528923	7894152	19826	0.846354	51.0104	0.0442486	2.93708	70.994	16249	35600	58.1962	72.75	33.39	47.572	4982817	2.35061	246209	0.0419027	4389	61.4328	52	151	18.1818	7894152	52.7764	52	68.3061	9.09091
CBMS1_scRR3_WholeS_063	This study	S	scRR3	10005477	9818096	2202507	6538168	6221040	5884330	4895440	2285743	2261931	2199569	118096623	2633792971	0.044839	0.468542	55183	15853	39205	125	0.712067	6230269	19342	0.840677	48.6539	0.0373484	2.57711	70.9826	15761	33808	55.0783	72.03	38.95	44.1847	3693123	2.06768	172824	0.0395412	3305	62.4523	53	151	18.1818	6230269	54.8656	53	70.1277	9.09091
CBMS1_scRR3_WholeS_064	This study	S	scRR3	9914848	9677467	2366557	6033155	5634954	5250567	4979141	2175795	2148851	2085495	116330275	2633792971	0.0441683	0.364958	55183	8812	46191	180	0.839791	7222466	24148	0.820655	42.1901	0.0261082	1.90503	75.3131	21222	46968	48.1799	76.41	27.09	39.4912	3654156	1.61498	149435	0.0269099	2490	49.6317	51	151	9.09091	7222466	42.8317	51	70.0898	0
CBMS1_scRR1_WholeS_065	This study	S	scRR1	8933121	8886950	2038953	5928202	5669297	5382778	4573147	2155394	2132613	2073120	112527024	2633792971	0.0427243	0.588087	55183	27471	27588	124	0.501062	7216106	20026	0.801623	58.4933	0.0378738	1.14145	77.9753	16235	37063	63.8579	79.47	27.01	53.6217	4947574	0.988424	91200	0.040469	3734	58.7239	52	151	18.1818	7216106	51.2991	53	69.7698	18.1818
CBMS1_scRR1_WholeS_066	This study	S	scRR1	10411747	10348889	2293756	6934895	6620261	6266946	5302152	2560634	2533073	2462432	129057657	2633792971	0.0490007	0.552939	55183	20403	34678	102	0.629582	7702387	20686	0.763141	55.0071	0.0416705	1.07664	74.2785	16651	36288	61.2894	76.44	31.23	49.5335	5072399	0.876221	89728	0.0418541	4286	61.265	52	151	18.1818	7702387	52.8377	54	67.8594	18.1818
CBMS1_scRR1_WholeS_068	This study	S	scRR1	12368754	12287265	2873310	8006104	7593551	7155588	6062809	2666135	2636138	2559797	133934927	2633792971	0.0508525	0.342591	55183	7081	47938	164	0.871299	6840173	20028	0.769582	56.4143	0.0587319	2.04852	76.0576	16069	35367	62.5131	77.62	31.4	51.1785	4741989	1.65336	153193	0.0595214	5515	62.7559	52	151	18.1818	6840173	55.0879	53	69.5195	18.1818
CBMS1_scRR1_WholeS_069	This study	S	scRR1	9323739	9264159	2096569	6163557	5892754	5577508	4736139	2216574	2191647	2127202	115833922	2633792971	0.0439799	0.36191	55183	9001	46005	177	0.836363	6899788	20865	0.780357	55.7201	0.0415454	1.10934	79.8635	17502	40032	60.9838	81.37	24.74	50.1861	4400994	0.982685	86175	0.0544739	4777	57.9309	51	151	18.1818	6899788	50.7553	52	70.0985	18.1818
CBMS1_scRR1_WholeS_070	This study	S	scRR1	10925428	10860424	2346769	7425199	7131250	6785844	5202111	2402572	2377072	2310474	119413860	2633792971	0.0453391	0.588235	55183	24762	30353	68	0.550721	6857446	20173	0.787179	61.5414	0.0639707	1.78538	78.7975	16492	35859	67.553	80.11	23.02	57.0307	5150619	1.48181	133827	0.0699677	6319	58.6169	51	151	18.1818	6857446	50.8177	52	70.1435	18.1818
CBMS1_scRR1_WholeS_071	This study	S	scRR1	11136451	11076264	2576501	7241820	6863653	6467692	5400736	2369597	2343660	2276071	119156662	2633792971	0.0452415	0.48407	55183	17030	38011	142	0.690594	5469848	19901	0.764805	59.2729	0.0565879	2.16522	78.2392	16184	34324	65.2911	79.58	28.79	53.6676	3992295	1.78734	132959	0.0584627	4349	60.169	51	151	18.1818	5469848	53.0231	52	70.1733	18.1818
CBMS1_scRR1_WholeS_072	This study	S	scRR1	8787845	8733844	1878099	5969727	5734008	5445503	4310151	2046222	2024021	1965628	107792642	2633792971	0.0409268	0.538995	55183	16316	37267	1600	0.6955	6089837	19524	0.801545	59.2861	0.0601313	2.27408	78.9605	16060	34952	64.6917	80.38	24.02	54.0744	4218844	1.94797	151979	0.0654583	5107	58.5886	51	151	18.1818	6089837	51.3063	51	70.1452	18.1818
CBMS1_scRR1_WholeS_073	This study	S	scRR1	10969067	10897703	2415152	7321825	7000602	6639071	5432192	2542959	2515256	2443751	130474082	2633792971	0.0495385	0.387889	55183	11163	43885	135	0.797213	7510869	20958	0.813059	54.8824	0.0468346	1.45922	74.6852	17164	38266	61.2651	76.9	28.91	50.2715	5046608	1.17527	117982	0.0473866	4757	58.971	51	151	18.1818	7510869	50.5581	53	68.0262	18.1818
CBMS1_scRR1_WholeS_074	This study	S	scRR1	8477385	8416457	1870735	5679358	5438589	5162416	4328417	2093318	2071489	2013528	113419331	2633792971	0.0430631	0.572978	55183	29000	26046	137	0.473168	7379856	19834	0.777485	55.8901	0.052307	2.07979	75.3131	16333	35918	62.1916	77.3	27.59	51.7361	5093141	1.70042	167397	0.0576365	5674	61.5598	51	151	18.1818	7379856	53.4693	53	68.5972	18.1818
CBMS1_scRR1_WholeS_075	This study	S	scRR1	10915010	10837825	2321777	7404201	7088607	6739525	5005641	2243739	2220423	2159161	113314271	2633792971	0.0430232	0.510675	55183	17396	37659	128	0.684025	7126460	19450	0.804375	56.2482	0.0493163	1.43562	74.8448	15827	33936	62.7282	76.56	28	52.6153	5049105	1.14884	110246	0.05028	4825	62.0136	51	151	27.2727	7126460	53.6882	53	68.9417	18.1818
CBMS1_scRR1_WholeS_076	This study	S	scRR1	9833796	9756123	2199794	6514292	6217973	5883137	4983257	2364920	2339759	2274431	126847266	2633792971	0.0481614	0.350416	55183	8975	46037	171	0.836854	7586045	20110	0.771166	54.1717	0.0388124	1.5598	73.2827	16178	34999	60.4223	75.32	32.59	49.5522	5054969	1.25552	128080	0.039044	3983	62.7924	52	151	27.2727	7586045	54.4469	54	68.2273	18.1818
CBMS1_scRR1_WholeS_077	This study	S	scRR1	10736889	10657112	2387122	7114345	6782251	6432308	4766306	1955962	1933763	1876011	92731867	2633792971	0.0352085	0.500498	55183	38205	15128	1850	0.283652	7495121	20161	0.790092	59.5886	0.0520972	1.93746	77.0445	16359	35750	65.7818	78.71	25.61	55.1977	5505799	1.57744	157345	0.05533	5519	60.5293	51	151	18.1818	7495121	52.2962	53	69.1641	18.1818
CBMS1_scRR1_WholeS_078	This study	S	scRR1	10538881	10460674	2288154	7106891	6816684	6475653	5131495	2397509	2371923	2304996	123974983	2633792971	0.0470709	0.410093	55183	13098	41958	127	0.762097	6965493	19800	0.792954	53.8828	0.0392984	1.57586	74.9325	16065	34753	59.8344	76.57	32.46	49.2882	4583916	1.2796	119006	0.0404721	3764	61.8647	52	151	27.2727	6965493	53.892	54	69.0137	18.1818
CBMS1_scRR1_WholeS_079	This study	S	scRR1	11413150	11326191	2450058	7729137	7412836	7048385	5307151	2392250	2366965	2300946	120181054	2633792971	0.0456304	0.444128	55183	14676	40364	143	0.733358	6243802	19524	0.781984	58.2115	0.0464137	1.39611	76.4784	15817	34371	64.623	78.16	27.41	53.7867	4520014	1.10668	93001	0.0456471	3836	58.5437	51	151	27.2727	6243802	50.3311	53	68.9016	18.1818
CBMS1_scRR1_WholeS_080	This study	S	scRR1	10313231	10233150	2213506	6967377	6671156	6340626	4803057	2171111	2148230	2087765	111027836	2633792971	0.0421551	0.585656	55183	24003	31163	17	0.564895	6522048	19158	0.753135	54.6604	0.0421085	1.25175	74.7186	15205	33270	60.7126	77.57	33.13	48.264	4332754	0.970068	87085	0.0411487	3694	62.8401	52	151	27.2727	6522048	54.8061	54	67.0435	18.1818
CBMS1_scRR1_WholeS_081	This study	S	scRR1	8835473	8761863	2040395	5667227	5372733	5060179	4915510	2423121	2392976	2322835	142220769	2633792971	0.0539985	0.218449	55183	8	55175	0	0.999855	6741625	21077	0.762697	55.6337	0.0392113	1.43261	76.5472	17242	37189	61.6066	77.93	31.39	49.9211	4527691	1.17158	106259	0.0382814	3472	60.4456	52	151	18.1818	6741625	53.2241	53	69.9106	18.1818
CBMS1_scRR1_WholeS_082	This study	S	scRR1	9806475	9728134	2133700	6582236	6295813	5978143	4858541	2317307	2293535	2231365	118446275	2633792971	0.0449717	0.612426	55183	21911	32798	474	0.599499	7469431	20075	0.791902	52.0037	0.0381693	1.91707	74.5767	16673	37235	57.8053	76.3	30.92	47.5935	4679249	1.57703	155049	0.0429936	4227	62.7827	52	151	18.1818	7469431	55.2342	53	68.9445	18.1818
CBMS1_scRR1_WholeS_083	This study	S	scRR1	10505138	10413731	2353623	6962091	6655844	6311466	5115380	2321238	2296747	2232064	121202556	2633792971	0.0460183	0.405172	55183	12558	42466	159	0.771772	6093230	18728	0.739695	62.1947	0.038961	3.92231	73.0733	15130	30369	69.7589	75.15	15.81	59.6162	4569751	3.35287	257007	0.0444602	3408	67.6682	47	151	18.1818	6093230	60.0054	47	68.1468	18.1818
CBMS1_scRR1_WholeS_084	This study	S	scRR1	9519312	9436797	2161406	6213992	5903756	5574887	4861095	2287886	2263086	2199254	121646194	2633792971	0.0461867	0.424945	55183	14198	40865	120	0.74215	7044532	21087	0.757815	57.6115	0.0398046	1.09606	77.7036	17145	37880	63.5898	79.28	28	51.8652	4909701	0.922518	87328	0.0393291	3723	58.1675	51	151	18.1818	7044532	50.516	53	69.4799	18.1818
CBMS1_scRR1_WholeS_085	This study	S	scRR1	12645331	12543678	2827332	8360317	7972796	7554125	5824466	2483518	2456121	2385426	119403438	2633792971	0.0453352	0.36644	55183	9388	45671	124	0.829492	7479243	20551	0.746622	56.708	0.0472676	1.68914	76.8315	16759	37737	62.7437	78.34	29.06	52.0472	5204121	1.37587	137571	0.0448452	4484	62.2564	52	151	18.1818	7479243	54.6484	53	69.7052	18.1818
CBMS1_scRR1_WholeS_086	This study	S	scRR1	10502536	10407610	2403106	6859645	6534173	6179429	5331992	2475713	2448743	2379696	130523847	2633792971	0.0495574	0.357319	55183	10266	44287	630	0.811816	7996256	19253	0.833552	54.8822	0.0414999	1.58289	72.2873	15775	34754	60.11	73.37	24.65	51.4233	5175414	1.38698	139590	0.0429039	4318	61.3849	51	151	18.1818	7996256	54.3507	52	70.4225	18.1818
CBMS1_scRR1_WholeS_087	This study	S	scRR1	10179161	10109513	2214577	6810268	6494120	6164659	4764108	2129392	2106341	2047654	112000895	2633792971	0.0425246	0.415288	55183	43425	11643	115	0.21143	5975130	19547	0.807715	57.8057	0.0554068	1.96043	75.307	15578	33596	64.0843	77.04	28.11	53.1542	4203938	1.61669	127863	0.0609184	4818	60.1523	51	151	18.1818	5975130	52.5808	53	69.3014	18.1818
CBMS1_scRR1_WholeS_088	This study	S	scRR1	9572617	9487153	2174202	6168834	5826266	5497025	4288913	1705078	1684207	1634479	85500499	2633792971	0.0324629	0.318157	55183	145	50588	4450	0.997142	6912053	20754	0.754866	57.2321	0.0403693	1.27391	76.1676	17021	37568	63.401	77.5	26.91	52.0414	4692351	1.05902	95487	0.0374865	3380	58.0345	51	151	18.1818	6912053	50.5668	53	69.6315	18.1818
CBMS1_scRR1_WholeS_089	This study	S	scRR1	10195908	10101879	2222385	6807305	6511938	6189012	4821880	2167566	2143611	2082982	108783967	2633792971	0.0413032	0.565507	55183	31567	23462	154	0.426357	7641449	20898	0.76288	51.4201	0.0381339	1.4082	72.9116	17093	36680	58.2556	74.66	34.31	45.4066	4724459	1.13138	117718	0.0380882	3963	62.7214	52	151	18.1818	7641449	55.0271	54	68.8938	18.1818
CBMS1_scRR1_WholeS_090	This study	S	scRR1	9473982	9372458	2085715	6303770	6040258	5740883	4672021	2172529	2148502	2086994	110502743	2633792971	0.0419557	0.587735	55183	30044	25038	101	0.454559	7997651	20789	0.787952	56.8999	0.0294027	1.41148	76.3966	17130	37986	62.5688	77.9	28.16	52.6533	5492433	1.18372	123478	0.0294402	3071	59.985	52	151	18.1818	7997651	51.7377	54	69.3838	18.1818
CBMS1_scRR1_WholeS_091	This study	S	scRR1	10191883	10103095	2285309	6777152	6490757	6161205	4940609	2231880	2208042	2144867	110947528	2633792971	0.0421246	0.498692	55183	18101	36976	106	0.671351	6996057	20975	0.770523	54.1604	0.063532	1.36142	75.1837	17196	38090	59.9664	76.75	29.82	49.7342	4543622	1.13149	103371	0.0681714	6228	60.009	52	151	18.1818	6996057	52.517	53	69.4094	18.1818
CBMS1_scRR1_WholeS_092	This study	S	scRR1	11491411	11394655	2586883	7508701	7136664	6753905	5103821	2047930	2023780	1964286	97568864	2633792971	0.037045	0.362946	55183	46937	8168	78	0.148226	6869411	20079	0.796087	59.0272	0.0494007	1.34474	76.092	16132	35263	65.284	77.57	25.7	54.3552	4917207	1.095	99058	0.050683	4585	60.0286	52	151	18.1818	6869411	52.114	53	69.6732	18.1818
CBMS1_scRR1_WholeS_093	This study	S	scRR1	9732865	9647448	2189607	6411490	6116378	5800421	4559525	1964314	1942209	1886051	98433199	2633792971	0.0373732	0.443166	55183	39763	15395	25	0.279107	7098001	20117	0.745651	58.4432	0.0551093	2.14458	76.7679	16415	36002	64.8502	78.15	26.41	53.7291	5074429	1.73352	163722	0.0584469	5520	59.2964	52	151	18.1818	7098001	49.7351	52	69.8647	9.09091
CBMS1_scRR1_WholeS_094	This study	S	scRR1	11311805	11216201	2528801	7483873	7138408	6759154	5388349	2390040	2363626	2295711	122719865	2633792971	0.0465943	0.44828	55183	14622	40398	163	0.734242	7006530	19390	0.771188	57.0824	0.0664132	1.60815	77.0768	15864	35185	62.9809	78.42	28.41	52.1083	4850224	1.30889	121831	0.0686724	6392	62.3935	52	151	18.1818	7006530	54.9767	53	70.0333	18.1818
CBMS1_scRR1_WholeS_095	This study	S	scRR1	9665324	9576712	2101662	6501755	6238830	5932232	4803411	2285337	2261017	2197297	121564516	2633792971	0.0461557	0.408656	55183	12129	42821	233	0.779272	6966639	20875	0.792077	55.964	0.042126	1.92419	76.399	17260	38872	61.9031	77.9	28.08	50.999	4686728	1.60469	147469	0.0486624	4472	59.0606	52	151	18.1818	6966639	51.6093	53	69.6159	18.1818
CBMS1_scRR1_WholeS_096	This study	S	scRR1	9729663	9637102	2118663	6520507	6234153	5918535	4559512	2049531	2028068	1971235	104170403	2633792971	0.0395515	0.587556	55183	24681	30300	202	0.551099	7625238	19268	0.736637	52.0893	0.0546266	1.70669	72.8347	15438	33886	58.2162	74.29	35.59	46.8471	4902757	1.34749	141021	0.0559651	5857	65.6191	53	151	18.1818	7625238	57.9838	54	69.362	18.1818
CBMS1_scRR1_WholeS_097	This study	S	scRR1	7198042	7129466	1663601	4602008	4358994	4102878	4166860	2122473	2096557	2035168	135155079	2633792971	0.0513158	0.243323	55183	1194	53672	317	0.978238	8927685	22523	0.743072	41.0854	0.0279208	1.1878	75.4395	19611	43527	46.8356	77.07	31.71	37.9606	4386391	1.02268	118172	0.0280914	3246	56.8134	52	151	18.1818	8927685	49.9297	53	68.9325	9.09091
CBMS1_scRR1_WholeS_098	This study	S	scRR1	9162182	9076217	2027361	6119060	5863336	5569953	4437829	2026484	2005153	1948576	104536465	2633792971	0.0396905	0.5738	55183	24964	30066	153	0.546357	9175001	20272	0.752786	48.5437	0.0616936	1.28013	70.7152	16250	36111	54.5917	72.73	39.18	43.5543	5373184	0.998351	123164	0.0677083	8353	68.5086	53	151	27.2727	9175001	60.9004	55	67.9865	18.1818
CBMS1_scRR1_WholeS_099	This study	S	scRR1	7722925	7648773	1779026	5056432	4827503	4572247	3959974	1842426	1822478	1770262	100857546	2633792971	0.0382936	0.546171	55183	21285	33793	105	0.613548	7722477	19644	0.767419	52.3071	0.0365297	2.08091	72.9402	15747	34259	58.597	74.26	36.56	46.5715	4936350	1.66111	176070	0.0361998	3837	67.077	53	151	27.2727	7722477	59.9946	54	69.6171	18.1818
SRR6491866_CBMS1_G1_001	GSE108556	G1	scRepli-seq	3150064	3076631	438679	1986798	1921672	1827239	2203231	1486882	1462639	1415418	87713262	2633792971	0.033303	0.2639	55183	55167	5	11	9.06257e-05	-	-	-	-	-	-	-	-	-	-	-	-	-	-	-	-	-	-	-	-	-	-	-	-	-	-	-
SRR6491868_CBMS1_G1_002	GSE108556	G1	scRepli-seq	3301499	3277786	476270	2106536	2036950	1936522	2206979	1445078	1421599	1375502	83204766	2633792971	0.0315912	0.260715	55183	55164	2	17	3.62542e-05	-	-	-	-	-	-	-	-	-	-	-	-	-	-	-	-	-	-	-	-	-	-	-	-	-	-	-
SRR6491869_CBMS1_G1_003	GSE108556	G1	scRepli-seq	3389772	3379766	517580	2125850	2052259	1945927	2316744	1473337	1447283	1397085	86728125	2633792971	0.032929	0.256248	55183	55160	9	14	0.000163135	-	-	-	-	-	-	-	-	-	-	-	-	-	-	-	-	-	-	-	-	-	-	-	-	-	-	-
[truncated: 10 more columns]

## Sheet: 04_hTERT-RPE1_WholeS_list
hTERT-RPE1 from whole-S
Information				DNA-seq part																			RNA-seq part
Sample_name	Source	Phase	Method	DNA-seq reads	AfterClean	UnmappedReads	AfterCleanMAPQ10	AfterCleanMAPQ20	AfterCleanMAPQ30	AfterCleanRmDup	AfterCleanRmDupMAPQ10	AfterCleanRmDupMAPQ20	AfterCleanRmDupMAPQ30	Mapped to genome (bp)	Total genome length (bp)	Coverage over genome (>1)	MAD_score_log2	total_bins	unrep_bins	rep_bins	nodata_bins	% repliscore score	RNA-seq reads	NumOfDetGenes_mqc-generalstats-numofdetgenes-NumOfGenes	CorrOfErcc_mqc-generalstats-corrofercc-corr	assignedRateAllGene_mqc-generalstats-assignedrateallgene-assignedRate	assignedRateHistone_mqc-generalstats-assignedratehistone-assignedRate	assignedRateMt_mqc-generalstats-assignedratemt-assignedRate	initialReadsMappedRate_mqc-generalstats-initialreadsmappedrate-initialReadsMapRate	NumOfGeneRsem_mqc-generalstats-numofgenersem-NumOfGenes	NumOfTsRsem_mqc-generalstats-numoftsrsem-NumOfTs	Rsem_mqc-generalstats-rsem-alignable_percent	hisat2 summary of whole genomes_mqc-generalstats-hisat2_summary_of_whole_genomes-overall_alignment_rate	hisat2 summary of rRNA genomes_mqc-generalstats-hisat2_summary_of_rrna_genomes-overall_alignment_rate	featureCounts (summary of all genes)_mqc-generalstats-featurecounts_summary_of_all_genes-percent_assigned	featureCounts (summary of all genes)_mqc-generalstats-featurecounts_summary_of_all_genes-Assigned	featureCounts (summary of Mitochondrial genes)_mqc-generalstats-featurecounts_summary_of_mitochondrial_genes-percent_assigned	featureCounts (summary of Mitochondrial genes)_mqc-generalstats-featurecounts_summary_of_mitochondrial_genes-Assigned	featureCounts (summary of Histone genes)_mqc-generalstats-featurecounts_summary_of_histone_genes-percent_assigned	featureCounts (summary of Histone genes)_mqc-generalstats-featurecounts_summary_of_histone_genes-Assigned	FastQC (raw, read1)_mqc-generalstats-fastqc_raw_read1-percent_duplicates	FastQC (raw, read1)_mqc-generalstats-fastqc_raw_read1-percent_gc	FastQC (raw, read1)_mqc-generalstats-fastqc_raw_read1-avg_sequence_length	FastQC (raw, read1)_mqc-generalstats-fastqc_raw_read1-percent_fails	FastQC (raw, read1)_mqc-generalstats-fastqc_raw_read1-total_sequences	FastQC (raw, read2)_mqc-generalstats-fastqc_raw_read2-percent_duplicates	FastQC (raw, read2)_mqc-generalstats-fastqc_raw_read2-percent_gc	FastQC (raw, read2)_mqc-generalstats-fastqc_raw_read2-avg_sequence_length	FastQC (raw, read2)_mqc-generalstats-fastqc_raw_read2-percent_fails
RPE1_scRR1_Lot1_WholeS_001	This study	S	scRR1	7593770	7547537	849720	6112113	6069325	5968684	3387258	2133920	2118494	2081963	104131531	3209286105	0.0324469	0.281434	31071	32	31038	1	0.99897	4325767	20650	0.88215	34.7379	0.0552137	1.82231	82.7778	16737	43411	61.5227	85.53	14.84	47.8472	3304655	2.37682	164159	0.085164	5882	49.9745	50	151	9.09091	4325767	43.5722	49	151	9.09091
RPE1_scRR1_Lot1_WholeS_010	This study	S	scRR1	7410517	7354223	634535	6160801	6120950	6023749	3567653	2528532	2511479	2470289	133369961	3209286105	0.0415575	0.582427	31071	13819	17233	19	0.554972	4721517	18880	0.89288	30.6412	0.03477	5.6042	81.6265	16881	41001	54.1383	84.26	13.49	48.213	3062367	8.69739	552436	0.0554651	3523	59.8332	48	151	18.1818	4721517	52.2291	48	151	18.1818
RPE1_scRR1_Lot1_WholeS_011	This study	S	scRR1	8887376	8836227	748932	7415252	7366780	7251864	3710891	2508255	2491318	2450599	118354079	3209286105	0.0368786	0.624155	31071	19097	11594	380	0.377765	4717803	20264	0.883663	36.1765	0.0693241	2.61781	84.4022	16907	43350	63.8483	86.82	10.27	56.5397	3619379	4.06711	260355	0.116395	7451	49.8254	48	151	9.09091	4717803	42.9611	48	151	9.09091
RPE1_scRR1_Lot1_WholeS_012	This study	S	scRR1	7459577	7411056	634814	6232828	6193010	6098053	3643823	2612930	2595477	2553765	137051945	3209286105	0.0427048	0.595288	31071	14077	16961	33	0.546459	4938546	19283	0.892414	30.2619	0.0228251	4.93345	83.0186	17444	42222	53.3841	85.67	12.74	47.2311	3124126	7.7332	511516	0.0370396	2450	60.4904	48	151	18.1818	4938546	52.5754	48	151	18.1818
RPE1_scRR1_Lot1_WholeS_013	This study	S	scRR1	8617350	8551586	716573	7192199	7146692	7034664	3967638	2797790	2779339	2734061	139184663	3209286105	0.0433693	0.54793	31071	18272	12769	30	0.411359	4865287	20134	0.875646	35.5882	0.0499861	2.93362	84.7566	16952	44098	63.1883	87.24	11.76	54.1844	3663620	4.44899	300814	0.0822907	5564	49.6155	48	151	9.09091	4865287	43.7109	48	151	9.09091
RPE1_scRR1_Lot1_WholeS_014	This study	S	scRR1	6507485	6465352	545873	5438634	5403542	5318969	3284417	2381167	2365256	2327019	129908334	3209286105	0.0404789	0.587735	31071	16743	14282	46	0.460338	4236092	20741	0.885758	35.7922	0.0915291	1.0505	85.4965	16394	43436	64.1444	87.4	15.15	47.478	3350091	1.31994	93136	0.12728	8981	45.1623	49	151	9.09091	4236092	39.7353	50	151	9.09091
RPE1_scRR1_Lot1_WholeS_015	This study	S	scRR1	8262404	8207896	693320	6889787	6845909	6737837	3714126	2584578	2567220	2524701	127267669	3209286105	0.0396561	0.583457	31071	15862	15169	40	0.488834	3922654	20808	0.868427	36.0026	0.0976318	1.14291	84.8849	16536	42497	65.2146	87.79	12.87	50.4602	3056957	1.53463	92970	0.150277	9104	44.6967	48	151	9.09091	3922654	38.5597	48	151	9.09091
RPE1_scRR1_Lot1_WholeS_016	This study	S	scRR1	7993092	7936754	693270	6676522	6631805	6523117	3372630	2298082	2281749	2241016	87947476	3209286105	0.0274041	0.486123	31071	20710	10264	97	0.331375	4811174	21131	0.856006	37.3868	0.0717357	0.915194	85.3766	16814	44980	66.7488	87.6	12.13	53.0111	3913397	1.25232	92449	0.112541	8308	46.7712	49	151	9.09091	4811174	41.0783	50	151	9.09091
RPE1_scRR1_Lot1_WholeS_002	This study	S	scRR1	8844571	8767095	753163	7326333	7277617	7158877	3392130	2196188	2180579	2142737	97605825	3209286105	0.0304136	0.310929	31071	8	31057	6	0.999742	4633059	21078	0.864837	37.9756	0.0633646	1.93785	86.767	16979	44241	67.725	88.8	10.63	57.0925	3758089	2.86811	188792	0.11002	7242	49.1399	49	151	9.09091	4633059	42.9064	48	151	9.09091
RPE1_scRR1_Lot1_WholeS_003	This study	S	scRR1	6866143	6820678	575252	5751731	5715621	5628128	3311448	2378084	2362703	2325223	126516032	3209286105	0.0394219	0.505621	31071	20192	10852	27	0.349568	4556426	22116	0.880357	36.8515	0.0778995	1.11585	85.4011	17690	46581	65.1481	87.22	11.49	52.8462	3645960	1.54572	106642	0.126783	8747	43.9277	49	151	9.09091	4556426	38.6098	49	151	9.09091
RPE1_scRR1_Lot1_WholeS_004	This study	S	scRR1	7435205	7372217	649897	6191924	6153942	6059016	3976472	2923215	2904432	2858080	160584880	3209286105	0.0500376	0.505621	31071	10287	20759	25	0.668653	4645812	19718	0.900313	31.3419	0.0336333	4.96075	83.2943	17465	43439	55.4774	86.64	12.24	50.4004	3066559	7.86992	478837	0.0575242	3500	56.6007	48	151	18.1818	4645812	48.8219	48	151	9.09091
RPE1_scRR1_Lot1_WholeS_005	This study	S	scRR1	7708938	7665421	666468	6429538	6388028	6286998	3387736	2328433	2312834	2274472	115195124	3209286105	0.0358943	0.378059	31071	24617	6423	31	0.206927	5113734	21310	0.882158	37.0191	0.0702878	1.23848	86.5843	16838	44828	66.5628	88.36	13.2	51.3404	4121637	1.65967	133239	0.105966	8507	46.3473	49	151	9.09091	5113734	41.1031	48	151	9.09091
RPE1_scRR1_Lot1_WholeS_006	This study	S	scRR1	7497163	7443212	596427	6268768	6226716	6126991	3816940	2788237	2768748	2723253	146974135	3209286105	0.0457965	0.609546	31071	14734	16325	12	0.525613	4002396	20728	0.858429	36.4503	0.0949925	1.26201	85.1086	16304	42579	65.1251	87.31	13.78	49.8354	3195426	1.64713	105613	0.137758	8833	46.5183	49	151	9.09091	4002396	40.0973	49	151	9.09091
RPE1_scRR1_Lot1_WholeS_007	This study	S	scRR1	6918499	6873826	576167	5776620	5739703	5649959	3314064	2360723	2345043	2306929	123633745	3209286105	0.0385238	0.569531	31071	16563	14468	40	0.466243	4072803	20535	0.860187	38.0033	0.0904905	1.41723	86.2251	16414	43176	67.39	88.22	9.13	58.4189	3284391	2.14529	120611	0.154603	8692	44.5614	49	151	9.09091	4072803	38.238	48	151	9.09091
RPE1_scRR1_Lot1_WholeS_008	This study	S	scRR1	8444870	8386638	714071	7049011	7003729	6893999	3715176	2570068	2552828	2510846	125375549	3209286105	0.0390665	0.602565	31071	15676	15359	36	0.494893	4804771	20368	0.871336	38.0904	0.0740144	2.20056	83.7418	16620	42061	67.3584	86.57	6.62	64.2522	3837784	3.72523	222508	0.141001	8422	51.7487	49	151	18.1818	4804771	44.6455	49	151	9.09091
RPE1_scRR1_Lot1_WholeS_009	This study	S	scRR1	7665773	7616756	678426	6361868	6320257	6220457	3301002	2225696	2210529	2173915	109520317	3209286105	0.0341261	0.351961	31071	26749	4276	46	0.137824	4799165	20673	0.866545	38.5073	0.0794491	1.65928	78.792	16428	41961	64.9452	81.27	5.95	65.5388	3938080	2.80944	168813	0.156371	9396	50.8767	48	151	18.1818	4799165	45.1033	48	151	9.09091
RPE1_scRR1_Lot2_WholeS_011	This study	S	scRR1	9490986	9149614	792728	7667643	7616262	7494265	4022835	2753897	2734893	2689036	144485648	3209286105	0.0450211	0.499117	31071	10215	20805	51	0.670696	6439019	19480	0.870961	36.1555	0.0587589	2.8399	84.6212	16150	42013	62.5919	86.86	10.75	54.0213	4906906	4.18035	379713	0.0921474	8370	58.4789	48	151	18.1818	6439019	53.3414	49	151	18.1818
RPE1_scRR1_Lot2_WholeS_012	This study	S	scRR1	13423437	12949772	1110854	10821794	10749132	10577815	4401205	2676712	2657849	2612048	116649799	3209286105	0.0363476	0.301388	31071	20	31051	0	0.999356	6582676	20426	0.892071	38.4006	0.0634949	1.24267	86.2358	16166	42982	67.2261	88.11	7.88	59.4656	5357697	1.8979	170996	0.11048	9954	58.5297	48	151	18.1818	6582676	54.2211	48	151	18.1818
RPE1_scRR1_Lot2_WholeS_016	This study	S	scRR1	11199901	10672009	903636	8934572	8874374	8730757	4097260	2661327	2642921	2597439	122662694	3209286105	0.0382212	0.405308	31071	22862	8183	26	0.263585	6818345	20041	0.872925	36.9281	0.0556017	1.83914	84.0332	16124	40396	64.508	86.35	9.61	55.6501	5273214	2.79638	264975	0.0933973	8850	63.7408	48	151	18.1818	6818345	59.1806	48	151	18.1818
RPE1_scRR1_Lot2_WholeS_018	This study	S	scRR1	11213240	10859777	945891	9005567	8939014	8785535	4257030	2717935	2697460	2649123	125548378	3209286105	0.0391203	0.241946	31071	44	31026	1	0.998584	6535231	20442	0.884326	37.4108	0.0400632	1.48559	80.5591	15840	39691	63.2149	82.55	7.81	59.8029	5222334	2.35648	205781	0.079484	6941	59.6433	46	151	18.1818	6535231	56.1452	46	151	27.2727
RPE1_scRR1_Lot2_WholeS_019	This study	S	scRR1	11619502	11127828	1061143	9111258	9044189	8885780	4909572	3191171	3167064	3108901	160066136	3209286105	0.0498759	0.306712	31071	3304	27767	0	0.893663	5486044	18796	0.880154	37.9666	0.0755276	1.28207	83.6925	15089	37719	66.7005	86.45	7.19	61.0357	4336109	2.06182	146476	0.136032	9664	62.8659	48	151	18.1818	5486044	57.5894	48	151	18.1818
RPE1_scRR1_Lot2_WholeS_002	This study	S	scRR1	10021159	9811216	904422	8171007	8116718	7979552	4066465	2671951	2653544	2606303	122908474	3209286105	0.0382978	0.405308	31071	22490	8538	43	0.275171	6130727	19551	0.852097	40.2131	0.0699643	0.814315	86.925	14998	38985	70.9017	88.63	8.46	60.788	5200938	1.21624	104060	0.121274	10376	57.8728	48	151	18.1818	6130727	53.2604	48	151	18.1818
RPE1_scRR1_Lot2_WholeS_020	This study	S	scRR1	8731225	8412165	787067	6979909	6932806	6817416	3718313	2484921	2467756	2424718	131762689	3209286105	0.0410567	0.553074	31071	17762	13282	27	0.427844	7091886	20577	0.872777	38.7705	0.0809539	1.85012	86.0411	16460	44319	67.4088	87.68	7.62	62.05	5854217	2.90997	274546	0.141043	13307	58.5246	48	151	18.1818	7091886	54.1026	48	151	18.1818
RPE1_scRR1_Lot2_WholeS_021	This study	S	scRR1	10243511	9913922	891722	8297549	8243507	8113473	4025482	2653983	2635962	2591710	127652605	3209286105	0.039776	0.477291	31071	18	31052	1	0.999421	7469942	19348	0.884846	36.1689	0.0350948	2.26594	85.7636	16011	39430	64.6433	88.21	11.02	53.1901	5608452	3.39328	357793	0.0553766	5839	67.1881	48	151	18.1818	7469942	62.0031	48	151	18.1818
RPE1_scRR1_Lot2_WholeS_024	This study	S	scRR1	10213106	9950759	858660	8285177	8229946	8095395	4198785	2795695	2776435	2728387	137232336	3209286105	0.042761	0.572174	31071	12424	18609	38	0.599652	7583739	20069	0.859465	40.1661	0.102237	0.527306	84.138	15316	39143	70.0185	86.92	6.26	64.9071	6494571	0.831335	83183	0.186759	18687	67.081	47	151	18.1818	7583739	61.9767	47	151	18.1818
RPE1_scRR1_Lot2_WholeS_026	This study	S	scRR1	9096609	8765652	778511	7331233	7281470	7165677	4029881	2787210	2767753	2721737	152520880	3209286105	0.0475249	0.381044	31071	6241	24784	46	0.79884	6497942	19178	0.860684	40.4254	0.13563	1.59643	84.926	14145	36092	71.035	87.55	9.73	60.5882	5672173	2.29375	214737	0.225095	21073	66.3469	48	151	18.1818	6497942	61.4097	48	151	18.1818
RPE1_scRR1_Lot2_WholeS_027	This study	S	scRR1	11645309	11243910	1015799	9350467	9286553	9134600	4076116	2505915	2487930	2444438	113879695	3209286105	0.0354844	0.319441	31071	991	30045	35	0.968069	7160507	21024	0.884792	36.4414	0.0554556	1.60132	85.4603	17249	44967	63.9394	87.76	8.22	56.2717	5574539	2.41657	239397	0.101419	10047	61.8429	48	151	18.1818	7160507	57.2773	48	151	18.1818
RPE1_scRR1_Lot2_WholeS_028	This study	S	scRR1	9632398	9281017	852962	7724901	7672520	7548778	4305345	2955311	2934798	2885638	160217906	3209286105	0.0499232	0.503486	31071	10808	20234	29	0.651827	6836011	20152	0.872847	39.3725	0.0945126	0.9963	85.3899	15811	40126	68.959	87.51	8.21	60.8775	5718353	1.52925	143646	0.165439	15540	63.7193	48	151	18.1818	6836011	59.2636	48	151	18.1818
RPE1_scRR1_Lot2_WholeS_003	This study	S	scRR1	11320489	11080424	1029285	9167095	9105050	8953745	4253410	2663392	2644301	2596938	114171540	3209286105	0.0355754	0.335946	31071	0	26905	4166	1	6637594	19478	0.889399	36.8167	0.0506352	2.45807	83.8781	15860	40072	63.895	86.02	10.67	55.385	5137178	3.71208	344310	0.0816353	7572	63.698	49	151	18.1818	6637594	59.2183	49	151	18.1818
RPE1_scRR1_Lot2_WholeS_031	This study	S	scRR1	10557189	10214904	914599	8490824	8435233	8299396	3914975	2482532	2465547	2423360	119106254	3209286105	0.037113	0.331616	31071	25760	5267	44	0.169755	5803612	19544	0.882213	37.3592	0.0708087	1.35503	84.9918	15527	38341	65.818	87.4	9.11	56.7983	4560167	2.05692	165144	0.119895	9626	64.029	48	151	18.1818	5803612	59.356	48	151	18.1818
RPE1_scRR1_Lot2_WholeS_032	This study	S	scRR1	9789827	9482015	849137	7848432	7794170	7664553	3726290	2364324	2347563	2306529	115099573	3209286105	0.0358645	0.260715	31071	107	30963	1	0.996556	6528733	20140	0.887892	39.7709	0.0567132	1.13355	84.9128	15698	38902	69.4372	87.37	6.72	64.2492	5447283	1.84907	156771	0.108971	9239	65.5056	47	151	18.1818	6528733	60.6968	48	151	18.1818
RPE1_scRR1_Lot2_WholeS_034	This study	S	scRR1	10447762	9952573	938187	8220576	8160990	8022367	3593266	2160840	2144641	2106204	103470412	3209286105	0.0322409	0.307041	31071	613	30452	6	0.980267	2525582	18800	0.851695	37.5615	0.0954721	0.495799	84.7359	14582	35542	64.4135	86.7	7.42	57.8028	2044186	0.738078	26102	0.162393	5743	48.9512	48	151	9.09091	2525582	44.4092	47	151	9.09091
RPE1_scRR1_Lot2_WholeS_035	This study	S	scRR1	9264589	8887549	843564	7376977	7327925	7211782	3680583	2394639	2378162	2338321	123365820	3209286105	0.0384403	0.432331	31071	22462	8567	42	0.276097	6922586	20117	0.895375	37.6913	0.120181	1.0268	84.7856	16027	41585	65.2434	87.06	7.38	59.1205	5534944	1.57356	147319	0.218027	20412	64.8331	48	151	18.1818	6922586	59.6861	47	151	18.1818
RPE1_scRR1_Lot2_WholeS_037	This study	S	scRR1	11192459	10808190	975583	9019471	8958618	8815424	4385397	2878003	2858007	2809079	140124944	3209286105	0.0436623	0.600218	31071	16058	14981	32	0.482651	6075254	20526	0.874942	39.4164	0.10374	0.945256	83.489	15784	41170	68.1242	85.95	7.84	61.2477	5094959	1.44858	120502	0.179693	14948	56.7813	49	151	18.1818	6075254	52.2453	48	151	18.1818
RPE1_scRR1_Lot2_WholeS_004	This study	S	scRR1	9439918	9234786	867707	7672884	7620915	7495396	3935684	2598757	2580648	2535287	120033479	3209286105	0.0374019	0.384764	31071	23022	8024	25	0.258455	6377835	19808	0.886355	38.6703	0.0735534	0.925922	85.9092	15557	40232	67.8455	87.47	8.8	58.1025	5276619	1.38164	125475	0.125419	11390	63.578	48	151	18.1818	6377835	59.3228	49	151	18.1818
RPE1_scRR1_Lot2_WholeS_040	This study	S	scRR1	10465146	10126858	964612	8353574	8294681	8155121	3732835	2259691	2243021	2202477	107343320	3209286105	0.0334477	0.277795	31071	428	30638	5	0.986223	5638874	19100	0.881688	37.9247	0.091948	0.532275	83.3239	14980	36813	65.3381	87.14	5.56	62.0873	4485395	0.847898	61255	0.166465	12026	70.3464	47	151	27.2727	5638874	67.5223	47	151	18.1818
RPE1_scRR1_Lot2_WholeS_041	This study	S	scRR1	10095895	9824381	3838318	5476423	5438342	5347523	6244263	2046801	2032140	1996517	119437393	3209286105	0.0372162	0.587004	31071	16300	14731	40	0.474719	5761506	18222	0.891812	36.1386	0.0480158	3.64545	79.8942	14253	33576	61.7365	83.57	12.26	54.1542	4346568	5.41635	434732	0.0817065	6558	71.9007	48	151	27.2727	5761506	65.3469	48	151	18.1818
RPE1_scRR1_Lot2_WholeS_043	This study	S	scRR1	10944985	10666880	1010051	8864499	8805333	8666557	4023280	2512125	2494644	2452389	125043007	3209286105	0.0389629	0.411472	31071	22824	8209	38	0.264525	6132131	19929	0.862051	38.4011	0.0751049	1.13469	84.9462	15832	41027	67.3172	87.25	8.75	58.4525	4953916	1.72374	146089	0.129048	10937	58.4373	49	151	18.1818	6132131	53.6142	48	151	18.1818
RPE1_scRR1_Lot2_WholeS_044	This study	S	scRR1	8835231	8597946	793703	7146141	7098569	6983089	3472450	2245805	2230399	2192510	121451697	3209286105	0.0378438	0.395764	31071	25627	5224	220	0.16933	7400620	21219	0.865464	36.216	0.0864305	1.18975	84.9565	17227	45179	62.7805	87.17	7.09	57.5191	5675074	1.85531	183053	0.152882	15084	64.6267	48	151	18.1818	7400620	59.7531	48	151	18.1818
RPE1_scRR1_Lot2_WholeS_045	This study	S	scRR1	8522622	8086848	737493	6746818	6701839	6594928	3710612	2549677	2532286	2490641	151593082	3209286105	0.0472358	0.593461	31071	13889	17133	49	0.552285	7367388	20013	0.897733	40.2171	0.0879788	0.632925	85.9833	15307	39112	69.7843	87.71	7.29	63.3588	6308003	0.982151	97783	0.158226	15753	66.5675	48	151	18.1818	7367388	61.5614	47	151	18.1818
RPE1_scRR1_Lot2_WholeS_047	This study	S	scRR1	8953629	8585084	847874	7083499	7034240	6915128	3219287	1955967	1941997	1906843	88880314	3209286105	0.0276947	0.329719	31071	836	30231	4	0.97309	6965943	17406	0.859892	35.6098	0.0644804	3.87234	72.2474	13094	27560	57.292	75.43	4.73	66.7445	5232751	7.13788	559608	0.141072	11060	84.0138	44	151	27.2727	6965943	78.4275	44	151	27.2727
RPE1_scRR1_Lot2_WholeS_048	This study	S	scRR1	10175788	9761614	921728	8140928	8085093	7957165	4037355	2650972	2632354	2588618	144353320	3209286105	0.0449799	0.482987	31071	9604	21417	50	0.690403	7635595	21392	0.875819	36.884	0.0971093	0.800219	85.1133	17231	47448	64.8903	87.19	9.79	54.5038	6100902	1.14285	127925	0.161486	18076	60.4722	48	151	18.1818	7635595	56.1725	48	151	18.1818
RPE1_scRR1_Lot2_WholeS_049	This study	S	scRR1	9520345	9206675	862318	7642464	7592265	7469656	3877961	2545638	2528172	2485311	136671282	3209286105	0.0425862	0.49581	31071	19584	11451	36	0.368971	7714886	19719	0.884317	35.907	0.072786	2.50978	84.3973	15908	39731	62.9661	86.63	11.09	53.7183	5889468	3.7291	408845	0.11737	12868	67.2184	48	151	18.1818	7714886	62.5603	48	151	18.1818
RPE1_scRR1_Lot2_WholeS_005	This study	S	scRR1	10493153	10272208	919459	8515491	8456041	8311499	3890439	2435000	2417338	2372702	104331678	3209286105	0.0325093	0.245498	31071	23	31046	2	0.99926	5981200	19655	0.889801	37.1266	0.0808145	0.422193	84.7249	15607	40643	65.0565	87.02	8.39	56.2013	4765146	0.610918	51798	0.140198	11887	65.8077	48	151	18.1818	5981200	60.857	48	151	18.1818
RPE1_scRR1_Lot2_WholeS_051	This study	S	scRR1	10659806	10285726	962971	8505177	8445876	8309104	4250542	2738968	2719272	2672741	146843527	3209286105	0.0457558	0.549953	31071	11461	19558	52	0.630517	7979169	20357	0.85826	39.612	0.104354	0.526914	85.6848	15753	41663	69.5309	87.48	8.41	60.0912	6805950	0.778808	88208	0.178862	20258	59.9048	48	151	18.1818	7979169	55.7823	48	151	18.1818
RPE1_scRR1_Lot2_WholeS_054	This study	S	scRR1	9053463	8692711	820115	7196395	7146412	7029565	3942753	2651195	2632557	2588235	158961570	3209286105	0.0495318	0.558453	31071	12850	18206	15	0.586231	6475594	19523	0.892395	38.5336	0.105794	1.03737	83.5975	14999	37408	67.7924	86.14	8.55	59.1151	5286353	1.57213	140587	0.176528	15786	67.2091	48	151	18.1818	6475594	61.952	48	151	18.1818
RPE1_scRR1_Lot2_WholeS_056	This study	S	scRR1	9190548	8896036	832988	7319454	7264819	7142763	4091352	2731507	2710885	2664294	170466525	3209286105	0.0531166	0.282468	31071	1898	29171	2	0.93891	6898992	19953	0.884874	38.3247	0.095344	0.566522	84.8824	15460	39419	66.5948	86.86	7.59	59.8835	5726831	0.852541	81531	0.162831	15572	68.855	48	151	18.1818	6898992	64.2226	48	151	18.1818
RPE1_scRR1_Lot2_WholeS_057	This study	S	scRR1	8943827	8417644	788642	6992326	6945569	6834876	3686235	2461061	2444341	2404011	143926522	3209286105	0.0448469	0.53906	31071	18184	12847	40	0.414005	5425428	17636	0.893103	30.4201	0.034761	4.78548	77.8767	14813	33947	51.2792	80.22	10.01	49.8788	3470681	7.84372	545784	0.0604033	4203	73.0315	47	151	18.1818	5425428	67.2009	47	151	18.1818
RPE1_scRR1_Lot2_WholeS_058	This study	S	scRR1	8712080	8236257	769866	6787522	6739477	6629942	3846821	2593994	2575286	2532034	156264742	3209286105	0.0486914	0.51417	31071	10771	20236	64	0.652627	6573562	19003	0.87117	37.8456	0.0791339	1.51283	84.4216	15016	36284	66.0417	87.11	7.81	59.7863	5224409	2.38433	208354	0.131201	11465	70.7065	48	151	18.1818	6573562	64.6422	48	151	18.1818
RPE1_scRR1_Lot2_WholeS_063	This study	S	scRR1	10505198	9984013	916563	8297958	8242708	8113035	3913262	2496167	2478876	2438324	138259246	3209286105	0.043081	0.431637	31071	939	30045	87	0.969694	6448140	21043	0.847141	39.1585	0.0923691	0.69923	84.9806	16520	43426	68.0511	87.08	7.31	61.8956	5403495	1.07607	93941	0.159427	13918	60.3928	48	151	18.1818	6448140	55.4737	48	151	18.1818
RPE1_scRR1_Lot2_WholeS_064	This study	S	scRR1	8716372	8224519	751302	6865940	6820848	6712689	3556249	2390593	2374412	2335074	138521177	3209286105	0.0431626	0.579081	31071	15603	15449	19	0.49752	7023878	20563	0.862058	37.6182	0.12859	1.70823	84.5111	16464	42742	65.3404	86.43	7.03	61.1274	5657029	2.72222	251928	0.229867	21273	61.6895	47	151	18.1818	7023878	57.8545	47	151	18.1818
RPE1_scRR1_Lot2_WholeS_066	This study	S	scRR1	8846553	8597456	802831	7177908	7129341	7020248	3216455	2025075	2010870	1978277	111184211	3209286105	0.0346445	0.559643	31071	11637	19400	34	0.62506	6235398	20248	0.897296	38.003	0.122531	0.842234	84.8991	16391	42607	67.1235	87.38	6.5	61.1789	5055181	1.31497	108655	0.219752	18158	62.1554	47	151	18.1818	6235398	57.8608	48	151	18.1818
RPE1_scRR1_Lot2_WholeS_068	This study	S	scRR1	9424393	8925292	847018	7459190	7409065	7293865	3041491	1827909	1815152	1785182	93850847	3209286105	0.0292435	0.342308	31071	36	30334	701	0.998815	6180873	19671	0.891487	37.3677	0.111444	0.842411	84.9756	15610	38029	66.6301	87.53	4.31	63.7878	4861111	1.41889	108130	0.219375	16718	72.5628	45	151	27.2727	6180873	68.1605	45	151	36.3636
RPE1_scRR1_Lot2_WholeS_069	This study	S	scRR1	9152729	8706208	813508	7252302	7203337	7092545	3328900	2106731	2091930	2058241	120731083	3209286105	0.0376193	0.558895	31071	11606	19390	75	0.625565	5537220	15724	0.89948	35.5067	0.0364028	5.89593	79.4637	12792	27729	61.5045	84.32	7.9	62.3115	3995660	10.4513	670177	0.065966	4230	83.5942	46	151	36.3636	5537220	74.8627	47	151	18.1818
RPE1_scRR1_Lot2_WholeS_070	This study	S	scRR1	7579194	7413392	696228	6208043	6167085	6071501	3107696	2075135	2060724	2026740	103474090	3209286105	0.0322421	0.44912	31071	21467	9580	24	0.308564	6886711	19182	0.86314	39.9716	0.109043	0.40567	81.2233	14308	35209	69.0334	84.82	5.84	65.0999	5772847	0.64858	57514	0.201879	17902	72.2919	47	151	27.2727	6886711	65.0104	47	151	18.1818
RPE1_scRR1_Lot2_WholeS_071	This study	S	scRR1	8559043	8394510	814730	6969245	6919638	6809296	3116748	1923354	1908839	1875764	88132703	3209286105	0.0274618	0.303906	31071	108	30956	7	0.996523	7910036	21047	0.891364	38.4273	0.0887799	0.650424	83.4453	16843	45840	66.859	86.37	6.38	62.2238	6431675	1.02001	105432	0.158866	16421	61.8881	48	151	18.1818	7910036	56.5394	48	151	18.1818
RPE1_scRR1_Lot2_WholeS_074	This study	S	scRR1	7467504	7344309	702440	6139712	6099093	6003160	2987728	1958353	1944616	1911753	91825254	3209286105	0.0286124	0.46011	31071	21807	9220	44	0.297161	7546188	19587	0.887446	38.0348	0.121524	1.54823	83.7093	15538	39126	65.3344	86.13	6.34	61.8274	6079409	2.46336	242219	0.221105	21741	70.4231	48	151	18.1818	7546188	64.9751	48	151	18.1818
RPE1_scRR1_Lot2_WholeS_075	This study	S	scRR1	7970131	7696125	726533	6393493	6348483	6245690	3586203	2452330	2434542	2392778	124464934	3209286105	0.0387827	0.350546	31071	2974	28057	40	0.90416	6351582	16352	0.894491	32.9229	0.0287029	5.50075	72.4436	13360	28810	57.3648	81.49	11.21	53.4825	4047043	8.94756	677065	0.0500328	3786	84.0341	47	151	36.3636	6351582	69.9661	48	151	18.1818
RPE1_scRR1_Lot2_WholeS_077	This study	S	scRR1	9412691	9256675	881911	7709733	7656173	7534146	3300961	2016482	2001410	1966390	89045833	3209286105	0.0277463	0.293465	31071	23	31039	9	0.99926	7068204	20587	0.863463	36.9407	0.076097	1.68578	83.2114	16547	42803	63.9488	86.48	6.44	59.9367	5483249	2.67605	244816	0.133619	12224	68.1746	47	151	18.1818	7068204	62.6337	47	151	18.1818
RPE1_scRR1_Lot2_WholeS_079	This study	S	scRR1	8639483	8511183	837608	7058856	7008980	6895478	3068808	1858245	1844025	1810928	80251998	3209286105	0.0250062	0.310005	31071	212	30785	74	0.993161	6191786	19654	0.886999	34.8197	0.0960136	0.614779	82.1011	15970	39835	60.0319	84.75	9.16	51.789	4606722	0.888921	79071	0.156096	13885	71.9625	47	151	18.1818	6191786	66.959	48	151	18.1818
RPE1_scRR1_Lot2_WholeS_008	This study	S	scRR1	11091290	10835128	981884	9022884	8963572	8818566	4244259	2725553	2706838	2659054	117270408	3209286105	0.036541	0.409965	31071	9	31056	6	0.99971	5808218	20361	0.89653	38.3597	0.122023	0.501729	84.0156	16132	41741	66.4683	86.24	5.38	63.307	4783690	0.801406	60557	0.225506	17040	61.9903	47	151	18.1818	5808218	57.7493	47	151	18.1818
RPE1_scRR1_Lot2_WholeS_080	This study	S	scRR1	7529055	7422286	680807	6184994	6142437	6045833	3392709	2321484	2304822	2266693	122157270	3209286105	0.0380637	0.41622	31071	6140	24885	46	0.802095	7821639	20873	0.886146	29.7485	0.0721241	0.779577	59.0732	16254	40681	52.1145	62.86	6.6	50.8227	5062416	1.26849	126353	0.144504	14394	60.547	49	151	27.2727	7821639	57.6048	48	151	27.2727
RPE1_scRR1_Lot2_WholeS_081	This study	S	scRR1	9133785	8985422	844867	7488399	7438770	7319464	3435816	2180560	2165214	2127912	100010984	3209286105	0.031163	0.339714	31071	27137	3890	44	0.125375	7105903	19835	0.864689	40.1021	0.0929984	0.483723	84.0415	14793	37798	69.8682	86.18	7.44	62.6683	6108476	0.735557	71697	0.166723	16251	67.4723	48	151	18.1818	7105903	62.8828	48	151	18.1818
RPE1_scRR1_Lot2_WholeS_082	This study	S	scRR1	8504168	8376004	784774	6971709	6922652	6808846	3260371	2078066	2062630	2026370	96680470	3209286105	0.0301252	0.289924	31071	94	30971	6	0.996974	6657160	18211	0.866672	37.4294	0.0528727	1.23096	81.712	13869	33240	64.7437	84.56	10.57	54.8785	5235934	1.79711	171461	0.0922025	8797	72.9097	49	151	18.1818	6657160	67.2656	48	151	18.1818
RPE1_scRR1_Lot2_WholeS_009	This study	S	scRR1	9954769	9702277	902665	7985048	7924030	7786104	4513958	3032861	3009466	2954718	163838326	3209286105	0.0510513	0.222302	31071	22	31048	1	0.999292	6439234	20629	0.865528	39.7871	0.113984	0.685898	86.6167	16269	44472	69.6975	88.31	6.4	63.639	5493650	1.07141	92490	0.195852	16907	57.9664	47	151	18.1818	6439234	53.6368	48	151	18.1818
RPE1_scRR1_Lot2_WholeS_091	This study	S	scRR1	7995187	7800429	715184	6538136	6494462	6393641	3272930	2193861	2178580	2142923	108157530	3209286105	0.0337014	0.417456	31071	96	30935	40	0.996906	5763428	17838	0.870747	39.8615	0.0940903	1.51971	77.5609	13182	29584	67.9804	83.23	5.57	67.7149	4738814	2.54552	178140	0.195951	13713	80.8372	48	151	27.2727	5763428	71.571	47	151	18.1818
RPE1_scRR1_Lot2_WholeS_093	This study	S	scRR1	10418794	10088453	991723	8349290	8282660	8130797	4383167	2890968	2866273	2808330	98376013	3209286105	0.0306536	0.255547	31071	194	30872	5	0.993755	6908807	17290	0.838828	38.5454	0.0664991	2.83935	77.5359	13298	29725	65.5226	83.51	5.7	67.1129	5347635	4.99549	398046	0.132541	10561	83.4604	48	151	27.2727	6908807	73.7268	48	151	18.1818
RPE1_scRR1_Lot2_WholeS_095	This study	S	scRR1	7864718	7663827	674457	6430105	6386105	6285575	3481316	2418051	2400948	2361509	123876318	3209286105	0.0385993	0.5204	31071	10942	20070	59	0.647169	6929321	17773	0.872273	39.6245	0.0830519	2.15827	78.1044	13534	30110	67.2134	83.06	5.07	69.6845	5568584	3.84235	307048	0.17129	13688	81.7957	47	151	27.2727	6929321	73.2844	47	151	18.1818
RPE1_scRR1_Lot2_WholeS_096	This study	S	scRR1	7964316	7621243	675295	6400501	6357448	6256907	3066674	2035208	2020938	1986859	93601655	3209286105	0.0291659	0.341176	31071	27635	3368	68	0.108635	6065769	17738	0.868828	39.4021	0.0901706	0.422976	71.5847	12632	27598	66.2944	77.62	2.68	71.9727	4859057	0.75546	51003	0.20531	13861	80.5915	47	151	27.2727	6065769	70.0975	48	151	18.1818
RPE1_scRR3_Lot1_WholeS_001	This study	S	scRR3	8452332	8334761	755682	6883303	6834324	6722160	3995094	2739414	2719019	2671814	128223617	3209286105	0.0399539	0.566426	31071	12623	18408	40	0.593213	4812835	19782	0.891883	29.4288	0.029117	5.18151	76.1707	17495	42385	53.2633	80.11	19.44	40.8649	3002282	7.08217	520317	0.0464689	3414	45.6625	48	151	9.09091	4812835	41.1994	48	151	18.1818
RPE1_scRR3_Lot1_WholeS_012	This study	S	scRR3	11033508	10892436	914854	9085963	9023073	8881245	4107063	2614403	2594683	2549388	103201525	3209286105	0.0321572	0.391965	31071	2636	28379	56	0.915009	5574423	21528	0.884012	31.5564	0.0743374	0.275879	82.2999	17622	49412	57.2507	84.96	19.72	38.2599	4014247	0.311522	32685	0.0923652	9691	44.1947	49	151	9.09091	5574423	39.4421	49	151	9.09091
RPE1_scRR3_Lot1_WholeS_013	This study	S	scRR3	9373843	9239078	781871	7764828	7714582	7595696	3515869	2287216	2270994	2232227	91019333	3209286105	0.0283612	0.562256	31071	12264	18761	46	0.604706	5195716	20414	0.863322	29.4559	0.0617311	2.07627	81.7373	16628	43539	53.7414	84.51	26.23	32.635	3412260	2.17897	227830	0.072065	7535	49.7118	50	151	9.09091	5195716	44.9024	50	151	9.09091
RPE1_scRR3_Lot1_WholeS_014	This study	S	scRR3	9218862	9096717	768081	7586209	7534809	7420271	3757677	2482073	2464299	2423363	106914445	3209286105	0.0333141	0.43194	31071	5608	25396	67	0.81912	4815479	21502	0.90391	21.5544	0.0256867	6.05612	75.5347	19819	48746	40.117	78.98	27.55	27.8676	2465848	6.87692	608501	0.032356	2863	50.7521	49	151	18.1818	4815479	45.5125	50	151	9.09091
RPE1_scRR3_Lot1_WholeS_019	This study	S	scRR3	8662573	8524159	671509	7246805	7202365	7098048	3294954	2229147	2214596	2178906	90213805	3209286105	0.0281102	0.519056	31071	22784	8209	78	0.264866	5774815	22624	0.86258	32.7882	0.113509	1.38025	83.7637	18600	51864	58.9728	86	17.17	42.4778	4234497	1.67475	166951	0.161736	16123	41.9294	49	151	9.09091	5774815	37.6285	49	151	9.09091
RPE1_scRR3_Lot1_WholeS_002	This study	S	scRR3	9799002	9672782	1020555	7861154	7804348	7675118	3818299	2289943	2272529	2231431	95339680	3209286105	0.0297074	0.270135	31071	29	31039	3	0.999067	5193758	20973	0.865113	29.6101	0.036239	2.82465	81.571	17507	45758	53.9023	84.32	25.1	33.5411	3327003	3.12474	309949	0.0446307	4427	47.9642	50	151	9.09091	5193758	43.9914	50	151	9.09091
RPE1_scRR3_Lot1_WholeS_003	This study	S	scRR3	7780231	7675555	636087	6450078	6407855	6308590	3620259	2561004	2543411	2501266	120948084	3209286105	0.0376869	0.563791	31071	17601	13425	45	0.432702	5226340	22391	0.869654	30.4499	0.116541	2.16135	82.6782	18984	52179	55.0355	85.27	19.6	37.7315	3457162	2.58096	236482	0.15929	14595	40.8699	49	151	9.09091	5226340	37.2353	50	151	9.09091
RPE1_scRR3_Lot1_WholeS_006	This study	S	scRR3	8490135	8372073	847295	6864274	6815820	6707352	4198535	2867037	2846102	2798095	138471335	3209286105	0.0431471	0.575489	31071	13304	17723	44	0.571212	5688183	21689	0.891344	29.0794	0.105968	3.44542	81.9774	19464	52612	52.446	84.81	16.6	40.0897	3572015	4.58765	408762	0.164421	14650	39.7107	49	151	9.09091	5688183	36.0367	49	151	9.09091
RPE1_scRR3_Lot1_WholeS_007	This study	S	scRR3	8663393	8549340	722096	7187112	7139963	7031996	4007430	2827688	2808264	2762220	130341889	3209286105	0.040614	0.598291	31071	14251	16792	28	0.540927	5053255	23386	0.875211	27.0274	0.065513	2.43542	82.0635	20628	55438	49.17	84.9	14.05	37.9553	2938558	3.32481	257412	0.0997396	7722	34.7523	48	151	9.09091	5053255	31.2895	48	151	9.09091
RPE1_scRR3_Lot1_WholeS_009	This study	S	scRR3	7951085	7826388	621648	6584949	6540712	6439069	3507090	2444758	2427465	2387216	110671530	3209286105	0.0344848	0.394092	31071	5012	26014	45	0.838458	5210026	21514	0.892452	34.0912	0.0714071	1.48346	79.5938	17258	46543	61.0883	83.28	16.86	45.9343	3970087	1.86477	161172	0.104119	8999	41.6607	49	151	9.09091	5210026	37.263	49	151	18.1818
RPE1_scRR3_Lot2_WholeS_010	This study	S	scRR3	8868689	8744229	701475	7294370	7243071	7121586	5043715	3750445	3723491	3658680	194535404	3209286105	0.0606164	0.228937	31071	1345	29662	64	0.956623	6171088	21079	0.903611	29.9845	0.0413945	3.3727	81.0215	18762	48619	53.9007	83.99	16.73	41.7692	3961624	4.61245	437471	0.0585161	5550	41.6441	49	151	9.09091	6171088	37.7726	48	151	9.09091
RPE1_scRR3_Lot2_WholeS_011	This study	S	scRR3	9394128	9246733	702532	7825093	7773590	7652227	4968505	3714948	3689703	3629149	184764550	3209286105	0.0575719	0.399096	31071	8532	22509	30	0.725138	6419833	21680	0.8913	33.1709	0.10019	0.463493	82.8666	17524	47882	60.4126	85.46	18.43	41.3668	4777232	0.540375	62405	0.1373	15856	45.4352	50	151	9.09091	6419833	41.3148	49	151	9.09091
RPE1_scRR3_Lot2_WholeS_012	This study	S	scRR3	8686714	8560958	666878	7256588	7211174	7100988	4396238	3253029	3231818	3179327	154452722	3209286105	0.0481268	0.591811	31071	16281	14755	35	0.475416	5651911	20893	0.877405	32.2928	0.0534673	2.50312	81.7504	17447	45170	57.9703	84.47	19.45	40.4724	3945329	3.07651	299904	0.0757576	7385	45.4502	49	151	9.09091	5651911	41.4246	49	151	9.09091
RPE1_scRR3_Lot2_WholeS_013	This study	S	scRR3	7831798	7711452	609130	6521495	6481641	6383218	3864559	2825423	2807575	2762521	137218133	3209286105	0.0427566	0.456822	31071	21213	9799	59	0.315974	6934713	21756	0.906222	32.9416	0.0716797	1.61934	83.2544	17876	47703	59.3483	85.62	19.08	40.895	4963870	1.94047	235536	0.0980467	11901	46.5366	49	151	9.09091	6934713	42.5553	49	151	9.09091
RPE1_scRR3_Lot2_WholeS_014	This study	S	scRR3	8898535	8766659	649765	7496920	7451378	7342824	4366735	3258151	3237393	3187041	155154814	3209286105	0.0483456	0.537546	31071	18750	12184	137	0.393871	6023615	22552	0.909279	30.2397	0.116631	1.86393	82.1398	19372	53377	54.7269	84.9	16.92	39.6523	3989119	2.32859	234262	0.175304	17636	40.801	49	151	9.09091	6023615	37.1615	49	151	9.09091
RPE1_scRR3_Lot2_WholeS_015	This study	S	scRR3	9199267	9069033	714160	7654434	7603444	7486763	4955056	3704468	3678917	3619528	191862978	3209286105	0.0597837	0.559935	31071	12445	18605	21	0.599195	5841737	21223	0.886816	31.4308	0.0473507	2.64762	81.2733	18662	48045	56.3753	84.05	12.37	46.751	3844028	3.95858	325488	0.0748448	6154	37.4013	48	151	9.09091	5841737	33.6412	48	151	9.09091
RPE1_scRR3_Lot2_WholeS_016	This study	S	scRR3	9310978	9167226	711126	7767721	7718438	7597075	4293797	3091658	3071261	3020120	138012362	3209286105	0.0430041	0.507055	31071	21949	8644	478	0.282548	5955197	21423	0.895257	34.6736	0.0745865	1.03847	81.0445	17450	46164	61.8288	83.57	12.92	48.3145	4468173	1.4143	130796	0.117635	10879	41.2226	49	151	9.09091	5955197	37.4426	49	151	9.09091
RPE1_scRR3_Lot2_WholeS_04	This study	S	scRR3	9758356	9608811	952998	7953224	7899219	7774609	3611984	2217698	2201528	2162688	87889586	3209286105	0.027386	0.474418	31071	5303	25397	371	0.827264	5327748	21998	0.868038	30.9429	0.0350412	1.87029	82.6781	18104	49077	55.4238	84.96	21.51	36.6876	3675023	2.07267	207621	0.0490861	4917	45.4444	50	151	9.09091	5327748	41.1306	49	151	9.09091
RPE1_scRR3_Lot2_WholeS_05	This study	S	scRR3	9173406	8970169	1698239	6315361	6241369	6081254	7602672	5063240	5007027	4881546	417782223	3209286105	0.130179	0.212393	31071	28	30999	44	0.999098	4967853	22274	0.868598	26.4617	0.0393838	1.68315	80.5087	18396	48436	48.2066	83.07	28.11	29.9954	3170873	1.64907	174327	0.0467118	4938	47.9774	50	151	9.09091	4967853	45.4771	49	151	9.09091
RPE1_scRR3_Lot2_WholeS_07	This study	S	scRR3	9578402	9455149	847470	7893666	7839854	7715954	3960459	2634759	2615774	2570260	113442221	3209286105	0.0353481	0.439208	31071	406	30630	35	0.986918	4947960	20321	0.887389	28.4741	0.0407466	2.75337	81.3947	17659	45904	51.1374	83.82	22.29	33.5271	3020502	3.16264	284926	0.0487617	4393	44.2744	50	151	9.09091	4947960	40.2471	50	151	9.09091
RPE1_scRR3_Lot2_WholeS_08	This study	S	scRR3	8421006	8312624	737171	6981880	6936264	6828329	4041616	2877211	2857402	2809198	134674755	3209286105	0.0419641	0.585266	31071	13056	17980	35	0.579327	5830090	22375	0.889559	30.2993	0.0567334	3.00348	78.7751	19364	50564	54.699	81.49	15.84	42.0156	3766588	4.10276	367801	0.0871303	7811	41.5664	49	151	9.09091	5830090	37.7349	50	151	9.09091
RPE1_scRR3_Lot2_WholeS_09	This study	S	scRR3	9394227	9267456	704742	7859330	7808214	7688096	4898922	3662404	3637911	3578769	175468710	3209286105	0.0546753	0.579667	31071	12199	18837	35	0.60694	6301293	21160	0.863922	30.6065	0.0573919	2.56346	81.4983	18172	47917	55.2808	84.27	18.58	39.5439	4155542	3.24216	340708	0.0766034	8050	44.0088	50	151	9.09091	6301293	40.0407	49	151	9.09091
RPE1_scRR3_G0_WholeS_010	This study	G0	scRR3	9339869	8961786	736876	7477842	7427642	7309899	3212623	2007137	1992594	1957360	84314626	3209286105	0.0262721	0.309251	31071	30894	98	79	0.00316211	7667679	16767	0.93985	27.0091	0.0305224	5.28058	60.8253	13270	27766	40.5734	63.8	8.42	50.8233	4402216	9.66623	837270	0.0721097	6246	81.5725	45	151	27.2727	7667679	71.9336	45	151	36.3636
RPE1_scRR3_G0_WholeS_013	This study	G0	scRR3	9899160	9493504	716798	7999450	7945848	7823029	2966751	1793320	1779953	1748925	72254967	3209286105	0.0225143	0.360059	31071	30711	60	300	0.00194989	11488221	22678	0.964491	25.3152	0.0224126	3.30689	78.0048	20214	52947	42.4458	79.75	17.16	36.1691	6662253	4.3564	802437	0.0387139	7131	52.0668	47	151	27.2727	11488221	45.8297	47	151	9.09091
RPE1_scRR3_G0_WholeS_014	This study	G0	scRR3	11377499	10889973	806561	9147374	9084941	8941060	4590353	3139160	3116089	3062111	136268402	3209286105	0.0424607	0.24311	31071	31027	8	36	0.000257773	12104238	22608	0.959638	31.3878	0.0572857	4.41352	75.8042	18886	49287	50.5329	78.57	9.17	55.1757	8195182	7.50135	1114168	0.110389	16396	57.815	45	151	27.2727	12104238	49.7167	45	151	27.2727
RPE1_scRR3_G0_WholeS_015	This study	G0	scRR3	13078539	12532029	1017623	10434587	10361453	10193993	4950309	3223680	3199334	3142725	139753665	3209286105	0.0435467	0.256248	31071	31037	5	29	0.000161072	10062350	23487	0.956559	28.187	0.0628741	2.79288	79.6154	20382	54755	48.3723	81.68	17.31	39.0606	6408712	3.61008	592309	0.0952149	15622	47.7272	48	151	9.09091	10062350	42.2945	48	151	18.1818
RPE1_scRR3_G0_WholeS_016	This study	G0	scRR3	10769234	10320473	851204	8596550	8536933	8400586	3369294	1999865	1984564	1948931	78469716	3209286105	0.0244508	0.295495	31071	30974	7	90	0.000225945	14766878	23208	0.959564	23.367	0.0394851	2.80654	75.3807	20837	52873	39.6315	77.95	15.08	34.8134	7731581	3.90979	868313	0.06728	14942	59.582	47	151	27.2727	14766878	52.1431	46	151	36.3636
RPE1_scRR3_G0_WholeS_002	This study	G0	scRR3	4369047	4335125	412822	3568542	3541278	3482112	2490472	1802871	1789216	1759584	143474013	3209286105	0.0447059	0.295495	31071	31015	9	47	0.000290098	12771523	23077	0	31.1454	0.0315222	2.09616	85.3551	20032	54047	57.1267	87.97	20.97	39.0708	8979688	2.45235	563626	0.0469257	10785	57.3114	49	151	18.1818	12771523	43.7986	49	151	18.1818
RPE1_scRR3_G0_WholeS_003	This study	G0	scRR3	4666415	4638829	334977	3909494	3882161	3819347	2395626	1762094	1749493	1721625	132984418	3209286105	0.0414374	0.283092	31071	31000	9	62	0.000290238	9335097	22136	0	23.7935	0.0369718	1.09569	83.0195	19724	51127	45.1708	85.23	26.72	26.9905	5214873	1.11015	214494	0.053356	10309	57.6009	49	151	18.1818	9335097	48.9438	49	151	18.1818
RPE1_scRR3_G0_WholeS_005	This study	G0	scRR3	4640619	4608005	319491	3909963	3882674	3821769	2733212	2109857	2095369	2063123	178933885	3209286105	0.055755	0.341907	31071	27260	112	3699	0.00409177	10820766	22887	0	23.7608	0.0407054	0.995703	83.5758	20232	53874	44.7838	85.79	28.05	26.1839	6077956	0.978577	227153	0.0584855	13576	59.162	49	151	18.1818	10820766	48.4388	49	151	18.1818
[truncated: 20 more columns]

## Sheet: 05_HAP1_midS_list
HAP1 mid-S samples
Information				DNA-seq part																			RNA-seq part
Sample_name	Source	Phase	Method	DNA-seq reads	AfterClean	UnmappedReads	AfterCleanMAPQ10	AfterCleanMAPQ20	AfterCleanMAPQ30	AfterCleanRmDup	AfterCleanRmDupMAPQ10	AfterCleanRmDupMAPQ20	AfterCleanRmDupMAPQ30	Mapped to genome (bp)	Total genome length (bp)	Coverage over genome (>1)	MAD_score_log2	total_bins	unrep_bins	rep_bins	nodata_bins	% replication score	RNA-seq reads	NumOfDetGenes_mqc-generalstats-numofdetgenes-NumOfGenes	CorrOfErcc_mqc-generalstats-corrofercc-corr	assignedRateAllGene_mqc-generalstats-assignedrateallgene-assignedRate	assignedRateHistone_mqc-generalstats-assignedratehistone-assignedRate	assignedRateMt_mqc-generalstats-assignedratemt-assignedRate	initialReadsMappedRate_mqc-generalstats-initialreadsmappedrate-initialReadsMapRate	NumOfGeneRsem_mqc-generalstats-numofgenersem-NumOfGenes	NumOfTsRsem_mqc-generalstats-numoftsrsem-NumOfTs	Rsem_mqc-generalstats-rsem-alignable_percent	hisat2 summary of whole genomes_mqc-generalstats-hisat2_summary_of_whole_genomes-overall_alignment_rate	hisat2 summary of rRNA genomes_mqc-generalstats-hisat2_summary_of_rrna_genomes-overall_alignment_rate	featureCounts (summary of all genes)_mqc-generalstats-featurecounts_summary_of_all_genes-percent_assigned	featureCounts (summary of all genes)_mqc-generalstats-featurecounts_summary_of_all_genes-Assigned	featureCounts (summary of Mitochondrial genes)_mqc-generalstats-featurecounts_summary_of_mitochondrial_genes-percent_assigned	featureCounts (summary of Mitochondrial genes)_mqc-generalstats-featurecounts_summary_of_mitochondrial_genes-Assigned	featureCounts (summary of Histone genes)_mqc-generalstats-featurecounts_summary_of_histone_genes-percent_assigned	featureCounts (summary of Histone genes)_mqc-generalstats-featurecounts_summary_of_histone_genes-Assigned	FastQC (raw, read1)_mqc-generalstats-fastqc_raw_read1-percent_duplicates	FastQC (raw, read1)_mqc-generalstats-fastqc_raw_read1-percent_gc	FastQC (raw, read1)_mqc-generalstats-fastqc_raw_read1-avg_sequence_length	FastQC (raw, read1)_mqc-generalstats-fastqc_raw_read1-percent_fails	FastQC (raw, read1)_mqc-generalstats-fastqc_raw_read1-total_sequences	FastQC (raw, read2)_mqc-generalstats-fastqc_raw_read2-percent_duplicates	FastQC (raw, read2)_mqc-generalstats-fastqc_raw_read2-percent_gc	FastQC (raw, read2)_mqc-generalstats-fastqc_raw_read2-avg_sequence_length	FastQC (raw, read2)_mqc-generalstats-fastqc_raw_read2-percent_fails
HAP1_scRR1_MidS_017	This study	S	scRR1	6203257	6155113	677362	5042542	5008342	4919877	2471978	1517715	1506848	1478783	80002998	3209286105	0.0249286	0.608287	56881	23471	33121	289	0.585259	6705033	18036	0.900477	26.6789	0.0689699	2.86137	78.954	15617	33696	46.9453	83.58	5.55	46.7399	3789325	4.86952	394784	0.144056	11679	82.2473	46	151	27.2727	6705033	73.9692	46	151	18.1818
HAP1_scRR1_MidS_018	This study	S	scRR1	8412425	8332126	918685	6836385	6788923	6664488	2966409	1706849	1693817	1659858	71015187	3209286105	0.022128	0.671375	56881	26951	29086	844	0.51905	7015926	17916	0.905104	27.0173	0.0641849	2.63473	78.0489	15131	32014	47.6778	83.87	5.06	47.6092	3910760	4.56402	374902	0.143993	11828	85.5216	46	151	27.2727	7015926	74.9206	47	151	18.1818
HAP1_scRR1_MidS_001	This study	S	scRR1	7822813	7766173	820684	6361511	6317154	6201601	2999820	1819472	1805849	1770246	80068402	3209286105	0.024949	0.677615	56881	30449	26053	379	0.461099	5634806	16194	0.8768	26.5799	0.0686126	2.12008	72.5997	13299	25823	46.6951	80.86	7.61	44.183	3059382	3.38237	234207	0.141732	9814	86.4002	47	151	36.3636	5634806	71.7912	47	151	18.1818
HAP1_scRR1_MidS_020	This study	S	scRR1	8601782	8513659	935364	6984727	6938610	6812177	3065883	1779324	1766154	1731040	74803251	3209286105	0.0233084	0.6504	56881	24826	31760	295	0.56127	6193507	17753	0.905583	32.0431	0.0826374	1.1232	69.9054	13830	28293	55.2683	79.73	2.99	58.3663	3848802	2.03375	134110	0.182008	12002	87.0238	47	151	36.3636	6193507	70.3851	47	151	18.1818
HAP1_scRR1_MidS_021	This study	S	scRR1	7447712	7388253	838785	6054338	6014969	5910723	2818988	1675598	1663758	1632570	79586207	3209286105	0.0247987	0.509402	56881	18582	37997	302	0.671574	5632994	18261	0.917208	32.0827	0.0939888	1.66964	73.9648	14936	31604	55.6867	81.74	3.8	57.8869	3601667	3.00096	186717	0.204889	12748	80.5434	47	151	36.3636	5632994	67.5519	47	151	18.1818
HAP1_scRR1_MidS_023	This study	S	scRR1	7912015	7837070	884039	6413132	6370254	6254750	2814978	1615511	1603696	1571753	67300621	3209286105	0.0209706	0.63198	56881	33111	23458	312	0.414679	7532214	17851	0.913701	26.4661	0.0633489	2.40248	68.9847	14492	30687	45.8293	76.14	4.72	46.7937	4005055	4.20849	360203	0.134397	11503	85.1257	47	151	36.3636	7532214	71.4305	48	151	18.1818
HAP1_scRR1_MidS_024	This study	S	scRR1	10681390	10579332	1192963	8601326	8539878	8378718	3556780	1929218	1914166	1873814	74483557	3209286105	0.0232088	0.615335	56881	33577	22884	420	0.405306	5942813	18572	0.906579	29.0463	0.0621253	3.14047	79.8164	15971	35836	50.6549	83.42	6.1	51.0694	3637213	5.417	385804	0.141307	10064	78.3027	46	151	27.2727	5942813	70.9869	46	151	18.1818
HAP1_scRR1_MidS_025	This study	S	scRR1	9846739	9740824	1062986	7992919	7939613	7797736	3279837	1829084	1815659	1779608	73693210	3209286105	0.0229625	0.641261	56881	25522	31140	219	0.549575	6802909	18299	0.894222	30.6335	0.0719383	2.37056	77.3751	15221	33357	53.8549	82.43	5.2	53.5372	4331023	4.10745	332282	0.158559	12827	81.6644	46	151	27.2727	6802909	72.6075	47	151	18.1818
HAP1_scRR1_MidS_026	This study	S	scRR1	8244548	8170617	917179	6671291	6625256	6502537	2982899	1720717	1707832	1673035	71142195	3209286105	0.0221676	0.652078	56881	32024	24538	319	0.433825	5982147	16930	0.899626	32.1408	0.0671781	2.11253	75.5468	13310	28092	56.2444	82.98	4.53	57.2851	3852225	3.71825	250039	0.154923	10418	87.0159	47	151	36.3636	5982147	73.7074	47	151	18.1818
HAP1_scRR1_MidS_028	This study	S	scRR1	8675940	8426091	946993	6892799	6848296	6726273	2979457	1689206	1677180	1644495	72582205	3209286105	0.0226163	0.654582	56881	27498	29138	245	0.514478	6153702	16973	0.897361	28.5353	0.0755063	1.69199	70.7292	13649	28397	50.5678	78.05	4.46	49.9818	3516863	2.94631	207311	0.157498	11082	85.2182	47	151	36.3636	6153702	71.6312	47	151	18.1818
HAP1_scRR1_MidS_029	This study	S	scRR1	9193655	9135748	1021634	7496392	7447913	7316430	3209132	1829716	1816669	1781105	76748937	3209286105	0.0239146	0.552234	56881	20319	36236	326	0.640721	6157420	17519	0.921759	31.0857	0.0754542	1.83687	73.9577	14308	30493	54.4386	81.41	3.74	55.175	3832216	3.26302	226635	0.168856	11728	84.7268	47	151	36.3636	6157420	72.1667	47	151	18.1818
HAP1_scRR1_MidS_031	This study	S	scRR1	8795325	8738173	987088	7131323	7083845	6953165	2981801	1647812	1635730	1602548	68411323	3209286105	0.0213167	0.6375	56881	34100	22429	352	0.39677	5878057	18583	0.900094	29.9735	0.0720051	2.41895	78.3097	15599	34148	52.2956	82.48	4.5	54.1191	3693752	4.32122	294933	0.161826	11045	80.3842	46	151	27.2727	5878057	72.4623	46	151	18.1818
HAP1_scRR1_MidS_032	This study	S	scRR1	11139190	11056631	1215002	9066066	9002423	8838287	3828237	2160176	2143266	2099890	88094783	3209286105	0.02745	0.64525	56881	24835	31766	280	0.561227	6392767	16983	0.917324	27.2378	0.0681581	2.55027	74.7822	14165	29687	47.3799	81.2	5.19	48.4219	3569249	4.43862	327177	0.140806	10379	85.942	46	151	36.3636	6392767	74.5878	47	151	18.1818
HAP1_scRR1_MidS_034	This study	S	scRR1	9737316	9661064	1061971	7917108	7863701	7722190	3429903	1968927	1954243	1916203	84776982	3209286105	0.0264162	0.510406	56881	18985	37636	260	0.6647	5698967	16289	0.875088	34.4078	0.0699437	1.17105	75.07	12775	26337	58.9942	81.55	3.4	61.7771	3938084	2.09503	133551	0.16164	10304	87.0175	46	151	36.3636	5698967	74.7069	47	151	18.1818
HAP1_scRR1_MidS_035	This study	S	scRR1	8131907	8048438	909640	6572310	6527871	6410860	2904042	1660260	1648051	1615468	72024352	3209286105	0.0224425	0.639074	56881	25126	31538	217	0.556579	5247784	17283	0.899973	32.2272	0.0837573	2.50041	70.3681	13764	28296	54.8289	78.8	3.91	58.4863	3324698	4.54225	258208	0.173698	9874	84.5706	47	151	36.3636	5247784	69.5949	48	151	18.1818
HAP1_scRR1_MidS_036	This study	S	scRR1	8460777	8357114	922552	6847393	6800004	6678170	3028373	1760472	1747104	1712526	71273420	3209286105	0.0222085	0.650228	56881	32691	23924	266	0.422574	5345558	16863	0.877175	32.1518	0.0878823	1.70446	77.7031	13719	28832	55.8101	83.2	4.89	56.1317	3518981	2.93831	184207	0.195035	12227	83.5889	47	151	27.2727	5345558	72.948	47	151	18.1818
HAP1_scRR1_MidS_038	This study	S	scRR1	10832157	10733583	1216081	8739417	8678561	8517617	3592000	1942883	1927784	1887840	74575527	3209286105	0.0232374	0.66508	56881	30533	25982	366	0.459736	5634661	16866	0.897662	33.9417	0.109713	2.28804	76.1321	13530	28854	58.1765	82.36	4.24	61.3798	3887780	4.09798	259565	0.237608	15050	84.2436	46	151	36.3636	5634661	73.0702	47	151	18.1818
HAP1_scRR1_MidS_043	This study	S	scRR1	10327133	10185269	1155801	8346972	8291697	8140857	3262357	1736166	1723372	1688224	65209389	3209286105	0.020319	0.653193	56881	26412	30199	270	0.533448	6023943	17364	0.892943	33.2896	0.0996789	1.19603	71.8064	13526	28555	56.611	76.77	3.25	60.5287	4120305	2.1588	146954	0.222074	15117	81.9232	46	151	27.2727	6023943	72.4435	47	151	18.1818
HAP1_scRR1_MidS_050	This study	S	scRR1	6514067	6462612	726004	5273611	5236487	5141641	2500957	1488587	1477498	1448954	69430416	3209286105	0.0216342	0.679015	56881	29908	26711	262	0.471767	6158885	17949	0.916554	35.6843	0.110036	1.4963	78.5093	14349	32191	61.5336	82.97	4.57	63.3109	4586380	2.60855	188969	0.278429	20170	80.646	47	151	27.2727	6158885	73.4702	48	151	18.1818
HAP1_scRR1_MidS_051	This study	S	scRR1	7620261	7547237	839778	6163768	6122024	6008629	2767301	1603066	1591384	1559538	71241525	3209286105	0.0221986	0.632515	56881	33872	22634	375	0.400559	6012536	18321	0.89874	37.4908	0.113647	1.57019	79.3121	14541	32681	63.3767	83.34	3.47	68.8268	4677599	2.85161	193801	0.283012	19234	77.4286	46	151	27.2727	6012536	70.7495	46	151	18.1818
HAP1_scRR1_MidS_053	This study	S	scRR1	6707150	6654666	804220	5354179	5316561	5215987	2385088	1295249	1285322	1258485	51374930	3209286105	0.0160082	0.703761	56881	32754	23765	362	0.420478	5658142	17710	0.884155	34.0276	0.0897619	2.10453	77.7757	14289	30871	58.6265	83.25	3.88	61.6896	3959472	3.77145	242066	0.208697	13395	80.5157	47	151	36.3636	5658142	72.8344	47	151	18.1818
HAP1_scRR1_MidS_054	This study	S	scRR1	8143662	8069164	885417	6638474	6594158	6479375	2920862	1709325	1696711	1663814	76106447	3209286105	0.0237144	0.647362	56881	24525	32135	221	0.567155	5595078	17156	0.878093	34.5627	0.0785128	1.08062	75.887	13634	28295	59.0689	81.87	2.61	63.405	3931749	1.9888	123326	0.170859	10595	82.76	46	151	36.3636	5595078	73.874	46	151	18.1818
HAP1_scRR1_MidS_055	This study	S	scRR1	9301880	9217994	1001494	7539114	7485907	7349565	3174365	1785098	1771314	1735502	73894393	3209286105	0.0230252	0.644838	56881	30472	26051	358	0.460892	6737579	15972	0.885717	28.0915	0.0667906	3.05339	70.6626	13045	26989	48.089	77.02	5.55	50.33	3865143	5.35061	410905	0.147091	11296	85.2323	46	151	36.3636	6737579	76.6038	46	151	18.1818
HAP1_scRR1_MidS_057	This study	S	scRR1	7481559	7406057	780959	6071491	6027792	5918151	2859430	1733083	1719723	1685776	78777751	3209286105	0.0245468	0.684819	56881	28898	27609	374	0.488594	5319248	16488	0.899793	28.5703	0.0751864	2.07492	73.5825	13662	27849	49.9774	81.07	4.82	50.4478	3066282	3.60882	219349	0.159325	9684	81.871	47	151	36.3636	5319248	72.0697	47	151	18.1818
HAP1_scRR1_MidS_059	This study	S	scRR1	8267399	8204579	900519	6719968	6672987	6550619	2934394	1686837	1673894	1639769	69584863	3209286105	0.0216823	0.641906	56881	31911	24595	375	0.435264	5630059	18006	0.887808	32.351	0.08689	1.95623	79.577	15162	34481	56.5623	83.92	5.47	56.9706	3795662	3.37703	224994	0.187558	12496	73.5724	47	151	27.2727	5630059	67.374	48	151	18.1818
HAP1_scRR1_MidS_005	This study	S	scRR1	8298490	8238384	902862	6749014	6701995	6578733	3048713	1789326	1775676	1739975	75175505	3209286105	0.0234244	0.637318	56881	24315	32337	229	0.570801	6725365	17533	0.916011	30.5066	0.101042	0.784991	70.0183	13900	28820	52.7099	75.25	2.98	55.0722	4200057	1.40938	107486	0.225635	17208	85.2318	47	151	27.2727	6725365	75.0681	48	151	18.1818
HAP1_scRR1_MidS_060	This study	S	scRR1	9680762	9576417	1070552	7855196	7802996	7664408	3139187	1709648	1696939	1663457	74832756	3209286105	0.0233176	0.634348	56881	25010	31575	296	0.55801	5915229	16970	0.89038	26.2292	0.0606543	2.14179	66.6182	14188	30101	47.9515	73.74	5.25	46.1119	3145667	3.7156	253471	0.129101	8807	83.5996	49	151	27.2727	5915229	71.7101	49	151	18.1818
HAP1_scRR1_MidS_061	This study	S	scRR1	9348525	9261262	1023089	7592282	7539769	7405365	3275083	1874907	1860522	1823463	78866064	3209286105	0.0245743	0.682815	56881	28157	28405	319	0.502192	6323411	16719	0.912886	27.6682	0.0839707	2.13387	72.5488	14063	29282	47.6717	76.43	5.37	47.5165	3687474	3.58474	278190	0.180416	14001	84.0163	47	151	27.2727	6323411	76.8133	47	151	18.1818
HAP1_scRR1_MidS_063	This study	S	scRR1	9079878	8986785	970207	7354673	7302186	7168518	3149314	1792276	1778137	1742051	74248494	3209286105	0.0231355	0.647694	56881	28008	28558	315	0.504862	4789433	17353	0.893306	27.69	0.0633771	2.29937	77.7345	14807	31289	48.8213	82.66	5.56	47.9601	2766844	3.89529	224721	0.133662	7711	79.6573	47	151	27.2727	4789433	70.3872	47	151	18.1818
HAP1_scRR1_MidS_064	This study	S	scRR1	8606704	8505326	920667	6989094	6940064	6813850	3141024	1858792	1844296	1806851	76904555	3209286105	0.0239631	0.663403	56881	27913	28754	214	0.507421	5183384	18057	0.889787	33.1199	0.0762829	1.57786	79.8677	15124	33785	57.6869	83.48	4.57	58.5126	3598842	2.78362	171208	0.160636	9880	75.4604	47	151	27.2727	5183384	68.3685	47	151	18.1818
HAP1_scRR1_MidS_066	This study	S	scRR1	10283082	10195470	1043238	8465400	8407748	8262401	3091749	1688042	1675013	1642670	70084308	3209286105	0.021838	0.659438	56881	24743	31828	310	0.56262	5159750	19086	0.903594	35.4817	0.15358	0.819817	80.6192	15249	34101	61.8079	84.92	5.87	58.6579	3875988	1.31363	86802	0.358986	23721	74.4888	48	151	27.2727	5159750	70.143	47	151	18.1818
HAP1_scRR1_MidS_068	This study	S	scRR1	9472317	9390718	970711	7795086	7742803	7609190	2749824	1457418	1446411	1418286	59213709	3209286105	0.0184507	0.65069	56881	31842	24748	291	0.437321	4999336	17240	0.902293	35.1104	0.112892	0.801267	80.204	13729	29856	61.7204	84.35	6.03	57.2038	3690973	1.288	83106	0.232506	15002	80.8156	47	151	27.2727	4999336	73.2318	47	151	18.1818
HAP1_scRR1_MidS_069	This study	S	scRR1	8868600	8806042	909514	7310191	7260857	7136696	2744002	1517976	1506640	1477858	63761847	3209286105	0.0198679	0.652078	56881	24566	31781	534	0.564023	6275964	19497	0.909724	35.1907	0.120169	0.606556	82.0713	15804	35857	61.2535	84.75	5.3	58.4863	4801927	0.982431	80661	0.235727	19354	72.9645	47	151	18.1818	6275964	67.811	48	151	18.1818
HAP1_scRR1_MidS_070	This study	S	scRR1	8065222	8006692	820717	6672891	6629835	6518679	2426682	1334798	1325167	1300365	57314855	3209286105	0.0178591	0.60945	56881	21859	34776	246	0.614037	5756205	18874	0.914814	35.4775	0.101842	0.675688	80.2763	15121	33672	61.0963	83.55	5.04	59.3137	4395773	1.10484	81880	0.212439	15744	78.0856	47	151	27.2727	5756205	71.3215	47	151	18.1818
HAP1_scRR1_MidS_071	This study	S	scRR1	9400082	9323961	976703	7721193	7670166	7534006	2850017	1546100	1534678	1504140	61313798	3209286105	0.0191051	0.659438	56881	25711	30873	297	0.545614	5985739	18019	0.892944	35.9798	0.122354	0.968605	79.2348	14215	31325	61.9705	82.67	5	61.6598	4638224	1.59207	119760	0.298154	22428	82.2233	47	151	27.2727	5985739	76.2307	47	151	18.1818
HAP1_scRR1_MidS_072	This study	S	scRR1	8674881	8579686	897970	7075499	7025840	6898143	2774008	1541672	1529745	1499138	62950017	3209286105	0.019615	0.623184	56881	34058	22457	366	0.397364	7406929	18371	0.876788	10.364	0.0352119	0.326883	24.2461	14844	33275	17.8867	24.76	1.99	20.8783	1685802	0.632032	51033	0.0933688	7539	76.3651	51	151	27.2727	7406929	72.853	51	151	27.2727
HAP1_scRR1_MidS_073	This study	S	scRR1	8267902	8203017	829178	6869040	6825906	6710226	2342445	1260334	1251217	1227117	46374879	3209286105	0.0144502	0.590021	56881	20552	36032	297	0.636788	6009129	20841	0.881751	34.7809	0.119051	0.856815	83.3595	17196	42049	61.2498	85.81	6.21	57.0471	4539458	1.36478	108601	0.231332	18408	65.722	48	151	18.1818	6009129	60.9317	47	151	18.1818
HAP1_scRR1_MidS_074	This study	S	scRR1	6952908	6892127	682694	5714397	5674452	5576674	2297951	1332804	1322843	1297981	62360987	3209286105	0.0194314	0.651284	56881	32035	24514	332	0.4335	6514084	19178	0.869343	36.1149	0.138487	0.873853	82.5099	15438	35448	62.8658	84.87	5.81	59.5127	5093095	1.3989	119718	0.310446	26568	76.6084	47	151	18.1818	6514084	72.0602	47	151	18.1818
HAP1_scRR1_MidS_077	This study	S	scRR1	10035295	9742547	986659	8112608	8057941	7915978	2865621	1544928	1533170	1502809	57190853	3209286105	0.0178204	0.615335	56881	21808	34818	255	0.614877	5527635	18036	0.900575	33.5782	0.105215	0.977358	75.7372	14315	31044	56.3589	78.89	4.01	59.2663	3967452	1.69696	113599	0.241116	16141	78.6752	46	151	27.2727	5527635	72.698	46	151	18.1818
HAP1_scRR1_MidS_078	This study	S	scRR1	7453691	7309295	730975	6092342	6051178	5945846	2222181	1237500	1228225	1204214	49042463	3209286105	0.0152814	0.663403	56881	29523	27022	336	0.477885	6241266	20348	0.882963	35.3096	0.0992014	0.848577	82.1396	16731	40502	61.0026	84.65	5.84	58.5501	4827794	1.34651	111028	0.216031	17813	67.3582	47	151	18.1818	6241266	62.3431	48	151	18.1818
HAP1_scRR1_MidS_079	This study	S	scRR1	9307158	9115292	914675	7620272	7566639	7431928	2451804	1259563	1249539	1223486	42752384	3209286105	0.0133215	0.606963	56881	21028	35472	381	0.627823	5665482	18174	0.914121	36.2912	0.124443	0.690358	79.665	14240	31902	62.7743	83	5.05	61.0091	4417773	1.13091	81891	0.233208	16887	79.1594	47	151	27.2727	5665482	72.4355	47	151	18.1818
HAP1_scRR1_MidS_007	This study	S	scRR1	5339715	5293598	580062	4342932	4314193	4236747	2207434	1385115	1375465	1349418	72518420	3209286105	0.0225964	0.67216	56881	28539	28078	264	0.495929	6140582	17970	0.901586	33.3846	0.0900491	1.33117	75.2317	14350	30703	58.7785	83.41	3.71	59.2373	4057226	2.34933	160908	0.195661	13401	84.7749	47	151	36.3636	6140582	71.0337	47	151	18.1818
HAP1_scRR1_MidS_080	This study	S	scRR1	5657503	5526172	624047	4528328	4495719	4415086	2060702	1210978	1201455	1177845	54717058	3209286105	0.0170496	0.589718	56881	20650	35862	369	0.634591	5916619	19087	0.902467	36.0293	0.109349	0.661845	80.4771	15377	34862	63.0219	83.75	5.08	60.7196	4587481	1.09118	82441	0.219253	16565	76.5349	47	151	18.1818	5916619	70.5944	47	151	18.1818
HAP1_scRR1_MidS_081	This study	S	scRR1	5163840	5037254	3125426	1755416	1741788	1708369	3995054	753458	747378	732435	57210455	3209286105	0.0178265	0.657691	56881	25837	30716	328	0.543137	5066713	17874	0.884763	35.6562	0.127585	0.802803	77.8926	14069	30255	61.4838	81.31	4.41	61.4291	3865061	1.35013	84949	0.274051	17243	79.0055	47	151	18.1818	5066713	73.0992	47	151	18.1818
HAP1_scRR1_MidS_083	This study	S	scRR1	7613031	7468030	1661436	5363010	5325857	5227371	3119460	1209025	1199828	1174983	47686376	3209286105	0.0148589	0.655316	56881	31975	24481	425	0.43363	5084332	19173	0.892186	36.8136	0.124661	0.717921	81.1898	15276	34759	64.3636	84.61	5.73	61.1488	3997936	1.15663	75621	0.289827	18949	72.4263	47	151	27.2727	5084332	66.0805	47	151	18.1818
HAP1_scRR1_MidS_084	This study	S	scRR1	11207252	11098759	1114443	9269276	9208721	9055710	3068842	1600502	1588703	1558926	68996389	3209286105	0.021499	0.60559	56881	21788	34788	305	0.61489	4735039	18968	0.883707	34.8501	0.100758	0.582537	79.9763	15413	33573	61.2201	84.23	4.53	59.1638	3501476	0.964437	57078	0.232297	13748	76.2527	47	151	27.2727	4735039	68.294	47	151	18.1818
HAP1_scRR1_MidS_086	This study	S	scRR1	8997108	8835986	925239	7323318	7272638	7143900	2705386	1467943	1456590	1427063	55118252	3209286105	0.0171746	0.642722	56881	24543	31997	341	0.565918	6087676	18731	0.869419	35.8398	0.142058	0.622619	79.6077	14836	32021	62.4321	83.64	4.12	61.8794	4595947	1.05534	78383	0.301201	22371	81.7594	47	151	27.2727	6087676	74.5125	47	151	18.1818
HAP1_scRR1_MidS_087	This study	S	scRR1	8038951	7952892	829466	6602036	6557764	6440301	2541537	1425148	1414366	1385464	52038130	3209286105	0.0162149	0.615335	56881	23366	33214	301	0.587027	6299280	17005	0.888027	32.8987	0.116215	1.03284	66.1247	12918	25360	54.9566	71.4	2.48	62.1582	4339778	1.9087	133262	0.28103	19621	85.8903	45	151	36.3636	6299280	77.316	45	151	18.1818
HAP1_scRR1_MidS_089	This study	S	scRR1	7389097	7291345	751729	6044274	6001414	5892435	2424070	1392850	1381885	1353852	55542236	3209286105	0.0173067	0.56295	56881	19671	36936	274	0.652499	7190992	21538	0.892757	36.205	0.139078	0.939691	82.07	17650	42892	63.9269	84.87	6.84	58.501	5614237	1.47873	141911	0.299745	28766	64.5492	47	151	18.1818	7190992	60.2261	48	151	18.1818
HAP1_scRR1_MidS_091	This study	S	scRR1	6545667	6254167	638392	5191813	5155216	5062849	2161943	1280657	1270710	1245470	53318270	3209286105	0.0166137	0.559289	56881	18010	36969	1902	0.67242	6921076	20634	0.875715	37.5332	0.127271	0.623171	82.0622	16610	38923	66.2571	85.71	2.94	67.7537	5577997	1.08481	89310	0.309981	25520	73.0041	47	151	18.1818	6921076	67.6502	47	151	18.1818
HAP1_scRR1_MidS_094	This study	S	scRR1	7776079	7672421	777392	6388688	6346027	6234863	2331583	1282517	1272916	1247615	49972900	3209286105	0.0155713	0.553689	56881	19065	37440	376	0.662596	6781567	18705	0.882318	37.637	0.122386	0.665285	81.4522	14742	32958	66.1873	84.8	4.16	64.7672	5464678	1.1261	95014	0.259523	21897	81.7966	46	151	18.1818	6781567	76.4363	47	151	18.1818
HAP1_scRR1_MidS_095	This study	S	scRR1	7114989	7029276	714576	5853415	5813972	5713436	2184851	1220064	1210879	1187395	50517946	3209286105	0.0157412	0.632795	56881	23482	33121	278	0.585146	5168713	19519	0.906892	35.1312	0.123235	0.574886	79.8532	15701	35426	61.9691	84.09	4.6	59.5217	3844219	0.954971	61677	0.239126	15444	75.7566	48	151	27.2727	5168713	68.7047	47	151	18.1818
HAP1_scRR1_MidS_096	This study	S	scRR1	2498178	2449637	249038	2034539	2020190	1984407	1077967	715581	710462	697488	44073336	3209286105	0.0137331	0.672682	56881	28575	27904	402	0.49406	5891692	19045	0.849872	34.0643	0.121248	0.606836	77.9331	15338	33998	59.9675	81.57	4.55	58.1104	4299245	1.01602	75169	0.257772	19071	79.1376	48	151	18.1818	5891692	73.3957	47	151	18.1818
HAP1_scRR1_MidS_101	This study	S	scRR1	14020007	13920954	1912216	11101408	11018608	10812944	3647662	1394584	1382678	1351823	55048867	3209286105	0.017153	0.690393	56881	29980	26417	484	0.468411	7345250	18223	0.889035	35.4257	0.118776	0.831795	72.8727	13869	29440	61.174	77.3	4.43	61.408	5517042	1.41438	127071	0.251552	22600	84.7862	47	151	27.2727	7345250	78.1632	47	151	18.1818
HAP1_scRR1_G1_111	This study	G1	scRR1	8409964	8329733	946362	6749078	6698022	6565620	2872798	1552628	1539897	1506064	59300291	3209286105	0.0184777	0.291615	56881	56576	61	244	0.00107703	-	-	-	-	-	-	-	-	-	-	-	-	-	-	-	-	-	-	-	-	-	-	-	-	-	-	-
HAP1_scRR1_G1_112	This study	G1	scRR1	8804233	8739653	942653	7127839	7076956	6943629	2876897	1550404	1538526	1506892	60807342	3209286105	0.0189473	0.285616	56881	56684	5	192	8.82005e-05	-	-	-	-	-	-	-	-	-	-	-	-	-	-	-	-	-	-	-	-	-	-	-	-	-	-	-
HAP1_scRR1_MidS_102	This study	S	scRR1	6065895	6024080	531418	5028356	4991278	4903827	2252163	1438101	1427079	1400440	69960759	3209286105	0.0217995	0.674589	56881	30737	25865	279	0.456963	6377915	17829	0.906646	34.9805	0.0936476	0.654876	73.5128	14049	30070	59.5742	78.54	3.51	62.1387	4740437	1.12955	86171	0.214254	16345	84.7117	47	151	27.2727	6377915	76.2757	48	151	18.1818
HAP1_scRR1_MidS_103	This study	S	scRR1	7987700	7902346	665383	6633426	6583165	6466532	2632687	1619188	1606090	1574664	60764988	3209286105	0.0189341	0.673361	56881	29682	26893	306	0.475351	5526514	17704	0.891855	32.9111	0.109522	0.776024	69.6298	13787	28320	56.7288	76.06	3.31	59.0152	3731840	1.35097	85429	0.250256	15825	84.5243	47	151	27.2727	5526514	73.4612	47	151	18.1818
HAP1_scRR1_MidS_104	This study	S	scRR1	9388336	9322704	799802	7859351	7802156	7669102	3096908	1909217	1894418	1858533	73785217	3209286105	0.0229912	0.648756	56881	25606	30922	353	0.547021	4937827	19471	0.877633	32.9487	0.112618	0.548928	73.7592	15621	33605	56.7684	78.56	4.28	56.5697	3441815	0.914105	55616	0.238864	14533	76.2551	48	151	27.2727	4937827	67.6	48	151	18.1818
HAP1_scRR1_MidS_105	This study	S	scRR1	8593413	8512956	749484	7168232	7114640	6988382	2911823	1809941	1795304	1759991	69979405	3209286105	0.0218053	0.295495	56881	56627	3	251	5.29755e-05	5645380	20537	0.899684	34.8668	0.128879	0.953683	78.3323	16364	37108	61.2981	83.85	5.03	58.9033	4125094	1.5793	110601	0.313801	21976	74.5004	47	151	27.2727	5645380	65.9337	47	151	18.1818
HAP1_scRR1_MidS_106	This study	S	scRR1	7112567	7037515	587701	5914487	5870613	5769427	2538577	1630391	1617670	1587535	68969084	3209286105	0.0214905	0.557678	56881	20107	36452	322	0.644495	5287755	19009	0.903128	35.1978	0.114201	0.621802	77.0145	15176	33304	61.591	81.87	4.55	60.1315	3917352	1.0378	67609	0.250605	16326	76.3597	47	151	27.2727	5287755	68.4465	48	151	18.1818
HAP1_scRR1_MidS_107	This study	S	scRR1	11693755	11615905	1014190	9755765	9683003	9512652	3494411	2018115	2001770	1962392	76920126	3209286105	0.023968	0.676162	56881	26753	29856	272	0.527407	4941010	19070	0.861686	34.9399	0.145102	0.686921	77.5211	15102	34491	61.3597	80.42	4.68	60.1436	3724126	1.14366	70816	0.339128	20999	70.5264	46	151	18.1818	4941010	65.4458	46	151	18.1818
HAP1_scRR1_MidS_108	This study	S	scRR1	8309385	8251677	765921	6879968	6829476	6708701	2750814	1643258	1630192	1598451	63598599	3209286105	0.0198171	0.639504	56881	24011	32528	342	0.57532	4902127	17880	0.894796	36.8505	0.126589	0.860926	76.912	13940	29666	63.8345	82.34	3.66	65.3029	3795950	1.48852	86525	0.306632	17824	81.1767	47	151	27.2727	4902127	72.4955	48	151	18.1818
HAP1_scRR1_MidS_109	This study	S	scRR1	10032553	9956046	859129	8306372	8242880	8098317	3201350	1894922	1879472	1842949	74119691	3209286105	0.0230954	0.670895	56881	26202	30356	323	0.536723	6061513	17556	0.899482	35.9316	0.153869	0.717761	77.0946	13785	28328	62.5143	81.71	3.29	63.5758	4579535	1.25761	90589	0.352007	25356	84.8025	46	151	27.2727	6061513	77.2425	46	151	18.1818
HAP1_scRR1_MidS_110	This study	S	scRR1	8002489	7942812	707456	6640560	6590020	6472873	2747453	1693769	1680079	1647422	68304059	3209286105	0.0212833	0.655068	56881	24077	32562	242	0.574904	5713306	18378	0.889821	38.1504	0.139491	0.80936	79.4441	14305	31083	66.2462	83.57	3.9	67.2215	4666674	1.37619	95538	0.327229	22717	81.1317	47	151	27.2727	5713306	74.3513	47	151	18.1818
HAP1_scRR1_G1_113	This study	G1	scRR1	8319616	8240831	874307	6736848	6690329	6565887	2840909	1594477	1582511	1550513	63454251	3209286105	0.0197721	0.663403	56881	28235	28353	293	0.501043	-	-	-	-	-	-	-	-	-	-	-	-	-	-	-	-	-	-	-	-	-	-	-	-	-	-	-
HAP1_scRR1_G1_114	This study	G1	scRR1	19787882	19688182	2191428	15963376	15846756	15547295	4668166	1831729	1815985	1775225	61630090	3209286105	0.0192037	0.319336	56881	56521	0	360	0	-	-	-	-	-	-	-	-	-	-	-	-	-	-	-	-	-	-	-	-	-	-	-	-	-	-	-
HAP1_scRR1_G1_115	This study	G1	scRR1	18737605	18642360	2153801	15100252	14989670	14709773	4438312	1698336	1683885	1646253	56721758	3209286105	0.0176743	0.340802	56881	56413	34	434	0.000602335	-	-	-	-	-	-	-	-	-	-	-	-	-	-	-	-	-	-	-	-	-	-	-	-	-	-	-
[truncated: 20 more columns]

## Sheet: 06_IMR90_G1_list
IMR-90 G1 samples
Information					DNA-seq part											RNA-seq part																												Filtering for DNA-seq part		Filtering for RNA-seq part			Filtering
Sample_name	Treatment	Source	Phase	Methods	DNA-seq reads	AfterClean	UnmappedReads	AfterCleanMAPQ10	AfterCleanMAPQ20	AfterCleanMAPQ30	AfterCleanRmDup	AfterCleanRmDupMAPQ10	AfterCleanRmDupMAPQ20	AfterCleanRmDupMAPQ30	MAD_score_log2	RNA-seq reads	NumOfDetGenes_mqc-generalstats-numofdetgenes-NumOfGenes	CorrOfErcc_mqc-generalstats-corrofercc-corr	assignedRateAllGene_mqc-generalstats-assignedrateallgene-assignedRate	assignedRateHistone_mqc-generalstats-assignedratehistone-assignedRate	assignedRateMt_mqc-generalstats-assignedratemt-assignedRate	initialReadsMappedRate_mqc-generalstats-initialreadsmappedrate-initialReadsMapRate	NumOfGeneRsem_mqc-generalstats-numofgenersem-NumOfGenes	NumOfTsRsem_mqc-generalstats-numoftsrsem-NumOfTs	Rsem_mqc-generalstats-rsem-alignable_percent	hisat2 summary of whole genomes_mqc-generalstats-hisat2_summary_of_whole_genomes-overall_alignment_rate	hisat2 summary of rRNA genomes_mqc-generalstats-hisat2_summary_of_rrna_genomes-overall_alignment_rate	featureCounts (summary of all genes)_mqc-generalstats-featurecounts_summary_of_all_genes-percent_assigned	featureCounts (summary of all genes)_mqc-generalstats-featurecounts_summary_of_all_genes-Assigned	featureCounts (summary of Mitochondrial genes)_mqc-generalstats-featurecounts_summary_of_mitochondrial_genes-percent_assigned	featureCounts (summary of Mitochondrial genes)_mqc-generalstats-featurecounts_summary_of_mitochondrial_genes-Assigned	featureCounts (summary of Histone genes)_mqc-generalstats-featurecounts_summary_of_histone_genes-percent_assigned	featureCounts (summary of Histone genes)_mqc-generalstats-featurecounts_summary_of_histone_genes-Assigned	FastQC (raw)_mqc-generalstats-fastqc_raw-percent_duplicates	FastQC (raw)_mqc-generalstats-fastqc_raw-percent_gc	FastQC (raw)_mqc-generalstats-fastqc_raw-avg_sequence_length	FastQC (raw)_mqc-generalstats-fastqc_raw-percent_fails	FastQC (raw)_mqc-generalstats-fastqc_raw-total_sequences	FastQC (trimmed)_mqc-generalstats-fastqc_trimmed-percent_duplicates	FastQC (trimmed)_mqc-generalstats-fastqc_trimmed-percent_gc	FastQC (trimmed)_mqc-generalstats-fastqc_trimmed-avg_sequence_length	FastQC (trimmed)_mqc-generalstats-fastqc_trimmed-percent_fails	FastQC (trimmed)_mqc-generalstats-fastqc_trimmed-total_sequences	Low mapq	MAD-score out-of-range	Low unique mapped	Low genome mapped	High duplicates	filter out
IMR90_A_097	0.4 µM aphidicolin	This study	G1	scRR1	3010950	2932268	297195	2409552	2392411	2351561	1631946	1160212	1151929	1131934	0.318372	4402054	21252	0.862922	80.0091	0.0867303	0.806601	87.0005	17492	46566	84.033	88.51	3.68	72.0728	3762590	0.728354	38024	0.0898566	4691	40.4518	54	151	18.1818	4402054	31.4982	48	69.321	9.09091	4327185						no
IMR90_A_098	0.4 µM aphidicolin	This study	G1	scRR1	3094561	3012357	312004	2469799	2451896	2410013	1668616	1178621	1170062	1149638	0.334018	4198795	20796	0.867356	68.537	0.118864	1.13028	85.5404	17911	45609	73.3375	87.31	9.53	52.8301	3107907	0.874646	51454	0.108077	6358	50.3961	55	151	27.2727	4198795	41.2682	49	68.6412	9.09091	4113608						no
IMR90_A_099	0.4 µM aphidicolin	This study	G1	scRR1	2995978	2914711	291369	2418027	2401824	2363779	1706841	1252446	1244087	1223895	0.464288	3586726	19530	0.851756	69.9482	0.144569	0.550788	84.7713	16372	41657	75.0902	86.37	10.07	53.3491	2776028	0.406168	21135	0.137369	7148	50.1915	55	151	27.2727	3586726	41.0824	49	68.925	9.09091	3520277		o				yes
IMR90_A_100	0.4 µM aphidicolin	This study	G1	scRR1	3366820	3280707	334176	2700603	2681164	2635648	1715747	1196126	1187364	1166634	0.355335	3824354	19964	0.862944	69.4566	0.0945978	1.35031	85.0798	16959	43238	74.6689	86.55	10.61	53.1036	2931087	0.995549	54950	0.0950075	5244	51.7088	55	151	27.2727	3824354	42.3284	49	69.2918	9.09091	3759463						no
IMR90_A_101	0.4 µM aphidicolin	This study	G1	scRR1	3236689	3150802	319112	2596798	2578319	2534662	1652143	1156817	1148521	1128546	0.318372	3935595	19537	0.888159	69.6659	0.0660229	2.68429	82.8727	16463	41993	74.6408	84.78	9.14	56.4442	2988892	2.1442	113542	0.0713462	3778	49.4537	55	151	18.1818	3935595	40.1846	49	68.2951	9.09091	3846907						no
IMR90_A_102	0.4 µM aphidicolin	This study	G1	scRR1	3241701	3156102	308986	2594788	2576067	2532284	1766727	1261792	1252647	1230751	0.377787	4002138	19272	0.873773	71.6614	0.152548	1.30337	86.5498	15963	40649	76.482	88.1	9.99	54.9125	3140397	0.985608	56366	0.139082	7954	55.6584	54	151	27.2727	4002138	46.3567	48	69.1718	9.09091	3931856						no
IMR90_A_103	0.4 µM aphidicolin	This study	G1	scRR1	3036079	2951913	277948	2436031	2418183	2376809	1704032	1238335	1229163	1207843	0.375274	3954925	18989	0.869268	74.0463	0.0766736	0.825993	85.9081	15373	39001	78.7962	87.22	8.86	57.9346	3175613	0.637012	34917	0.0720257	3948	54.9584	54	151	27.2727	3954925	45.5443	48	69.588	9.09091	3895250						no
IMR90_A_104	0.4 µM aphidicolin	This study	G1	scRR1	3567062	3469721	316882	2893044	2873055	2827184	1990195	1469513	1459324	1435574	0.400972	3752425	20902	0.830539	73.2829	0.148996	0.735757	86.2492	17346	44541	78.2848	88.03	9.33	56.2889	2975528	0.561994	29708	0.132856	7023	48.5247	55	151	18.1818	3752425	39.5755	49	68.4599	9.09091	3676633		o				yes
IMR90_A_105	0.4 µM aphidicolin	This study	G1	scRR1	3815605	3703162	1769578	1770907	1758357	1728740	3013449	1105457	1097559	1078815	0.447788	3991677	20456	0.865118	70.8235	0.115295	3.53004	86.4099	17340	45065	75.7987	87.92	11.44	54.1643	3057112	2.70512	152681	0.104763	5913	47.8411	54	151	18.1818	3991677	39.0068	48	69.1171	9.09091	3923001		o				yes
IMR90_A_106	0.4 µM aphidicolin	This study	G1	scRR1	3549815	3465163	330253	2862245	2841348	2792894	1906270	1366359	1356318	1332940	0.341006	4673547	20334	0.879628	68.5135	0.0605846	1.14278	84.039	16770	44191	73.8835	86.01	12.78	49.6037	3515610	0.81027	57427	0.053828	3815	48.1951	55	151	18.1818	4673547	38.6312	48	67.6372	9.09091	4566377						no
IMR90_A_107	0.4 µM aphidicolin	This study	G1	scRR1	3783148	3690630	353379	3040060	3018210	2966500	2011284	1430429	1420044	1395183	0.332742	3376678	20189	0.874322	72.6204	0.113893	0.884202	87.1245	17579	45634	76.9994	88.65	4.58	63.6502	2660812	0.769693	32176	0.120085	5020	41.2541	54	151	18.1818	3376678	32.787	48	69.0776	9.09091	3318611						no
IMR90_A_108	0.4 µM aphidicolin	This study	G1	scRR1	3798376	3706083	347673	3058990	3036637	2983924	2072552	1491637	1480637	1454442	0.288185	4302371	20721	0.851256	67.7555	0.0854936	2.0447	84.6565	17334	45103	73.1446	86.55	12.99	49.6977	3199029	1.46072	94026	0.075144	4837	45.4604	54	151	18.1818	4302371	36.2615	48	68.2206	9.09091	4208479						no
IMR90_A_109	0.4 µM aphidicolin	This study	G1	scRR1	3650234	3560018	326463	2939977	2918292	2868117	1994620	1439783	1429109	1404364	0.319156	3864248	19705	0.86766	69.5574	0.0693572	0.957918	85.1619	16883	42904	74.6417	86.77	10.38	52.9764	2962615	0.705251	39440	0.0661084	3697	50.1255	55	151	27.2727	3864248	40.7582	49	69.057	9.09091	3792774						no
IMR90_A_110	0.4 µM aphidicolin	This study	G1	scRR1	3401699	3315039	322443	2728043	2708307	2662289	1851221	1323265	1313563	1291140	0.319839	3832560	19492	0.885168	70.0662	0.0779441	0.998417	87.1787	16547	41471	74.8327	88.74	10.62	52.4986	2915592	0.742267	41223	0.0814778	4525	52.9769	54	151	27.2727	3832560	43.659	49	69.0839	9.09091	3765005						no
IMR90_A_112	0.4 µM aphidicolin	This study	G1	scRR1	3557184	3467494	459177	2741948	2722427	2675557	1955752	1292637	1283330	1260755	0.346443	3902102	19209	0.89024	70.0984	0.0643557	0.327708	85.0081	15670	40277	75.0868	86.78	11.86	50.7895	2994270	0.232993	13736	0.0546184	3220	49.9789	55	151	18.1818	3902102	40.2015	48	68.1513	9.09091	3822380						no
IMR90_A_113	0.4 µM aphidicolin	This study	G1	scRR1	3382529	3300518	291094	2733377	2713542	2667088	1888734	1380806	1370687	1346911	0.307781	4229516	20436	0.846395	68.6653	0.0610017	1.78328	85.5746	17647	45716	73.6622	87.04	10.55	52.4952	3182181	1.34663	81631	0.0610209	3699	44.9907	54	151	18.1818	4229516	35.9909	49	69.1678	9.09091	4158325						no
IMR90_A_114	0.4 µM aphidicolin	This study	G1	scRR1	3147509	3077696	280016	2540265	2521568	2478926	1740002	1259243	1249935	1228640	0.336652	3870908	16619	0.889406	72.4837	0.114284	0.513259	83.9144	12553	29726	77.2704	85.81	10.53	54.5796	3096453	0.366931	20817	0.123509	7007	66.2552	55	151	27.2727	3870908	56.6683	49	68.2033	18.1818	3785211					o	yes
IMR90_A_115	0.4 µM aphidicolin	This study	G1	scRR1	3558236	3477177	322917	2866078	2845146	2796617	1907896	1363483	1353597	1330194	0.314761	3508722	19872	0.880717	68.9229	0.0819493	2.95512	83.9676	16858	42329	74.14	85.74	10.73	53.5336	2653301	2.2669	112355	0.0778803	3860	47.4133	55	151	18.1818	3508722	38.272	49	68.2836	9.09091	3436211						no
IMR90_A_116	0.4 µM aphidicolin	This study	G1	scRR1	3461972	3390485	367360	2762256	2743085	2696413	1619363	1065823	1058074	1039443	0.399719	3431373	40353	0.822909	22.5784	0.0240045	0.328439	90.5722	34839	71857	31.0399	93.35	2.24	18.7353	828724	0.268079	11858	0.0247099	1093	23.2216	52	151	18.1818	3431373	18.8142	47	68.5245	9.09091	3329122		o		o		yes
IMR90_A_117	0.4 µM aphidicolin	This study	G1	scRR1	3523674	2933385	260590	2446608	2429666	2390608	1780994	1338176	1328831	1307426	0.312483	3739876	18391	0.860532	71.9008	0.0482466	0.58934	84.4296	15424	37894	76.5161	86.2	7.3	58.0006	2891071	0.476332	23743	0.0551103	2747	54.5795	54	151	27.2727	3739876	44.8479	49	68.4935	9.09091	3662914						no
IMR90_A_118	0.4 µM aphidicolin	This study	G1	scRR1	3005579	3444461	321508	2849331	2828588	2781258	1871278	1340199	1330424	1307676	0.394787	3915133	20833	0.836695	70.0604	0.146783	1.77746	85.5249	17712	45273	75.1105	87.04	9.87	54.2047	3003322	1.36567	75668	0.135885	7529	49.3472	54	151	18.1818	3915133	40.1582	48	69.0849	9.09091	3847117		o				yes
IMR90_A_119	0.4 µM aphidicolin	This study	G1	scRR1	3176074	3098230	290715	2557376	2538534	2495242	1798803	1310320	1300609	1278072	0.325848	4368292	19488	0.864974	70.6034	0.0931529	0.944449	84.7096	16387	41343	75.5839	86.3	8.34	56.1477	3366148	0.741381	44447	0.0915071	5486	56.0396	54	151	27.2727	4368292	46.5622	48	68.5604	9.09091	4287619						no
IMR90_A_122	0.4 µM aphidicolin	This study	G1	scRR1	3455460	3371875	310537	2785588	2765098	2718394	1897879	1372150	1362103	1338569	0.307781	3925842	18565	0.84224	72.9689	0.0631648	1.10802	85.4996	15473	38965	77.5119	86.9	7.64	59.3349	3111389	0.879957	46143	0.0695681	3648	54.8114	55	151	27.2727	3925842	45.4898	49	69.3301	9.09091	3862531						no
IMR90_A_123	0.4 µM aphidicolin	This study	G1	scRR1	3555980	3453167	2586099	786111	780106	765725	3197457	540022	535854	525925	0.367577	3933675	17928	0.849368	25.3029	0.0240681	0.36735	32.4369	15139	35328	27.6161	33.05	4.84	23.1094	1080441	0.336403	15728	0.0305646	1429	47.6327	54	151	18.1818	3933675	39.8289	47	68.4444	9.09091	3860793				o		yes
IMR90_A_124	0.4 µM aphidicolin	This study	G1	scRR1	3420040	3334852	327315	2763631	2744712	2699978	2006484	1483805	1473658	1449209	0.49048	3568159	20740	0.874734	69.7224	0.12957	0.886461	84.4543	17797	45607	75.0413	86.09	8.12	55.4776	2714405	0.700091	34254	0.118358	5791	45.0971	55	151	18.1818	3568159	35.9356	48	68.6899	9.09091	3500221		o				yes
IMR90_A_125	0.4 µM aphidicolin	This study	G1	scRR1	3546010	3449515	316934	2854032	2833675	2785720	1932809	1400000	1389919	1366054	0.326121	4047299	20007	0.858095	71.4837	0.0986083	1.47975	85.3301	16757	42189	76.3517	86.84	8.62	56.4685	3136426	1.17741	65397	0.0974381	5412	52.739	55	151	27.2727	4047299	43.5766	48	69.1032	9.09091	3976703						no
IMR90_A_126	0.4 µM aphidicolin	This study	G1	scRR1	3477121	3396553	306577	2815281	2795443	2748578	1939702	1417242	1407113	1383386	0.329719	3646026	20002	0.871567	72.6812	0.111304	1.026	85.5243	16530	42274	77.5555	87.01	8.18	57.7076	2865245	0.825823	41003	0.110874	5505	50.3553	55	151	27.2727	3646026	41.2402	48	69.0646	9.09091	3583623						no
IMR90_A_127	0.4 µM aphidicolin	This study	G1	scRR1	3696420	3594882	342603	2961511	2939847	2889566	1951333	1386884	1376632	1352368	0.307781	3791173	19904	0.857165	71.2265	0.0765159	0.876088	85.8786	16898	42329	75.9922	87.35	7.09	58.0207	2926207	0.70645	35629	0.0825834	4165	51.4361	54	151	27.2727	3791173	42.3779	47	68.8553	9.09091	3727134						no
IMR90_A_128	0.4 µM aphidicolin	This study	G1	scRR1	3688815	3591490	321641	2977326	2955431	2904724	1992208	1444650	1434040	1409098	0.322601	3528196	19405	0.849737	72.061	0.0669291	1.37723	86.4518	15926	40607	76.819	88.08	10.69	54.15	2766524	1.02893	52568	0.0649051	3316	49.1214	55	151	18.1818	3528196	39.9337	48	68.6135	9.09091	3462874						no
IMR90_C_001	Control	This study	G1	scRR1	3996557	3968733	323673	3301505	3277031	3222096	2293663	1704507	1691975	1664269	0.314386	4000000	18692	0	50.3375	0.0806651	3.3422	83.564	15710	36959	56.8131	86.19	33.92	26.7248	2403350	1.58366	142418	0.0550543	4951	61.2505	50	151	18.1818	4000000	53.7795	52	67.0127	9.09091	3877948						no
IMR90_C_010	Control	This study	G1	scRR1	3537805	3507992	286405	2906104	2882230	2832579	2414162	1863379	1848291	1817059	0.246481	4000000	22054	0	48.2026	0.0555392	4.06978	85.1396	19705	51020	54.6531	87.33	28.63	27.5931	2250026	2.14797	175152	0.0374527	3054	46.2407	49	151	9.09091	4000000	39.4602	50	67.5695	0	3899554						no
