# Supplementary material for: scRepli-RamDA-seq: a multi-omics technology enabling the analysis of gene expression dynamics during S-phase
Source: Nat Commun. 2025 Dec 15;16:10902. doi: 10.1038/s41467-025-64688-1 (PMC12705686; doi:10.1038/s41467-025-64688-1)
Supplement: Supplementary file 4 — Supplementary Data 2 [file 41467_2025_64688_MOESM4_ESM.xlsx]

## Sheet: Legends
Supplementary Data 2: Newly identified S-phase progression markers in hTERT-RPE1 cells and CBMS1 mESCs
Worksheets include:
1) Novel S-phase progression markers identified in hTERT-RPE1 by scRR-seq
2) Novel S-phase progression markers identified in CBMS1 mESCs by scRR-seq
3) Shared S-phase progression markers between hTERT-RPE1 and CBMS1 mESCs
4) PANTHER Overrepresentation Test of novel S-phase progression markers identified in hTERT-RPE1 cells by scRR-seq
5) PANTHER Overrepresentation Test of novel S-phase progression markers identified in CBMS1 mESCs by scRR-seq
Column definitions are provided within the corresponding worksheet
The statistical methods used for Supplementary Data 2 are described in the Methods section, 'Identification of novel S-phase progression markers.'

## Sheet: S-phase markers_RPE1
Novel S-phase progression markers identified in hTERT-RPE1 by scRR-seq
Column definitions are as follows:
Geneid	The first column contains gene id from human gencode v38
Length (bp)	The second column contains the length of gene in base pairs
gene_name	The third column contains the gene name
Function related to cell-cycle	The fourth column contains the gene’s predicted function based on literature sources
cluster	The fifth column contains the identified cluster of the gene
Geneid	Length (bp)	gene_name	Function related to cell-cycle	cluster
ENSG00000170540.15	3558	ARL6IP1	The function is acknowledged. However, the link to cell division is not clear (Giotti et al., J Mol Cell Biol 2018)	2
ENSG00000178999.13	2241	AURKB	Cytokinesis (Giotti et al., J Mol Cell Biol 2018)	2
ENSG00000112983.18	7009	BRD8	The function is acknowledged. However, the link to cell division is not clear (Giotti et al., J Mol Cell Biol 2018)	2
ENSG00000169679.15	6304	BUB1	Spindle checkpoint (Giotti et al., J Mol Cell Biol 2018)	2
ENSG00000185127.6	2667	C6orf120		1
ENSG00000106144.20	8020	CASP2	The function is acknowledged. However, the link to cell division is not clear (Giotti et al., J Mol Cell Biol 2018)	1
ENSG00000175305.18	4397	CCNE2	Cell cycle regulation (Giotti et al., J Mol Cell Biol 2018)	1
ENSG00000162063.13	6309	CCNF	Centrosome regulation (Giotti et al., J Mol Cell Biol 2018)	2
ENSG00000164045.12	4145	CDC25A	Cell cycle regulation (Giotti et al., J Mol Cell Biol 2018)	1
ENSG00000101224.18	3903	CDC25B	Cell cycle regulation (Giotti et al., J Mol Cell Biol 2018)	2
ENSG00000184661.14	3697	CDCA2	Chromosome partition (Giotti et al., J Mol Cell Biol 2018)	2
ENSG00000144354.14	3934	CDCA7	The function is acknowledged. However, the link to cell division is not clear (Giotti et al., J Mol Cell Biol 2018)	1
ENSG00000129355.7	1505	CDKN2D	Cell cycle regulation (Giotti et al., J Mol Cell Biol 2018)	2
ENSG00000092853.14	9591	CLSPN	DNA damage (Giotti et al., J Mol Cell Biol 2018)	1
ENSG00000168434.13	4352	COG7		3
ENSG00000035499.13	3806	DEPDC1B	The function is acknowledged. However, the link to cell division is not clear (Giotti et al., J Mol Cell Biol 2018)	2
ENSG00000181744.9	5463	DIPK2A		1
ENSG00000135905.20	11288	DOCK10		1
ENSG00000230982.1	465	DSTNP1		3
ENSG00000007968.7	5462	E2F2	Involving in cell cycle control and DNA replication (Müller et al., Genes Dev 2001)	1
ENSG00000118894.15	3135	EEF2KMT		1
ENSG00000125266.8	5005	EFNB2		1
ENSG00000075218.19	4113	GTSE1	Cell cycle regulation (Giotti et al., J Mol Cell Biol 2018)	2
ENSG00000128731.18	20190	HERC2		3
ENSG00000204388.7	2517	HSPA1B		2
ENSG00000149503.13	4454	INCENP	Cytokinesis (Giotti et al., J Mol Cell Biol 2018)	2
ENSG00000079616.13	4311	KIF22	Microtubule regulation (Giotti et al., J Mol Cell Biol 2018)	2
ENSG00000142945.13	3646	KIF2C	Chromosome partition (Giotti et al., J Mol Cell Biol 2018)	2
ENSG00000065328.17	5456	MCM10	DNA replication (Giotti et al., J Mol Cell Biol 2018)	1
ENSG00000112159.12	18674	MDN1		3
ENSG00000148773.14	12845	MKI67	Chromosome partition (Giotti et al., J Mol Cell Biol 2018)	2
ENSG00000116062.17	10955	MSH6	DNA damage (Giotti et al., J Mol Cell Biol 2018)	1
ENSG00000213347.10	5154	MXD3	The function is acknowledged. However, the link to cell division is not clear (Giotti et al., J Mol Cell Biol 2018)	2
ENSG00000143228.13	3362	NUF2	Kinetochore formation (Giotti et al., J Mol Cell Biol 2018)	2
ENSG00000198682.13	4083	PAPSS2		1
ENSG00000145431.11	5998	PDGFC		1
ENSG00000174516.15	3926	PELI3		1
ENSG00000166851.15	4760	PLK1	Cell cycle regulation (Giotti et al., J Mol Cell Biol 2018)	2
ENSG00000051180.17	3084	RAD51	DNA damage (Giotti et al., J Mol Cell Biol 2018)	1
ENSG00000102760.13	1030	RGCC	Driving G1/S and G2/M phase transitions (Counts & Mufson, Cell Transplant 2017)	1
ENSG00000176641.11	10213	RNF152		1
ENSG00000101413.12	5330	RPRD1B	Involing in cell progression (Ding et al., Cell Death Dis 2018)	3
ENSG00000148396.18	9975	SEC16A		3
ENSG00000197417.9	3788	SHPK		3
ENSG00000144736.14	5833	SHQ1		1
ENSG00000163950.13	1884	SLBP	Chromatin organization (Giotti et al., J Mol Cell Biol 2018)	1
ENSG00000159433.12	20776	STARD9	Microtubule regulation (Srivastava & Panda, Cell cycle 2018)	3
ENSG00000157693.15	4792	TMEM268	Cell cycle regulation (Hong et al., Cell Death Differ 2019)	3
ENSG00000174529.7	1332	TMEM81		2
ENSG00000101407.13	4472	TTI1	DNA damage (Giotti et al., J Mol Cell Biol 2018)	1
ENSG00000158545.16	8624	ZC3H18		3
ENSG00000165724.6	2392	ZMYND19		3

## Sheet: S-phase markers_CBMS1
Novel S-phase progression markers identified in CBMS1 mESCs by scRR-seq
Column definitions are as follows:
Geneid	The first column contains gene id from mouse gencode vM25
Length (bp)	The second column contains the length of gene in base pairs
gene_name	The third column contains the gene name
Function related to cell-cycle	The fourth column contains the gene’s predicted function based on literature sources
cluster	The fifth column contains the identified cluster of the gene
Geneid	Length (bp)	gene_name	Function related to cell-cycle	cluster
ENSMUSG00000015016.8	3747	Acsf3		2
ENSMUSG00000021458.17	11294	Aopep		3
ENSMUSG00000003033.15	3184	Ap1m1		2
ENSMUSG00000041219.14	5332	Arhgap11a	Cytokinesis (Giotti et al., J Mol Cell Biol 2018)	3
ENSMUSG00000025154.15	5103	Arhgap19	The function is acknowledged. However, the link to cell division is not clear (Giotti et al., J Mol Cell Biol 2018)	2
ENSMUSG00000051517.14	2675	Arhgef39	The function is acknowledged. However, the link to cell division is not clear (Giotti et al., J Mol Cell Biol 2018)	2
ENSMUSG00000030654.9	2482	Arl6ip1	The function is acknowledged. However, the link to cell division is not clear (Giotti et al., J Mol Cell Biol 2018)	2
ENSMUSG00000033952.14	11590	Aspm		2
ENSMUSG00000020897.12	2946	Aurkb	Cytokinesis (Giotti et al., J Mol Cell Biol 2018)	2
ENSMUSG00000029385.14	5458	Ccng2	Cell cycle regulation (Zimmermann et al., Cell Cycle 2016)	2
ENSMUSG00000003031.14	4552	Cdkn1b	Cell cycle regulation (Engeland et al., Cell Death Differ 2022)	2
ENSMUSG00000045328.11	8620	Cenpe	Kinetochore formation (Giotti et al., J Mol Cell Biol 2018)	3
ENSMUSG00000026605.14	15433	Cenpf	Kinetochore formation (Giotti et al., J Mol Cell Biol 2018)	2
ENSMUSG00000029516.19	16417	Cit		2
ENSMUSG00000039910.10	2457	Cited2		2
ENSMUSG00000040549.16	9462	Ckap5	Microtubule regulation (Giotti et al., J Mol Cell Biol 2018)	2
ENSMUSG00000062248.5	692	Cks2	Cell cycle regulation (Giotti et al., J Mol Cell Biol 2018)	2
ENSMUSG00000032323.13	4804	Cyp11a1		1
ENSMUSG00000024360.8	3709	Etf1		1
ENSMUSG00000020235.16	4488	Fzr1	Cell cycle regulation (Giotti et al., J Mol Cell Biol 2018)	2
ENSMUSG00000074802.11	7032	Gas2l3		2
ENSMUSG00000108396.1	511	Gm6905		1
ENSMUSG00000038664.16	27464	Herc1		2
ENSMUSG00000020330.16	5431	Hmmr	The function is acknowledged. However, the link to cell division is not clear (Giotti et al., J Mol Cell Biol 2018)	2
ENSMUSG00000028759.13	8433	Hp1bp3		2
ENSMUSG00000050555.9	5970	Hyls1	Uncharacterized (Giotti et al., J Mol Cell Biol 2018)	2
ENSMUSG00000030677.8	4903	Kif22	Microtubule regulation (Giotti et al., J Mol Cell Biol 2018)	2
ENSMUSG00000032254.10	7901	Kif23	Cytokinesis (Giotti et al., J Mol Cell Biol 2018)	3
ENSMUSG00000028678.13	4363	Kif2c	Chromosome partition (Giotti et al., J Mol Cell Biol 2018)	2
ENSMUSG00000027331.15	5158	Knstrn	Chromosome partition (Giotti et al., J Mol Cell Biol 2018)	2
ENSMUSG00000018362.14	2873	Kpna2	The function is acknowledged. However, the link to cell division is not clear (Giotti et al., J Mol Cell Biol 2018)	2
ENSMUSG00000022978.11	2863	Mis18a	Kinetochore formation (Giotti et al., J Mol Cell Biol 2018)	2
ENSMUSG00000024056.10	6493	Ndc80	Kinetochore formation (Giotti et al., J Mol Cell Biol 2018)	2
ENSMUSG00000015176.11	3971	Nolc1	Involving in cell cycle process (Yuan & Tong, Cell Death Discov 2017)	1
ENSMUSG00000043415.5	2832	Otud1	Involving in cell cycle process (Oikawa et al., Antioxidants 2023)	2
ENSMUSG00000035365.15	3594	Parpbp	DNA damage (Giotti et al., J Mol Cell Biol 2018)	2
ENSMUSG00000027342.14	2400	Pcna	DNA damage (Giotti et al., J Mol Cell Biol 2018)	1
ENSMUSG00000047777.9	3205	Phf13		2
ENSMUSG00000041064.14	4388	Pif1	DNA damage (Giotti et al., J Mol Cell Biol 2018)	2
ENSMUSG00000030867.7	2199	Plk1	Cell cycle regulation (Giotti et al., J Mol Cell Biol 2018)	2
ENSMUSG00000021671.9	6251	Poc5	Centrosome regulation (Giotti et al., J Mol Cell Biol 2018)	2
ENSMUSG00000024908.15	9378	Ppp6r3		2
ENSMUSG00000020493.8	3824	Prr11	Cell cycle regulation (Giotti et al., J Mol Cell Biol 2018)	2
ENSMUSG00000020415.16	2000	Pttg1	Chromosome partition (Giotti et al., J Mol Cell Biol 2018)	2
ENSMUSG00000026039.9	7007	Sgo2a		3
ENSMUSG00000002055.9	5624	Spag5	Spindle assembly and regulation (Giotti et al., J Mol Cell Biol 2018)	2
ENSMUSG00000034575.13	8918	Tent4a		2
ENSMUSG00000030614.8	4740	Tmem126b		2
ENSMUSG00000034317.14	3352	Trim59	The function is acknowledged. However, the link to cell division is not clear (Giotti et al., J Mol Cell Biol 2018)	2
ENSMUSG00000027806.9	11244	Tsc22d2		2
ENSMUSG00000038379.15	4919	Ttk	Cell cycle regulation (Hogg et al., Oncogene 1994)	3
ENSMUSG00000001403.13	2600	Ube2c	Cell cycle regulation (Giotti et al., J Mol Cell Biol 2018)	2
ENSMUSG00000001228.14	4259	Uhrf1	Chromatin organization (Giotti et al., J Mol Cell Biol 2018)	1
ENSMUSG00000029591.14	5468	Ung		1
ENSMUSG00000040560.10	10188	Wdr7	Uncharacterized (Giotti et al., J Mol Cell Biol 2018)	2

## Sheet: Shared S-phase markers
Shared S-phase progression markers between hTERT-RPE1 and CBMS1 mESCs
Column definitions are as follows:
Geneid_human	The first column contains gene id from human gencode v38
Gene_name_human	The second column contains the gene name
Geneid_mouse	The third column contains gene id from mouse gencode vM25
Gene_name_mouse	The fourth column contains the gene name
Function related to cell-cycle	The fifth column contains the gene’s predicted function based a literature source
hTERT-RPE1		CBMS1 mESCs
Geneid_human	Gene_name_human	Geneid_mouse	Gene_name_mouse	Function related to cell-cycle (based on Giotti et al., J Mol Cell Biol 2018)
ENSG00000170540.15	ARL6IP1	ENSMUSG00000030654.9	Arl6ip1	The function is acknowledged. However, the link to cell division is not clear
ENSG00000178999.13	AURKB	ENSMUSG00000020897.12	Aurkb	Cytokinesis
ENSG00000079616.13	KIF22	ENSMUSG00000030677.8	Kif22	Microtubule regulation
ENSG00000142945.13	KIF2C	ENSMUSG00000028678.13	Kif2c	Chromosome partition
ENSG00000166851.15	PLK1	ENSMUSG00000030867.7	Plk1	Cell cycle regulation

## Sheet: GO analysis_RPE1
PANTHER Overrepresentation Test of novel S-phase progression markers identified in hTERT-RPE1 cells by scRR-seq
Analysis Summary
Analysis Type:	PANTHER Overrepresentation Test (Released 20240807)
Annotation Version and Release Date:	GO Ontology database DOI: 10.5281/zenodo.12173881 Released 2024-06-17
Analyzed List:	RPE1 (Homo sapiens)
Reference List:	Homo sapiens (all genes in database)
Test Type:	FISHER
Correction:	FDR
Column definitions in 'Results' are as follows (modified from https://pantherdb.org/tips/tips_overrep.jsp):
GO biological process complete	The first column contains the name of the annotation data category.
Homo sapiens - REFLIST (20580)	The second column contains the number of genes in the reference list that map to this particular annotation data category.
RPE1 (51)	The third column contains the number of genes in your list that map to this annotation data category.
RPE1 (expected)	The fourth column contains the expected value, which is the number of genes you would expect in your list for this category, based on the reference list.
RPE1 (over/under)	The fifth column shows the Fold Enrichment of the genes observed in the uploaded list over the expected (number in your list divided by the expected number). If it is greater than 1, it indicates that the category is overrepresented in your experiment. Conversely, the category is underrepresented if it is less than 1.
RPE1 (fold Enrichment)	The sixth column has either a + or -. A plus sign indicates over-representation of this category in your experiment: you observed more genes than expected based on the reference list (for this category, the number of genes in your list is greater than the expected value). Conversely, a negative sign indicates under-representation.
RPE1 (raw P-value)	The seventh column is the raw p-value as determined by Fisher’s exact test or Binomial statistic. This is the probability that the number of genes you observed in this category occurred by chance (randomly), as determined by your reference list.
RPE1 (FDR)	The eighth column is the False Discovery Rate as calculated by the Benjamini-Hochberg procedure. By default a critical value of 0.05 is used to filter results, so all results shown are valid for an overall FDR<0.05 even if the FDR for an individual comparison is greater than that value. This value is output when the Fisher’s exact test option is selected.
Results
GO biological process complete	Homo sapiens - REFLIST (20580)	RPE1 (51)	RPE1 (expected)	RPE1 (over/under)	RPE1 (fold Enrichment)	RPE1 (raw P-value)	RPE1 (FDR)
regulation of cell cycle process (GO:0010564)	717	21	1.78	+	11.82	7.77e-18	1.17e-13
regulation of cell cycle (GO:0051726)	1082	23	2.68	+	8.58	1.44e-16	1.09e-12
regulation of cell cycle phase transition (GO:1901987)	428	15	1.06	+	14.14	7.43e-14	3.75e-10
regulation of mitotic cell cycle (GO:0007346)	497	15	1.23	+	12.18	6.45e-13	2.44e-09
regulation of mitotic cell cycle phase transition (GO:1901990)	332	13	0.82	+	15.8	1.09e-12	2.74e-09
mitotic cell cycle process (GO:1903047)	513	15	1.27	+	11.8	1.02e-12	3.08e-09
cell cycle process (GO:0022402)	881	18	2.18	+	8.24	1.44e-12	3.12e-09
mitotic cell cycle (GO:0000278)	595	15	1.47	+	10.17	8.44e-12	1.42e-08
cell cycle (GO:0007049)	973	18	2.41	+	7.47	7.59e-12	1.43e-08
regulation of mitotic nuclear division (GO:0007088)	119	8	0.29	+	27.13	5.1e-10	7.71e-07
regulation of chromosome segregation (GO:0051983)	131	8	0.32	+	24.64	1.1e-09	1.38e-06
negative regulation of cell cycle process (GO:0010948)	270	10	0.67	+	14.95	1.02e-09	1.4e-06
regulation of nuclear division (GO:0051783)	147	8	0.36	+	21.96	2.75e-09	3.2e-06
negative regulation of cell cycle phase transition (GO:1901988)	226	9	0.56	+	16.07	4.04e-09	4.36e-06
negative regulation of mitotic cell cycle phase transition (GO:1901991)	165	8	0.41	+	19.57	6.84e-09	6.89e-06
chromosome segregation (GO:0007059)	333	10	0.83	+	12.12	7.63e-09	7.21e-06
negative regulation of cell cycle (GO:0045786)	358	10	0.89	+	11.27	1.52e-08	1.35e-05
mitotic cell cycle checkpoint signaling (GO:0007093)	128	7	0.32	+	22.07	2.81e-08	2.24e-05
regulation of cyclin-dependent protein serine/threonine kinase activity (GO:0000079)	74	6	0.18	+	32.72	2.78e-08	2.34e-05
regulation of cyclin-dependent protein kinase activity (GO:1904029)	76	6	0.19	+	31.86	3.27e-08	2.48e-05
cell division (GO:0051301)	520	11	1.29	+	8.54	4.61e-08	3.32e-05
negative regulation of mitotic cell cycle (GO:0045930)	214	8	0.53	+	15.09	5.2e-08	3.57e-05
nuclear division (GO:0000280)	322	9	0.8	+	11.28	8.58e-08	5.64e-05
cell cycle checkpoint signaling (GO:0000075)	164	7	0.41	+	17.22	1.55e-07	9.75e-05
organelle fission (GO:0048285)	347	9	0.86	+	10.47	1.62e-07	9.79e-05
regulation of protein serine/threonine kinase activity (GO:0071900)	254	8	0.63	+	12.71	1.94e-07	0.000113
regulation of mitotic sister chromatid segregation (GO:0033047)	55	5	0.14	+	36.68	2.42e-07	0.000136
regulation of mitotic sister chromatid separation (GO:0010965)	60	5	0.15	+	33.63	3.77e-07	0.000203
meiotic cell cycle process (GO:1903046)	192	7	0.48	+	14.71	4.51e-07	0.000235
regulation of chromosome separation (GO:1905818)	75	5	0.19	+	26.9	1.16e-06	0.000583
regulation of protein kinase activity (GO:0045859)	444	9	1.1	+	8.18	1.27e-06	0.000621
mitotic sister chromatid segregation (GO:0000070)	142	6	0.35	+	17.05	1.35e-06	0.00064
sister chromatid segregation (GO:0000819)	146	6	0.36	+	16.58	1.59e-06	0.000729
nuclear chromosome segregation (GO:0098813)	235	7	0.58	+	12.02	1.75e-06	0.000777
metaphase chromosome alignment (GO:0051310)	82	5	0.2	+	24.61	1.81e-06	0.00078
chromosome organization (GO:0051276)	467	9	1.16	+	7.78	1.93e-06	0.00081
regulation of transferase activity (GO:0051338)	609	10	1.51	+	6.63	2.05e-06	0.000836
regulation of catalytic activity (GO:0050790)	1323	14	3.28	+	4.27	2.62e-06	0.00101
cell cycle phase transition (GO:0044770)	159	6	0.39	+	15.23	2.61e-06	0.00104
positive regulation of cell cycle process (GO:0090068)	256	7	0.63	+	11.03	3.08e-06	0.00111
meiotic cell cycle (GO:0051321)	256	7	0.63	+	11.03	3.08e-06	0.00114
regulation of mitotic metaphase/anaphase transition (GO:0030071)	91	5	0.23	+	22.17	3.03e-06	0.00114
mitotic nuclear division (GO:0140014)	168	6	0.42	+	14.41	3.6e-06	0.00121
establishment of chromosome localization (GO:0051303)	94	5	0.23	+	21.46	3.55e-06	0.00122
regulation of kinase activity (GO:0043549)	506	9	1.25	+	7.18	3.71e-06	0.00122
regulation of metaphase/anaphase transition of cell cycle (GO:1902099)	94	5	0.23	+	21.46	3.55e-06	0.00125
meiotic nuclear division (GO:0140013)	171	6	0.42	+	14.16	3.98e-06	0.00128
regulation of cell cycle checkpoint (GO:1901976)	45	4	0.11	+	35.87	4.62e-06	0.00146
chromosome localization (GO:0050000)	102	5	0.25	+	19.78	5.31e-06	0.00164
regulation of G2/M transition of mitotic cell cycle (GO:0010389)	104	5	0.26	+	19.4	5.84e-06	0.00177
regulation of sister chromatid segregation (GO:0033045)	105	5	0.26	+	19.22	6.12e-06	0.00182
establishment of organelle localization (GO:0051656)	411	8	1.02	+	7.85	7.1e-06	0.00206
cell cycle G2/M phase transition (GO:0044839)	54	4	0.13	+	29.89	9.65e-06	0.00275
regulation of cell cycle G2/M phase transition (GO:1902749)	116	5	0.29	+	17.39	9.96e-06	0.00279
positive regulation of cell cycle checkpoint (GO:1901978)	19	3	0.05	+	63.72	1.35e-05	0.00371
positive regulation of cell cycle (GO:0045787)	323	7	0.8	+	8.75	1.41e-05	0.0038
meiosis I cell cycle process (GO:0061982)	128	5	0.32	+	15.76	1.61e-05	0.00426
positive regulation of G2/MI transition of meiotic cell cycle (GO:0110032)	3	2	0.01	+	> 100	1.8e-05	0.00462
DNA damage response (GO:0006974)	780	10	1.93	+	5.17	1.8e-05	0.0047
cellular response to stress (GO:0033554)	1589	14	3.94	+	3.56	2.15e-05	0.00541
regulation of organelle organization (GO:0033043)	1186	12	2.94	+	4.08	2.48e-05	0.00615
regulation of protein modification process (GO:0031399)	1203	12	2.98	+	4.03	2.85e-05	0.00696
mitotic cell cycle phase transition (GO:0044772)	146	5	0.36	+	13.82	3.03e-05	0.00727
positive regulation of meiotic cell cycle phase transition (GO:1901995)	4	2	0.01	+	> 100	3.6e-05	0.00851
regulation of molecular function (GO:0065009)	1903	15	4.72	+	3.18	3.75e-05	0.00873
mitotic DNA damage checkpoint signaling (GO:0044773)	82	4	0.2	+	19.68	5.07e-05	0.0107
spindle assembly checkpoint signaling (GO:0071173)	29	3	0.07	+	41.74	5.01e-05	0.0107
regulation of G1/S transition of mitotic cell cycle (GO:2000045)	160	5	0.4	+	12.61	4.7e-05	0.0108
mitotic spindle checkpoint signaling (GO:0071174)	29	3	0.07	+	41.74	5.01e-05	0.0108
organelle localization (GO:0051640)	537	8	1.33	+	6.01	4.84e-05	0.0109
mitotic spindle assembly checkpoint signaling (GO:0007094)	29	3	0.07	+	41.74	5.01e-05	0.011
regulation of protein phosphorylation (GO:0001932)	886	10	2.2	+	4.55	5.33e-05	0.011
spindle organization (GO:0007051)	162	5	0.4	+	12.45	4.98e-05	0.0111
spindle checkpoint signaling (GO:0031577)	30	3	0.07	+	40.35	5.55e-05	0.0113
regulation of G2/MI transition of meiotic cell cycle (GO:0110030)	5	2	0.01	+	> 100	5.99e-05	0.0121
mitotic DNA integrity checkpoint signaling (GO:0044774)	86	4	0.21	+	18.77	6.11e-05	0.0122
negative regulation of mitotic metaphase/anaphase transition (GO:0045841)	32	3	0.08	+	37.83	6.76e-05	0.0126
attachment of spindle microtubules to kinetochore (GO:0008608)	32	3	0.08	+	37.83	6.76e-05	0.0128
negative regulation of sister chromatid segregation (GO:0033046)	32	3	0.08	+	37.83	6.76e-05	0.0129
negative regulation of mitotic sister chromatid segregation (GO:0033048)	32	3	0.08	+	37.83	6.76e-05	0.0131
DNA metabolic process (GO:0006259)	735	9	1.82	+	4.94	7.13e-05	0.0132
negative regulation of mitotic sister chromatid separation (GO:2000816)	32	3	0.08	+	37.83	6.76e-05	0.0133
positive regulation of mitotic cell cycle phase transition (GO:1901992)	90	4	0.22	+	17.93	7.3e-05	0.0133
regulation of phosphorus metabolic process (GO:0051174)	1122	11	2.78	+	3.96	7.65e-05	0.0136
regulation of phosphate metabolic process (GO:0019220)	1121	11	2.78	+	3.96	7.59e-05	0.0137
negative regulation of chromosome separation (GO:1905819)	34	3	0.08	+	35.61	8.13e-05	0.014
negative regulation of metaphase/anaphase transition of cell cycle (GO:1902100)	34	3	0.08	+	35.61	8.13e-05	0.0141
negative regulation of chromosome segregation (GO:0051985)	34	3	0.08	+	35.61	8.13e-05	0.0143
regulation of cytokinesis (GO:0032465)	94	4	0.23	+	17.17	8.65e-05	0.0147
regulation of cell cycle G1/S phase transition (GO:1902806)	183	5	0.45	+	11.03	8.88e-05	0.0149
regulation of cell division (GO:0051302)	187	5	0.46	+	10.79	9.83e-05	0.016
positive regulation of cell division (GO:0051781)	97	4	0.24	+	16.64	9.78e-05	0.0161
mitotic spindle organization (GO:0007052)	97	4	0.24	+	16.64	9.78e-05	0.0162
regulation of phosphorylation (GO:0042325)	963	10	2.39	+	4.19	0.000107	0.0172
negative regulation of mitotic nuclear division (GO:0045839)	40	3	0.1	+	30.26	0.000133	0.0211
positive regulation of cell cycle phase transition (GO:1901989)	108	4	0.27	+	14.95	0.000148	0.0233
positive regulation of catalytic activity (GO:0043085)	820	9	2.03	+	4.43	0.000164	0.0255
positive regulation of attachment of mitotic spindle microtubules to kinetochore (GO:1902425)	8	2	0.02	+	> 100	0.000167	0.0258
DNA damage checkpoint signaling (GO:0000077)	112	4	0.28	+	14.41	0.000171	0.026
sister chromatid cohesion (GO:0007062)	45	3	0.11	+	26.9	0.000189	0.0286
negative regulation of nuclear division (GO:0051784)	46	3	0.11	+	26.32	0.000202	0.0302
regulation of attachment of mitotic spindle microtubules to kinetochore (GO:1902423)	9	2	0.02	+	89.67	0.000214	0.0318
positive regulation of mitotic cell cycle (GO:0045931)	121	4	0.3	+	13.34	0.000229	0.0334
regulation of DNA metabolic process (GO:0051052)	505	7	1.25	+	5.59	0.000234	0.0336
DNA integrity checkpoint signaling (GO:0031570)	121	4	0.3	+	13.34	0.000229	0.0337
G2/M transition of mitotic cell cycle (GO:0000086)	49	3	0.12	+	24.71	0.000244	0.0348
meiosis I (GO:0007127)	125	4	0.31	+	12.91	0.00026	0.0361
positive regulation of cytokinesis (GO:0032467)	50	3	0.12	+	24.21	0.000259	0.0362
positive regulation of transferase activity (GO:0051347)	361	6	0.89	+	6.71	0.000259	0.0365
DNA repair (GO:0006281)	516	7	1.28	+	5.47	0.000266	0.0366
mitotic spindle elongation (GO:0000022)	11	2	0.03	+	73.37	0.000326	0.0429
mitotic spindle midzone assembly (GO:0051256)	11	2	0.03	+	73.37	0.000326	0.0433
microtubule cytoskeleton organization involved in mitosis (GO:1902850)	132	4	0.33	+	12.23	0.00032	0.0436
positive regulation of attachment of spindle microtubules to kinetochore (GO:0051987)	11	2	0.03	+	73.37	0.000326	0.0437
mitotic metaphase chromosome alignment (GO:0007080)	54	3	0.13	+	22.42	0.000325	0.0439
regulation of chromosome organization (GO:0033044)	246	5	0.61	+	8.2	0.000352	0.0458

## Sheet: GO analysis_CBMS1
PANTHER Overrepresentation Test of novel S-phase progression markers identified in CBMS1 mESCs by scRR-seq
Analysis Summary
Analysis Type:	PANTHER Overrepresentation Test (Released 20240807)
Annotation Version and Release Date:	GO Ontology database DOI: 10.5281/zenodo.12173881 Released 2024-06-17
Analyzed List:	CBMS1 (Mus musculus)
Reference List:	Mus musculus (all genes in database)
Test Type:	FISHER
Correction:	FDR
Column definitions in 'Results' are as follows (modified from https://pantherdb.org/tips/tips_overrep.jsp):
GO biological process complete	The first column contains the name of the annotation data category.
Mus musculus - REFLIST (21836)	The second column contains the number of genes in the reference list that map to this particular annotation data category.
CBMS1 (51)	The third column contains the number of genes in your list that map to this annotation data category.
CBMS1 (expected)	The fourth column contains the expected value, which is the number of genes you would expect in your list for this category, based on the reference list.
CBMS1 (over/under)	The fifth column shows the Fold Enrichment of the genes observed in the uploaded list over the expected (number in your list divided by the expected number). If it is greater than 1, it indicates that the category is overrepresented in your experiment. Conversely, the category is underrepresented if it is less than 1.
CBMS1 (fold Enrichment)	The sixth column has either a + or -. A plus sign indicates over-representation of this category in your experiment: you observed more genes than expected based on the reference list (for this category, the number of genes in your list is greater than the expected value). Conversely, a negative sign indicates under-representation.
CBMS1 (raw P-value)	The seventh column is the raw p-value as determined by Fisher’s exact test or Binomial statistic. This is the probability that the number of genes you observed in this category occurred by chance (randomly), as determined by your reference list.
CBMS1 (FDR)	The eighth column is the False Discovery Rate as calculated by the Benjamini-Hochberg procedure. By default a critical value of 0.05 is used to filter results, so all results shown are valid for an overall FDR<0.05 even if the FDR for an individual comparison is greater than that value. This value is output when the Fisher’s exact test option is selected.
Results
GO biological process complete	Mus musculus - REFLIST (21836)	CBMS1 (53)	CBMS1 (expected)	CBMS1 (over/under)	CBMS1 (fold Enrichment)	CBMS1 (raw P-value)	CBMS1 (FDR)
mitotic cell cycle process (GO:1903047)	494	20	1.2	+	16.68	8.55E-20	4.37E-16
cell cycle process (GO:0022402)	876	24	2.13	+	11.29	5.73E-20	4.39E-16
mitotic cell cycle (GO:0000278)	558	21	1.35	+	15.51	3.69E-20	5.66E-16
nuclear chromosome segregation (GO:0098813)	234	16	0.57	+	28.17	1.88E-19	7.21E-16
nuclear division (GO:0000280)	324	17	0.79	+	21.62	1.07E-18	3.29E-15
chromosome segregation (GO:0007059)	331	17	0.8	+	21.16	1.54E-18	3.93E-15
organelle fission (GO:0048285)	351	17	0.85	+	19.95	4.15E-18	9.07E-15
cell cycle (GO:0007049)	1292	25	3.14	+	7.97	2.91E-17	5.58E-14
mitotic nuclear division (GO:0140014)	157	13	0.38	+	34.11	5.44E-17	9.26E-14
cell division (GO:0051301)	513	18	1.25	+	14.46	1.07E-16	1.64E-13
mitotic sister chromatid segregation (GO:0000070)	131	12	0.32	+	37.74	2.81E-16	3.92E-13
sister chromatid segregation (GO:0000819)	135	12	0.33	+	36.62	4.07E-16	5.20E-13
chromosome organization (GO:0051276)	436	16	1.06	+	15.12	3.67E-15	4.32E-12
regulation of cell cycle (GO:0051726)	1079	20	2.62	+	7.64	2.71E-13	2.96E-10
spindle organization (GO:0007051)	160	10	0.39	+	25.75	5.00E-12	5.10E-09
organelle organization (GO:0006996)	3044	27	7.39	+	3.65	1.69E-10	1.62E-07
regulation of chromosome segregation (GO:0051983)	130	8	0.32	+	25.35	8.99E-10	8.10E-07
regulation of cell cycle process (GO:0010564)	750	14	1.82	+	7.69	1.96E-09	1.67E-06
cell cycle phase transition (GO:0044770)	151	8	0.37	+	21.83	2.96E-09	2.26E-06
mitotic spindle organization (GO:0007052)	94	7	0.23	+	30.68	2.86E-09	2.31E-06
regulation of mitotic sister chromatid separation (GO:0010965)	60	6	0.15	+	41.2	6.91E-09	4.81E-06
regulation of sister chromatid segregation (GO:0033045)	106	7	0.26	+	27.21	6.67E-09	4.86E-06
microtubule cytoskeleton organization (GO:0000226)	563	12	1.37	+	8.78	7.82E-09	5.21E-06
regulation of chromosome separation (GO:1905818)	73	6	0.18	+	33.86	2.30E-08	1.46E-05
microtubule cytoskeleton organization involved in mitosis (GO:1902850)	129	7	0.31	+	22.36	2.62E-08	1.61E-05
regulation of mitotic metaphase/anaphase transition (GO:0030071)	90	6	0.22	+	27.47	8.13E-08	4.62E-05
regulation of nuclear division (GO:0051783)	152	7	0.37	+	18.97	8.13E-08	4.79E-05
regulation of metaphase/anaphase transition of cell cycle (GO:1902099)	93	6	0.23	+	26.58	9.90E-08	5.23E-05
microtubule-based process (GO:0007017)	860	13	2.09	+	6.23	9.79E-08	5.35E-05
spindle assembly (GO:0051225)	95	6	0.23	+	26.02	1.13E-07	5.75E-05
regulation of mitotic cell cycle phase transition (GO:1901990)	343	9	0.83	+	10.81	1.26E-07	6.05E-05
regulation of chromosome organization (GO:0033044)	244	8	0.59	+	13.51	1.24E-07	6.15E-05
regulation of attachment of spindle microtubules to kinetochore (GO:0051988)	20	4	0.05	+	82.4	1.46E-07	6.76E-05
meiotic chromosome segregation (GO:0045132)	101	6	0.25	+	24.48	1.62E-07	7.31E-05
regulation of mitotic sister chromatid segregation (GO:0033047)	58	5	0.14	+	35.52	2.89E-07	1.26E-04
meiotic nuclear division (GO:0140013)	188	7	0.46	+	15.34	3.46E-07	1.47E-04
regulation of mitotic cell cycle (GO:0007346)	511	10	1.24	+	8.06	3.57E-07	1.48E-04
regulation of mitotic nuclear division (GO:0007088)	119	6	0.29	+	20.77	4.30E-07	1.73E-04
meiotic cell cycle process (GO:1903046)	216	7	0.52	+	13.35	8.81E-07	3.46E-04
mitotic cell cycle phase transition (GO:0044772)	137	6	0.33	+	18.04	9.84E-07	3.77E-04
spindle assembly checkpoint signaling (GO:0071173)	33	4	0.08	+	49.94	1.20E-06	4.28E-04
regulation of cell cycle phase transition (GO:1901987)	447	9	1.08	+	8.3	1.16E-06	4.34E-04
mitotic spindle assembly checkpoint signaling (GO:0007094)	33	4	0.08	+	49.94	1.20E-06	4.38E-04
metaphase chromosome alignment (GO:0051310)	78	5	0.19	+	26.41	1.28E-06	4.46E-04
cellular component organization (GO:0016043)	5525	30	13.41	+	2.24	1.40E-06	4.77E-04
mitotic spindle checkpoint signaling (GO:0071174)	35	4	0.08	+	47.09	1.53E-06	5.10E-04
negative regulation of mitotic metaphase/anaphase transition (GO:0045841)	36	4	0.09	+	45.78	1.72E-06	5.17E-04
negative regulation of sister chromatid segregation (GO:0033046)	36	4	0.09	+	45.78	1.72E-06	5.27E-04
negative regulation of chromosome organization (GO:2001251)	82	5	0.2	+	25.12	1.64E-06	5.36E-04
negative regulation of mitotic sister chromatid segregation (GO:0033048)	36	4	0.09	+	45.78	1.72E-06	5.38E-04
negative regulation of mitotic sister chromatid separation (GO:2000816)	36	4	0.09	+	45.78	1.72E-06	5.49E-04
spindle checkpoint signaling (GO:0031577)	37	4	0.09	+	44.54	1.92E-06	5.67E-04
negative regulation of chromosome separation (GO:1905819)	38	4	0.09	+	43.37	2.15E-06	6.09E-04
negative regulation of metaphase/anaphase transition of cell cycle (GO:1902100)	38	4	0.09	+	43.37	2.15E-06	6.21E-04
DNA repair (GO:0006281)	485	9	1.18	+	7.65	2.27E-06	6.22E-04
positive regulation of cell cycle (GO:0045787)	358	8	0.87	+	9.21	2.25E-06	6.26E-04
negative regulation of chromosome segregation (GO:0051985)	40	4	0.1	+	41.2	2.65E-06	7.12E-04
establishment of chromosome localization (GO:0051303)	94	5	0.23	+	21.91	3.24E-06	8.55E-04
meiotic spindle assembly (GO:0090306)	13	3	0.03	+	95.08	3.80E-06	9.86E-04
chromosome localization (GO:0050000)	100	5	0.24	+	20.6	4.39E-06	1.07E-03
female meiotic nuclear division (GO:0007143)	45	4	0.11	+	36.62	4.28E-06	1.07E-03
positive regulation of cell cycle process (GO:0090068)	275	7	0.67	+	10.49	4.37E-06	1.08E-03
regulation of organelle organization (GO:0033043)	1202	13	2.92	+	4.46	4.27E-06	1.09E-03
cellular component organization or biogenesis (GO:0071840)	5738	30	13.93	+	2.15	4.72E-06	1.10E-03
attachment of mitotic spindle microtubules to kinetochore (GO:0051315)	14	3	0.03	+	88.29	4.82E-06	1.10E-03
negative regulation of mitotic nuclear division (GO:0045839)	46	4	0.11	+	35.83	4.68E-06	1.10E-03
cell cycle G2/M phase transition (GO:0044839)	46	4	0.11	+	35.83	4.68E-06	1.12E-03
mitotic metaphase chromosome alignment (GO:0007080)	50	4	0.12	+	32.96	6.56E-06	1.48E-03
negative regulation of nuclear division (GO:0051784)	55	4	0.13	+	29.96	9.62E-06	2.14E-03
positive regulation of mitotic sister chromatid separation (GO:1901970)	18	3	0.04	+	68.67	1.07E-05	2.35E-03
meiotic cell cycle (GO:0051321)	328	7	0.8	+	8.79	1.38E-05	2.98E-03
spindle localization (GO:0051653)	62	4	0.15	+	26.58	1.55E-05	3.31E-03
negative regulation of mitotic cell cycle (GO:0045930)	225	6	0.55	+	10.99	1.72E-05	3.55E-03
meiosis I (GO:0007127)	132	5	0.32	+	15.61	1.70E-05	3.57E-03
meiosis I cell cycle process (GO:0061982)	134	5	0.33	+	15.37	1.83E-05	3.74E-03
mitotic cell cycle checkpoint signaling (GO:0007093)	137	5	0.33	+	15.04	2.04E-05	4.00E-03
meiotic spindle organization (GO:0000212)	22	3	0.05	+	56.18	2.01E-05	4.00E-03
protein localization to chromosome, centromeric region (GO:0071459)	22	3	0.05	+	56.18	2.01E-05	4.06E-03
cytoskeleton organization (GO:0007010)	1207	12	2.93	+	4.1	2.49E-05	4.83E-03
negative regulation of cell cycle (GO:0045786)	366	7	0.89	+	7.88	2.79E-05	5.34E-03
DNA metabolic process (GO:0006259)	673	9	1.63	+	5.51	3.13E-05	5.93E-03
mitotic cytokinesis (GO:0000281)	76	4	0.18	+	21.68	3.49E-05	6.51E-03
regulation of transferase activity (GO:0051338)	689	9	1.67	+	5.38	3.76E-05	6.95E-03
positive regulation of chromosome separation (GO:1905820)	28	3	0.07	+	44.14	4.24E-05	7.73E-03
attachment of spindle microtubules to kinetochore (GO:0008608)	29	3	0.07	+	42.62	4.72E-05	8.50E-03
negative regulation of mitotic cell cycle phase transition (GO:1901991)	168	5	0.41	+	12.26	5.41E-05	9.63E-03
establishment or maintenance of microtubule cytoskeleton polarity (GO:0030951)	5	2	0.01	+	> 100	5.75E-05	1.00E-02
spindle assembly involved in female meiosis I (GO:0007057)	5	2	0.01	+	> 100	5.75E-05	1.01E-02
organelle localization (GO:0051640)	564	8	1.37	+	5.84	6.00E-05	1.03E-02
female gamete generation (GO:0007292)	173	5	0.42	+	11.91	6.21E-05	1.06E-02
cell cycle checkpoint signaling (GO:0000075)	174	5	0.42	+	11.84	6.39E-05	1.08E-02
protein localization to chromosome (GO:0034502)	91	4	0.22	+	18.11	7.07E-05	1.18E-02
DNA damage response (GO:0006974)	754	9	1.83	+	4.92	7.55E-05	1.24E-02
establishment of organelle localization (GO:0051656)	432	7	1.05	+	6.68	7.94E-05	1.29E-02
regulation of cytokinesis (GO:0032465)	98	4	0.24	+	16.82	9.44E-05	1.52E-02
regulation of cell division (GO:0051302)	190	5	0.46	+	10.84	9.68E-05	1.54E-02
cytoskeleton-dependent cytokinesis (GO:0061640)	103	4	0.25	+	16	1.14E-04	1.81E-02
non-membrane-bounded organelle assembly (GO:0140694)	337	6	0.82	+	7.34	1.61E-04	2.37E-02
female meiosis chromosome segregation (GO:0016321)	8	2	0.02	+	> 100	1.60E-04	2.38E-02
cytokinesis (GO:0000910)	111	4	0.27	+	14.85	1.53E-04	2.39E-02
establishment of spindle orientation (GO:0051294)	43	3	0.1	+	28.74	1.56E-04	2.41E-02
mitotic spindle elongation (GO:0000022)	8	2	0.02	+	> 100	1.60E-04	2.41E-02
establishment or maintenance of cell polarity (GO:0007163)	211	5	0.51	+	9.76	1.58E-04	2.42E-02
mitotic spindle midzone assembly (GO:0051256)	8	2	0.02	+	> 100	1.60E-04	2.43E-02
regulation of reproductive process (GO:2000241)	215	5	0.52	+	9.58	1.73E-04	2.52E-02
establishment or maintenance of cytoskeleton polarity (GO:0030952)	9	2	0.02	+	91.56	2.06E-04	2.95E-02
spindle assembly involved in female meiosis (GO:0007056)	9	2	0.02	+	91.56	2.06E-04	2.97E-02
mitotic spindle assembly (GO:0090307)	51	3	0.12	+	24.24	2.59E-04	3.61E-02
positive regulation of ubiquitin protein ligase activity (GO:1904668)	10	2	0.02	+	82.4	2.57E-04	3.61E-02
spindle midzone assembly (GO:0051255)	10	2	0.02	+	82.4	2.57E-04	3.64E-02
negative regulation of cell cycle phase transition (GO:1901988)	238	5	0.58	+	8.66	2.76E-04	3.81E-02
positive regulation of cytokinesis (GO:0032467)	54	3	0.13	+	22.89	3.07E-04	4.20E-02
spindle elongation (GO:0051231)	11	2	0.03	+	74.91	3.13E-04	4.25E-02
establishment of spindle localization (GO:0051293)	57	3	0.14	+	21.68	3.60E-04	4.84E-02
positive regulation of mitotic cell cycle spindle assembly checkpoint (GO:0090267)	12	2	0.03	+	68.67	3.76E-04	4.96E-02
positive regulation of attachment of spindle microtubules to kinetochore (GO:0051987)	12	2	0.03	+	68.67	3.76E-04	5.00E-02
