# Supplementary material for: scRepli-RamDA-seq: a multi-omics technology enabling the analysis of gene expression dynamics during S-phase
Source: Nat Commun. 2025 Dec 15;16:10902. doi: 10.1038/s41467-025-64688-1 (PMC12705686; doi:10.1038/s41467-025-64688-1)
Supplement: Supplementary file 5 — Supplementary Data 3 [file 41467_2025_64688_MOESM5_ESM.xlsx]

## Sheet: Legends
Supplementary Data 3: Informative genes from haplotype-specific analysis in hTERT-RPE1 cells and allele-specific analysis of CBMS1 mESCs
Worksheets include:
1) Haplotype-specific informative genes from hTERT-RPE1 identified by scRR-seq (total 1878 genes after removing those on chr10)
2) Haplotype-specific informative genes from hTERT-RPE1, identified as monoallelically expressed through scRR-seq
3) Haplotype-specific informative X-linked genes from hTERT-RPE1 identified by scRR-seq
4) Allele-specific informative genes from CBMS1 mESCs identified by scRR-seq (total 5972 genes after removing those on chr8 and chrX)
5) Allele-specific informative genes from CBMS1 mESCs (scRR-seq-RNA) intersected with differential RT data (scRR-seq-DNA) (total 4987 genes after removing those on chr8 and chrX)
Column definitions are provided within the corresponding worksheet

## Sheet: Informative genes_hTERT-RPE1
Haplotype-specific informative genes from hTERT-RPE1 identified by scRR-seq (total 1878 genes after removing those on chr10)
Column definitions are as follows:
gene_id	The first column contains gene id from human GRCh37.75 Ensembl
chr	The second column contains the chromosome where the gene is located, represented by its number or letter (e.g., "chr1" for chromosome 1, "X" for the X chromosome)
start	The third column contains the genomic position where the gene starts, measured in base pairs from the beginning of the chromosome
end	The fourth column contains the genomic position where the gene ends, also measured in base pairs from the beginning of the chromosome
gene_name	The fifth column contains the name of the gene
haplotype a/(a+b) ratio	The 6th–54th columns contain the haplotype ratio for each gene across individual cells. The haplotype ratio is calculated as [TPM haplotype a /(TPM haplotype a + b)]. Sample names are formatted as RPE1_XXX_YYY_WholeS_ZZZ, where 'XXX' indicates the method used to generate the data, 'YYY' represents the experimental lot, and 'ZZZ' is the sample ID.
median_ratio	The 55th column contains the median haplotype ratio for each gene across all cells
category_median	The 56th column contains the class of genes (median >=0.85 or <=0.15 defined as “monoallelic”, median >=0.7 but <0.85 defined as “biased to a”, median >=0.15 but <=0.3 defined as “biased to b”, median >0.3 but <0.7 defined as “biallelic”)
					haplotype a/(a+b) ratio
gene_id	chr	start	end	gene_name	RPE1_scRR1_Lot1_WholeS_013	RPE1_scRR1_Lot1_WholeS_014	RPE1_scRR1_Lot1_WholeS_015	RPE1_scRR1_Lot1_WholeS_016	RPE1_scRR1_Lot1_WholeS_003	RPE1_scRR1_Lot1_WholeS_005	RPE1_scRR1_Lot1_WholeS_006	RPE1_scRR1_Lot1_WholeS_007	RPE1_scRR1_Lot1_WholeS_008	RPE1_scRR1_Lot2_WholeS_011	RPE1_scRR1_Lot2_WholeS_016	RPE1_scRR1_Lot2_WholeS_002	RPE1_scRR1_Lot2_WholeS_020	RPE1_scRR1_Lot2_WholeS_024	RPE1_scRR1_Lot2_WholeS_026	RPE1_scRR1_Lot2_WholeS_028	RPE1_scRR1_Lot2_WholeS_031	RPE1_scRR1_Lot2_WholeS_035	RPE1_scRR1_Lot2_WholeS_037	RPE1_scRR1_Lot2_WholeS_004	RPE1_scRR1_Lot2_WholeS_043	RPE1_scRR1_Lot2_WholeS_044	RPE1_scRR1_Lot2_WholeS_045	RPE1_scRR1_Lot2_WholeS_048	RPE1_scRR1_Lot2_WholeS_049	RPE1_scRR1_Lot2_WholeS_051	RPE1_scRR1_Lot2_WholeS_054	RPE1_scRR1_Lot2_WholeS_058	RPE1_scRR1_Lot2_WholeS_064	RPE1_scRR1_Lot2_WholeS_066	RPE1_scRR1_Lot2_WholeS_070	RPE1_scRR1_Lot2_WholeS_074	RPE1_scRR1_Lot2_WholeS_095	RPE1_scRR3_Lot1_WholeS_013	RPE1_scRR3_Lot1_WholeS_019	RPE1_scRR3_Lot1_WholeS_003	RPE1_scRR3_Lot1_WholeS_006	RPE1_scRR3_Lot1_WholeS_007	RPE1_scRR3_Lot1_WholeS_009	RPE1_scRR3_Lot2_WholeS_011	RPE1_scRR3_Lot2_WholeS_012	RPE1_scRR3_Lot2_WholeS_013	RPE1_scRR3_Lot2_WholeS_014	RPE1_scRR3_Lot2_WholeS_015	RPE1_scRR3_Lot2_WholeS_016
ENSG00000000460	chr1	169631245	169823221	C1orf112	0.957537	0.470934	0.710475	0.437684	0.166671	0.333849	0.933056	0.999999	0.569996	0.492041	0.553851	0.468642	0.638251	0.391521	0.739604	0.9553	1	0.67429	0.484874	0.531137	0.722461	0.0885037	0.567284	0.629535	0.426054	0.345652	0.339449	0.395526	0.219293	0.428776	0.603913	0.275006	0.777487	0.441517	0.256846	0.15607	0.402099	0.671406	0.499104	0.360775	0.338842	0.368584	0.74552	0.760713	0.21774
ENSG00000000971	chr1	196621008	196716634	CFH	0.565071	0.748131	0.450457	0.4001	0.777654	0.477512	0.161077	0.589567	0.5	0.916752	0.370951	0.27098	0.103769	0.39378	0.256958	0.43806	0.921868	0.414927	5.23051e-07	0.499939	0.77436	0.924031	6.64951e-06	0.277594	0.834976	0.818182	0.632172	0.157895	0.33474	0.875325	0.522198	0.566948	0.736622	1	0.763851	0.0834596	0.253567	0.479854	0.507852	0.947722	0.525203	0.197617	6.04003e-07	0.624998	0.256653
ENSG00000001036	chr6	143815948	143832827	FUCA2	0.560606	0.360366	0.543022	0.555106	0.441753	0.518149	0.333333	0.499139	0.356576	1.21235e-09	0.465043	0.361609	0.594655	0.507719	0.337795	0.427623	0.441928	0.745562	0.464648	0.592356	0.515364	0.493151	0.388954	0.478432	0.537055	0.573159	0.407598	0.79856	0.63011	0.407394	0.443661	0.735294	0.388489	0.503691	0.54873	0.750148	0.563772	0.590295	0.535108	0.25228	0.392799	0.343433	0.550343	0.224792	0.510674
ENSG00000001461	chr1	24742284	24799466	NIPAL3	0.802609	0.74162	0.364672	0.29043	0.389504	0.561923	0.219957	0.957588	0.399435	0.104412	0.608172	0.686814	0.622906	0.548701	0.113214	0.454281	0.468857	0.201932	0.410795	0.419355	0.666665	0.5	0.776903	0.500033	0.990566	0.334991	0.19558	0.308655	0.667572	0.368188	0.376158	0.427502	0.101145	0.741301	0.803365	0.630527	0.866487	0.416163	0.417907	0.406621	0.266705	0.539604	0.470478	0.866456	0.738935
ENSG00000001629	chr7	91875548	92030698	ANKIB1	0.202913	0.441061	0.442065	0.497628	0.466715	0.662849	0.614585	0.998684	0.226021	0.808325	0.622377	0.430731	0.353569	0.624215	0.337845	0.9122	0.583324	0.347515	0.842907	0.452318	0.68447	0.338428	0.233254	0.443076	0.530298	0.418259	0.0088862	0.202495	0.461533	0.263431	0.293227	0.3125	0.266673	0.242021	0.8023	0.61766	0.569787	0.594744	0.421037	0.775739	0.244362	0.657309	0.34692	0.950223	0.546145
ENSG00000002586	X	2609220	2659350	CD99	1.25736e-17	1.46478e-13	1.20107e-19	5.96859e-15	4.07074e-07	1.27484e-17	7.48525e-08	1.41535e-15	0.0164563	0.0168522	0.00244264	0.00192906	1.06082e-20	8.88273e-20	0.0302109	3.85558e-14	3.72083e-21	1.8408e-06	5.93695e-17	9.52781e-28	1.03917e-19	1.64414e-08	1.07407e-22	0.000897723	2.16209e-23	1.1639e-09	0.0792865	4.52711e-16	0.104173	5.68727e-36	1.15439e-15	0.0057226	1.8598e-08	4.12074e-11	7.00117e-08	9.28516e-18	0.015769	1.83031e-06	0.0307708	0.00292746	8.68895e-14	0.00254523	0.112388	0.00211853	8.1894e-05
ENSG00000002834	chr17	37026112	37078023	LASP1	0.613562	0.58834	0.66806	0.464621	0.485952	0.588869	0.685993	0.500707	0.740645	0.493754	0.688848	0.712149	0.577144	0.56707	0.510187	0.343748	0.299101	0.519121	0.383704	0.510854	0.617712	0.747234	0.381095	0.785351	0.600362	0.559841	0.452105	0.53504	0.797515	0.339569	0.315377	0.383805	0.568966	0.681202	0.292587	0.622934	0.45317	0.84669	0.506008	0.577155	0.525831	0.607235	0.615914	0.623907	0.537035
ENSG00000003756	chr3	50126341	50156454	RBM5	0.279313	0.0604008	0.416058	0.405103	0.373537	0.650165	0.559387	0.2656	0.288907	0.311556	0.746807	0.387944	0.203118	0.712852	0.671893	0.0108789	0.210582	0.614869	0.346566	0.464987	0.612354	0.230704	0.556217	0.40942	0.302443	0.576917	0.369064	0.196997	0.649692	0.53151	0.303962	0.647213	0.414757	0.718435	0.432711	0.346564	0.319144	0.403459	0.315701	0.472828	0.46743	0.264455	0.548667	0.40707	0.516379
ENSG00000004399	chr3	129274018	129325661	PLXND1	0.133591	0.111601	0.143982	0.14983	0.224557	0.122051	0.43544	0.114933	0.275753	0.144471	0.0976533	0.338728	0.0705441	0.336181	0.429908	0.421595	0.333981	0.118635	0.241733	0.202372	0.141073	0.268103	0.222614	0.332378	0.334413	0.178964	0.360189	0.285946	0.462636	0.271604	0.409121	0.462918	0.5	0.0652449	0.207845	0.204386	0.190388	0.0143706	0.149479	0.161832	0.16067	0.29044	0.103732	0.0765111	0.127772
ENSG00000004478	chr12	2904119	2914576	FKBP4	0.278459	0.599997	0.250039	0.785714	0.390969	0.873606	0.44	0.359137	0.583333	0.300022	0.925558	0.690441	0.512593	0.516703	0.964061	0.713042	0.314947	0.26032	0.434953	0.944444	0.997467	0.000577321	0.5	0.689635	0.272854	0.657981	0.307695	0.405234	0.551724	0.11834	0.250044	0.635296	0.5	0.233437	0.899847	0.471946	0.361118	0.78314	0.333337	0.322495	0.612236	0.0246344	0.706433	0.5	0.537705
ENSG00000004534	chr3	49977440	50137478	RBM6	0.412879	0.743995	0.379763	0.5	0.5	0.232932	0.135063	0.312332	0.398753	0.662258	0.642586	0.598653	0.657686	0.306453	0.698062	0.546464	0.486584	0.786723	0.557814	0.251672	0.327535	0.42062	0.533369	0.417094	0.5	0.5	0.244902	0.829888	0.595009	0.329138	0.5	0.61657	0.0200975	0.267891	0.442267	0.602886	0.514797	0.422646	0.44507	0.522692	0.640366	0.652038	0.459309	0.536152	0.361294
ENSG00000004897	chr17	45195069	45266788	CDC27	0.662377	0.570283	0.313379	0.48358	0.55779	0.534923	0.411063	0.5	0.52857	0.802027	0.425613	0.618259	0.489495	0.263453	0.614639	0.371714	0.999981	0.609982	0.478791	0.285289	0.42847	0.519299	0.52111	0.539892	0.140034	0.637492	0.317695	0.806768	0.444351	0.525115	0.479211	0.383581	0.318051	0.268102	0.529851	0.562399	0.615074	0.5	0.43527	0.563277	0.526359	0.628823	0.581036	0.398692	0.5
ENSG00000004975	chr17	7128660	7137864	DVL2	0.658301	0.330195	0.424821	0.410817	0.454891	0.671605	0.907738	0.537698	0.5	0.734862	0.292037	0.538995	0.17765	0.378607	0.407064	0.842251	0.34058	0.110266	0.590507	0.65423	0.129118	0.43141	0.615194	0.571659	0.896203	0.265967	0.555773	0.197605	0.591966	0.672516	0.00297818	0.486808	0.5	0.296215	0.241693	0.42355	0.499832	0.416439	0.383819	0.435709	0.668891	0.285931	0.295768	0.249974	0.802345
ENSG00000005059	chr4	110481361	110609874	CCDC109B	0.5	0.441171	0.721119	0.534713	0.367907	0.173913	0.317567	0.633318	0.785711	0.423481	0.615235	0.540658	0.686136	0.444487	0.67435	0.643721	0.597312	0.279297	0.456258	0.399708	0.420521	0.546035	0.581896	0.570166	0.356198	0.537281	0.591616	4.75949e-14	0.568213	0.322816	0.696246	0.555555	0.692502	0.515636	0.428571	0.417367	0.293712	0.5	0.592346	0.305556	0.980003	0.828936	0.525921	0.459114	0.736489
ENSG00000005339	chr16	3775055	3930727	CREBBP	0.776947	0.451718	0.868284	0.5	0.5	0.915601	0.230467	0.603717	0.406486	0.215473	0.703221	0.411794	0.19797	0.218343	0.789016	0.5	0.932845	0.205954	0.599998	0.5	0.656321	0.454863	0.472318	0.617042	0.5	0.424855	0.474074	0.935885	0.348642	0.839534	0.161997	0.317444	0.914272	0.5	0.675862	0.443077	0.38374	0.684169	0.532174	0.334151	0.363374	0.755357	0.650621	0.748111	0.335557
ENSG00000005700	chr6	82879700	82957471	IBTK	0.874862	0.200408	0.765889	0.00366632	0.801225	0.691596	0.170236	0.333358	0.977852	0.995382	0.259185	0.743244	0.247099	0.90134	0.0623413	0.000100649	0.373182	0.575147	0.130042	0.34993	0.235289	0.539386	0.184524	0.427477	0.526062	0.393431	0.764084	0.307884	0.741692	0.492906	0.690383	0.114261	0.666179	0.791485	0.575393	0.444636	0.190195	0.999996	0.175944	0.900801	0.69559	0.407409	0.406083	0.857136	0.590716
ENSG00000005884	chr17	48133332	48167845	ITGA3	0.504777	0.46141	0.389592	0.552091	0.425836	0.511429	0.51792	0.628799	0.580053	0.476427	0.489807	0.5	0.512583	0.32069	0.48112	0.447802	0.463984	0.486585	0.500317	0.521412	0.517838	0.425573	0.572255	0.564235	0.522869	0.572794	0.638386	0.451468	0.399261	0.519426	0.484573	0.611123	0.481399	0.468413	0.512864	0.459988	0.567687	0.510957	0.574072	0.410784	0.545752	0.586601	0.44639	0.576799	0.609644
ENSG00000005889	X	24167290	24234372	ZFX	0.674633	0.481489	0.58826	0.306835	0.395101	0.326761	0.593394	0.5	0.633588	0.36666	0.5	0.834566	0.666131	0.714856	0.383301	0.906947	0.5	0.862879	0.336201	0.678971	0.370047	0.264587	0.372395	0.415793	0.5	0.322236	0.986901	0.645379	0.485095	0.562865	0.329156	0.22533	0.568565	0.412714	0.579264	0.349177	0.535877	0.206758	0.385052	0.537015	0.00805923	0.5	0.334303	0.467618	0.313163
ENSG00000005893	X	119561682	119603220	LAMP2	0.186809	0.102598	0.124535	0.139977	0.130882	0.164323	0.194294	0.121678	0.172594	0.196034	0.167354	0.25911	0.128107	0.125549	0.19312	0.128375	0.0928937	0.0594678	0.225286	0.205632	0.125109	0.146348	0.099059	0.072465	0.0633428	0.163873	0.202431	0.200195	0.140356	0.15903	0.17554	0.075521	0.115643	0.151999	0.0914911	0.115441	0.213023	0.181114	0.105983	0.113848	0.192358	0.181204	0.257858	0.19075	0.158099
ENSG00000006007	chr16	19513015	19533467	GDE1	0.642135	0.250251	0.998698	0.275582	0.500117	0.746816	0.692304	0.607418	0.670535	0.0209402	0.601623	0.6755	0.599997	7.59665e-05	0.999998	0.708333	0.645161	0.250002	0.485316	0.5	0.849078	0.5	0.583333	0.737004	0.256267	0.903223	0.460702	0.428705	0.423316	0.167983	0.999999	0.858261	0.307692	0.342559	0.504769	0.749999	0.5	0.337061	0.384615	0.46348	0.778578	0.374518	0.62182	8.67365e-06	0.999964
ENSG00000006015	chr19	18699495	18703146	C19orf60	0.538459	0.571427	0.75	3.55964e-07	0.666999	0.428571	0.33337	0.0625	0.425148	0.42857	0.736819	0.520073	0.588236	0.749991	0.749996	0.5	0.24336	0.75	0.625	0.428567	0.176471	0.444444	3.25144e-07	0.458334	2.12937e-08	0.666667	0.957849	0.5	0.0999846	0.416667	0.00317102	0.437482	0.5	0.362795	0.749998	0.283072	0.64286	0.749999	0.0215995	0.666663	0.000231881	0.125	0.991017	0.00013869	0.00107413
ENSG00000006118	chr11	60691935	60704631	TMEM132A	0.714803	0.505103	0.540155	0.654733	0.177605	0.443742	0.48316	0.458992	0.500072	0.36824	0.581399	0.513237	0.462071	0.753247	0.576172	0.625527	0.56942	0.613023	0.452555	0.440733	0.391469	0.811402	0.332389	0.591662	0.562023	0.508567	0.467091	0.346596	0.716347	0.488792	0.425628	0.586483	0.573343	0.630606	0.586818	0.64741	0.207761	0.685193	0.403666	0.336352	0.735702	0.551958	0.510061	0.363547	0.367729
ENSG00000006468	chr7	13930853	14031050	ETV1	0.5	0.350951	0.433205	0.584293	0.392917	0.501413	0.0627604	0.857144	0.333333	0.5	0.5	0.5	0.5	0.0775973	0.554932	0.601061	0.66569	0.545574	0.73006	0.945709	0.679203	0.0785646	0.355176	0.373049	7.92385e-24	0.356938	0.238742	0.5	0.679578	0.927283	1.65376e-06	0.5	0.5	0.799992	0.358988	0.603508	0.175445	0.772867	0.930242	0.333329	0.333325	0.000119055	0.270238	0.633996	0.5
ENSG00000006576	chr7	77428122	77586818	PHTF2	0.39727	0.395902	0.305473	0.486961	0.637863	0.460462	0.427463	0.13817	0.445803	0.399565	0.277164	0.479364	0.55296	0.208904	0.5535	0.5016	0.200641	0.301304	0.290511	0.367296	0.263469	0.10871	0.431045	0.628421	0.710226	0.593469	0.329505	0.59229	0.344692	0.5301	0.228367	0.389873	0.440282	0.663532	0.701508	0.40148	0.890961	0.553374	0.47409	0.304805	0.59801	0.642812	0.372844	0.545261	0.361815
ENSG00000006652	chr7	112063023	112121072	IFRD1	0.5	0.823789	0.245799	0.180687	0.451633	0.749175	0.705106	0.100528	0.769729	0.783713	0.699931	0.526772	0.17652	0.9	1	0.570298	0.616856	0.895066	0.286644	0.493997	0.447997	0.167635	0.370925	0.160383	0.5	0.599453	0.817145	0.5	0.670332	0.722966	0.5	0.47696	0.538822	0.427074	0.496726	0.438868	0.657561	0.0808605	0.275742	0.773933	0.402552	0.600303	0.260631	0.5	0.831809
ENSG00000006695	chr17	13972813	14111994	COX10	1	0.652174	0.175167	0.324825	0.66394	0.665914	0.616783	0.912184	0.735578	1	0.454545	0.548031	0.523635	0.0625	0.666667	0.0909091	0.5	0.80777	0.686831	0.568906	0.590909	0.545829	0.748828	0.333333	NA	0.812024	NA	1.0749e-08	0.339984	0.655103	1	0.961538	0.148148	1	0.67287	0.465881	0.144378	0.855825	8.03768e-13	0.391439	0.28318	0.5	0.59632	0.5	0.428571
ENSG00000006715	chr7	38762563	38971994	VPS41	0.760895	0.151003	0.0364336	0.739667	0.437609	0.571464	0.499265	0.620026	0.222238	0.829798	0.232764	0.272728	0.673766	0.366391	0.371514	0.993861	0.47969	0.280517	0.370135	0.744379	0.0533594	0.228758	0.36798	0.747919	0.461837	0.963961	0.881131	0.956027	0.321676	0.673062	0.0737657	0.698433	0.5	0.567233	0.477274	0.85652	0.29175	0.572763	0.778504	0.727303	0.4276	0.537115	0.530887	0.315008	0.330969
ENSG00000006744	chr17	12895708	12921504	ELAC2	0.25416	0.368443	0.880075	0.448601	0.402381	0.794121	0.53736	0.390537	0.75247	0.494784	0.263357	0.689481	0.606304	0.917352	0.629301	0.756884	0.587598	0.238623	0.533299	0.125206	0.412092	0.567905	0.333438	0.268424	0.537203	0.358477	0.577909	0.350201	0.636849	0.520528	0.693774	0.69537	0.115316	0.500089	0.241541	0.499997	0.61814	0.341073	0.500008	0.407005	0.694865	0.39555	0.126346	0.5	0.704864
ENSG00000007168	chr17	2496504	2588909	PAFAH1B1	0.379546	0.867316	0.683923	0.312596	0.230056	0.482688	0.467667	0.360718	0.322331	0.539617	0.227672	0.365624	0.40157	0.470004	0.549025	0.401334	0.252522	0.432903	0.115523	0.512313	0.530279	0.361317	0.414004	0.580097	0.592898	0.59472	0.498067	0.540064	0.5719	0.538031	0.660714	0.402162	0.393507	0.743065	0.403286	0.654246	0.499019	0.686272	0.470431	0.549549	0.661686	0.549478	0.520317	0.533996	0.475564
ENSG00000007202	chr17	26941458	26972472	KIAA0100	0.702985	0.5	0.409932	0.404382	0.883316	0.656639	0.417774	0.229956	0.430134	0.468243	0.5	0.0866245	0.5	0.421746	0.5	0.5	0.531378	0.5	0.781371	0.5	0.536063	0.570373	0.915378	0.619702	0.66952	0.601598	0.5	0.5	0.5	0.643586	0.327217	0.338571	0.709945	0.297662	0.442309	0.337379	0.664594	0.465474	0.5	0.368603	0.689486	0.849023	0.628099	0.637386	0.5
ENSG00000007541	chr16	616995	634136	PIGQ	0.393462	0.271832	0.385932	0.546952	0.107543	0.450148	0.666067	0.39361	0.455653	0.378344	0.707135	0.866962	0.45144	0.0101982	4.37187e-10	0.436855	0.448544	0.225369	0.961529	0.234021	0.286379	0.443348	0.682145	0.67353	0.976595	0.57029	0.500091	0.165359	1.41502e-10	0.849152	0.202802	0.511305	0.344468	0.335279	0.93836	1	0.702191	0.550072	0.874694	0.416188	0.386282	0.357351	0.351715	0.952216	0.332075
ENSG00000007923	chr1	6694228	6761984	DNAJC11	0.716279	0.294118	0.869848	0.514597	0.405971	0.477124	0.567604	0.397448	0.412698	0.7	0.315898	0.550064	0.477663	0.537303	0.495972	0.654845	0.914146	0.576228	0.430083	0.551995	0.222805	0.339939	0.703034	0.463513	0.445172	0.211222	0.206179	0.652375	0.313865	0.538462	0.583409	0.342492	0.387922	0.578947	0.578573	0.4375	0.501996	0.351722	0.568649	0.524183	0.317958	0.649476	0.383808	0.61005	0.508079
ENSG00000008018	chr6	170844205	170862429	PSMB1	0.657778	0.855914	0.20549	0.66657	0.335364	0.1853	0.784517	0.401505	0.5825	0.887447	0.270095	0.545454	0.322039	0.344885	0.688103	0.390883	0.156661	0.848686	0.434721	0.5	0.687897	0.689749	0.440361	0.359787	0.573174	0.120805	0.655223	0.562913	0.371799	0.665674	0.357813	0.451614	0.315716	0.697279	0.495981	0.991555	0.798261	0.820934	0.523726	0.459156	0.471462	0.817435	0.825593	0.44787	0.135254
ENSG00000008130	chr1	1682671	1711896	NADK	0.266383	0.490428	0.594931	0.364013	0.66077	0.471902	0.5	0.485038	0.383574	0.651599	0.386041	0.444107	0.405759	0.258008	0.267015	0.621575	0.532647	0.148963	0.421476	0.457077	0.715123	0.36901	0.786894	0.692273	0.441891	0.500007	0.222292	0.250102	0.51968	0.565074	0.438624	0.7448	0.400263	0.285713	0.511811	0.594881	0.386853	0.452138	0.480302	0.64504	0.41041	0.354802	0.519182	0.72762	0.445559
ENSG00000008513	chr8	134467091	134584183	ST3GAL1	0.520218	0.5	0.5	0.276115	0.116956	0.50152	0.5	0.5	0.707525	0.69136	0.916243	8.77374e-06	0.741548	0.345317	0.5	0.0697328	0.125033	0.762757	0.723849	0.401264	0.689872	0.5	0.226835	0.5	0.474504	0.270256	0.295748	0.378534	1.11558e-07	0.0299099	0.5	0.263321	NA	0.368631	0.538103	0.252583	0.713235	0.890075	0.80134	0.5	0.0664707	0.284251	0.402926	0.594119	0.300005
ENSG00000008838	chr17	38175350	38217468	MED24	0.173138	0.450134	0.419795	0.337425	0.274903	0.100763	0.734115	0.696681	0.482195	0.760019	0.856943	0.634823	0.718214	0.87328	0.807398	0.591257	0.28923	0.318988	0.729529	0.416758	0.727177	0.189729	0.521129	0.282686	0.51727	0.857104	0.260555	0.824477	0.345281	0.605025	0.979486	0.580631	0.711878	0.521705	0.857947	0.543978	0.422418	0.5	0.788675	0.351158	0.5	0.744132	0.634504	0.525868	0.416532
ENSG00000008988	chr8	56979854	56987069	RPS20	0.471648	0.39313	0.449153	0.497207	0.51495	0.498316	0.394265	0.438344	0.403199	0.474657	0.567901	0.578704	0.363192	0.453795	0.500885	0.397262	0.435685	0.423398	0.504564	0.497596	0.577072	0.527497	0.52459	0.466013	0.495932	0.493928	0.504587	0.565826	0.518555	0.492347	0.449715	0.553311	0.519313	0.410198	0.500007	0.469856	0.527003	0.553571	0.422106	0.492408	0.51875	0.550704	0.485332	0.596491	0.499959
ENSG00000009413	chr6	111620234	111804918	REV3L	0.276559	0.518622	0.309546	0.643109	0.639001	0.603332	0.344656	0.968837	0.65719	0.21281	0.801219	0.116032	0.757872	0.559805	0.507477	0.293632	0.933339	0.356705	0.817166	0.578758	0.4019	0.670528	0.972655	0.390228	0.582743	0.814657	0.461779	0.67229	0.583355	0.65701	0.761405	0.297548	0.785724	0.581127	0.898056	0.600802	0.5	0.851884	0.819315	0.720052	0.0469987	0.762103	0.535716	0.281069	0.0891439
ENSG00000009954	chr7	72854728	72936608	BAZ1B	0.273797	0.336416	0.664479	0.746296	0.555067	0.667333	0.777675	0.736846	0.693269	0.0333675	0.545071	0.176476	0.785598	0.687224	0.96312	0.429491	0.379435	0.734475	0.461433	0.414502	0.931334	0.48047	0.415358	0.656403	0.804751	0.43626	0.191235	0.749369	0.536475	0.0206557	0.3748	0.77135	0.103541	0.72595	0.648715	0.537811	0.973734	0.336241	0.389929	0.538196	0.110305	0.280713	0.5	0.279841	0.270337
ENSG00000010292	chr12	6602522	6641121	NCAPD2	0.435644	0.537771	0.53888	0.915531	0.566461	0.394012	0.350297	0.536066	0.620752	0.431288	0.43293	0.537753	0.17834	0.629518	0.494425	0.51269	0.380242	0.438641	0.377883	0.576714	0.417219	0.755525	0.61755	0.389599	0.615661	0.508188	0.481439	0.43988	0.517254	0.587178	0.448343	0.434005	0.576169	0.455182	0.277277	0.381217	0.534802	0.386391	0.47691	0.40902	0.542153	0.335767	0.585471	0.555748	0.737049
ENSG00000010810	chr6	111981535	112194655	FYN	0.302322	0.111289	0.10078	0.587092	0.5	0.270368	0.534861	0.545827	0.697992	0.692308	0.393757	0.5	0.835997	0.11127	0.175138	0.145342	0.708442	0.266018	0.326153	0.278731	0.311018	0.806902	0.771384	0.986081	0.554613	0.200102	0.649926	0.466926	0.414288	0.437546	0.561044	0.268373	0.346885	0.5	0.329323	0.144468	0.752102	0.436756	0.460159	0.447231	0.427237	0.5	0.677092	0.255623	0.5
ENSG00000011114	chr14	93703896	93799438	BTBD7	0.922861	0.604307	0.542156	0.73727	0.692608	0.5	0.668169	0.694214	0.765545	0.518123	0.354724	0.373512	0.398337	0.775015	0.952605	0.283852	0.389099	0.584472	0.706961	0.730328	0.5	0.2013	0.625527	0.5	0.704096	0.630406	0.954204	0.0646211	0.5	0.82736	0.939835	0.408988	0.843039	0.56642	0.437793	0.290194	0.133562	0.593512	0.65664	0.157196	0.538453	0.684232	0.573915	0.381874	0.432731
ENSG00000011295	chr17	15902694	15948329	TTC19	0.50578	0.306927	0.299539	0.486042	0.4	0.466583	0.125	0.513473	0.5168	0.576324	0.309318	0.377419	0.514222	0.264537	0.774505	0.521966	0.553529	0.870369	0.604579	0.589744	0.470285	0.512807	0.214286	0.543449	0.41706	0.355978	0.423219	0.387755	0.706697	0.643715	0.692303	0.479178	0.477612	0.420022	0.650348	0.730263	0.393432	0.621413	0.279064	0.316206	0.406103	0.573334	0.31026	0.593534	0.394686
ENSG00000011304	chr19	797075	812327	PTBP1	0.378965	0.49663	0.418926	0.565317	0.296087	0.383191	0.615995	0.516638	0.571234	0.53876	0.591836	0.61693	0.563892	0.438932	0.448741	0.454491	0.497132	0.496973	0.65933	0.546379	0.5154	0.700777	0.487773	0.447364	0.602814	0.488362	0.631452	0.405463	0.469325	0.436662	0.507467	0.514598	0.718793	0.404239	0.367294	0.436502	0.628096	0.470589	0.508956	0.541839	0.531234	0.596685	0.527786	0.487465	0.554506
ENSG00000011405	chr11	17099277	17229530	PIK3C2A	0.345211	0.384428	0.299427	0.481227	0.248838	0.154978	0.266869	0.407115	0.326485	0.475582	0.505625	0.470453	0.496556	0.969593	0.457492	0.654097	0.199408	0.186636	0.289237	0.223816	0.938714	0.856084	0.562861	0.0403955	0.374584	0.502208	0.452572	0.588525	0.407946	0.391121	0.519784	0.226662	0.344933	0.542416	0.464322	0.426194	0.167928	0.298588	0.305316	0.615532	0.581613	0.219565	0.120281	0.554035	0.889011
ENSG00000011426	chr7	36429415	36493400	ANLN	0.429785	0.574894	0.501048	0.657795	0.444719	0.48832	0.35424	0.243942	0.447687	0.522636	0.503932	0.500896	0.521	0.589227	0.549843	0.516648	0.676358	0.535411	0.662585	0.423246	0.524102	0.526586	0.471986	0.449808	0.518209	0.520403	0.415231	0.539987	0.369351	0.387493	0.58879	0.366447	0.409844	0.463512	0.338959	0.539104	0.549251	0.511475	0.586329	0.444681	0.38826	0.395156	0.408526	0.462182	0.358406
ENSG00000012232	chr8	28457986	28613116	EXTL3	0.500005	0.35268	0.499995	0.768237	0.639855	0.819943	0.5	0.607957	0.27555	0.587556	0.0512648	0.111944	0.701051	0.0950971	0.00907691	0.44028	0.551343	0.950655	0.649587	0.13425	0.742561	0.65189	0.555268	0.508568	0.465324	0.3592	0.130572	0.610975	0.117438	0.200094	0.611689	0.572438	0.279967	0.211857	0.031525	0.498387	0.225865	0.679	0.648956	0.209366	0.675419	0.683941	0.682069	0.397923	0.541782
ENSG00000012963	chr14	93673401	93695561	UBR7	0.010692	0.722601	0.540808	0.587675	0.363908	0.235619	0.537162	0.285792	0.692232	0.27767	0.995518	0.217553	0.714006	0.592479	0.534472	0.578842	0.841757	0.42338	0.666671	0.211904	0.679322	0.50319	0.442239	0.227797	0.995363	0.320181	0.598897	0.799637	0.499146	0.312085	0.641875	0.673172	0.855373	0.500044	0.31819	0.277065	0.333088	0.153665	0.499208	0.467643	0.287756	0.406183	0.171332	0.230868	0.169474
ENSG00000012983	chr14	50885219	51027844	MAP4K5	0.684683	0.65135	0.578946	0.528669	0.469581	0.625105	0.677834	0.5	0.644852	0.841197	0.823517	0.106101	0.333333	0.883828	0.604499	0.0188298	0.5	0.611453	0.466652	0.442479	0.230172	0.5	0.737525	0.442128	0.0149731	0.241179	0.192461	0.629137	0.40871	0.695627	0.191017	0.713392	0.470592	0.823421	0.67515	0.609991	0.268452	0.519965	0.403853	0.5	0.407958	0.300002	0.451047	0.5	0.427045
ENSG00000013016	chr2	31456880	31492313	EHD3	NA	NA	0.6661	0.400002	1	0.142857	1	0.5	0.222222	1	0.246677	1.18869e-14	0.571429	0.5	0.4	0.428572	0.6	3.5201e-10	0.499126	0.157895	0.25	0.452012	0.5	0.999899	0.222222	0.00301743	0.415853	0.998418	0.444444	1.1639e-06	0.785714	8.25658e-09	0.5	0.230769	0.230583	0.426333	0.5	4.96338e-22	0.25	1	0.564159	5.19824e-06	0.352935	1	0.0971554
ENSG00000013288	chr4	6576902	6625089	MAN2B2	0.403357	0.0264108	1	0.381079	0.691766	0.5	0.833063	0.66548	0.461708	0.300028	0.76923	0.583332	0.999995	1	0.5	0.4375	0.874998	2.29644e-06	0.224699	0.189479	0.555554	1.06246e-12	0.555555	0.655172	0.777669	0.553361	0.375003	3.99824e-06	0.999973	0.5	0.368233	0.662191	0.999988	0.727272	0.00522973	0.719863	0.5	0.804657	0.5	0.403686	0.31885	0.571429	0.874996	0.375187	0.166667
ENSG00000013375	chr6	83870869	83903655	PGM3	0.716029	0.234874	0.801508	0.309526	0.312995	0.406027	0.266676	0.479557	0.331116	0.5	0.392447	0.656711	0.483968	0.549252	0.0498329	0.795368	0.786329	0.408111	0.207195	0.5	0.61842	0.64375	0.243088	0.877817	0.326863	0.994864	0.578656	0.447083	0.561532	0.311237	0.438783	0.386571	0.999933	0.4648	0.258417	0.0423698	0.998645	0.507157	0.621469	0.651814	0.668739	0.370459	0.916843	0.0712254	0.216018
ENSG00000013573	chr12	31226779	31257725	DDX11	0.580501	0.29023	0.469974	0.544975	0.468766	0.479492	0.347307	0.294562	0.703042	0.598889	0.610764	0.599563	0.555171	0.318893	0.450403	0.480404	0.496127	0.483055	0.441244	0.583989	0.373035	0.775366	0.46526	0.691946	0.396495	0.09804	0.462412	0.534259	0.410067	0.335783	0.263887	0.469772	0.260008	0.47735	0.437372	0.550239	0.613063	0.567011	0.564564	0.602677	0.502842	0.58594	0.461795	0.420737	0.59693
ENSG00000013583	chr12	13127798	13153207	HEBP1	0.333333	0.44968	0.0565255	0.666667	0.391066	0.540977	0.333333	0.999367	0.284922	0.428571	0.458251	0.385233	0.0921669	0.737912	0.75	0.590909	0.366253	0.266664	0.294118	0.0190298	0.649037	0.5	0.463746	0.636364	0.5114	0.416667	0.544185	0.5	0.774357	0.325	0.478168	0.956944	0.0764623	0.367758	0.216952	0.533333	0.285714	0.766114	0.5	0.222302	0.333333	0.337809	0.5	9.79794e-27	0.463401
ENSG00000013588	chr12	13043716	13070871	GPRC5A	0.431923	0.513953	0.567941	0.470713	0.444703	0.429747	0.474429	0.536123	0.676125	0.448228	0.550101	0.388914	0.463422	0.515114	0.545256	0.479795	0.589373	0.608775	0.493238	0.573115	0.395223	0.370814	0.393009	0.455375	0.524018	0.487849	0.42909	0.555404	0.436994	0.5	0.586666	0.494363	0.511895	0.511018	0.591552	0.424218	0.529458	0.604868	0.581103	0.391103	0.525365	0.492712	0.478953	0.577195	0.5
ENSG00000015676	chr7	44418720	44530479	NUDCD3	0.43949	0.487233	0.697278	0.392647	0.475179	0.646544	0.599298	0.128071	0.631033	0.390818	0.418558	0.843042	0.474936	0.368316	0.958577	0.393724	0.51524	0.630186	0.66263	0.757128	0.597069	0.375169	0.394077	0.702957	0.358413	0.343841	0.6338	0.932205	0.609061	0.444237	0.633556	0.708825	0.581533	0.662152	0.647144	0.433534	0.447337	0.457291	0.661977	0.190356	0.530133	0.425627	0.352097	0.60469	0.599683
ENSG00000016864	chr3	52728505	52740048	GLT8D1	0.511707	0.5	0.0574756	0.314451	0.728928	0.604773	0.310579	0.5	0.338764	0.145714	0.3426	0.706665	0.0241215	0.435881	0.480337	0.623497	0.5	0.0931984	0.999789	0.295869	0.922365	0.310239	0.604325	0.411337	0.855168	0.732656	0.662336	0.717496	0.180998	0.424879	0.0820035	0.999978	0.112124	0.422072	0.353347	0.573427	0.834155	0.811278	0.514834	0.504523	0.368519	0.481152	0.355487	0.569305	0.441316
ENSG00000017260	chr3	130569439	130735556	ATP2C1	0.526817	0.607909	0.474951	0.615374	0.493444	0.333368	0.384796	0.636074	0.587535	0.769022	0.760456	0.509942	0.396914	0.852972	0.204637	0.458585	0.15885	0.254738	0.448286	0.23789	0.556805	0.490525	0.951087	0.350835	0.734748	0.302671	0.751893	0.350683	0.538867	0.313802	0.729176	0.213895	0.904541	0.166147	0.422965	0.543939	0.529949	0.457215	0.665597	0.399873	0.651951	0.466672	0.405424	0.499942	0.375135
ENSG00000018408	chr3	149235022	149454501	WWTR1	0.43904	0.431403	0.432395	0.472578	0.387365	0.466821	0.684801	0.513971	0.279612	0.399314	0.398004	0.422298	0.457249	0.432716	0.693494	0.5	0.37906	0.515793	0.491016	0.524112	0.5	0.518498	0.403657	0.455607	0.685696	0.5	0.556314	0.396871	0.403512	0.695661	0.631147	0.539696	0.978588	0.286163	0.423333	0.523481	0.534253	0.607866	0.4712	0.681615	0.446454	0.586677	0.579656	0.556009	0.407854
ENSG00000022277	chr20	55043647	55093943	RTFDC1	0.75	0.660782	0.772679	0.621621	0.46667	0.363637	0.535714	0.666667	0.818182	0.0666667	0.157895	0.758607	0.455023	0.225003	0.568181	0.520832	0.692284	0.675542	0.538461	0.344833	0.624999	0.677408	0.245616	0.59649	0.354167	0.411773	0.625	0.531247	0.731707	0.34375	0.671639	0.567159	0.935484	0.599985	0.842062	0.480492	0.5	0.666642	0.5	0.468818	0.529412	0.6	0.45222	3.79357e-15	0.423085
ENSG00000023228	chr2	206979541	207024327	NDUFS1	0.553578	0.295263	0.882709	0.503108	0.778143	0.446124	0.350979	0.127214	0.844678	0.795308	0.7694	0.503195	0.187863	0.778821	0.197164	0.449396	0.308083	0.296788	0.311025	0.853084	0.836579	0.502313	0.925137	0.657603	0.498445	0.652006	0.792661	0.665648	0.720653	0.0566802	0.280222	0.195567	0.476258	0.856329	0.797977	0.734489	0.817819	0.528016	0.501676	0.233292	0.651273	0.885874	0.13891	0.187607	0.720744
ENSG00000023516	chr13	42846289	42897396	AKAP11	0.357476	0.350095	0.16819	0.444465	0.00672419	0.599821	0.0770969	0.759813	0.832151	0.111545	0.48718	0.639841	0.333335	0.13637	0.621638	0.999817	0.690852	0.321455	0.578946	0.222961	0.30032	0.999277	0.207211	0.5547	0.663623	0.619008	0.888946	0.222545	0.777659	0.5	0.214936	0.46875	0.713371	0.71149	0.624836	0.343275	0.777729	0.364011	0.571416	0.450178	0.118761	0.230593	0.444668	0.766437	0.733163
ENSG00000024048	chr6	42531800	42661242	UBR2	0.0851472	0.588392	0.536236	0.292138	0.0395343	0.133352	0.375008	0.478224	0.216744	0.0607699	0.41159	0.0592083	0.00626387	0.25	0.8125	0.0327988	NA	0.457311	0.342409	0.5	0.256512	0.36691	0.562721	0.423096	0.268345	0.572637	0.345817	0.990932	0.825146	0.275768	0.727643	1	0.321009	0.0928035	0.500051	0.623467	0.879806	0.530278	0.802228	0.205444	0.999999	0.364921	0.165933	0.387575	0.666726
ENSG00000024422	chr19	48216600	48246391	EHD2	0.389229	0.319061	0.272727	0.533333	0.736842	0.5	0.390323	0.472222	0.517665	0.625574	0.466976	0.521125	0.647265	0.363671	0.373179	0.480519	0.416682	0.491181	0.64322	0.557445	0.276605	0.449133	0.395424	0.440476	0.323362	0.5	0.671429	0.533327	0.97254	0.239299	0.887007	0.532651	0.642829	0.304101	0.544843	0.364296	0.456338	0.456016	0.451953	0.561584	0.691305	0.340163	0.611086	0.612953	0.582917
ENSG00000025770	chr22	50946645	50961901	NCAPH2	0.311181	0.634089	0.5	0.478215	0.419299	0.746883	0.337128	0.343618	0.837991	0.642057	0.385896	0.254621	0.361711	0.459245	0.5	0.5	0.33882	0.443696	0.454526	0.166199	0.231754	0.372949	0.182244	0.363847	0.650121	0.660717	0.27514	0.458636	0.81268	0.576641	0.244685	0.521016	0.311556	0.655524	0.333027	0.235283	0.644771	0.453925	0.635836	0.618461	0.564006	0.608211	0.373208	0.432545	0.793007
ENSG00000025772	chr20	43570771	43589127	TOMM34	0.4375	0.875	0.363636	0.478261	0.2	0.45098	0.304348	0.371429	0.12	0.12766	0.4	0.529412	0.285714	0.268293	0.655172	0.482353	0.368421	0.5	0.174603	0.5	0.27907	0.339623	0.421053	0.368421	0.307692	0.195122	0.347826	0.397436	0.323529	0.46875	0.333334	0.553191	9.51575e-19	0.5	0.235294	0.166667	0.4	0.2	0.0526316	0.133333	0.5	0.5	0.125	0.516129	0.414634
ENSG00000026508	chr11	35160417	35253949	CD44	0.534309	0.497923	0.450774	0.527644	0.510882	0.542754	0.405488	0.459441	0.471832	0.488733	0.589147	0.488698	0.451355	0.5438	0.510598	0.527025	0.530488	0.509527	0.513483	0.520089	0.475612	0.435355	0.520527	0.433577	0.430686	0.501003	0.487805	0.44096	0.484406	0.480856	0.479902	0.542902	0.463766	0.51159	0.483111	0.528575	0.483322	0.5066	0.427626	0.385173	0.461441	0.459283	0.459353	0.428023	0.544381
ENSG00000028203	chr12	95611522	95696566	VEZT	0.406083	0.390782	0.376524	0.390905	0.532649	0.540045	0.494457	0.110568	0.255009	0.122478	0.514215	0.792069	0.590835	0.470682	0.645902	0.76421	0.456497	0.382337	0.511608	0.643885	0.710437	0.743241	0.271183	0.378654	0.639649	0.345259	0.186096	0.3764	0.452943	0.579503	0.976961	0.428471	0.394463	0.112557	0.346439	0.614223	0.151223	0.358451	0.727671	0.43684	0.410972	0.566602	0.318365	0.499294	0.190169
ENSG00000028310	chr5	850406	892939	BRD9	0.916299	0.000749806	0.5	0.5	0.393971	0.432811	0.430082	0.699023	0.998739	0.369567	0.700385	0.769224	0.449994	0.763001	0.238502	0.626467	0.0181275	0.5	0.261474	0.879856	0.312275	0.476946	0.199966	0.775708	0.626824	0.407629	0.944883	0.5	0.662284	0.701269	0.209339	0.0127236	0.000792638	0.0167146	0.44484	0.599995	0.881466	0.368363	0.655259	0.64635	0.687817	0.885044	0.732694	0.501523	0.796141
ENSG00000029363	chr6	136578001	136610989	BCLAF1	0.999134	0.998731	0.956084	0.897971	0.99997	0.999777	0.956626	0.944831	0.968335	0.99441	0.971561	0.997414	0.998923	0.996781	0.944969	0.999722	0.955665	0.990495	0.955216	0.977246	0.9963	0.941189	0.976041	0.861812	0.929631	0.943201	0.906108	0.829816	0.896132	0.969865	0.997126	0.929944	0.859459	0.96567	0.956062	0.810174	0.841386	0.802664	0.967082	0.99876	0.996423	0.997754	0.886932	0.976758	0.983748
ENSG00000029725	chr17	5185558	5289129	RABEP1	0.271312	0.646665	0.476195	0.414552	0.769536	0.556849	0.459387	0.501513	0.844739	0.587414	0.936459	0.553882	0.34875	0.515678	0.517074	0.225336	0.39273	0.657896	0.485375	0.55602	0.111931	0.400442	0.866597	0.647718	0.675604	0.70474	0.56236	0.53784	0.528111	0.394138	0.0545971	0.620551	1	0.330016	0.585599	0.578868	0.636125	0.477998	0.774369	0.652319	0.442483	0.413547	0.413166	0.408035	0.575762
ENSG00000030066	chr11	47799639	47870107	NUP160	0.553289	0.473523	0.43823	0.19786	0.696669	0.319542	0.363946	0.691569	0.667817	0.14902	0.796372	0.156333	0.368932	0.653126	0.662708	0.677573	0.414065	0.793114	0.432193	0.511961	0.778971	0.381653	0.671854	0.647625	0.678761	0.224629	0.395355	0.687935	0.219118	0.137933	0.328803	0.391988	0.998051	0.0473041	0.3343	0.51611	0.704464	0.517456	0.215904	0.404116	0.639746	0.818237	0.476274	0.660413	0.432225
ENSG00000033050	chr7	150904923	150924316	ABCF2	0.234057	0.563062	0.586305	0.363894	0.370461	0.432492	0.392535	0.49431	0.272717	0.680155	0.352941	0.463404	0.600816	0.424942	0.288381	0.555625	0.558819	0.950955	0.612371	0.34828	0.916673	0.431132	0.584171	0.578944	0.660925	0.20963	0.62018	0.479927	0.769183	0.629552	0.424242	0.411626	0.999971	0.455602	0.497486	0.44247	0.717687	0.741882	0.656212	0.433714	0.218183	0.544589	0.768866	0.310069	0.460532
ENSG00000033100	chr7	150929575	150935908	CHPF2	0.625	0.500006	1	0.285713	0.533333	0.666666	0.3125	0.299385	0.333333	0.47932	0.4375	0.499781	0.33335	0.125	0.166668	0.612663	0.554889	0.437542	0.599989	0.999552	0.740385	0.42857	0.562792	0.173797	0.611111	0.222222	0.354758	0.607538	5.16164e-07	0.0600049	0.812507	0.333334	0.0201074	0.526316	0.685056	0.416667	0.236779	0.693405	0.536315	0.375	0.424273	0.688877	0.394706	0.655012	0.349997
ENSG00000034063	chr19	4903092	4962165	UHRF1	0.396419	0.281214	0.454609	0.57758	0.616617	0.582756	0.361358	0.471674	0.346171	0.21225	0.365166	0.937238	0.552772	0.657475	0.532259	0.506417	0.594962	0.756868	0.681441	0.627898	0.619775	0.0692461	0.79272	0.0396308	0.763372	0.314358	0.322399	0.356358	0.607384	0.79047	0.45523	0.571938	0.556214	0.437021	0.560042	0.366823	0.603161	0.683614	0.522331	0.656911	0.644419	0.586348	0.480472	0.50066	0.528148
ENSG00000035687	chr1	244571796	244615436	ADSS	0.742027	3.88868e-05	0.0107983	0.400115	0.250327	0.200469	0.00135976	0.049194	0.103643	0.0650521	0.3	0.0909151	0.3125	0.624996	0.222276	0.749894	0.25	0.352941	0.0833341	0.333333	0.92098	0.5	0.307692	0.428591	0.130435	0.166882	0.388889	0.73913	0.222574	0.0487271	0.529412	0.4375	0.400001	0.363636	0.142886	0.749997	0.666389	0.5	0.5	0.625	0.666667	0.181819	0.718937	0.0769231	0.375004
ENSG00000035928	chr4	39289076	39367995	RFC1	0.48245	0.542737	0.565555	0.597447	0.556592	0.613425	0.573606	0.586833	0.34768	0.762034	0.650113	0.528486	0.5	0.39264	0.507915	0.5	0.354208	0.50891	0.511316	0.5	0.567176	0.540496	0.641681	0.520423	0.598271	0.670427	0.237142	0.240176	0.602582	0.40928	0.472869	0.4614	0.500042	0.389899	0.370614	0.648356	0.197744	0.51073	0.528731	0.317781	0.416595	0.551623	0.372879	0.453257	0.464196
ENSG00000036257	chr2	225334867	225450110	CUL3	0.198153	0.531427	0.655854	0.347858	0.595739	0.558218	0.607975	0.342157	0.658657	0.542401	0.492642	0.470465	0.34477	0.286319	0.454638	0.246512	0.569616	0.741144	0.423064	0.499991	0.479836	0.587739	0.625534	0.5981	0.454185	0.245923	0.426175	0.48235	0.714552	0.234977	0.471269	0.487131	0.774624	0.5	0.37488	0.302814	0.41752	0.367343	0.441074	0.580675	0.354651	0.537087	0.461236	0.531696	0.296181
ENSG00000037749	chr5	153418466	153600038	MFAP3	0.117141	0.376964	0.337461	0.287878	0.463317	0.395036	0.202568	0.348793	0.590909	0.658634	0.941176	0.323559	0.259259	0.333333	0.544514	0.460317	0.585179	0.367005	0.37	0.338324	0.492668	0.4377	0.367094	0.247181	0.40001	0.612702	0.334926	0.92	0.92693	0.823529	0.31379	1	0.476426	0.622976	0.387464	0.601679	0.479044	0.707251	0.23038	0.236432	0.490836	0.354583	0.86828	0.707891	0.724568
ENSG00000038219	chr4	13570362	13629347	BOD1L1	0.370989	0.715506	0.644115	0.618972	0.906599	0.264621	0.288266	0.429827	0.286555	0.616763	0.459016	0.804197	0.91208	0.142987	0.00048362	0.500004	0.256508	0.843221	0.318022	0.689559	0.509464	0.5	0.271372	0.320673	0.185185	0.612178	0.9375	0.37984	0.504366	0.438724	0.810883	0.720189	0.700754	0.00264683	0.5	0.607346	0.572636	0.497335	0.447447	0.740783	0.398116	0.354498	0.364272	0.243403	0.474325
ENSG00000038382	chr5	14143811	14532235	TRIO	0.474935	0.512373	0.760607	0.378324	0.635105	0.701908	0.45571	0.395138	0.686749	0.55014	0.623637	0.41382	0.492419	0.44705	0.500032	0.570113	0.564093	0.470785	0.617347	0.550523	0.714087	0.402537	0.532317	0.573589	0.611379	0.632919	0.766241	0.685105	0.569796	0.598873	0.677832	0.374045	0.771477	0.425771	0.609722	0.335703	0.548984	0.632836	0.468485	0.574814	0.619723	0.705526	0.69662	0.546591	0.547633
ENSG00000038427	chr5	82767284	82878122	VCAN	0.462487	0.462801	0.508082	0.502754	0.443205	0.542131	0.52362	0.49576	0.430375	0.460325	0.637372	0.463741	0.365116	0.379208	0.332357	0.542397	0.499927	0.555955	0.428788	0.453933	0.585531	0.551542	0.422539	0.483882	0.340768	0.472388	0.669951	0.484209	0.512992	0.501975	0.469793	0.535347	0.512409	0.430517	0.503757	0.46449	0.461534	0.474954	0.348732	0.303249	0.517166	0.466806	0.419929	0.564292	0.651911
ENSG00000039523	chr16	67552321	67580691	FAM65A	0.609799	0.726538	0.5	0.344203	0.281565	0.400046	0.595378	0.5	0.461536	0.5625	0.452005	0.308363	0.568775	0.710176	0.435912	0.72629	0.619041	0.640692	0.408252	0.716662	0.674535	0.307746	0.620778	0.884077	0.240969	0.161402	0.590015	0.675835	0.214659	0.639376	0.559417	0.414473	0.464952	0.519943	0.598042	0.156535	0.5	0.415712	0.794479	0.455055	0.272978	0.384016	0.376379	0.75409	0.5
ENSG00000040275	chr5	169010638	169031782	SPDL1	0.525705	0.436203	0.691277	0.541065	0.456506	0.282338	0.392925	0.694821	0.584148	0.429711	0.309235	0.504076	0.598016	0.477451	0.674031	0.270116	0.524263	0.411681	0.44298	0.254172	0.417547	0.246502	0.392642	0.604677	0.25683	0.341359	0.510029	0.648509	0.352008	0.632549	0.542138	0.779774	0.561005	0.57855	0.486825	0.627175	0.414296	0.470862	0.525396	0.219627	0.52426	0.639412	0.279365	0.538855	0.322179
ENSG00000040341	chr8	74332604	74659943	STAU2	0.339988	0.529847	0.544014	0.35026	0.38599	0.441768	0.413925	0.784902	0.401169	0.231672	0.841499	0.359977	0.890308	0.70921	0.636226	0.0434232	0.5	0.823541	0.481243	0.381009	0.65702	0.663259	0.437545	0.282207	0.5	0.504735	0.453924	0.00135011	0.331552	0.69161	0.0759225	0.5	0.504961	0.346908	0.217207	0.214586	0.433204	0.534011	0.621498	0.429163	0.576038	0.798419	0.558898	0.175884	0.80287
ENSG00000041357	chr15	78832747	78841604	PSMA4	0.812921	0.561773	0.368913	0.373456	0.503313	0.587809	0.581377	0.524024	0.499988	0.716887	0.676421	0.562667	0.605733	0.6227	0.607857	0.637557	0.634418	0.469107	0.654118	0.641883	0.32998	0.404948	0.393635	0.29742	0.580017	0.45354	0.456934	0.646568	0.602814	0.662894	0.415084	0.673309	0.208963	0.64434	0.412939	0.48826	0.491349	0.539533	0.547258	0.528978	0.583787	0.60117	0.24512	0.437124	0.651463
ENSG00000041802	chr3	194361517	194393206	LSG1	0.570621	0.640424	0.270761	0.722723	0.5	0.80436	0.222972	0.962372	0.263231	0.679588	0.830329	0.29622	0.641649	0.396497	0.445964	0.46019	0.731037	0.474533	0.524761	0.189279	0.636844	0.520421	0.649983	0.666359	0.491067	0.46443	0.699489	0.742892	0.629129	0.32057	0.314514	0.35162	0.669863	0.571233	0.329819	0.247879	0.718618	0.633631	0.566925	0.670138	0.725342	0.259574	0.513429	0.516676	0.648292
ENSG00000046604	chr18	29078006	29128971	DSG2	0.608254	0.0612154	0.272824	0.384782	0.263487	0.691797	0.623767	0.20001	0.748599	0.250277	0.761891	0.243311	0.0810952	0.871342	0.879449	0.663325	0.626032	0.834844	0.00123679	0.0825043	0.483922	0.587605	0.736036	0.871681	0.333903	0.915649	0.292044	0.767323	0.466837	0.665965	0.336475	0.5	0.35923	0.5	0.797575	0.345325	0.6498	0.403345	0.565796	0.5	0.5	0.205547	0.183377	0.891112	0.537215
ENSG00000047849	chr3	47892182	48130769	MAP4	0.611613	0.850585	0.640988	0.745961	0.789549	0.445163	0.687977	0.740739	0.741507	0.534266	0.710066	0.580581	0.572258	0.584168	0.60725	0.792511	0.742196	0.845773	0.393168	0.731507	0.668313	0.708197	0.760666	0.674193	0.810943	0.646336	0.637708	0.617418	0.617062	0.589714	0.796902	0.759108	0.5	0.608184	0.602647	0.5	0.768086	0.742435	0.610608	0.692803	0.5	0.572392	0.621466	0.582068	0.567138
ENSG00000048140	chr5	176074388	176086058	TSPAN17	0.2	0.747838	0.4	0.161062	0.403216	0.514116	0.749999	0.386067	0.524159	0.338844	0.564184	0.710867	0.388888	0.384615	0.677354	0.425928	0.469275	0.5625	0.448316	0.423083	0.470602	0.399055	1.40258e-26	0.22	0.0789473	0.471151	0.500039	0.596151	0.527739	0.429659	0.555556	0.466667	1	0.40157	0.490732	0.481327	0.492676	0.571429	0.374234	0.534473	0.623569	0.590885	0.546204	0.436412	0.492239
ENSG00000048392	chr8	103216730	103251346	RRM2B	0.644683	0.354944	0.608906	0.0116302	0.588955	0.267526	0.568009	0.739343	0.339136	0.22116	0.356678	0.5	0.403402	0.5	0.5	0.684029	0.544029	0.540654	4.75425e-05	0.671855	0.3	0.5	0.382289	0.5	0.111111	0.240842	0.353043	0.645161	0.477006	0.5	0.39908	1	0.548656	0.5	0.43507	0.609408	0.5	0.5	0.5	0.291119	0.486465	0.543744	0.435256	0.5	0.826263
ENSG00000048471	chr16	12070594	12668146	SNX29	0.603363	0.398829	0.481529	0.418063	0.513589	0.516454	0.399479	0.673384	0.638503	0.568696	0.953259	0.300263	0.2803	0.369303	0.597358	0.292494	3.05662e-20	0.5	0.0942677	0.5	0.892695	0.567856	0.350851	0.841993	0.440895	0.559686	0.457561	0.679145	0.405886	0.5	6.34082e-39	0.606137	1.40242e-59	0.385192	0.269137	0.50656	0.440973	0.780154	0.604266	0.551589	0.747104	0.41277	0.56983	0.0240716	0.711632
ENSG00000048544	chr6	42174539	42185603	MRPS10	0.619878	0.674916	0.562229	0.579793	0.546177	0.740345	0.631314	0.734547	0.766415	0.578869	0.589223	0.494651	0.661416	0.694138	0.562428	0.579269	0.607443	0.645431	0.402831	0.68665	0.667298	0.840158	0.267921	0.830575	0.690257	0.59476	0.433374	0.671024	0.747355	0.563962	0.65086	1	0.413331	0.279845	0.602564	0.589177	0.407316	0.378769	0.519838	0.598401	0.640284	0.352462	0.62913	0.56661	0.645041
ENSG00000048828	chr9	96214004	96328397	FAM120A	0.389476	0.401276	0.394985	0.430769	0.496051	0.59923	0.389831	0.380953	0.585791	0.461231	0.472973	0.694279	0.389726	0.49561	0.636366	0.575191	0.65044	0.383786	0.508149	0.678161	0.409186	0.5	0.392	0.572737	0.668586	0.542483	0.615603	0.617449	0.681483	0.5	0.677282	0.556836	0.75	0.510639	0.293222	0.563355	0.529093	0.569108	0.526085	0.73441	0.618115	0.515937	0.338983	0.396866	0.582081
ENSG00000049130	chr12	88886570	88974628	KITLG	0.251891	0.999998	0.851278	0.818182	0.370176	0.631809	0.0329694	0.142709	0.230769	1	0.592573	0.55602	0.166767	0.435729	0.644381	0.45158	0.614854	0.414562	0.711513	0.462214	0.335561	0.256836	1	1	0.000830422	0.354633	0.565203	0.5	0.499099	0.5	0.708745	0.361837	0.471868	0.531448	0.0710799	0.665532	0.790044	0.5	0.585261	0.354796	0.599304	0.0157373	0.5	0.380918	0.433779
ENSG00000049239	chr1	9294834	9331396	H6PD	0.64327	0.294515	0.338723	0.460904	0.247792	0.570607	0.52691	0.857591	0.756057	0.63985	1	0.396978	0.768969	0.807322	NA	1	0.762558	NA	0.560895	0.442433	5.29952e-08	0.527387	0.422296	0.377129	0.631276	0.312816	0.999546	0.741369	0.237089	0.44424	8.68478e-28	0.991296	1	0.26952	0.301584	0.416003	0.569401	0.718451	0.638459	0.503573	0.263916	0.60336	0.716317	0.586637	0.362329
ENSG00000049245	chr1	7831329	7841492	VAMP3	0.648521	0.5	0.557956	0.540334	0.769817	0.486434	0.395314	0.334137	0.5	0.554277	0.61467	0.561389	0.577485	0.345078	0.417187	0.634337	0.551319	0.529411	0.671164	0.46441	0.471003	0.356433	0.462467	0.378303	0.511841	0.73884	0.698845	0.691776	0.322568	0.713984	0.348556	0.645323	0.5	0.341388	0.387527	0.591113	0.426884	0.673315	0.530635	0.304578	0.444444	0.557532	0.576941	0.126718	0.294893
ENSG00000049246	chr1	7844380	7905237	PER3	0.894221	0.6	0.882225	1	0.500049	0.800359	0.663597	0.763215	0.000380782	0.770998	0.758745	0.815105	0.639722	0.749527	0.3	0.181822	0.101229	0.999977	0.764465	0.480294	0.649345	0.863165	0.725489	0.709741	0.985966	0.999997	0.173914	0.995559	0.5	0.785702	0.5	0.300071	0.476239	0.34908	0.794385	0.5	0.000136523	0.760903	0.999865	0.935482	NA	0.530711	0.767927	0.953805	0.792322
ENSG00000049323	chr2	33172039	33624576	LTBP1	0.084652	0.000805029	2.313e-06	0.0995485	0.2958	0.0909992	0.138178	0.0990531	0.206153	0.126061	0.0774963	0.0416728	0.0571383	0.252212	0.00821303	0.00067314	0.138992	0.14973	0.082224	0.00445295	0.264985	0.0465437	0.182545	0.00515671	1.08097e-06	0.398266	0.277339	0.00553052	0.496516	0.421124	0.004597	0.384931	0.190302	1.35309e-06	0.312002	0.230856	0.019652	0.133614	0.204685	0.000532646	0.125032	8.13254e-05	0.0302443	0.136405	8.687e-07
ENSG00000049541	chr7	73645829	73668774	RFC2	0.689404	0.702964	0.542896	0.578462	0.726881	0.444884	0.399981	0.426923	0.40314	0.0993224	0.209181	0.547702	0.48008	0.498337	0.377285	0.763531	0.44184	0.266587	0.37073	0.731386	0.450956	0.355881	0.263209	0.289739	0.43017	0.185106	0.26874	0.783521	0.312766	0.157219	0.382566	0.662767	0.5	0.814572	0.569955	0.4034	0.162689	0.0999449	0.640487	0.371457	0.370255	0.437489	0.0240143	0.488846	0.352135
ENSG00000049860	chr5	73935848	74018472	HEXB	0.610958	0.561275	0.563305	0.558951	0.534745	0.500001	0.5	0.475106	0.632131	0.414407	0.512076	0.477371	0.425106	0.409624	0.489279	0.57401	0.618789	0.589126	0.608821	0.499628	0.535422	0.491165	0.481167	0.480503	0.476785	0.654818	0.490697	0.464518	0.607095	0.625484	0.576396	0.633859	0.648623	0.555901	0.616188	0.594588	0.735098	0.538374	0.500001	0.220932	0.775915	0.329667	0.5	0.58457	0.34038
ENSG00000050165	chr11	11984653	12031316	DKK3	0.588348	0.552355	0.216339	0.597448	0.556489	0.378831	0.549275	0.427041	0.469769	0.614041	0.5	0.498069	0.440912	0.332894	0.438075	0.58566	0.508501	0.426385	0.600745	0.5	0.431742	0.359845	0.600329	0.457492	0.573958	0.449607	0.507394	0.526555	0.399014	0.562109	0.429921	0.515879	0.468861	0.434091	0.5	0.4358	0.397446	0.525423	0.339448	0.488091	0.429544	0.42629	0.376139	0.515866	0.430001
ENSG00000050426	chr12	51441745	51454207	LETMD1	0.395871	0.586388	0.306061	0.849127	0.692392	0.53371	0.177013	0.0867603	0.28543	0.474039	0.533236	0.186727	0.49325	0.339224	0.760005	0.465753	0.5	0.402533	0.531406	0.298463	0.5	0.842436	0.251998	0.836163	0.651852	0.521816	0.125341	0.783049	0.848357	0.608464	0.613125	0.094184	1	0.768768	0.561232	0.234772	0.419783	0.564942	0.233799	0.266488	0.326036	0.563114	1	0.546251	0.5
ENSG00000050748	chr5	179660143	179719099	MAPK9	0.769435	0.334021	0.753649	0.591804	0.706479	0.829342	0.543432	0.535949	0.929	0.775308	0.921415	0.538829	0.392985	0.287056	0.573634	0.616505	0.098993	0.651484	0.695872	0.654937	0.461086	0.240843	0.33802	0.671754	0.620307	0.458882	0.791341	0.741653	0.144141	0.367237	0.336672	0.194088	0.5	0.5	0.72565	0.40745	0.5	0.358398	0.310846	0.277579	0.722426	0.50512	0.392051	0.65761	0.490861
ENSG00000050820	chr16	75262928	75301951	BCAR1	4.9997e-06	0.236298	0.833892	0.440009	0.499135	0.493677	0.666349	0.601179	0.483264	0.427136	0.595777	0.45604	0.352967	0.722576	0.647525	0.624822	0.665242	0.541605	0.606328	1	0.432822	0.738	0.553344	0.732742	0.294391	0.363468	0.455504	0.315802	0.461517	0.444299	0.692306	0.316041	2.46421e-07	0.266866	0.41309	0.620993	0.532932	0.338443	0.422535	0.498785	0.380411	0.412756	0.54678	0.419481	0.723451
ENSG00000052795	chr4	159690290	159829201	FNIP2	0.300874	0.5	0.566225	0.786392	0.265927	0.68918	NA	0.390931	0.370871	0.253615	0.23429	0.0657897	0.779187	0.694231	0.982804	0.384615	0.666398	0.751771	0.67521	0.999986	1.4576e-08	0.528205	0.227273	0.327794	0.610146	0.670466	0.520214	0.5	0.833291	0.254319	1	0.36403	0.5	0.386113	0.637243	0.607421	0.608343	2.03182e-06	0.66097	0.809529	0.110158	0.605708	0.220016	0.297069	0.272728
ENSG00000053372	chr1	19578033	19586622	MRTO4	0.59362	0.999879	0.48489	0.6	0.999719	0.499496	0.5	0.387393	0.811398	0.707285	0.0833352	0.423755	0.477358	0.47059	0.0789699	0.62923	0.929774	0.593917	0.361063	0.5	0.53846	0.757477	0.5625	0.42828	0.258226	0.462465	0.999997	0.850235	0.874791	0.749929	0.34205	0.545675	0.5	0.664161	0.808445	0.524618	0.776239	0.760845	0.333578	0.400666	0.666661	0.5	0.731365	0.949719	0.657486
ENSG00000054118	chr1	36690017	36770958	THRAP3	0.294047	0.569136	0.797307	0.294208	0.246278	0.351354	0.592806	0.80765	0.554917	0.339728	0.650925	0.766848	0.347419	0.399561	0.601282	0.599261	0.683519	0.28512	0.5	0.455742	0.620618	0.311779	0.652298	0.617226	0.530072	0.566629	0.548189	0.5	0.385369	0.832763	0.5	0.620968	0.5	0.580749	0.245701	0.250406	0.723063	0.398569	0.262472	0.273652	0.537007	0.363007	0.5	0.276055	0.5
ENSG00000054523	chr1	10270863	10441661	KIF1B	0.659468	0.102583	0.593153	0.619667	0.996088	0.369648	0.66408	0.77489	0.706581	0.458548	0.286282	0.581649	0.624881	0.427864	0.904532	0.420743	0.237634	0.446126	0.523389	0.0269497	0.48363	0.544015	0.468134	0.33512	0.706703	0.680046	0.577661	0.700533	0.42465	0.532931	0.50355	0.200785	0.5	0.964628	0.427486	0.72213	0.696701	0.575861	0.261688	0.0623502	0.5	0.689838	0.500811	0.0470934	0.392595
ENSG00000054654	chr14	64319683	64693165	SYNE2	0.579121	0.619296	0.690505	0.52059	0.77075	0.237622	0.309099	0.479693	0.470279	0.514512	0.377801	0.607789	0.751998	0.557794	0.541298	0.379043	0.419096	0.29907	0.552669	0.763049	0.697153	0.498564	0.367596	0.67067	0.532008	0.579804	0.790582	0.772249	0.622849	0.426771	0.602404	0.61381	0.885958	0.54255	0.807965	0.678279	0.570328	0.732721	0.746229	0.481054	0.619196	0.556942	0.594333	0.587228	0.595411
ENSG00000054793	chr20	50213053	50385173	ATP9A	0.556438	0.531838	0.751871	0.549997	0.410959	0.200836	0.432548	0.664523	0.89829	0.125003	0.988771	0.745759	0.4375	0.166677	0.5	0.55	0.665041	0.583333	0.500001	0.111155	1	0.999991	0.812495	0.333399	0.592491	0.500059	0.999939	0.457049	5.97193e-05	0.666667	0.897965	1	0.000453133	0.0404362	0.447581	0.545462	0.99975	0.493565	0.989055	0.706968	0.290995	0.631685	0.5645	0.258408	0.529407
ENSG00000054965	chr11	73111532	73309234	FAM168A	0.631579	0.454546	0.533964	0.571584	0.777778	0.270807	0.235294	0.666667	0.32715	0.804765	0.158013	0.833294	0.700093	1.86674e-06	0.111111	0.636364	0.5	0.574563	0.333345	0.334473	0.713642	0.356054	0.6227	0.502109	0.175922	0.241379	0.570595	0.52381	0.75	0.18268	0.545455	0.111144	0.482759	0.805563	0.454545	0.427959	0.507995	0.315748	0.5	0.729481	0.171119	0.51073	0.261293	0.631579	0.444444
ENSG00000055147	chr5	153369688	153418496	FAM114A2	0.25	0.765112	0.70776	0.493389	0.990626	6.11234e-08	0.621761	0.73535	0.5	0.92948	0.220118	0.988891	0.197194	0.498801	1.94867e-39	0.155503	NA	0.553634	0.80087	0.31499	0.191026	1.2775e-20	0.687925	0.400317	0.505789	0.664952	0.171818	0.649658	0.747553	0.0754633	0.172513	0.185753	0.660263	0.244136	0.39319	0.453487	0.935696	0.542377	0.70421	0.858103	0.227625	0.441203	0.0321237	9.34776e-23	0.40571
ENSG00000055208	chr6	149539777	149732749	TAB2	0.999965	0.737632	0.75	0.609304	0.346054	0.339206	0.36	0.596491	0.35	0.5	0.515962	0.59322	0.333627	0.578947	0.344891	0.932688	0.155589	0.625	0.730769	0.718079	0.698227	0.76	0.741573	0.309242	0.999996	0.368253	0.45794	0.525	0.347652	0.666667	0.574468	0.395346	0.2	0.783371	0.480889	0.59343	0.710499	0.622702	0.419613	0.570909	0.138911	0.295264	0.611588	0.578213	0.392031
ENSG00000055211	chr6	149887430	149912884	GINM1	0.424017	0.668465	0.125	1	2.19562e-05	0.8	0.799365	0.142857	1	0.0540804	0.312858	0.368421	0.6	0.5	0.68	0.473684	0.636364	0.0625	0.3	0.250206	0.517241	0.928571	0.619048	0.388889	0.999996	0.295877	0.692308	7.14229e-10	0.445295	0.181818	0.5	1	0.520833	0.5	0.444444	0.5	1	0.593766	0.625	0.352941	0.625	0.25	4.54373e-16	0.0575921	1.24431e-18
ENSG00000055483	chr17	76783463	76837523	USP36	0.728427	0.427141	0.162497	0.183592	0.57647	0.608188	0.346514	0.62131	0.129893	0.561125	0.331858	0.314078	0.5702	0.281992	0.746018	0.452834	0.273411	0.27182	0.693169	0.358662	0.409907	0.405652	0.59051	0.428137	0.531417	0.229342	0.602085	0.676055	0.514886	0.815506	0.932584	0.566163	0.5	0.553171	0.678305	0.474691	0.399216	0.480807	0.71898	0.519701	0.389664	0.483052	0.458887	0.5	0.688947
ENSG00000055609	chr7	151832010	152133090	KMT2C	0.13576	0.165496	0.263697	0.330884	0.134116	0.108526	0.207149	0.127508	0.164522	0.16663	0.101297	0.24506	0.5	0.206912	0.5	0.233322	0.5	0.0952094	0.21557	0.27061	0.133687	0.26595	0.236342	0.27653	0.295074	0.303166	0.416828	0.104829	0.327656	0.144639	0.238023	0.199255	0.284041	0.210648	0.386803	0.0384866	0.209831	0.314792	0.188997	0.232223	0.212008	0.147073	0.287807	0.199799	0.128244
ENSG00000056586	chr9	125606835	125667620	RC3H2	0.174533	0.692538	0.55902	0.443554	0.57802	0.240599	0.572057	0.445358	0.0335607	0.604262	0.473166	0.522028	0.532044	0.447222	0.326204	0.732452	0.352917	0.423891	0.530565	0.561134	0.782213	0.541254	0.633026	0.346454	0.141711	0.283547	0.5	0.623514	0.633603	0.397718	0.666184	0.223124	0.17742	0.295312	0.423043	0.380682	0.568029	0.629016	0.541658	0.458876	0.5	0.584658	0.41766	0.551256	0.429307
ENSG00000057019	chr3	98514785	98620533	DCBLD2	0.431904	0.502142	0.494497	0.580719	0.483656	0.490085	0.482386	0.448015	0.490034	0.476448	0.540757	0.48717	0.525337	0.467779	0.500127	0.429621	0.487116	0.509976	0.52904	0.434992	0.513367	0.478254	0.480852	0.525505	0.485369	0.547965	0.470392	0.45521	0.411955	0.566595	0.43942	0.493736	0.519738	0.498338	0.443499	0.472893	0.426692	0.432029	0.488928	0.45403	0.488626	0.420958	0.461727	0.536974	0.452533
ENSG00000057252	chr1	179262925	179327815	SOAT1	0.414296	0.415418	0.437498	0.499411	0.4136	0.53308	0.385384	0.515653	0.508213	0.410194	0.336878	0.353324	0.441645	0.431335	0.391582	0.408392	0.428213	0.482414	0.461127	0.674159	0.435356	0.546724	0.533892	0.375365	0.440513	0.467653	0.482891	0.285929	0.486954	0.425355	0.415581	0.443712	0.55973	0.463097	0.41545	0.420131	0.484339	0.518815	0.44144	0.544594	0.469534	0.431615	0.476589	0.321084	0.405434
ENSG00000057294	chr12	32943679	33049774	PKP2	0.542191	0.8	0.160816	0.0907603	1.91726e-05	0.377815	0.413583	0.134015	0.207013	4.88652e-07	0.101121	0.530397	0.484133	0.574895	0.190928	4.87166e-17	1	0.153917	0.850928	0.634597	8.21439e-09	1.80856e-08	0.462566	0.685717	0.0526318	0.00712916	0.989008	0.6403	0.609972	0.54802	0.0237586	0.000120344	0.14782	0.657128	0.315731	0.265208	0.499361	0.5	0.645325	0.428572	0.122281	0.999999	0.53386	0.690415	0.309093
ENSG00000057757	chr1	24104895	24114722	PITHD1	0.21875	0.5625	0.3	0.272727	0.4375	0.358974	0.409091	0.531042	0.545454	0.294118	0.570859	0.333333	0.392157	0.680851	0.4375	0.234043	0.608696	0.999998	0.736842	0.375	0.166667	0.358025	0.870968	0.563636	0.74	0.405405	0.291667	0.490196	0.285714	0.692274	0.814815	0.74359	0.421875	0.45	0.454545	0.577876	0.5	0.571429	0.423077	0.214286	0.44	0.434783	0.177628	0.578556	0.483469
ENSG00000058668	chr1	203595689	203713209	ATP2B4	0.444612	0.296121	0.73784	0.693426	0.586587	0.306317	0.398282	0.200984	0.664791	0.51517	0.676913	0.390137	0.425635	0.209397	0.86306	0.479201	0.539759	0.258469	0.702581	0.585438	0.396208	0.650878	0.346203	0.451535	0.741134	0.603872	0.399292	0.589736	0.272724	0.721493	0.806384	0.49187	0.614691	0.516228	0.528275	0.574265	0.329763	0.457965	0.179388	0.373992	0.469003	0.322429	0.309311	0.318398	0.729864
ENSG00000058729	chr5	96496571	96518964	RIOK2	0.124855	0.685105	0.668754	0.771823	0.820766	0.240026	0.540001	0.345432	0.491372	0.615449	0.46911	0.223098	0.273945	0.526582	0.321099	0.310148	0.609481	0.41173	0.650668	0.460659	0.712496	0.651885	0.1873	0.446657	0.165077	0.105514	0.433629	0.714093	0.55914	0.537383	0.290634	0.958066	0.679427	0.23575	0.495071	0.570572	0.851104	0.492641	0.474587	0.303601	0.69209	0.498154	0.399904	0.122659	0.182987
ENSG00000059145	chr16	1413206	1464752	UNKL	0.152277	0.5	0.5	0.836666	0.333333	0.307692	0.391728	0.331493	0.965891	0.735435	0.124027	0.666667	0.928417	0.331718	0.350254	0.177109	0.0555274	0.282174	0.441822	0.3	0.434321	0.894206	0.264045	0.926064	0.97706	1	0.25883	0.250699	0.195547	0.965517	0.784451	0.569362	1	0.332713	0.827489	1	0.366034	0.699411	0.869603	0.0571362	0.532884	0.943158	0.699782	1	0.938288
ENSG00000059588	chr1	234527059	234614849	TARBP1	0.230783	0.977521	0.900543	0.5	0.385775	0.27467	0.680612	0.42548	0.5	0.382354	0.478736	0.319439	0.769773	0.0900254	0.658638	0.5	0.517023	0.768193	0.338935	0.716691	0.246513	0.677745	0.656037	0.323514	0.649848	0.5	0.5	0.4664	0.79143	0.774756	0.635118	0.867869	0.5	0.781637	0.765894	0.611813	0.843344	0.593824	0.5	0.242327	0.739358	0.838326	0.382357	0.465734	0.705811
ENSG00000060237	chr12	861759	1020618	WNK1	0.60728	0.550476	0.425556	0.576689	0.518967	0.468507	0.405335	0.552662	0.384754	0.478438	0.632057	0.587704	0.668083	0.544158	0.723782	0.468485	0.48396	0.560277	0.621562	0.494344	0.496324	0.495057	0.421706	0.65801	0.654112	0.479223	0.588401	0.567189	0.503215	0.597037	0.464491	0.418458	0.53751	0.392793	0.549205	0.510462	0.405041	0.45421	0.467047	0.587417	0.42754	0.460024	0.453199	0.576695	0.47823
ENSG00000060688	chr1	31732417	31769662	SNRNP40	0.5	0.22437	0.705882	0.5	0.853555	0.47619	0.416662	0.610822	0.788016	0.00289181	0.160526	0.26087	0.708328	0.849999	0.409091	0.35	0.68642	0.417644	0.526316	0.300008	0.592593	0.625	0.562497	0.538973	0.764706	0.476172	0.411765	6.62929e-09	0.368421	0.698461	0.514286	0.642847	0.809524	0.5	0.943898	0.5	0.360351	0.0893434	0.251597	0.244289	0.5	0.473684	0.617936	0.539413	0.471188
ENSG00000060762	chr6	166778407	166796486	MPC1	2.61996e-20	0.599999	0.5	6.83636e-17	0.545295	0.111111	0.250374	0.197571	0.6	1	1.51042e-28	0.157895	0.416748	0.22505	0.383416	0.6	1.00396e-12	0.250091	0.52381	0.142857	3.07966e-25	0.25	0.346448	0.366178	0.440027	0.736842	0.636341	1	0.166667	0.5	0.454092	0.5	0.24	0.199927	0.149976	0.675468	0.333333	0.338249	0.165488	0.111101	0.833333	2.30469e-18	0.4	2.47123e-16	9.42102e-19
ENSG00000061273	chr12	48176505	48226915	HDAC7	0.617144	0.250004	0.662469	0.5	0.570175	0.555555	0.829521	0.500001	0.769231	0.5	0.5	0.74804	0.748401	0.570132	0.312895	0.544541	0.857137	0.976304	0.5	0.166736	0.277294	0.384629	0.998274	0.536999	0.934	0.555505	0.376587	0.886165	0.0794432	0.920954	0.981755	0.541795	0.806759	0.577704	0.337351	0.353454	0.5	0.606565	0.667719	0.384716	0.369497	0.972963	0.7474	0.722367	0.676515
ENSG00000061987	chr12	62860597	62991363	MON2	0.567956	0.0282752	0.445977	0.971188	0.413285	0.261278	0.811989	0.542913	0.478237	0.999991	7.43838e-06	0.186704	0.664026	0.138164	0.401635	0.563179	0.940804	0.995057	0.957239	0.835363	0.943606	0.690941	0.461504	0.5	0.497172	0.369103	0.0456601	0.289284	0.00599252	0.721287	0.602458	0.28784	0.97196	0.283186	0.580657	0.737424	0.230878	0.600392	0.596478	0.447601	0.976528	0.401877	0.395258	0.524481	0.589431
ENSG00000064042	chr4	41361624	41702061	LIMCH1	0.61504	0.301879	0.688484	0.634916	0.586866	0.455086	0.0668749	0.0896684	0.470976	0.719058	0.615679	0.424656	0.588434	0.53231	0.301053	0.415734	0.493845	0.424439	0.372376	0.636139	0.496124	0.593325	0.624081	0.446733	0.488792	0.753094	0.260363	0.315272	0.768846	0.326573	0.557178	0.450661	0.342028	0.337638	0.447123	0.403029	0.347134	0.624115	0.464475	0.274685	0.479178	0.401254	0.765857	0.341886	0.442066
ENSG00000064313	chr8	120743015	120845103	TAF2	0.810463	0.468645	0.841788	0.332417	0.55886	0.782735	0.499993	0.333402	0.788004	0.5	0.985561	0.666644	0.582583	0.904924	0.429677	0.562686	0.5	0.27125	0.189363	0.872071	0.5	0.320207	0.717225	0.670327	0.819124	0.63068	0.434963	0.502551	0.227409	0.643422	0.333718	0.769228	0.192691	0.703287	0.262936	0.581625	0.392788	0.594915	0.295372	0.641396	0.725088	0.360002	0.169711	0.852179	0.718195
ENSG00000064393	chr7	139246316	139477577	HIPK2	0.541651	0.5	0.268567	0.812432	0.555543	0.185051	0.214711	0.18887	0.17969	0.718548	0.547619	0.740168	0.5	0.26821	0.823515	0.683846	0.588192	0.102579	0.488889	0.74991	0.835412	0.0846606	0.913355	0.692067	0.980963	0.136375	0.461546	0.978407	0.333351	0.413793	0.082813	0.605631	0.619048	0.711385	0.44471	0.364632	0.545399	0.646943	0.727215	0.211079	0.366076	0.723799	0.285823	0.517014	0.558814
ENSG00000064419	chr7	128594948	128695198	TNPO3	0.818185	0.68031	0.374953	0.425498	0.517909	0.33339	0.611659	0.828982	0.519421	1.2506e-14	1	0.259283	0.101429	0.645727	0.445112	0.473842	0.399999	0.599288	0.342134	0.476073	0.40004	0.000305837	0.782518	0.161959	1.17092e-06	0.439042	0.379989	0.400006	0.896668	8.2342e-07	0.443988	0.386908	0.169696	0.4325	0.781804	0.41224	0.667053	0.190821	0.548944	0.305689	0.569469	0.590909	0.721789	1.15508e-11	0.642857
ENSG00000064666	chr19	1026298	1039068	CNN2	0.503371	0.473708	0.638839	0.55008	0.611358	0.447268	0.620212	0.497694	0.544472	0.505871	0.461677	0.442607	0.335004	0.677192	0.600927	0.550736	0.526665	0.444549	0.617503	0.564373	0.502488	0.550246	0.432225	0.561336	0.567785	0.532085	0.353737	0.216899	0.411411	0.347497	0.601372	0.707406	0.59286	0.570857	0.359652	0.365808	0.499803	0.134151	0.561279	0.639184	0.455279	0.362008	0.425884	0.613767	0.634527
ENSG00000064726	chr15	83685174	83736106	BTBD1	0.145012	0.799154	0.5	0.54789	0.443178	0.370689	0.294385	0.142908	0.467937	0.269231	0.521739	0.594595	0.623946	0.375028	0.518752	0.293659	0.416722	0.404005	0.391304	0.427478	0.268973	0.386912	0.411616	0.278361	0.574505	0.243282	0.781243	0.395349	0.543428	0.294326	0.333333	0.922678	3.47308e-11	0.285871	0.447056	0.283264	0.666667	0.428571	0.5	0.333398	0.313675	0.352941	0.243463	6.10855e-06	0.437325
ENSG00000064961	chr19	3572775	3579086	HMG20B	0.300818	0.670528	0.554781	0.862907	0.793589	0.286979	0.412034	0.46797	0.368459	0.333333	0.478931	0.262243	0.727589	0.306258	0.379531	0.331625	0.730441	0.658092	0.57173	0.360753	0.573021	0.237562	0.628128	0.531451	0.236962	0.480475	0.546767	0.749932	0.5	0.720599	0.686192	0.187502	0.870271	0.81989	0.628547	0.5	0.517502	0.414759	0.535941	0.269152	0.5	0.360132	0.46289	0.324317	0.524449
ENSG00000065029	chr6	35226686	35263762	ZNF76	0.532529	0.501936	0.963431	1	0.640009	0.822804	0.360337	0.862182	0.580027	0.734299	0.999912	1	0.247049	0.5	0.895225	0.753769	2.24871e-14	0.645914	0.415742	0.571429	0.6924	0.645438	0.908841	0.486109	0.292202	0.170805	1	0.518499	0.407427	0.659076	0.797572	1	5.91059e-10	0.0716142	0.733746	0.406772	0.878886	0.60258	0.242984	0.11018	0.5	0.444432	0.66919	0.711097	0.819055
ENSG00000065060	chr6	34759857	34850915	UHRF1BP1	0.999995	0.390473	0.499997	0.816297	0.498109	0.4	0.487455	1.1947e-09	0.326602	0.44341	0.285714	0.238127	0.495985	0.999974	8.67581e-05	1.27964e-10	0.999954	0.0645162	0.238096	0.48906	0.0619484	0.0626751	0.782609	0.787437	0.905567	0.765176	1	0.5	0.549885	0.498508	0.0198487	0.5	1	0.423985	0.387524	0.799943	0.781013	0.0639337	0.43445	0.38453	1.96951e-06	0.861704	0.361994	2.46888e-16	0.200169
ENSG00000065268	chr19	983174	994569	WDR18	0.471478	0.571452	0.436623	0.573696	0.406934	0.680176	0.515373	0.311802	0.499989	0.438459	0.543953	0.462213	0.167708	0.719092	0.368415	0.433282	0.929458	0.403824	0.714493	0.345392	0.383378	0.123959	0.351734	0.462794	0.368196	0.344835	0.291189	0.493922	0.498317	0.838637	0.502446	0.540941	0.491921	0.467464	0.5	0.434762	0.375305	0.385193	0.379144	0.301207	0.285141	0.253434	9.34501e-06	0.308529	0.438395
ENSG00000065308	chr6	52362200	52441713	TRAM2	0.435714	0.472973	0.441176	0.536122	0.492366	0.559809	0.508772	0.549296	0.575397	0.491713	0.583082	0.510309	0.582278	0.706	0.595745	0.589474	0.330435	0.637143	0.586716	0.664921	0.435233	0.5	0.57971	0.340659	0.705128	0.548571	0.453547	0.557789	0.645321	0.386473	0.472973	1	0.468672	0.469697	0.758065	0.452514	0.368279	0.501415	0.630632	0.578704	0.463415	0.622699	0.389451	0.629089	0.611111
ENSG00000065526	chr1	16174359	16266955	SPEN	0.648334	0.56572	0.5	0.409557	0.789775	0.577495	0.534487	0.314376	0.685109	0.347059	0.706803	0.417021	0.745035	0.431306	0.0151471	0.512906	0.70577	0.408174	0.557683	0.600597	0.575005	0.328001	0.567333	0.212802	0.867876	0.710539	0.690983	0.740202	0.437675	0.250849	0.755197	0.582206	0.360505	0.627901	0.674165	0.627392	0.59047	0.565648	0.444832	0.857054	0.24379	0.669875	0.573663	0.61295	0.421536
ENSG00000065534	chr3	123328896	123603178	MYLK	0.564802	0.22149	0.588326	0.596646	0.66252	0.696851	0.491883	0.676408	0.461319	0.403224	0.434084	0.473305	0.399282	0.579889	0.751946	0.206183	0.484906	0.595526	0.388947	0.517198	0.541944	0.504102	0.560558	0.475368	0.405163	0.588877	0.468442	0.370408	0.675243	0.225634	0.606165	0.391775	0.672504	0.484037	0.496127	0.48663	0.581176	0.571269	0.56675	0.473338	0.462609	0.663276	0.499006	0.656971	0.611413
ENSG00000065802	chr2	239335383	239360891	ASB1	0.320403	0.867431	0.5	0.526906	0.526786	0.716937	0.0389649	0.791669	0.362391	0.822721	0.796601	0.888558	0.591413	0.395002	0.5	0.104792	0.741397	0.847915	0.556373	0.322728	0.566102	0.429231	0.976568	0.385637	0.645115	0.653224	0.719726	0.343791	0.291657	0.231914	0.588558	0.318943	0.217372	0.559408	0.539053	0.457489	0.181228	0.459385	0.456816	0.566637	0.460997	0.474182	0.652896	0.232079	0.44244
ENSG00000066027	chr1	212458879	212535200	PPP2R5A	2.91693e-14	0.824403	0.81744	0.620979	0.357143	0.132477	0.252745	0.5	0.653045	0.667163	0.435252	0.700038	0.152363	0.877565	1.27046e-06	0.816959	0.577268	0.80859	0.739691	0.710826	0.624088	0.5454	0.37846	0.775924	0.74237	0.713844	0.542857	0.367633	0.285714	0.750621	1	0.799974	0.385216	1	0.487945	0.317451	0.449588	0.174971	0.236391	4.81932e-08	0.781272	0.737572	0.875	0.955252	0.662276
ENSG00000066044	chr19	8023463	8070543	ELAVL1	0.577448	0.647057	0.185256	0.639996	0.314567	0.446885	0.367658	0.296498	0.520981	0.675558	0.386146	0.66468	0.402544	0.732291	0.99031	0.5	0.958659	0.243411	0.693928	0.615383	0.669055	0.150786	0.925957	0.153465	0.352709	0.238933	0.429258	0.668023	0.73329	0.321146	0.0806774	0.376966	0.675543	0.478979	0.497039	0.546198	0.536901	0.5	0.339061	0.27661	0.701419	0.503677	0.493827	0.237242	0.738474
ENSG00000066084	chr12	50898768	51142450	DIP2B	0.636432	0.4375	0.44545	0.518096	0.190476	0.428571	0.599726	0.299637	0.666667	0.340785	0.00132557	0.368253	0.333333	0.554237	3.80685e-18	0.674419	0.597034	0.723404	0.5	0.571429	0.573171	0.90047	0.619048	0.652994	0.837187	0.437828	0.599097	0.837641	0.724138	0.277789	0.333333	0.893471	0.7	0.737829	0.690659	0.125003	0.902241	0.0516832	0.218357	0.952193	0.968212	0.827065	0.711163	0.704773	0.306173
ENSG00000066279	chr1	197053258	197115824	ASPM	0.546094	0.544403	0.813609	0.271255	0.777596	0.429147	0.542061	0.381902	0.558026	0.349976	0.0943739	0.5	0.974295	0.404091	0.378369	0.347334	0.193747	0.904135	0.430478	0.575918	0.00466183	0.417962	0.0780584	0.238126	0.455948	0.5	0.361097	0.722233	0.681697	0.177514	0.5	0.363934	0.782241	0.376825	0.201299	0.195775	0.68929	0.681994	0.391445	0.5	0.443425	0.277813	0.584193	0.401362	0.197121
ENSG00000066629	chr14	100204030	100408397	EML1	0.597401	0.399527	0.599029	3.34076e-10	0.412353	0.675545	0.285382	0.436587	0.112234	0.0590679	1	0.500415	0.168901	0.8705	0.263482	0.709646	0.543281	0.201877	0.627969	0.375179	0.910261	0.698779	0.724511	0.580472	0.122279	0.157895	0.417175	0.5	0.472788	0.715973	0.431125	0.730925	1	0.626246	0.65912	0.932894	0.0419918	0.808285	0.347989	0.626093	0.783666	0.726049	0.640327	0.999977	0.972115
ENSG00000066739	chr14	96747595	96830207	ATG2B	0.184729	0.5	0.437613	0.706885	0.57233	0.279615	0.0242399	0.708378	0.395067	0.999901	0.124484	0.32178	0.257958	0.108235	0.5	0.372087	0.93655	0.16172	0.366822	0.914585	0.503179	0.84615	0.333333	0.58154	0.547761	0.190615	0.996233	0.0799487	0.817581	0.153846	0.808688	0.612951	0.5	0.408833	0.0222565	0.335491	0.247853	0.637603	0.712357	0.294255	0.510859	0.431822	0.763713	0.772174	0.312157
ENSG00000066926	chr18	55215515	55254004	FECH	0.997616	0.505365	0.636364	0.827128	0.299996	0.404479	0.494893	0.426732	1	0.799385	0.541092	0.462082	0.30777	0.737422	0.581967	0.681707	7.972e-06	0.988486	0.912291	0.82349	0.429212	0.527647	0.555605	0.386675	0.509421	0.534026	0.600945	0.275077	0.486356	0.5	0.993223	0.700784	2.29252e-07	2.33567e-05	0.646437	0.293531	0.826403	1	0.852923	1	0.999987	0.807525	0.584171	0.5	0.889625
ENSG00000067066	chr2	231280657	231408805	SP100	0.22978	0.662093	0.604796	0.488673	0.386222	0.646343	0.580552	0.827145	0.700434	0.643689	0.351561	0.122677	0.530784	0.6359	0.27511	0.453482	0.753734	0.50793	0.190839	0.094112	0.179821	0.39228	0.301803	0.714908	0.951476	0.336575	0.672444	0.22495	0.463937	0.606792	0.937329	0.442527	0.69542	0.379004	0.553627	0.352301	0.795608	0.516358	0.613716	0.432484	0.305452	0.454366	0.826764	0.0518908	0.148743
ENSG00000067182	chr12	6437923	6451280	TNFRSF1A	0.397623	0.658971	0.361223	0.21664	0.321146	0.273979	0.5	0.795567	0.414568	0.553209	0.250089	0.597714	0.730174	0.441015	0.526268	0.517089	0.567617	0.28417	0.465287	0.285148	0.5	0.5	0.8607	0.373057	0.483427	0.382984	0.309608	0.5	0.597269	0.25459	0.753702	0.319696	0.489962	0.604801	0.527337	0.41089	0.637378	0.382175	0.612743	0.435586	0.337543	0.426187	0.472104	0.385443	0.605061
ENSG00000067208	chr1	92974253	93257961	EVI5	0.780472	0.469214	0.616566	0.473428	0.427081	0.402935	0.803612	0.622326	0.0380247	0.809717	0.533352	0.48587	0.530156	0.637647	0.677387	0.635515	0.5	0.661362	0.582223	0.692655	0.759448	0.61216	0.262362	0.484965	0.611892	0.437076	0.578696	0.409592	0.384268	0.627363	0.589895	1.59598e-18	0.461104	0.197648	0.386308	0.388974	0.407595	0.536132	0.362082	0.470326	0.396758	0.584381	0.332263	0.47759	0.639666
ENSG00000067225	chr15	72491370	72524164	PKM	0.487038	0.460987	0.619911	0.5	0.517523	0.5	0.63211	0.698531	0.590227	0.615167	0.54411	0.564691	0.638293	0.533321	0.542741	0.5	0.558896	0.537916	0.526254	0.632034	0.595715	0.538024	0.541746	0.559069	0.439634	0.551585	0.576643	0.568792	0.566466	0.584779	0.525016	0.631716	0.568258	0.565148	0.560539	0.5368	0.597286	0.606869	0.554265	0.627715	0.556491	0.606524	0.599348	0.609717	0.521924
ENSG00000067334	chr1	94333373	94345474	DNTTIP2	0.641411	0.302325	0.353981	0.985039	0.577603	0.641189	0.369185	0.86764	0.436306	0.912522	0.548758	0.495956	0.518869	0.523646	0.504294	0.341251	0.202716	0.494788	0.7895	0.798038	0.724279	0.619304	0.275848	0.861225	0.258872	0.33485	0.371812	0.402951	0.21134	0.696114	0.769154	0.469713	0.347826	0.664332	0.444091	0.64708	0.504114	0.714507	0.491442	0.581436	0.899708	0.188551	0.444259	0.348322	0.507058
ENSG00000067798	chr12	78224685	78606790	NAV3	0.682681	0.372549	0.542407	0.488592	0.256028	0.46633	0.5	0.632727	0.583731	0.65745	0.635525	0.668065	0.345622	0.733446	0.522641	0.165683	0.346997	0.5	0.581868	0.535629	0.762741	0.472625	0.810602	0.67845	0.603981	0.447059	0.707172	0.488369	0.252445	0.633778	0.559095	0.63195	0.726932	0.256957	0.555228	0.67036	0.383299	0.431672	0.811583	0.536653	0.69179	0.367965	0.547051	0.426443	0.64501
ENSG00000068650	chr13	113344643	113541482	ATP11A	0.5332	0.54041	0.0203088	0.133186	0.377456	0.284274	0.487106	0.0473345	0.870762	0.805602	0.335092	0.555326	0.608841	0.335835	0.484988	0.27273	0.708403	0.231938	0.725686	0.998721	0.68054	0.0829853	0.168666	0.698548	0.473251	0.284464	0.643774	0.826342	0.442534	2.73705e-05	0.107599	0.238923	0.635417	0.46814	0.68949	0.45083	0.342747	0.622608	0.586351	0.436188	0.521034	0.434967	0.157987	0.605284	0.94138
ENSG00000068745	chr3	48725436	48777786	IP6K2	0.728569	0.63196	0.601455	0.430815	0.263396	0.362325	0.555133	0.5	0.31034	0.5	0.74298	0.587439	0.648384	0.721648	0.625365	0.744448	0.0957468	0.702214	0.320775	0.588235	0.389282	0.530567	0.868371	0.275628	0.885845	0.648206	0.214456	0.234852	0.814714	0.516169	0.169988	0.594555	0.462391	0.789052	0.382615	0.722695	0.568238	0.574714	0.119944	0.59484	0.202895	0.700137	0.511703	0.620468	0.507052
ENSG00000068878	chr2	54091204	54197977	PSME4	0.60583	0.272418	0.396115	0.424408	0.420462	0.5208	0.404072	0.627948	0.500166	0.284079	0.501004	0.423153	0.662366	0.563786	0.244682	0.439827	0.687404	0.485887	0.451294	0.476897	0.268937	0.504968	0.519229	0.455773	0.599533	0.435781	0.482924	0.975691	0.0908823	0.625299	0.61718	0.177549	0.316887	0.5	0.68595	0.418427	0.582111	0.395375	0.433131	0.413051	0.482735	0.62314	0.615751	0.839546	0.377522
ENSG00000069275	chr1	205681947	205719404	NUCKS1	0.5	0.5	0.454547	0.414942	0.685279	0.545442	0.511613	0.462662	0.508195	0.666453	0.207176	0.455884	0.621355	0.308716	0.418885	0.444656	0.665593	0.563609	0.507929	0.444597	0.400008	0.538453	0.318769	0.32443	0.55238	0.672102	0.569839	0.627649	0.476388	0.713532	0.489456	0.478586	0.586066	0.400695	0.44205	0.400119	0.635405	0.342496	0.707489	0.570839	0.762367	0.666145	0.591618	0.488559	0.55033
ENSG00000069849	chr3	141594966	141645356	ATP1B3	0.576535	0.51333	0.369356	0.400973	0.536127	0.403984	0.432429	0.689471	0.412763	0.357202	0.540355	0.448308	0.539377	0.389278	0.499328	0.520825	0.490046	0.537703	0.802543	0.552347	0.531172	0.476899	0.527279	0.551736	0.570173	0.507116	0.330997	0.489124	0.386714	0.51049	0.651992	0.474358	0.469151	0.465046	0.634656	0.376307	0.538139	0.38365	0.480674	0.540801	0.426921	0.384264	0.504357	0.544024	0.45466
ENSG00000069869	chr15	56119120	56285944	NEDD4	0.47371	0.458096	0.469408	0.521042	0.461246	0.475459	0.45658	0.511468	0.510155	0.506974	0.538441	0.540087	0.53696	0.484448	0.470182	0.471618	0.5	0.536759	0.578262	0.498055	0.5	0.473483	0.551652	0.480947	0.503317	0.459162	0.522922	0.466453	0.500745	0.586009	0.611258	0.499964	0.506439	0.503583	0.478105	0.476563	0.5	0.486511	0.450848	0.553473	0.499993	0.52939	0.484308	0.478586	0.447772
ENSG00000069974	chr15	55495164	55611311	RAB27A	0.125178	0.3	0.525575	0.28908	0.691957	0.444444	0.500131	0.318182	0.779436	0.685901	0.384089	0.277782	0.233333	0.431401	0.4447	0.182345	0.165581	0.607935	0.13477	0.151588	0.159707	0.333333	0.454545	0.640927	0.135335	0.249536	0.810182	0.476871	0.444399	0.507324	0.285734	0.799667	0.304767	0.0806996	0.300641	0.249002	0.647627	0.708659	0.0538017	0.544706	0.333591	0.695394	0.391274	0.231474	0.707524
ENSG00000070061	chr9	111629797	111696396	IKBKAP	0.428572	0.573483	0.198347	0.40846	0.109411	0.636879	0.729557	0.642706	0.221513	0.572871	0.900633	0.50858	0.417267	0.694972	0.203684	0.365773	0.79997	0.613929	0.517243	0.998611	0.0980879	0.165646	0.655063	0.600127	0.267758	0.343899	0.525933	0.653237	0.812151	0.375001	0.370799	0.501875	0.244445	0.688378	0.572066	0.283524	0.560285	0.26327	0.558071	0.224298	0.314669	0.605656	0.606552	3.04166e-05	0.279209
ENSG00000070081	chr11	17229700	17371521	NUCB2	0.449276	0.464317	0.513743	0.500528	0.473182	0.438997	0.501419	0.577894	0.52062	0.506257	0.62474	0.589965	0.463787	0.545124	0.542254	0.498554	0.481217	0.480595	0.561035	0.475754	0.442172	0.494087	0.503525	0.442876	0.405579	0.539607	0.49053	0.549074	0.641051	0.453203	0.574471	0.612404	0.556294	0.576902	0.484487	0.490043	0.275153	0.437984	0.595155	0.517806	0.343354	0.632013	0.429343	0.533097	0.459322
ENSG00000070366	chr17	1963133	2207065	SMG6	0.175038	0.508141	0.824527	0.475265	0.426104	0.729113	0.749612	0.555759	0.571425	0.160858	0.870265	0.863215	0.923721	0.307696	0.773533	0.11634	0.444138	0.790027	0.347041	0.341432	0.666666	0.75365	1	0.257876	0.348325	0.400524	0.305273	0.479578	0.330125	0.000101187	0.612061	0.386813	0.5	0.577688	0.649542	0.284973	0.680502	0.455128	0.255601	0.744238	0.416667	0.853047	0.233056	0.485363	0.426796
ENSG00000070404	chr19	676392	683385	FSTL3	0.416493	0.32	6.89338e-27	0.236842	0.818182	0.566405	0.583333	0.3	0.461538	0.61922	0.433333	0.547445	0.662921	0.386948	0.46	0.820513	0.333333	0.845958	0.571429	0.749023	0.632214	0.195177	0.370968	0.435796	0.166101	0.470438	0.256098	0.585125	0.811321	0.735294	0.125	0.707692	0.34375	0.671875	0.45283	0.765569	0.230283	0.297297	0.43988	0.611109	0.434641	0.634615	0.342857	0.470588	0.145833
ENSG00000070413	chr22	19023795	19109967	DGCR2	0.744961	0.47075	0.461652	0.250007	0.5	0.846154	3.77768e-10	0.833315	0.315789	0.406252	0.593746	0.5	0.833306	0.5	0.666581	0.400022	0.374999	0.420833	0.294889	0.785811	0.588235	0.59639	0.127328	0.854726	0.342528	0.205721	0.67046	0.984516	0.296359	0.4	4.2804e-10	0.379313	7.39742e-16	0.434623	0.620209	0.531548	0.43791	0.60048	0.5	0.5	0.373466	0.615284	0.665203	0.5	0.46403
ENSG00000070614	chr5	149865381	149937773	NDST1	0.472009	0.801526	0.731707	0.255816	0.472028	0.598469	0.563807	0.545066	0.476703	0.575278	0.54923	0.565669	0.512824	0.40625	0.5	0.629621	0.586295	0.466698	0.64134	0.50981	0.746445	0.548286	0.573965	0.732147	0.483109	0.743896	0.350773	0.144765	0.664052	0.281209	0.571246	0.535714	0.0491499	0.302412	0.658164	0.439214	0.573294	0.567234	0.640723	0.769731	0.511215	0.434088	0.470245	0.646695	0.267607
ENSG00000070718	chr8	42010464	42029191	AP3M2	0.5	0.24023	0.210201	0.350603	0.114293	0.673371	0.424154	0.532374	0.0958213	0.853017	0.619144	0.886948	0.528446	0.136143	0.5	0.132572	0.0659383	0.5	0.409229	0.638121	0.379107	0.42858	0.521963	0.420402	0.5	0.22899	0.60704	0.5	0.842257	0.435536	0.271262	0.19354	8.1168e-05	0.411336	0.264546	0.624976	0.535339	0.5	0.362277	0.379748	0.360196	0.241848	0.391684	0.5	6.17372e-16
ENSG00000070814	chr5	149737202	149779871	TCOF1	0.471311	0.581947	0.475701	0.666058	0.533644	0.369626	0.363714	0.517251	0.5	0.393436	0.414588	0.435688	0.727865	0.312956	0.480716	0.487777	0.306283	0.0441497	0.334682	0.634166	0.369779	0.912038	0.904941	0.269708	0.600138	0.462688	0.692049	0.579358	0.145425	0.299522	0.420729	0.465014	0.5	0.76074	0.344805	0.681214	0.32351	0.615289	0.499979	0.629024	0.367543	0.255512	0.388056	0.395319	0.381555
ENSG00000070882	chr7	24836158	25021253	OSBPL3	0.113722	0.740923	0.143112	0.8187	0.63517	0.672638	0.184516	0.702641	0.397572	0.770214	0.927919	0.911968	0.600599	0.413897	0.768627	0.287265	0.507064	0.802267	0.652332	0.358908	0.256145	0.658557	0.358902	0.231818	0.460788	0.666122	0.460438	0.33335	0.547392	0.192464	0.467146	0.345949	0.739758	0.278469	0.820101	0.0648685	0.727418	0.461912	0.33211	0.294313	0.672496	0.656554	0.267147	0.838127	0.583626
ENSG00000071242	chr6	166822852	167319939	RPS6KA2	0.546972	0.440011	0.363659	0.6856	0.595263	0.709844	0.825993	0.559592	0.939407	0.555553	0.496235	0.512179	0.538745	0.856895	0.526154	0.687618	0.715817	0.214521	0.565234	0.200002	0.699162	0.657131	0.783326	0.613352	0.810943	0.845694	0.815804	0.444507	0.39277	0.370729	0.726756	0.87923	0.5	0.425599	0.448604	0.237977	0.562661	0.318137	0.758284	0.644049	0.487184	0.461352	0.518148	0.666694	0.38215
ENSG00000071462	chr7	73097355	73119491	WBSCR22	0.451104	0.5	0.957284	0.857086	0.5	0.5	0.271401	0.0444817	0.779452	0.491149	0.666593	0.267169	0.332692	0.378859	0.536023	0.552647	0.355926	0.519419	0.404773	0.841701	0.992373	0.359184	0.996965	0.714784	0.536673	0.240526	0.386164	0.671444	0.428836	0.677227	0.5	0.452565	0.839297	0.756201	0.265594	0.389151	0.700796	0.5	0.558917	0.457881	0.311099	0.705392	0.580487	0.5	0.556853
ENSG00000071537	chr14	81937893	82000205	SEL1L	0.642598	0.799845	0.714098	0.0144909	0.595349	0.874973	0.370348	0.5	0.817528	0.988732	0.543238	0.624998	0.0569767	0.852227	0.0776137	0.304376	0.420251	0.5	0.143829	0.272767	0.555478	0.87533	0.619033	0.713543	0.241401	0.0497961	0.00751977	0.955669	0.0161434	0.5	0.741935	0.227529	0.361704	0.584077	0.351807	0.344207	0.148744	0.860398	0.5	0.412402	0.764807	0.293462	0.65399	0.617858	0.769199
ENSG00000071539	chr5	892758	919472	TRIP13	0.679097	0.333154	0.542042	0.40051	0.439323	0.341352	0.382529	0.58785	0.749757	0.104795	0.949608	0.432519	0.426844	0.5	0.6223	0.55165	0.285731	0.408355	0.499987	0.427073	0.510427	0.363569	0.610062	0.401816	0.260398	0.31398	0.459822	0.518557	0.618695	0.489077	0.403846	0.454436	0.762431	0.312058	0.78759	0.449349	0.374765	0.611568	0.347421	0.42673	0.329754	0.342113	0.468861	0.504792	0.393946
ENSG00000071794	chr3	148747914	148804341	HLTF	0.453985	0.428313	0.3168	0.960507	0.72927	0.651998	0.763539	0.284329	0.215893	0.0276465	0.759066	0.695507	0.611433	0.451887	0.487338	0.570457	0.0503545	0.291285	0.581395	0.341265	0.799294	0.671796	0.441798	0.362911	0.0760204	0.647296	0.370794	0.256746	0.846566	0.557918	0.403854	0.711897	0.964666	0.508266	0.569352	0.0141803	0.259545	0.315361	0.624379	0.608497	0.54046	0.445578	0.23673	0.393636	0.771446
ENSG00000071967	chr2	172378757	172414643	CYBRD1	0.793969	0.581142	0.654716	0.599425	0.59009	0.676014	0.7383	0.686708	0.419749	0.610169	0.585906	0.682381	0.817659	0.890323	0.80126	0.558726	0.449729	0.604463	0.381229	0.892321	0.679346	0.508987	0.682237	0.823884	0.245115	0.709	0.512986	0.627205	0.715489	0.636218	0.913634	0.937121	0.88684	0.443162	0.707465	0.236656	0.610914	0.37946	0.64086	0.639688	0.587322	0.802235	0.662863	0.731818	0.774965
ENSG00000071994	chr6	170884383	170893780	PDCD2	0.604657	0.324665	0.452313	0.536563	0.477177	0.414687	0.491672	0.484617	0.449619	0.327369	0.705066	0.386802	0.548337	0.577712	0.672138	0.487264	0.466726	0.457773	0.592214	0.457692	0.554131	0.579072	0.522031	0.501869	0.460371	0.336397	0.376754	0.473303	0.647255	0.459054	0.596464	0.305389	0.689578	0.458666	0.576799	0.410774	0.457908	0.160024	0.21116	0.685692	0.399415	0.385684	0.502801	0.66244	0.68178
ENSG00000072121	chr14	68194091	68283307	ZFYVE26	0.814141	0.275956	0.939307	0.859138	0.226138	0.63761	0.5	0.274968	0.988399	0.214819	0.197876	0.289592	0.897921	0.307665	0.5	0.770739	0.59362	0.696569	0.461323	0.676655	0.390503	0.774127	0.288976	5.99931e-05	0.737033	0.684264	0.695169	0.962306	0.273333	0.662592	0.5	0.55436	0.5	0.998907	0.567336	0.762406	0.305414	0.587518	0.359952	0.129317	0.561427	0.25922	0.362481	5.78907e-05	0.524151
ENSG00000072210	chr17	19551449	19580911	ALDH3A2	0.495453	0.37397	0.104905	0.466329	0.740477	0.417834	0.711718	0.841536	0.281859	0.708638	0.58976	0.0994138	0.0973898	0.253427	0.302681	0.392152	0.708898	0.727213	0.632296	0.194304	0.30853	0.0313279	0.206336	0.0973595	0.458351	0.113904	0.499999	0.294135	0.449806	0.380734	0.441146	0.499162	0.5	0.417259	0.67377	0.728602	0.526747	0.135557	0.198322	0.264376	0.499993	0.596812	0.301468	0.5	0.401424
ENSG00000072274	chr3	195754054	195809060	TFRC	0.5	0.654982	0.450523	0.60792	0.449126	0.563944	0.5	0.5	0.562818	0.476764	0.36114	0.402304	0.361995	0.541901	0.627468	0.815844	0.362597	0.609057	0.629595	0.417602	0.594705	0.423385	0.436012	0.661453	0.545301	0.390033	0.608872	0.586904	0.556156	0.449099	0.5	0.351398	0.928152	0.606273	0.24407	0.566926	0.407873	0.559766	0.696374	0.675143	0.447767	0.604466	0.375056	0.609295	0.567677
ENSG00000072756	chr3	3168600	3192563	TRNT1	0.37357	0.46724	5.67307e-19	0.76269	1.56675e-18	0.388343	0.645979	0.784912	0.143442	6.65883e-08	0.722194	0.499743	0.437499	0.0936911	0.0441341	0.865846	1.61569e-17	3.04768e-07	0.56212	0.449631	0.454544	0.914492	0.422417	0.666665	0.349749	0.289436	0.475055	0.818768	0.275127	0.198245	0.0508225	0.178566	0.615047	0.244122	0.556804	0.55574	0.898433	0.59371	0.408278	0.0993326	0.137555	0.865	1	0.264907	0.24135
ENSG00000072840	chr4	5712924	5830772	EVC	0.578877	0.54552	0.571868	0.696594	0.319732	0.4593	0.600468	0.771001	0.241264	0.836467	0.391007	0.176471	0.375187	0.676486	0.446761	0.457476	0.267912	0.657554	0.33622	0.722633	0.402333	0.220841	0.661124	0.359107	0.373965	0.516703	0.445901	0.953226	0.538934	0.520449	0.997075	0.526293	0.725489	0.504525	0.512063	0.161775	0.439167	0.363173	0.348715	0.579792	0.836596	0.712311	0.442457	0.543131	0.450115
ENSG00000073008	chr19	45147098	45166850	PVR	0.555528	0.265493	0.5	0.539696	0.229755	0.329946	0.203834	0.484141	0.580017	0.525395	0.397317	0.481298	0.45136	0.635249	0.679063	0.351867	0.406584	0.528776	0.654528	0.547918	0.380023	0.65688	0.889703	0.474684	0.469612	0.517107	0.567313	0.26102	0.350821	0.692508	0.151092	0.721856	0.899769	0.5	0.668593	0.241304	0.70111	0.574914	0.575002	0.637127	0.599599	0.412171	0.650204	0.165218	0.472974
ENSG00000073050	chr19	44047192	44084625	XRCC1	0.68791	0.451545	0.666256	0.0404506	4.21113e-06	0.781374	0.563385	0.749995	7.60243e-07	0.740824	0.0932045	0.27682	0.1595	0.545788	0.999955	0.526311	0.615385	0.129769	6.56404e-06	0.310975	0.142857	0.211726	0.135247	0.5	3.74289e-11	0.356513	0.475542	0.6875	0.146004	0.699991	0.345342	0.500001	0.857134	0.282585	0.717667	0.643126	0.5	0.592244	0.333331	0.29868	0.371143	0.0981631	0.665611	0.5	0.555548
ENSG00000073111	chr3	127317066	127341276	MCM2	0.694216	0.297629	0.754884	0.681372	0.481964	0.542991	0.430389	0.409948	0.67866	0.417345	0.404653	0.333511	0.475	0.479437	0.768347	0.289985	0.565997	0.691559	0.521269	0.354605	0.071964	0.476644	0.309345	0.374611	0.697804	0.976749	0.40334	0.617277	0.755817	0.544959	0.5	0.598923	0.641006	0.230719	0.403774	0.532416	0.5	0.706083	0.638703	0.802737	0.38131	0.549005	0.38588	0.537959	0.42989
ENSG00000073614	chr12	389295	498620	KDM5A	0.761395	0.5	0.213418	0.312281	0.403016	0.34535	0.497602	0.268184	0.686122	0.996374	0.469419	0.698206	0.539945	0.532482	0.468735	0.553614	0.709297	0.323786	0.199922	0.220912	0.228409	0.735119	0.219221	0.428289	0.246142	0.91175	0.34856	0.304309	0.605347	0.47021	0.878687	0.401202	0.662488	0.666491	0.52093	0.69073	0.131638	0.350646	0.441947	0.689475	0.487178	0.768166	0.494668	0.335534	0.337878
ENSG00000073921	chr11	85668727	85780924	PICALM	0.330808	0.610732	0.396107	0.193283	0.525044	0.509622	0.770164	0.532298	0.756631	0.565998	0.436887	0.586675	0.544573	0.431321	0.302787	0.486251	0.353277	0.711125	0.458611	0.675135	0.480429	0.54561	0.419524	0.532586	0.489774	0.661678	0.683765	0.579288	0.280626	0.45618	0.0413705	0.310768	0.638119	0.504967	0.391624	0.493925	0.402403	0.280113	0.178037	0.576411	0.519242	0.436108	0.41132	0.555315	0.646019
ENSG00000074416	chr3	127407909	127542051	MGLL	0.267174	0.494015	0.54715	0.210624	0.512811	0.114161	0.945281	0.550611	0.696324	0.776276	0.334119	0.281573	0.343699	0.367154	0.598149	0.468945	0.833333	0.752179	0.67942	0.053941	1	0.380376	0.756002	0.497269	0.332714	0.551314	0.695863	0.494745	0.451752	0.630052	0.199667	0.453087	0.538462	0.846605	0.396807	0.471496	0.628581	0.543727	0.926583	0.570293	0.528025	0.321046	0.52945	0.642299	0.403784
ENSG00000074527	chr12	96051583	96184930	NTN4	0.451337	0.383244	0.413077	0.288082	0.449074	0.730123	0.489682	0.451861	0.454806	0.38125	0.396338	0.290981	0.735509	0.490362	0.608488	0.300764	0.486895	0.272325	0.599361	0.749713	0.5	0.261582	0.729779	0.546486	0.435167	0.399784	0.216323	0.428001	0.403647	0.108087	0.815426	0.848755	0.640438	0.535926	0.476633	0.559357	0.43103	0.424792	0.386376	0.300552	0.568684	0.652433	0.428861	0.655533	0.380528
ENSG00000074695	chr18	56995055	57027194	LMAN1	0.879261	0.0628799	0.342103	0.5	0.4566	0.409479	0.5	0.749585	0.31788	0.636752	0.705213	0.323743	0.132733	0.429993	0.5	0.282847	0.0991226	0.640408	0.54365	0.315642	0.336483	0.852976	0.398014	0.418807	0.966246	0.610714	0.483976	0.100159	0.5	0.154153	0.690349	0.410768	0.334404	0.50031	0.612636	0.515596	0.468811	0.693325	0.797568	0.5	0.337437	0.591711	0.391757	0.183129	0.383582
ENSG00000074696	chr15	65822756	65870687	PTPLAD1	0.556332	0.432239	0.166667	0.5	0.571429	0.443637	0.411781	0.487454	0.478261	0.5	0.57732	0.465777	0.631579	0.671232	0.582524	0.5	0.310345	0.316467	0.5625	0.564706	0.423501	0.657569	0.457105	0.478873	0.508827	0.392453	0.610526	0.242857	0.582524	0.60293	0.345099	0.818176	0.521428	0.2	0.518519	0.48481	0.359387	0.621355	0.532224	0.533873	0.471722	0.48358	0.405541	0.833223	0.450721
ENSG00000074842	chr19	4641386	4670382	C19orf10	0.266667	0.722222	0.285714	0.578947	0.5	0.181818	0.571425	0.666667	0.56	0.756757	0.216216	0.605263	0.565028	0.8	0.625	0.333333	0.633333	0.714285	0.652174	0.636364	0.519231	0.47619	0.352941	0.428572	0.464286	0.452381	0.31579	0.333333	0.444444	0.5	0.378378	0.466667	0.709998	0.5	0.5	0.40045	0.384615	0.588235	0.45	0.133333	0.606061	0.361111	0.52381	0.416667	0.588235
ENSG00000075213	chr7	83585093	84122040	SEMA3A	0.623982	0.555528	0.183863	0.386994	0.324209	0.755659	0.54832	0.545455	1	0.49999	0.552896	0.502577	0.694633	0.63329	0.59593	0.828474	0.333048	0.357568	1	0.561143	0.270342	0.539856	0.143758	0.307695	0.203692	0.513423	0.224372	0.683925	0.211398	0.0691943	0.262422	0.211198	0.599881	0.729803	0.580638	0.869193	0.629579	0.65455	0.728631	0.0194763	0.332699	0.586821	0.300448	0.324432	0.25366
ENSG00000075391	chr1	178062864	178448644	RASAL2	0.343682	0.63633	0.529934	0.435318	0.471196	0.487406	0.399363	0.5	0.712053	0.648109	0.62024	0.602177	0.618151	0.771176	0.5	0.341832	0.375254	0.477733	0.31864	0.376166	0.676526	0.55049	0.632395	0.55875	0.58528	0.305085	0.355644	0.525639	0.540583	0.260711	0.753064	0.648692	0.279129	0.412725	0.467546	0.41519	0.638772	0.45535	0.44259	0.321329	0.40245	0.284042	0.554618	0.229098	0.380203
ENSG00000075568	chr2	98372799	98612388	TMEM131	0.232549	0.189392	0.718599	0.351411	0.312368	0.529215	0.39505	0.402785	0.813935	0.940646	0.625843	0.817809	0.683173	0.176484	0.88	0.717948	0.748501	0.390003	0.666666	0.444581	0.708331	0.878709	0.789557	0.441286	0.622681	0.456522	0.741379	0.999946	0.708224	0.359683	0.929686	0.598257	0.258102	0.335561	0.350159	0.547036	0.441611	0.110955	0.0167984	0.5	0.375001	0.452764	0.592904	0.25041	0.405893
ENSG00000075618	chr7	5632439	5646286	FSCN1	0.590907	0.384656	0.666675	0.5	0.636368	0.555556	0.5	0.55	0.363626	0.272736	0.423075	0.489361	0.380952	0.275008	0.428569	0.799989	0.409088	0.370343	0.525	0.466667	0.541667	0.842074	0.666668	0.730769	0.434782	0.470589	0.783783	0.464286	0.214318	0.545461	0.428573	0.399988	0.999998	0.666576	0.645161	0.600001	0.367344	0.749818	0.518519	0.442308	0.448978	0.779994	0.349995	0.620694	0.482759
ENSG00000075624	chr7	5566782	5603415	ACTB	0.54404	0.497251	0.506732	0.513983	0.472269	0.494663	0.489367	0.510614	0.515025	0.470168	0.479995	0.539098	0.517134	0.523753	0.549196	0.530297	0.457405	0.507369	0.507306	0.515548	0.578862	0.517312	0.53989	0.489981	0.520157	0.52663	0.50278	0.470823	0.487628	0.488268	0.537089	0.515535	0.481081	0.522981	0.48505	0.531375	0.554479	0.516355	0.525762	0.495723	0.528258	0.504897	0.488407	0.504803	0.505158
ENSG00000075711	chr3	196769431	197026171	DLG1	0.542721	0.653582	0.665178	0.461746	0.503583	0.544711	0.497334	0.748826	0.773726	0.63754	0.780579	0.488221	0.549707	0.571196	0.870273	0.73664	0.653164	0.689624	0.629095	0.472943	0.708608	0.583456	0.49377	0.633216	0.704177	0.575601	0.706081	0.461448	0.526834	0.564608	0.632587	0.619406	0.506517	0.613987	0.537632	0.441903	0.395885	0.544618	0.565498	0.617206	0.607664	0.579314	0.585537	0.528533	0.689718
ENSG00000075790	chr7	107220422	107269615	BCAP29	0.516012	0.524542	0.464041	0.5356	0.480893	0.539964	0.463389	0.458014	0.561029	0.455374	0.493982	0.469488	0.497049	0.5	0.477736	0.485814	0.449073	0.472288	0.507245	0.506824	0.517717	0.388689	0.498137	0.415671	0.470957	0.459307	0.512326	0.368336	0.516046	0.517299	0.466786	0.527894	0.456725	0.434936	0.513978	0.500001	0.5	0.494259	0.520044	0.472543	0.502559	0.554042	0.505227	0.432117	0.487468
ENSG00000075856	chr12	108916357	108955176	SART3	0.431806	0.743994	0.997728	0.5	0.333406	0.500593	0.429672	0.833199	0.725175	0.999991	0.58009	0.583422	0.523535	0.831705	0.992032	0.838214	0.5	0.14938	0.998294	0.0459744	0.901657	0.764463	0.167022	0.444322	0.696209	0.5	0.694061	0.5	0.536797	0.45143	0.666412	0.818148	0.973709	0.943111	0.660995	0.272524	0.294341	0.816807	0.5	0.5	0.999819	0.398714	0.56152	0.054614	0.039081
ENSG00000075945	chr1	169890467	170054349	KIFAP3	0.637938	0.5	0.68604	0.444444	0.5	0.92222	0.25	0.749891	1	0.5	0.5	0.248981	0.666667	4.7883e-15	0.295717	0.72973	NA	0.684211	0.333363	0.178571	0.5	0.173029	0.550619	0.799935	0.818952	0.594182	0.416661	1.61976e-12	0.142857	0.162593	1	0.814047	1	0.184479	0.5	0.5	NA	0.247648	0.799998	0.263526	0.375	1	0.837888	0.104839	0.272752
ENSG00000076356	chr1	208195587	208417665	PLXNA2	0.46341	0.199393	0.798448	0.997905	0.157703	0.777256	0.652661	0.166671	0.58382	0.5	0.180653	0.180593	0.439112	0.5	0.179957	0.421053	0.0040198	0.783481	0.902653	0.3083	0.5	0.153847	0.346493	0.384269	0.0671698	0.492181	0.545812	0.73087	0.636476	0.888888	0.5	0.749171	1	0.0462099	0.475384	0.618369	0.262086	0.561306	0.278928	0.480919	0.599631	0.177237	0.625079	0.788407	0.319416
ENSG00000076924	chr19	7684411	7694451	XAB2	0.5	0.997154	0.375	0.166669	0.428574	0.749956	0.375033	0.555556	0.251228	0.799993	0.340301	0.777777	0.400014	0.250011	0.599979	0.190476	2.91598e-06	0.624998	0.00971109	0.5	0.0142701	0.5	0.333336	0.994635	0.705874	0.263158	0.285718	0.764706	0.833319	0.250348	0.526315	0.68421	1	0.990215	0.5	0.666632	0.5	0.993857	0.250026	0.624994	0.5	0.5	0.979985	0.989476	0.500007
ENSG00000077044	chr2	234263153	234380750	DGKD	0.5	0.535697	0.328791	0.537518	0.6	0.418709	0.705052	1	0.663846	0.667627	0.757775	0.405373	0.337938	0.639756	0.54183	0.528289	0.514038	0.424651	0.543231	0.279898	0.160582	0.553504	0.612901	0.928209	0.542177	0.451326	0.818033	0.822204	0.51113	0.391237	0.63551	0.637483	1	0.166761	0.603629	0.329283	0.773988	0.588015	0.574033	0.516922	0.581491	0.676256	0.551663	0.404588	0.193115
ENSG00000077097	chr3	25639475	25706398	TOP2B	0.575017	0.421662	0.729023	0.548292	0.216204	0.697237	0.309829	0.573828	0.698957	0.317985	0.363995	0.669308	0.593752	0.766503	0.594532	0.628122	0.323769	0.274527	0.427199	0.352137	0.958688	0.666081	0.580383	0.572375	0.525668	0.599799	0.332544	0.192457	0.571374	0.551271	0.264657	0.058654	0.5	0.5	0.304762	0.630083	0.749562	0.758681	0.898597	0.675448	0.434569	0.626713	0.550568	0.132266	0.298992
ENSG00000077152	chr1	202300785	202311108	UBE2T	0.411765	0.387755	0.396226	0.392157	0.648649	0.377778	0.380952	0.310345	0.484848	0.242424	0.326087	0.290909	0.5	0.22	0.402778	0.25	0.304348	0.719298	0.435897	0.176471	0.592593	0.459459	0.585714	0.566265	0.666667	0.4	0.471698	0.241935	0.382716	0.304348	0.131579	0.5	0.394737	0.431373	0.489796	0.461538	0.647059	0.5	0.324324	0.431193	0.5	0.530303	0.456522	0.625	0.416667
ENSG00000078269	chr6	158402888	158520208	SYNJ2	0.610413	0.370129	0.488865	0.671101	0.5	0.41503	0.819466	0.747066	0.363955	0.467693	0.811668	0.590726	0.66962	0.538483	0.730574	0.286639	0.388661	0.559097	0.411171	0.768164	0.597531	0.744327	0.772837	0.60076	0.696448	0.521346	0.520826	0.313105	0.452905	0.84742	0.344826	0.35638	1	0.484202	0.700959	0.625874	0.856889	0.564822	0.559859	0.508484	0.711497	0.660396	0.562681	0.548193	0.629132
ENSG00000078674	chr8	17780349	17885478	PCM1	0.395938	0.557723	0.740537	0.394798	0.484553	0.278339	0.365883	0.508447	0.48626	0.422083	0.25668	0.733129	0.462906	0.36451	0.667956	0.513934	0.541498	0.429752	0.457738	0.272847	0.371272	0.603285	0.597637	0.458107	0.705999	0.59511	0.607988	0.386883	0.483541	0.507709	0.414189	0.359162	0.350739	0.349313	0.523397	0.448419	0.320294	0.475468	0.372998	0.53281	0.406255	0.583672	0.476271	0.570051	0.447257
ENSG00000079246	chr2	216972187	217071026	XRCC5	0.726393	0.38356	0.5	0.384435	0.344488	0.407466	0.65138	0.558103	0.576099	0.767796	0.707572	0.63468	0.561979	0.512915	0.578609	0.568138	0.450472	0.561235	0.370304	0.307331	0.590533	0.695177	0.46032	0.609133	0.288287	0.531107	0.376327	0.344032	0.566523	0.415004	0.508014	0.384986	0.695916	0.417385	0.525071	0.591165	0.455578	0.550205	0.592159	0.556883	0.490179	0.469027	0.621495	0.5	0.549019
ENSG00000079257	chr3	158363611	158390482	LXN	0.444444	0.888889	0.543839	0.714286	0.25	0.428571	0.846154	1	0.999893	1.87223e-05	0.380952	0.5	0.0544188	0.891892	0.935484	0.764706	0.997482	0.864865	1	0.5	0.648649	0.388889	0.291667	0.727273	0.833314	0.871795	0.409091	1	1	0.8	0.5	3.47139e-10	0.268293	1	0.25	1.65617e-06	0.8	0.999999	0.8	0.666666	0.909091	1	0.625	0.75	0.6
ENSG00000079308	chr2	218664512	218867718	TNS1	0.26986	0.593538	0.00292457	0.533265	0.668336	0.150736	0.386647	0.30125	0.532771	0.106043	0.202436	0.413906	0.383784	0.847581	0.660431	0.295216	0.915608	0.213142	0.291722	0.40302	0.611165	0.589429	0.782723	0.702131	0.237257	0.441517	0.84466	0.999998	0.720558	0.292876	0.5	0.199991	0.499347	0.370213	0.540125	0.491586	0.472243	0.298336	0.672877	0.150626	0.236155	0.292357	0.351524	0.651402	0.804732
ENSG00000079459	chr8	11653082	11696818	FDFT1	0.402088	0.432008	0.573566	0.511541	0.501028	0.692186	0.436112	0.63748	0.520569	0.488574	0.560799	0.621942	0.346934	0.416435	0.603402	0.710801	0.638266	0.769632	0.433159	0.457506	0.653419	0.520077	0.440258	0.196479	0.553663	0.497098	0.52082	0.305476	0.494216	0.499017	0.661435	0.270558	0.372795	0.477904	0.625139	0.642263	0.275259	0.423624	0.525362	0.485691	0.851998	0.569105	0.517766	0.628638	0.625615
ENSG00000079739	chr1	64058947	64125916	PGM1	0.333455	0.400044	0.335238	0.545435	0.201678	0.333379	0.428629	0.3	0.893428	0.5	0.652171	0.187545	0.799918	0.214433	0.384739	0.285723	0.5	0.999959	0.5	0.713806	0.583331	0.833333	0.416745	0.333354	0.970302	0.653795	4.02769e-07	0.363643	0.967533	0.00760522	0.916532	0.470588	0.999508	0.428572	0.856979	0.656245	0.571422	0.5	0.285816	0.599947	0.533333	0.666666	0.400165	0.5	0.363679
ENSG00000079785	chr2	15731302	15771235	DDX1	0.158974	0.985502	0.533333	0.52941	0.350535	0.388907	0.375438	0.598511	0.991511	0.970931	0.57138	0.421053	0.223229	0.5	0.4	0.618937	0.00503346	0.444494	0.704168	0.404624	0.74166	0.704246	0.541657	0.610814	0.82352	0.5	0.666662	0.0203128	0.943224	0.5	0.320071	0.849968	0.963955	0.428692	0.749479	0.333333	0.973152	0.820861	0.222351	0.63634	0.258067	0.187509	0.794598	0.375007	0.306245
ENSG00000079819	chr6	131160487	131384462	EPB41L2	0.397726	0.558176	0.804369	0.372432	0.598161	0.36699	0.657229	0.885693	0.686581	0.741892	0.296891	0.779175	0.69134	0.175265	0.597837	0.725097	0.728214	0.521698	0.71384	0.408124	0.517536	0.725029	0.419912	0.619081	0.435512	0.481085	0.630507	0.874709	0.534911	0.628982	0.795937	0.820298	0.778912	0.617591	0.499413	0.3543	0.749115	0.721548	0.0881899	0.438703	0.5	0.447895	0.595324	0.305146	0.60297
ENSG00000080345	chr2	152266397	152364527	RIF1	0.614059	0.661748	0.375288	0.480692	0.654529	0.341427	0.369559	0.654149	0.112984	0.728252	0.344006	0.560451	0.649602	0.254571	0.376487	0.44374	0.783947	0.756505	0.430806	0.192854	0.377796	0.482343	0.310531	0.717692	0.539293	0.27966	0.641246	0.849859	0.290638	0.577753	0.482591	0.872816	0.889855	0.420589	0.429668	0.462041	0.666223	0.273776	0.485084	0.388824	0.487844	0.716248	0.450518	0.407754	0.453637
ENSG00000080608	chr9	2720469	2844241	KIAA0020	0.807703	0.714286	0.3125	0.830997	0.6	0.170023	0.466667	0.267035	0.51703	0.777778	0.416667	0.625774	0.573986	0.438525	0.749989	0.344991	0.664714	0.40645	0.723633	0.465495	0.48663	0.454123	0.666667	0.7	0.233724	0.457143	0.383899	0.478261	0.198744	0.413707	0.810392	0.363636	0.5	0.545454	0.615385	0.689588	0.6119	0.400013	0.486008	0.7	0.460895	0.583333	0.610611	0.720184	0.374614
ENSG00000080819	chr3	98239976	98312567	CPOX	0.222222	0.352941	0.169877	0.405265	0.291667	0.5	0.2	0.25	0.42221	0.166667	0.204545	0.214286	0.5	0.138889	0.5	0.826923	0.130435	0.5	0.484848	0.235294	0.222222	0.157895	0.277778	0.75	0.473784	0.307228	0.3	0.692308	0.391304	0.5	0.0265487	0.484848	0.764706	0.5	0.46875	0.873965	0.698408	0.619048	0.3	0.705882	0.5	0.5	0.588235	0.764706	0.571429
ENSG00000080986	chr18	2571510	2616634	NDC80	0.632552	0.5	0.5	0.850151	0.5	0.805249	0.5	0.662206	0.249482	0.0231966	0.250171	0.371265	0.967669	0.870276	0.551227	0.552176	0.5	0.445522	0.564155	0.126074	0.5	0.0396185	0.362923	0.650323	0.363637	0.545426	0.773373	0.653267	0.412362	0.468709	0.5	0.163812	0.743224	0.5	0.5	0.880426	0.582122	0.5	0.82239	0.395002	0.5	0.212813	0.5	0.552171	0.385793
ENSG00000081320	chr2	196998290	197041227	STK17B	0.806834	0.897676	0.288584	0.59182	0.67642	0.214578	0.562063	0.082605	0.230769	0.724837	1	0.245228	0.33985	0.517557	0.828804	0.446975	0.818182	0.42894	0.504277	0.607734	0.687366	0.266607	0.607381	0.344828	0.899271	0.619048	0.548531	0.60193	0.712311	0.513514	0.34	0.503573	0.375	0.209209	0.535745	0.315186	0.757281	0.750289	0.334656	0.214286	1	0.407753	0.609484	0.097561	0.250008
ENSG00000081721	chr1	161719548	161727028	DUSP12	0.4	0.0381385	0.999997	0.95189	0.197595	0.289775	0.722222	0.153846	2.50939e-05	0.519523	7.35295e-14	0.822076	0.259259	0.888878	0.571417	0.588235	0.948192	0.3125	0.2	0.666655	0.357143	0.605134	0.571428	0.414581	0.947368	0.2	0.571429	0.5	0.333333	0.329069	0.692308	0.434783	0.043578	0.141495	0.333334	0.625	0.250009	0.330909	0.428571	0.307692	0.75881	0.222222	0.166667	1.94289e-08	0.125
ENSG00000081791	chr5	141303373	141321612	KIAA0141	0.432556	0.803837	0.5	0.730664	0.430115	0.363491	0.615957	0.30132	0.458301	0.4843	0.611637	0.723033	0.542478	0.272946	0.926977	0.437607	0.0356756	0.820598	0.464997	0.707866	0.277437	0.583119	0.759976	0.334451	0.0439217	0.742417	0.55863	0.395017	0.5	0.454357	0.640729	0.457507	0.937554	0.560962	0.58893	0.178281	0.479652	0.7682	0.425105	0.735314	0.418422	0.68338	0.339294	0.80343	0.789552
ENSG00000081923	chr18	55313658	55470333	ATP8B1	0.466685	0.200314	0.477277	0.37199	0.387879	0.422042	0.626913	0.448331	0.210964	0.450238	0.34941	0.527942	0.216725	0.0766979	0.771033	0.171535	0.604113	0.367063	0.5	0.518482	0.506525	0.619341	0.323821	0.000380466	0.727877	0.591558	0.5	0.295564	0.537419	0.634867	0.464311	0.742138	0.466676	0.642762	0.307797	0.532609	0.445969	0.592337	0.549809	0.614137	0.312623	0.436095	0.769123	0.614219	0.373541
ENSG00000082212	chr18	48405419	48474691	ME2	0.851623	0.5	0.538461	0.513432	0.565431	0.512222	0.548856	0.570672	0.209411	0.5	0.916649	0.581398	0.75	0.449793	0.510997	0.522922	0.771429	0.740741	0.61496	0.491149	0.639394	0.459084	0.461581	0.506338	0.5	0.345342	0.242143	0.221865	0.680714	0.414477	0.347968	0.339488	0.487805	0.567857	0.596686	0.389911	0.684375	0.346619	0.26449	0.477093	0.819177	0.371741	0.534994	0.999999	0.753025
ENSG00000082213	chr5	31532373	31555165	C5orf22	2.17509e-13	1	0.337258	0.235344	0.380293	0.0373903	0.38884	0.5	0.341392	NA	1	0.410131	0.689981	0.916761	0.543734	0.0263459	0.0895971	0.449304	0.421539	0.428379	0.000854432	0.665829	0.416308	0.329489	0.740401	0.730545	0.956278	0.0902887	0.882349	0.187305	0.830392	0.138819	0.350341	NA	0.345504	0.678104	0.678777	0.5	0.217523	0.296594	0.206682	NA	0.525092	0.813409	0.775289
ENSG00000082898	chr2	61704984	61765761	XPO1	0.594738	0.496875	0.435776	0.545772	0.567935	0.512366	0.613028	0.556118	0.525395	0.478727	0.483911	0.529422	0.544454	0.36225	0.449112	0.478405	0.496087	0.340071	0.573096	0.418265	0.482488	0.825502	0.575316	0.504145	0.399539	0.476242	0.332415	0.420372	0.433925	0.581462	0.513042	0.37407	0.441993	0.679566	0.415166	0.525601	0.61404	0.559352	0.538472	0.475107	0.58737	0.44161	0.593564	0.565426	0.545358
ENSG00000083168	chr8	41786997	41909508	KAT6A	0.777741	0.833189	0.538457	0.5	0.444237	0.388893	0.809711	0.0588773	0.260258	0.0836352	0.666659	0.642833	0.799045	0.409092	0.000919468	0.712885	0.584451	0.718035	0.404119	0.490576	0.699982	0.204001	0.489804	0.217042	0.23077	0.651903	0.845184	0.433341	0.630792	0.405923	0.9242	0.718298	0.5	0.0188055	0.940983	0.836849	0.745558	0.46191	0.888796	0.00494039	1.68864e-05	0.561213	0.341502	0.631564	0.642836
ENSG00000083444	chr1	11994262	12035595	PLOD1	0.458901	0.416269	0.3647	0.44	0.162562	0.770601	0.347317	0.817761	0.381986	0.375482	0.435316	0.211573	0.535205	0.635533	0.534211	0.470634	0.358055	0.401271	0.445256	0.246264	0.44608	0.409127	0.703184	0.51855	0.582675	0.271629	0.543535	0.382834	0.615105	0.433256	0.477305	0.388297	0.281516	0.522784	0.499999	0.504988	0.317293	0.408922	0.692167	0.473971	0.327488	0.483537	0.3975	0.690103	0.55891
ENSG00000083642	chr13	33160564	33352157	PDS5B	0.954364	0.867338	0.743211	0.47213	0.636364	0.212823	0.503664	0.45593	0.660708	0.348462	0.555474	0.347877	0.999494	0.418479	0.346154	0.00731107	0.705882	0.272522	0.289507	0.391251	0.16581	0.306295	0.748179	0.424568	0.974516	0.348448	0.332796	0.401477	0.750986	0.0430456	0.407517	0.600008	0.788268	0.735459	0.654547	0.0503966	0.000398569	0.491162	0.455825	0.533175	0.717236	0.661416	0.728519	0.6618	0.714405
ENSG00000083857	chr4	187508937	187647876	FAT1	0.364302	0.478494	0.624053	0.36735	0.548987	0.619475	0.332945	0.447518	0.356617	0.361466	0.689347	0.466841	0.316478	0.516123	0.552181	0.330566	0.634435	0.46057	0.419167	0.334327	0.549324	0.520443	0.44345	0.44498	0.556099	0.456578	0.539709	0.47344	0.482553	0.635558	0.632808	0.610011	0.314621	0.411103	0.505015	0.477706	0.471145	0.599015	0.382306	0.551382	0.47676	0.558689	0.278246	0.420986	0.430442
ENSG00000084090	chr2	96850597	96874563	STARD7	0.554823	0.588375	0.452108	0.502431	0.416568	0.415124	0.492972	0.481155	0.608835	0.569443	0.452023	0.423729	0.463482	0.576343	0.580161	0.509804	0.510638	0.414357	0.534634	0.734171	0.601942	0.547193	0.427238	0.473128	0.435913	0.39553	0.655367	0.408731	0.594696	0.390521	0.378142	0.619717	0.593072	0.513761	0.491425	0.496713	0.482867	0.485534	0.425985	0.475355	0.543292	0.524878	0.466666	0.584416	0.544742
ENSG00000084093	chr4	57774075	57802010	REST	0.52876	0.639274	0.53728	0.516712	0.645304	0.305506	0.31565	0.746473	0.758103	0.921053	0.564768	0.53846	0.965517	0.904762	0.5	0.759882	0.721095	0.689865	0.888869	0.856829	0.000148858	0.307692	0.250696	0.609635	0.461157	0.612539	0.285749	0.533939	0.249635	0.623324	0.378005	0.655587	0.6875	0.553622	0.28221	0.596808	0.235295	0.427815	0.44752	0.933333	0.564619	0.51729	0.456112	0.442262	0.42406
ENSG00000084112	chr12	109176466	109251366	SSH1	0.258641	0.07245	0.348565	0.562164	0.430085	0.555508	0.5	0.584647	0.548363	0.918628	0.826502	0.150356	0.228685	0.10166	0.211847	0.909124	0.0386998	0.929996	0.429442	0.5	0.244486	0.316816	0.66444	0.2499	0.320952	0.149456	0.00136283	0.0297919	0.772884	0.428342	0.5	0.386492	0.997514	0.225243	0.731293	0.144947	0.548662	0.371149	0.900882	0.560323	0.423372	0.475821	0.353192	0.5	0.559734
ENSG00000084733	chr2	26256976	26360323	RAB10	0.290736	0.5	0.538449	0.84449	0.636355	0.528639	0.400576	0.531472	0.312505	0.585826	0.511111	0.5	0.668357	0.932316	0.588666	0.338221	0.673711	0.884657	0.632482	0.646985	0.599834	0.5	0.692286	0.703515	0.575338	0.759132	0.624937	0.194824	0.272861	0.273042	0.657858	0.739204	0.820897	0.741234	0.5	0.666629	0.420251	0.286884	0.5	0.629562	0.400109	0.733085	0.742276	0.714105	0.466936
ENSG00000084754	chr2	26413504	26467594	HADHA	0.56413	0.705077	0.213396	0.488889	0.410256	0.537443	0.288001	0.565217	0.372356	0.526316	0.553398	0.412844	0.461538	0.592233	0.38255	0.645732	0.447761	0.591451	0.432327	0.516854	0.333333	0.413043	0.654545	0.265823	0.333273	0.41854	0.620253	0.413306	0.502139	0.277294	0.5	0.692897	0.554054	0.549061	0.529412	0.447368	0.44	0.601039	0.465517	0.52	0.395064	0.56338	0.288136	0.733333	0.463906
ENSG00000084774	chr2	27440258	27466811	CAD	0.774438	0.441029	0.367491	0.467196	0.459678	0.305238	0.499969	0.427252	0.524874	0.617301	0.523376	0.409775	0.532858	0.678903	0.423458	0.484894	0.485814	0.311854	0.419137	0.634384	0.34085	0.580931	0.232492	0.463083	0.668612	0.545672	0.804241	0.54339	0.567476	0.434444	0.312454	0.631153	0.537319	0.578351	0.558926	0.429879	0.517492	0.529716	0.553211	0.568359	0.642873	0.455965	0.457284	0.499992	0.52513
ENSG00000085231	chr5	68646811	68665840	TAF9	0.222819	0.170149	0.431925	0.545595	0.403427	0.373516	0.482321	0.389241	0.240123	0.392199	0.384129	0.409157	0.428224	0.485072	0.472429	0.528926	0.367532	0.569794	0.367393	0.400155	0.481801	0.531965	0.432942	0.539316	0.571115	0.548786	0.342075	0.609422	0.479629	0.451216	0.415724	0.240735	0.359934	0.228376	0.35701	0.665853	0.103457	0.353636	0.303517	0.45058	0.5	0.654106	0.532408	0.575283	0.428872
ENSG00000085449	chr2	224720433	224810104	WDFY1	0.768098	0.536507	0.676762	0.599398	0.727559	0.43792	0.346269	0.11243	0.550847	0.5	0.790238	0.5	0.63975	0.437306	0.68313	0.781761	0.792412	0.573373	0.501991	0.663512	0.907771	0.474541	0.768699	0.777791	0.767874	0.703878	0.5	0.340491	0.709782	0.5	0.542863	0.853999	0.998408	0.533791	0.565325	0.661743	0.720978	0.499921	0.239858	0.588604	0.504772	0.795788	0.5	0.427901	0.773188
ENSG00000085491	chr1	108676658	108743471	SLC25A24	0.294401	0.666632	0.67256	0.649996	0.608244	0.732226	0.336287	0.5	0.5	0.708306	0.0817962	0.88728	0.666251	0.999589	0.277862	0.64092	0.0666909	0.484849	0.137359	0.474715	0.5	0.286148	0.749935	0.714275	0.444447	0.20075	0.250099	2.93817e-05	0.991616	0.281644	0.69912	0.314728	0.42859	0.285805	0.619857	0.260668	0.282377	0.666137	0.593567	0.974333	0.817107	0.639367	0.251331	0.569101	0.920462
ENSG00000085719	chr8	87497059	87573726	CPNE3	0.583181	0.674969	0.39186	0.521736	0.540658	0.367859	0.609045	0.518861	0.481483	0.749983	0.884278	0.822476	0.5	0.510791	0.710371	0.596153	0.636342	0.827547	0.393521	0.357193	0.367205	0.446835	0.462883	0.687306	0.353839	0.395314	0.323639	0.554082	0.46344	0.568603	0.523357	0.80841	0.454885	0.569035	0.24843	0.432615	0.539905	0.588542	0.398004	0.67437	0.473685	0.554715	0.526309	0.359591	0.370821
ENSG00000085721	chr16	15153879	15188174	RRN3	3.08017e-05	0.199994	0.399385	0.350253	0.333539	0.461164	1.55578e-06	0.732307	0.58038	0.739714	0.456838	0.437451	0.277774	0.999629	0.541281	0.0939187	0.0714933	0.877362	0.769574	0.200333	0.275404	0.6632	0.929	0.813578	0.332889	0.70019	0.618822	0.849942	0.748	0.260755	0.447929	8.80158e-05	0.323835	0.700815	0.999158	0.634935	0.943311	0.399904	0.249019	0.281902	0.700568	0.698382	0.238743	0.464516	0.264128
ENSG00000085733	chr11	70244510	70282690	CTTN	0.467935	0.474866	0.456855	0.494822	0.412019	0.514787	0.620224	0.451764	0.382597	0.558839	0.493377	0.790235	0.538671	0.649097	0.659967	0.700117	0.468255	0.559318	0.486116	0.226118	0.370694	0.608224	0.400807	0.534979	0.339059	0.410543	0.520634	0.736418	0.591501	0.649189	0.978657	0.636411	0.423327	0.511016	0.551114	0.618247	0.404899	0.462621	0.507028	0.402144	0.496094	0.594296	0.476644	0.414031	0.315926
ENSG00000085832	chr1	51819935	51985000	EPS15	0.545452	0.664366	0.356252	0.458333	0.375908	0.490772	0.471559	0.544696	0.0922307	0.547596	0.650848	0.681818	0.544093	0.755923	0.488038	0.166963	0.127669	0.315768	0.284444	0.6157	0.222867	0.622673	0.48485	0.501824	0.583329	0.367819	0.216092	0.820838	0.349863	0.757719	0.532308	0.363952	0.940229	0.635554	0.374994	0.742673	0.565506	0.479254	0.381283	0.392079	0.341334	0.570582	0.75387	0.910315	0.422212
ENSG00000085982	chr2	234384166	234475428	USP40	0.5	0.272613	0.5	0.40791	0.6326	0.709181	0.739751	0.773515	0.660371	0.257791	0.345039	0.421474	0.458967	0.625148	0.210745	0.0816583	0.566381	0.541757	0.537925	0.717344	0.773907	0.573269	0.613229	0.396127	0.410057	0.40611	0.698941	0.534184	0.345422	0.377174	0.400106	1.08289e-06	0.320606	0.310694	0.522871	0.645826	0.427573	0.0365368	0.372578	0.70104	0.261466	0.256372	0.377436	0.361406	0.534493
ENSG00000085999	chr1	46713360	46744145	RAD54L	0.253219	0.740224	0.818521	0.655281	0.25906	0.399441	0.408632	0.878797	0.353993	0.705296	0.830297	0.402664	0.860008	0.786021	0.749286	0.811036	0.451012	0.651715	0.636142	0.562499	0.589386	0.814099	0.36	0.379601	0.361335	0.897381	0.777746	0.454829	0.367092	0.804723	0.938639	0.069146	0.286096	0.240278	0.6162	0.350684	0.811246	0.20109	0.878578	0.834066	0.544099	0.125898	0.277353	0.545453	0.666623
ENSG00000086015	chr1	46252659	46501796	MAST2	0.362968	0.544248	0.55175	0.499982	0.5	0.248125	0.636289	0.381176	0.384532	0.2	0.687533	0.615754	0.852038	0.429346	0.495283	0.355947	0.521264	0.272732	0.0840475	0.384979	0.058824	0.617216	0.0400013	0.576259	0.136375	0.244585	0.179826	0.0348453	0.500637	0.00783196	0.515772	0.561794	0.749999	0.473628	0.495049	0.551277	0.542134	0.416138	0.664775	0.665727	0.410241	0.267275	0.61403	0.328551	0.23064
ENSG00000086061	chr9	33025209	33039905	DNAJA1	0.5	0.536529	0.480979	0.462604	0.508005	0.661162	0.456309	0.71368	0.898509	0.0452544	0.687096	0.0776362	0.12448	0.57208	0.533049	0.10355	0.234077	0.203409	0.315881	0.13536	0.175268	0.202521	0.862611	0.487636	0.510218	0.307583	0.363855	0.5	0.545665	0.292381	0.0201227	0.266817	0.3666	0.278116	0.43479	0.196409	0.333333	0.0210093	0.2935	0.285761	0.557814	0.614455	2.85557e-05	0.44563	0.68366
ENSG00000086062	chr9	33104080	33167354	B4GALT1	0.520579	0.58898	0.5	0.550348	0.488889	0.670155	0.457478	0.534752	0.73571	0.52	0.545608	0.587234	0.621554	0.486111	0.468506	0.569722	0.476048	0.564211	0.529412	0.59896	0.547971	0.482251	0.588171	0.386364	0.624767	0.5	0.444444	0.704733	0.530377	0.534608	0.480803	0.820513	0.666628	0.558551	0.575247	0.417993	0.413777	0.3551	0.575978	0.541128	0.420178	0.4847	0.460297	0.654381	0.527651
ENSG00000086189	chr5	61683081	61699766	DIMT1	0.0263436	0.661386	0.520171	0.777779	0.606654	0.583798	0.600037	0.186717	0.183854	0.969161	0.445124	0.473048	0.321966	0.506036	0.300163	0.142674	0.707973	0.43729	0.289394	0.00220532	0.770064	0.501639	0.948833	0.0124402	0.932005	0.473889	0.683779	0.206952	0.307744	0.411763	0.848116	0.2	0.421542	0.344923	0.383416	0.35329	1.06534e-06	0.282781	0.361848	0.305325	0.331821	0.661118	0.368983	0.0424018	0.499744
ENSG00000086232	chr7	6061881	6098861	EIF2AK1	0.234635	0.436292	0.402091	0.256338	0.524522	0.498259	0.271956	0.784741	0.524207	0.444378	0.358799	0.404693	0.340623	0.277978	0.543071	0.418609	0.423701	0.476899	0.613456	0.167047	0.418905	0.776156	0.448576	0.150865	0.364195	0.57164	0.381559	0.49706	0.692574	0.298663	0.320009	0.395673	0.67801	0.239563	0.377841	0.47626	0.339789	0.584864	0.39576	0.494967	0.276702	0.306718	0.317576	0.094607	0.535959
ENSG00000086289	chr7	37723446	37991543	EPDR1	1	0.924645	1	1	1	1	1	1	1	NA	0.730769	0.944049	0.801147	1	0.751688	1	0.992805	1	1	1	1	1	0.851064	0.999902	1	1	0.647059	1	1	0.754774	1	1	0.5	1	1	1	1	1	0.663956	1	0.312996	0.5	1	1	1
ENSG00000086598	chr12	124069078	124083116	TMED2	0.339287	0.32067	0.5	0.49415	0.41986	0.470573	0.521714	0.691209	0.651423	0.585759	0.361332	0.319502	0.237149	0.435004	0.355216	0.395289	0.270386	0.5	0.457191	0.255803	0.591508	0.5	0.470609	0.511986	0.306536	0.466858	0.589121	0.541942	0.54064	0.677308	0.550706	0.671461	0.465933	0.164211	0.521899	0.632504	0.570813	0.23752	0.599208	0.401966	0.644333	0.668955	0.598942	0.478119	0.565021
ENSG00000086758	X	53559057	53713673	HUWE1	0.201223	0.278717	0.316697	0.271232	0.35822	0.309444	0.321852	0.337416	0.279949	0.298691	0.249603	0.240404	0.30077	0.287106	0.42901	0.252788	0.258942	0.400014	0.389301	0.229681	0.298917	0.322943	0.264347	0.260802	0.238043	0.293777	0.292361	0.337876	0.329448	0.295188	0.340015	0.321072	0.5	0.221585	0.318494	0.293196	0.346738	0.364341	0.229662	0.259367	0.31118	0.30868	0.220081	0.276333	0.25808
ENSG00000087074	chr19	49375649	49379314	PPP1R15A	0.352908	0.0085634	0.722848	0.0526357	0.842673	0.451091	0.979666	0.531033	0.970602	0.463266	0.335015	0.6	0.431416	0.977983	0.138966	0.611111	0.9	0.911116	0.999552	0.265359	0.333389	0.555957	0.689911	0.35048	0.470588	0.288784	0.0685307	0.539778	0.598912	0.369479	0.712664	0.345475	0.946415	0.540884	0.424585	0.266518	0.45388	0.439543	0.571428	0.5	0.56973	0.250004	0.78952	0.0377074	0.4375
ENSG00000087077	chr7	100464760	100471076	TRIP6	0.529467	0.694053	0.658462	0.726483	0.488501	0.381565	0.5	0.362618	0.435911	0.383333	0.520296	0.458333	0.402746	0.921551	0.318292	0.158613	0.46154	0.931015	1	0.602653	0.649897	0.25509	0.384615	0.5	0.676471	0.589324	0.342342	0.484349	0.546782	0.231288	0.984694	0.445632	0.95	0.728335	0.377241	0.39098	0.560772	0.5	0.666667	0.474457	0.38353	0.708333	0.39213	0.387021	0.452021
ENSG00000087087	chr7	100472733	100486285	SRRT	0.430591	0.328883	0.140762	0.377401	0.259754	0.299388	0.85223	0.36843	0.579433	0.770944	0.5	0.258601	0.769822	0.625159	0.637517	0.655233	0.39134	0.5	0.709504	0.370134	0.459699	0.308041	0.635306	0.548737	0.344366	0.373393	0.466791	0.638786	0.642667	0.377178	0.437829	0.424639	0.323339	0.439042	0.615658	0.730264	0.753009	0.574535	0.341895	0.690789	0.42267	0.431349	0.110085	0.5911	0.644619
ENSG00000087191	chr17	61904512	61909379	PSMC5	0.160347	0.333333	0.5	0.458554	0.400843	0.421053	0.769814	0.608667	0.889375	0.481437	0.451262	0.47458	0.530084	0.521657	0.357144	0.4	0.566038	0.378378	0.530506	0.428571	0.216816	0.45466	0.560301	0.341087	0.645833	0.318524	0.681913	0.243902	0.72671	0.473233	0.642105	0.342466	0.295457	0.653713	0.494683	0.429998	0.762605	0.654501	0.52851	0.559961	0.599229	0.417717	0.450261	0.592892	0.589197
ENSG00000087245	chr16	55423612	55540603	MMP2	0.587702	0.610802	0.626631	0.567728	0.542101	0.429991	0.558408	0.516513	0.573964	0.503384	0.47682	0.435921	0.60116	0.548111	0.536262	0.439903	0.54592	0.491787	0.442809	0.442181	0.472218	0.417888	0.542619	0.574833	0.389647	0.540596	0.363976	0.316922	0.465755	0.611378	0.55507	0.470944	0.556878	0.408306	0.488061	0.431686	0.466533	0.532382	0.473728	0.548804	0.417298	0.599468	0.497501	0.417828	0.535234
ENSG00000087253	chr16	55542910	55620582	LPCAT2	0.722756	0.16681	0.624136	0.604081	0.364782	0.5	0.00276162	0.540099	0.323902	0.0711288	0.561405	0.5	0.536162	0.794514	0.401725	0.635107	0.55151	0.272485	0.395697	0.259023	0.391271	0.237907	0.707834	0.352491	0.608711	0.601208	0.191063	0.364665	0.17519	0.622198	0.474066	0.292039	0.651179	0.336133	0.644636	0.5	0.202984	0.809194	0.210234	0.533073	0.702813	0.875409	0.363152	0.201178	0.425753
ENSG00000087263	chr16	56485402	56513012	OGFOD1	0.868157	0.218714	0.452458	0.538982	0.6	0.49646	0.440803	0.526213	0.768971	1.37128e-05	0.352214	0.109297	0.528414	0.304203	0.823117	0.710594	0.689595	0.639337	0.666133	0.600146	0.974145	0.388753	0.742139	0.626073	0.576097	0.713403	0.751673	0.181987	0.503546	0.674513	0.5	0.125967	0.848369	0.517024	0.429541	0.462558	0.472268	0.524967	0.644587	0.832199	0.600609	0.226356	0.273856	1.33252e-05	0.417052
ENSG00000087269	chr4	2939660	2965112	NOP14	0.363613	0.545574	0.555562	0.329235	0.377902	0.456403	0.501478	0.679614	0.0487606	0.271203	0.451101	0.250068	0.586915	0.564821	0.607713	0.560329	0.487259	0.542304	0.382809	0.250464	0.250111	0.596094	0.6166	0.722075	0.252142	0.347205	0.594942	0.539781	0.454369	0.624819	0.714537	0.349792	0.5	0.423364	0.519292	0.603128	0.532732	2.29352e-05	0.0248682	0.347456	0.516539	0.37405	0.787544	0.518966	0.39587
ENSG00000087274	chr4	2845584	2931803	ADD1	0.461749	0.442911	0.575115	0.485513	0.593326	0.627168	0.528656	0.408826	0.447188	0.619999	0.365183	0.576694	0.453729	0.434264	0.51848	0.485143	0.491591	0.481287	0.516708	0.490841	0.467124	0.525349	0.383642	0.460599	0.520946	0.544605	0.519495	0.566648	0.464457	0.611479	0.436748	0.301933	0.32421	0.556749	0.5309	0.40565	0.597401	0.317901	0.524676	0.517318	0.439877	0.51496	0.529968	0.5	0.37383
ENSG00000087303	chr14	52471521	52535712	NID2	0.482635	0.823948	0.456162	0.609386	0.317612	0.57176	0.696136	0.287307	0.390217	0.375001	0.413263	0.302389	0.518851	0.535086	0.445867	0.505749	0.572939	0.439159	0.437154	0.826419	0.427813	0.547964	0.465756	0.680124	0.500833	0.284778	0.427859	0.379386	0.439053	0.226159	0.750137	0.348276	0.395939	0.226494	0.427431	0.384675	0.406459	0.348877	0.537577	0.506265	0.391972	0.563066	0.452081	0.386026	0.570315
ENSG00000087470	chr12	32832134	32898486	DNM1L	0.429563	0.602928	0.721811	0.59607	0.618897	0.34692	0.564253	0.639535	0.654511	0.547261	0.495062	0.501693	0.516285	0.547162	0.458118	0.499128	0.288318	0.441466	0.503713	0.575933	0.411863	0.434264	0.420926	0.293507	0.500526	0.575383	0.378122	0.387223	0.485176	0.438551	0.444907	0.446874	0.531042	0.397673	0.513314	0.413301	0.487624	0.588363	0.548161	0.575054	0.438773	0.489752	0.561781	0.504545	0.637156
ENSG00000088205	chr2	118572226	118589955	DDX18	0.379121	0.641632	0.371546	0.397064	0.421053	0.430491	0.24387	0.532719	0.33234	0.392399	0.500604	0.590909	0.501599	0.49038	0.618971	0.444308	0.371429	0.288774	0.230877	0.479658	0.383652	0.642958	0.85085	0.577221	0.448212	0.262206	0.554615	0.484729	0.217137	0.665371	6.00991e-12	0.709517	0.596811	0.209713	0.313052	0.594431	0.64564	0.446052	0.260711	0.548674	0.660933	0.555623	0.389048	0.372105	0.347546
ENSG00000088448	chr13	111530887	111567416	ANKRD10	0.527478	0.515501	0.373751	0.553039	0.528484	0.576704	0.535902	0.548076	0.532232	0.5	0.512315	0.669549	0.644753	0.427539	0.385778	0.562064	0.67555	0.397164	0.548815	0.568449	0.298151	0.486651	0.313884	0.538792	0.556166	0.597765	0.481326	0.537797	0.576974	0.431651	0.350313	0.421977	0.605925	0.5866	0.316206	0.631812	0.531625	0.483187	0.531552	0.542266	0.508042	0.51329	0.534932	0.562464	0.470564
ENSG00000088812	chr20	3451687	3631769	ATRN	0.3136	0.631579	0.272728	0.368421	0.564059	0.461539	0.333333	0.297331	0.374857	0.38864	0.246114	0.554897	0.649957	0.794118	4.75432e-05	0.307369	0.612587	0.666667	0.37156	0.428936	0.748034	0.791928	0.727365	0.42083	0.185415	0.516401	0.370409	0.381456	0.218282	0.233681	1.06215e-07	0.566212	0.853659	0.275957	0.491828	0.466886	0.333333	0.625926	0.0454546	0.411933	0.56368	0.62637	0.828984	0.16521	0.339362
ENSG00000088832	chr20	1349622	1373806	FKBP1A	0.673812	0.535932	0.592	0.683022	0.497326	0.589306	0.442114	0.36017	0.446429	0.465627	0.686391	0.447572	0.566108	0.599078	0.704875	0.545212	0.50004	0.680193	0.567274	0.623413	0.581662	0.625167	0.575803	0.659738	0.477557	0.69162	0.619961	0.771052	0.403981	0.486431	0.685838	0.453532	0.2	0.677255	0.642724	0.620467	0.641681	0.607509	0.637931	0.621017	0.52747	0.636337	0.564779	0.446321	0.614459
ENSG00000088833	chr20	1422807	1454487	NSFL1C	0.495664	0.497884	0.249794	0.671967	0.543658	0.497278	0.462592	0.280322	0.640044	0.428572	0.826056	0.794955	0.217961	0.584006	0.685463	0.521609	0.307487	0.6763	0.557121	0.0298494	0.616352	0.33339	0.363532	0.4498	0.562659	0.592096	0.571444	0.222166	0.15731	0.470424	0.386174	0.442293	0.639604	0.328208	0.637256	0.257051	0.0155344	0.050208	0.505549	0.340942	0.370066	0.571437	0.560628	0.500506	0.74882
ENSG00000089006	chr20	17922241	17949623	SNX5	0.521118	0.5	0.5	0.486793	0.483291	0.452626	0.483214	0.567633	0.473092	0.380857	0.475979	0.53891	0.538138	0.39	0.484543	0.457756	0.546777	0.596912	0.568022	0.544179	0.5	0.619892	0.517719	0.458151	0.477838	0.487577	0.5	0.5	0.551065	0.47014	0.507147	0.573877	0.554353	0.512643	0.493585	0.466158	0.456441	0.524011	0.509621	0.494164	0.5	0.54522	0.605826	0.414117	0.540687
ENSG00000089063	chr20	5080486	5093749	TMEM230	0.181864	0.538449	0.352944	0.666491	0.500078	0.48354	0.518519	0.545455	0.125	0.444444	0.888889	0.307693	0.00356227	0.626866	0.755535	0.608696	0.699995	0.5	0.749988	0.559998	0.0714302	0.21053	0.238153	0.346169	0.5	0.785674	0.575757	0.1875	0.726956	0.647011	0.478261	0.333333	1.22857e-06	2.52179e-05	0.515151	0.666666	0.999784	0.999496	0.166676	0.428713	0.5	0.615384	0.466667	0.85712	0.730108
ENSG00000089094	chr12	121866900	122018920	KDM2B	0.438804	0.400016	0.341125	0.466668	0.319116	0.797088	0.835067	0.314481	0.450037	0.549574	0.456583	0.598023	0.714376	0.375595	0.546648	0.121044	0.219226	0.222235	0.378678	0.514087	0.597579	0.179367	0.75	0.0511736	0.790536	0.365101	0.585113	1	0.814156	0.213416	0.537345	0.545848	0.911765	0.474404	0.363596	0.169343	0.233044	0.930092	0.860246	0.872289	1	0.400069	0.52202	0.883114	0.428705
ENSG00000089280	chr16	31191431	31203127	FUS	0.418297	0.485326	0.407856	0.520592	0.551398	0.538444	0.522506	0.679527	0.458496	0.463359	0.622128	0.461954	0.51283	0.364167	0.556381	0.408908	0.522748	0.360454	0.519341	0.534324	0.415815	0.39399	0.483468	0.529792	0.674105	0.535469	0.445452	0.553135	0.551107	0.447798	0.804724	0.523541	0.533791	0.494153	0.58433	0.422017	0.573705	0.373885	0.680391	0.397613	0.363495	0.436112	0.493608	0.52565	0.560771
ENSG00000089327	chr19	35645633	35660786	FXYD5	0.467586	0.394545	0.349976	0.584987	0.55981	0.418293	0.398003	0.442466	0.58711	0.499978	0.364265	0.506738	0.45283	0.560245	0.482662	0.288136	0.202587	0.168565	0.37768	0.297067	0.555203	0.173636	0.391833	0.413395	0.492754	0.399718	0.471869	0.391488	0.455728	0.518519	0.365448	0.336695	0.347515	0.189501	0.629096	0.489581	0.361271	0.346584	0.488076	0.379261	0.50601	0.533147	0.368931	0.387887	0.371277
ENSG00000089685	chr17	76210267	76221717	BIRC5	0.193472	0.340236	0.267076	0.678925	0.239832	0.437459	0.447379	0.379415	0.52	0.302697	0.31346	0.4515	0.255344	0.494734	0.216589	0.449917	0.418128	0.1086	0.234681	0.413623	0.393983	0.361573	0.174856	0.356324	0.6667	0.309232	0.2999	0.337023	0.399369	0.397041	0.437664	0.178571	0.407194	0.460792	0.506187	0.437158	0.357652	0.406901	0.492496	0.504791	0.340272	0.331517	0.295844	0.310503	0.40575
ENSG00000089693	chr12	6857170	6876641	MLF2	0.359922	0.38069	0.532486	0.345855	0.616951	0.423707	0.425103	0.346288	0.427224	0.613029	0.692051	0.264264	0.747717	0.554386	0.330167	0.315203	0.373743	0.200072	0.409683	0.728975	0.359718	0.258185	0.20134	0.425274	0.643201	0.811907	0.666158	0.372005	0.209389	0.493667	0.412228	0.410925	0.999355	0.587789	0.64796	0.744907	0.427079	0.561157	0.599574	0.367628	0.722386	0.479598	0.417276	0.309804	0.702095
ENSG00000089775	chr14	64915824	64971931	ZBTB25	0.385779	0.390047	0.349801	0.0709387	0.544727	0.332885	0.271884	0.405434	1	0.503223	0.828103	0.232917	0.490984	0.619419	0.5	0.0814241	0.297231	0.300068	0.419131	0.5	0.59643	0.365041	0.560178	0.671119	0.000377038	0.869004	4.2373e-15	0.223139	0.437452	0.4064	0.882896	0.384101	0.720079	0.306298	0.592873	0.800931	0.766179	0.430907	0.413883	0.494725	0.469332	0.321891	0.554268	0.953802	0.601404
ENSG00000089902	chr14	103058998	103196913	RCOR1	1	0.125018	0.251348	0.343492	0.799792	0.5	0.400031	0.714286	0.444454	0.624947	0.353869	0.0153142	0.777777	0.727214	0.571428	0.333414	0.00418271	0.916152	0.666661	0.857141	0.5	0.0298699	0.779403	0.855221	0.300001	0.523809	0.384616	1	0.846152	0.979758	0.5	0.142896	0.999985	0.250329	0.571425	0.233445	0.000126232	0.833333	0.796835	0.642856	0.000829278	0.834571	0.666666	0.714236	0.254918
ENSG00000089916	chr14	76618259	76720685	GPATCH2L	0.216823	0.660882	0.25917	0.472765	0.63817	0.235918	0.730146	0.725761	0.245046	0.266748	0.682987	0.624425	0.500335	0.257683	0.379125	0.286596	0.452486	0.17946	0.35456	0.0752822	0.433796	0.571421	0.872292	0.469084	0.628991	0.459417	0.243412	0.423841	0.237937	0.382169	0.000620193	0.262973	0.112949	0.831704	0.526692	0.458935	0.388595	0.625451	0.559603	0.287609	0.392031	0.9658	0.694308	0.654367	0.728238
ENSG00000090006	chr19	41098789	41135725	LTBP4	0.516698	0.560481	0.346363	0.324197	0.515522	0.363532	0.325774	0.384388	0.40138	0.668703	0.612211	0.40401	0.389232	0.498728	0.639437	0.443245	0.588349	0.279446	0.547517	0.0417528	0.540709	0.247532	0.77532	0.579302	0.653741	0.51963	0.389272	0.444045	0.504477	0.490754	0.652219	0.495092	0.464107	0.916849	0.47554	0.457397	0.474791	0.373347	0.446714	0.407292	0.502508	0.58098	0.60042	0.533087	0.464945
ENSG00000090013	chr19	40953696	40971747	BLVRB	1	0.2	1	0.388605	0.2	0.444455	0.5	0.888889	0.777778	0.4375	0.168432	0.833333	0.5	0.555556	0.5	0.192308	1.96861e-05	0.6	0.0909091	0.529412	0.111111	0.428571	0.0833333	0.25	0.166667	0.909091	0.181818	0.222222	1	0.321429	0.111111	0.216216	2.1349e-22	0.5	0.25	0.545455	0.999997	1.03752e-06	0.294118	0.1875	0.307692	0.142857	0.428571	0.125	0.466667
ENSG00000090061	chr14	99947506	100001381	CCNK	0.5	0.544073	0.447584	0.999851	0.668512	0.44598	0.603194	0.619273	0.5	0.5	0.154037	0.112339	0.431399	0.63627	0.379563	0.380098	0.22258	0.100027	0.471931	0.69299	0.25	0.5	0.591762	0.39299	0.5	0.680111	0.432784	0.872387	0.420012	0.347053	0.362775	0.616842	0.5	0.419626	0.60933	0.576162	0.102776	0.910494	0.525004	0.658523	0.5	0.725009	0.836489	0.987753	0.564021
ENSG00000090372	chr19	47222764	47250251	STRN4	0.205916	0.961378	0.774979	0.5	0.267729	0.642388	0.768781	0.0399586	0.228276	0.315155	0.295316	0.408621	0.837402	0.445692	0.337587	0.23201	0.321306	0.197194	0.5	0.474238	0.594222	0.677223	0.279024	0.385786	0.163187	0.289229	0.141372	0.569381	0.564997	0.0691285	0.401337	0.697156	0.5	0.346031	0.29987	0.256497	0.353125	0.256272	0.395671	0.545582	0.357557	0.708678	0.254809	0.458757	0.359509
ENSG00000090432	chr1	20825943	20834654	MUL1	1	0.5	0.00116167	3.75237e-07	0.666667	0.2	0.75	0.857142	0.166667	0.571429	0.636364	0.00103669	0.999001	0.01434	0.444454	0.875	0.777778	1.37429e-09	0.368421	0.2	0.8125	0.5	0.769231	1	0.384615	0.642857	0.789474	3.44631e-08	1	0.0191674	2.06773e-13	0.5	0.666667	0.664499	0.400005	0.666667	0.333333	0.996871	0.999999	0.4	0.571428	0.166667	0.0122362	0.66463	0.333334
ENSG00000090612	chr12	133707570	133783698	ZNF268	0.696001	0.693239	5.1905e-05	0.584713	1.44711e-05	0.999765	0.28435	0.599433	1	0.451538	NA	0.301132	1	NA	0.196223	0.646312	1.11248e-13	0.661056	0.981864	1	1	0.5	NA	0.337473	0.27257	0.827494	1	0.462036	0.17719	0.5	0.381747	0.620658	0.179299	0.5	0.679529	0.776668	0.5	0.0515436	0.21076	0.455676	0.5	1.40471e-05	0.534877	0.145698	0.106401
ENSG00000090857	chr16	70147529	70195203	PDPR	0.494679	0.418212	0.303415	0.548497	0.714784	0.663605	0.531361	0.532255	0.537178	0.575905	0.398603	0.459913	0.31969	0.31945	0.813136	0.463524	0.318326	0.425125	0.575966	0.709772	0.592831	0.591443	0.804661	0.456668	0.630777	0.418924	0.509433	0.342199	0.923077	0.455749	0.72093	0.431756	0.48	0.225874	0.510824	0.491174	0.784362	0.512517	0.291588	0.35625	0.674352	0.411231	0.454976	0.50369	0.512119
ENSG00000090861	chr16	70286198	70323446	AARS	0.778825	0.654179	0.411766	0.507003	0.345349	0.629351	0.592182	0.427865	0.541667	0.810063	0.503188	0.598617	0.362412	0.578947	0.805313	0.461538	0.809099	0.130616	0.618722	0.593484	0.893996	0.595273	0.338717	0.501835	0.339926	0.627451	0.589744	0.333398	0.249307	0.660711	0.333402	0.333612	0.428558	0.666667	0.483871	0.497007	0.5	0.339916	0.461602	0.5	0.525784	0.647059	0.617263	0.346865	0.528657
ENSG00000090863	chr16	74485856	74641012	GLG1	0.635224	0.409672	0.579955	0.629383	0.587953	0.639981	0.458972	0.606855	0.492537	0.361061	0.511679	0.352793	0.536958	0.375845	0.277448	0.74024	0.341319	0.713358	0.651451	0.429489	0.486862	0.437517	0.430492	0.356539	0.596773	0.566077	0.771056	0.568257	0.309309	0.451813	0.506218	0.615157	0.474663	0.594007	0.557562	0.458031	0.388851	0.455357	0.379809	0.534889	0.623712	0.71458	0.534423	0.477668	0.374805
ENSG00000091136	chr7	107564244	107643700	LAMB1	0.57365	0.474064	0.66543	0.560539	0.42071	0.58328	0.805002	0.536697	0.624115	0.518721	0.594574	0.689292	0.698023	0.444022	0.557214	0.577152	0.579372	0.454291	0.57017	0.392629	0.333936	0.557169	0.742207	0.359038	0.543383	0.421682	0.531448	0.46147	0.674281	0.331882	0.597681	0.3214	0.258836	0.465144	0.419741	0.673386	0.597684	0.659403	0.269977	0.498628	0.5	0.710311	0.419078	0.417427	0.518302
ENSG00000091317	chr3	32522804	32544900	CMTM6	0.889653	0.208333	0.794747	0.558824	0.763894	0.272986	0.662954	0.671613	0.342105	0.609819	0.634615	0.543253	0.408145	0.379504	0.448277	0.558823	0.492222	0.599921	0.557647	0.708284	0.393822	0.636354	0.62069	0.551653	0.586206	0.387099	0.512956	0.387097	0.806451	0.08352	0.673076	0.446292	0.569444	0.548396	0.428576	0.581439	0.899999	0.606519	0.6	0.375005	0.699032	0.483873	0.621572	0.822274	0.999598
ENSG00000091409	chr2	173292082	173371181	ITGA6	0.653833	0.964338	0.139696	0.749999	0.369637	0.527465	0.563386	0.928767	0.34783	0.685598	0.458334	0.51578	0.584384	0.178377	0.451236	0.970989	0.712057	0.0469668	0.500047	0.467664	0.357187	0.395824	0.533307	0.832923	0.633317	0.760323	0.416668	0.999696	0.727265	0.487805	0.363676	0.750003	0.155883	0.663087	0.461542	0.905986	0.600408	0.714238	0.625001	0.798759	0.76985	0.439277	0.25826	0.583264	0.789459
ENSG00000091436	chr2	173940163	174132738	MLTK	0.433396	0.38946	0.226853	0.624377	0.866869	0.456484	0.739687	0.0974314	0.241081	0.665362	0.190879	0.344071	0.554359	0.219974	0.786926	0.139508	0.399749	0.567863	0.366846	0.595645	0.314994	0.76155	0.256328	0.856065	0.881856	0.570184	0.421349	0.685944	0.749197	0.161688	0.486815	0.343267	0.394024	0.371321	0.431831	0.35322	0.824944	0.469313	0.687822	0.406431	0.432743	0.262081	0.419711	0.57145	0.460846
ENSG00000091483	chr1	241660903	241683061	FH	0.642857	0.333492	0.473685	0.458865	0.624996	0.452382	0.921116	0.367162	0.333745	0.270154	0.518513	0.473734	0.42373	0.135488	0.335756	0.401299	0.198527	0.692067	0.754256	0.416941	0.5	0.571075	0.432433	0.69152	0.250008	0.518503	0.500003	0.562497	0.476274	0.438644	0.765621	0.725443	0.99996	0.725385	0.666194	0.737178	0.409136	0.5	0.430458	0.500002	0.500002	0.757851	0.440695	0.250061	0.261046
ENSG00000091542	chr17	18086392	18113268	ALKBH5	0.714286	0.440993	0.724121	0.613636	0.400018	0.527272	0.595238	0.416667	0.441184	0.593736	0.34	0.5	0.862066	0.57646	0.360127	0.595744	0.354839	0.396552	0.454545	0.521739	0.648649	0.395063	0.646154	0.402299	0.145455	0.588235	0.25	0.242424	0.645161	0.5	0.200008	0.508124	0.665562	0.482759	0.392862	0.653846	0.461539	0.538454	0.47369	0.404494	0.351853	0.359379	0.536584	0.631818	0.282609
ENSG00000091592	chr17	5402747	5522744	NLRP1	0.977582	0.987815	0.666347	0.718864	0.0729386	0.996783	0.628947	0.313636	0.642765	0.22526	0.6139	0.5	0.692308	0.605554	1.15129e-30	0.376769	0.0105436	0.344508	1.12988e-12	0.5	0.50788	0.850186	0.466667	0.888889	0.215213	0.862293	0.857143	0.2	0.999999	0.0602285	0.898004	0.995938	0.994573	0.499995	0.5	0.21159	0.11848	0.744888	0.0552867	0.361679	0.825036	0.656285	0.13656	0.993447	0.613336
ENSG00000091656	chr8	77593454	77779521	ZFHX4	0.918739	0.716326	0.807886	0.996777	0.677785	0.823113	0.321489	0.229108	0.453911	0.5	0.574884	0.123594	0.555804	0.869148	0.390365	0.571069	0.848158	0.698479	0.855621	0.836575	0.60309	0.602953	0.500372	0.823385	0.787585	0.996525	0.321389	0.80918	0.436182	0.194776	0.829551	0.723294	0.5	0.9431	0.684896	0.679842	0.874128	0.689207	0.316879	0.647193	0.5	0.764651	0.5	0.557378	0.874787
ENSG00000092094	chr14	20914570	20923264	OSGEP	0.313265	0.603726	0.745998	0.273635	0.380517	0.545473	0.481923	0.817776	0.416871	0.472326	0.00334774	0.368499	0.279918	0.336602	0.815717	0.0478083	0.813761	0.355668	0.189889	0.364437	0.739784	0.724924	0.302145	0.103649	0.537385	0.382345	0.982119	6.13501e-10	0.439283	0.434524	0.987688	0.405902	0.160327	0.405859	0.503549	0.37085	0.139013	0.200185	0.553401	0.350843	0.194868	0.454034	0.106169	0.551704	0.389967
ENSG00000092201	chr14	21819631	21852425	SUPT16H	0.560055	0.537076	0.645362	0.58309	0.506082	0.564425	0.354239	0.523592	0.530567	0.450823	0.63611	0.583335	0.507925	0.585336	0.392509	0.473108	0.623178	0.665143	0.477876	0.584514	0.702504	0.628904	0.504312	0.394616	0.555558	0.520635	0.639595	0.537685	0.354614	0.626784	0.720694	0.448177	7.35848e-05	0.524172	0.524934	0.446868	0.550424	0.650887	0.667343	0.456795	0.138799	0.57845	0.454638	0.48455	0.460415
ENSG00000092439	chr15	50844670	50979012	TRPM7	0.141949	0.554225	0.609117	0.789619	0.55403	0.559496	0.254604	0.533541	0.833033	0.270986	0.636873	0.539117	0.63354	0.524429	0.476415	0.658489	0.59067	0.71452	0.410484	0.297297	0.409702	0.800462	0.374418	0.309861	0.999747	0.483907	0.25852	0.45742	0.606816	0.664339	0.668906	0.707423	0.129339	0.51778	0.718014	0.307662	0.362631	0.745289	0.650186	0.460643	0.589185	0.689766	0.250528	0.330949	0.172922
ENSG00000092964	chr8	26371791	26515694	DPYSL2	0.716216	0.536232	0.556407	0.4	0.58427	0.4	0.376565	0.707316	0.456311	0.627439	0.433065	0.589041	0.743353	0.396227	0.477341	0.615941	0.601852	0.511111	0.574803	0.186047	0.417394	0.654135	0.321053	0.620253	0.483146	0.647887	0.750948	0.411291	0.6	0.54955	0.635659	0.488372	0.426045	0.442311	0.382874	0.435485	0.596609	0.470825	0.456897	0.576267	0.534304	0.54	0.588235	0.328487	0.504445
ENSG00000093000	chr22	45559722	45583896	NUP50	0.585991	0.483963	0.526084	0.529275	0.551945	0.508728	0.510279	0.625169	0.238742	0.408309	0.435224	0.317725	0.563492	0.233129	0.474991	0.40325	0.662112	0.263912	0.508371	0.427443	0.393808	0.581597	0.433246	0.676664	0.625455	0.574062	0.279661	0.825688	0.433339	0.611296	0.330611	0.484842	0.593985	0.679005	0.594204	0.519625	0.326821	0.506735	0.575734	0.378585	0.592484	0.434782	0.370605	0.555848	0.473246
ENSG00000093009	chr22	19466982	19508135	CDC45	0.732661	0.610068	0.376387	0.706966	0.5	0.637039	0.45408	0.647054	0.52701	0.782608	0.574296	0.564517	0.483677	0.280079	0.684718	0.355197	0.372888	0.00696834	0.5	0.580642	0.53755	0.640267	0.350574	0.410103	0.373614	0.684717	0.607637	0.941913	0.657059	0.423315	0.855037	0.554718	0.296556	0.643055	0.639547	0.5	0.658499	0.5	0.432638	0.459443	0.548241	0.609203	0.264922	0.90183	0.256651
ENSG00000093010	chr22	19929130	19957498	COMT	0.752228	0.524593	0.55487	0.511826	0.623819	0.449703	0.499452	0.735159	0.375133	0.613422	0.760186	0.540178	0.630272	0.531611	0.499808	0.628523	0.272454	0.521321	0.388363	0.485351	0.468777	0.581905	0.371178	0.590611	0.519599	0.447645	0.522805	0.767161	0.310513	0.525509	0.415929	0.50802	0.437416	0.475258	0.671328	0.515654	0.428587	0.307214	0.493828	0.531897	0.542056	0.680563	0.526398	0.335514	0.376271
ENSG00000093144	chr6	127609855	127664754	ECHDC1	0.99993	0.901328	0.736102	0.573026	0.631041	0.520896	0.634002	0.839723	0.713866	0.497711	0.36022	0.181819	0.191348	0.366436	0.599971	0.70327	0.373274	0.446149	0.464806	0.24637	0.435675	0.433894	0.299154	0.777346	0.462537	0.645201	0.892961	0.241054	0.603568	0.441175	0.439438	0.354664	0.92823	0.5	0.325491	0.39207	0.328512	0.777297	0.785714	0.351963	0.700463	0.163978	0.336565	0.239922	0.540777
ENSG00000093183	chr3	42589461	42642572	SEC22C	0.23804	0.517877	0.885576	0.362538	0.704022	0.884469	0.436863	0.203987	0.307348	0.2994	0.139753	0.682212	0.706562	0.556506	0.462178	0.785331	0.370613	0.802997	0.0291877	0.5	0.716215	0.62331	0.300798	0.63154	0.700486	0.361932	0.776478	0.107638	0.367793	0.85318	0.00255623	0.47131	0.304097	0.85092	0.541396	0.912366	0.557467	0.532801	0.468867	0.768263	0.43668	0.132465	0.125865	0.0478838	0.584427
ENSG00000094804	chr17	38443885	38459171	CDC6	0.659653	0.651896	0.636359	0.310267	0.833977	0.685713	0.628718	0.355809	0.587648	0.0955886	0.115385	0.548133	0.638431	0.0303175	0.536664	0.3	0.277788	0.564646	0.369315	0.112139	0.446444	0.748006	0.662433	0.433804	0.325247	0.721071	0.698485	0.600797	0.554661	0.366888	0.517171	0.605671	0.613958	0.730626	0.526626	0.323922	0.674781	0.5	0.789971	0.416566	0.676706	0.62995	0.419492	0.570761	0.327546
ENSG00000094880	chr5	137523339	137549032	CDC23	0.7	0.649377	0.064558	0.5	0.769231	0.430877	0.781763	0.00686242	0.465784	0.659443	0.5	0.346128	0.486479	0.251919	0.6449	0.910797	0.5	0.78384	0.663555	0.92673	0.870554	0.11198	0.78272	0.57141	0.6875	0.76379	0.125877	0.3586	0.429676	0.694787	0.5	0.232952	0.538955	0.864535	0.904633	0.576754	0.564167	0.371702	0.439067	0.210596	0.400001	0.778417	0.993016	0.113905	0.540237
ENSG00000094916	chr12	54624724	54673886	CBX5	0.609494	0.53218	0.614453	0.560333	0.493093	0.59142	0.474086	0.670176	0.513017	0.529989	0.683358	0.422855	0.531402	0.403234	0.369949	0.285073	0.609638	0.298671	0.689967	0.475542	0.349923	0.460872	0.5	0.457002	0.57114	0.369273	0.239701	0.363369	0.546441	0.58436	0.15591	0.392108	0.540241	0.613862	0.416559	0.508697	0.712229	0.674356	0.433013	0.507838	0.405999	0.462799	0.44711	0.42653	0.5
ENSG00000095139	chr11	118443105	118473748	ARCN1	0.540088	0.485764	0.582835	0.430785	0.454348	0.61217	0.481729	0.340566	0.434783	0.660694	0.232554	0.580767	0.679745	0.545787	0.616868	0.367077	0.400151	0.439902	0.460685	0.518519	0.6063	0.5563	0.557117	0.698159	0.352527	0.454044	0.579463	0.558036	0.373313	0.74467	0.434947	0.653176	0.398928	0.419523	0.579145	0.326066	0.30467	0.583702	0.447139	0.374251	0.615588	0.643044	0.442998	0.28837	0.549628
ENSG00000095319	chr9	131709978	131769375	NUP188	0.449734	0.355197	0.380915	0.307244	0.703825	0.362183	0.664872	0.540021	0.54677	0.5	0.275881	0.317758	0.675261	0.421444	0.436429	0.532682	0.238512	0.413813	0.52664	0.365562	0.542554	0.46967	0.933745	0.672132	0.844793	0.518598	0.541153	0.84673	0.14625	0.407905	0.744837	0.390174	0.5	0.623517	0.649197	0.351234	0.324844	0.590515	0.617428	0.455431	0.326034	0.755685	0.69251	0.5	0.428154
ENSG00000095383	chr9	100961311	101017915	TBC1D2	0.138794	0.5	0.412657	0.325929	0.416077	0.18056	0.302527	0.301927	0.264886	0.398666	0.188186	0.403075	0.80719	0.383603	0.338109	0.5	0.218218	0.5	0.0997343	0.710377	0.181725	0.870289	0.213407	0.756372	0.747879	0.589272	0.376122	0.0602671	0.559484	0.515569	0.83888	0.364516	0.956928	0.269601	0.285718	0.640102	0.135045	0.483129	0.488881	0.291877	0.227276	0.596135	0.437011	0.271899	0.515803
ENSG00000095906	chr16	1832902	1839192	NUBP2	0.289006	0.226943	0.499963	0.35177	0.646687	0.600048	0.637362	0.799975	0.526776	0.380607	0.67402	0.463116	0.923077	0.133331	0.932264	0.218169	0.576343	0.220402	0.122435	0.405005	0.531605	0.5	0.929727	0.84842	0.868836	0.617954	0.100052	0.769316	0.627672	0.5	0.749997	0.48968	0.5	0.255167	0.848809	0.852329	0.5	0.653922	0.0210237	0.531832	0.612867	0.462482	0.796338	0.922822	0.69859
ENSG00000096093	chr6	52285106	52387892	EFHC1	0.335102	0.965713	0.501992	0.997644	0.53813	0.259394	0.857124	0.220128	0.204382	0.5	0.106671	0.250033	0.28683	0.400662	0.861778	0.930571	0.425315	0.594563	0.375175	0.995754	0.177527	0.346368	0.336547	0.498217	0.54591	1	1.13746e-05	0.423614	0.92793	0.0926565	0.207464	0.5	1.34936e-07	0.0687591	0.799115	0.996764	0.942555	0.337484	0.59564	0.687442	0.128078	0.000475203	0.5	0.5	0.690799
ENSG00000096384	chr6	44214824	44221620	HSP90AB1	0.528733	0.522192	0.525594	0.522122	0.485916	0.517314	0.606645	0.407245	0.470002	0.41301	0.404064	0.56818	0.492665	0.599703	0.514035	0.598331	0.357787	0.532856	0.455886	0.446668	0.515653	0.420759	0.44189	0.438098	0.479327	0.434251	0.550302	0.508076	0.540795	0.448154	0.461024	0.987821	0.524002	0.507999	0.599994	0.559517	0.483518	0.541458	0.549415	0.440134	0.512604	0.542132	0.498039	0.488829	0.499999
ENSG00000096433	chr6	33588142	33664351	ITPR3	0.701765	0.243103	0.52377	0.590484	0.744699	0.5586	0.354844	0.51345	0.353043	0.391486	0.5426	0.446358	0.732294	0.356673	0.998822	0.697718	0.632321	0.818101	0.78648	0.258782	0.206529	0.62447	0.348469	0.551248	0.292735	0.518517	0.46577	0.712024	0.595094	0.612414	0.333551	0.97347	0.817878	0.451253	0.468764	0.553826	0.565987	0.653087	0.384623	0.475003	0.505376	0.481502	0.419669	0.642856	0.279279
ENSG00000096696	chr6	7541808	7586950	DSP	0.00151312	0.22712	0.5	0.759403	0.445957	0.55514	0.171416	0.421254	0.5	0.683912	0.369525	0.554221	0.0750435	0.531216	0.874146	0.7958	0.684693	0.611052	0.5	0.785508	0.318566	0.883656	0.300005	0.481606	0.39952	0.414007	0.938973	0.5	0.5	0.167199	0.682515	0.983549	0.00604337	0.89302	0.36761	0.0942979	0.655852	0.5	0.354474	0.131658	0.31954	0.443278	0.5	0.22485	0.26619
ENSG00000097007	chr9	133589333	133763062	ABL1	0.703458	0.0856023	0.342946	0.594083	0.37046	0.5	0.318505	0.192457	0.263732	0.350058	0.426576	0.314454	0.5	0.292881	0.599889	0.404063	0.140749	0.122642	0.531768	0.452063	0.599273	0.402654	0.057971	0.629007	0.634934	0.5	0.5	0.480322	0.412091	0.317405	0.248682	0.172219	0.5	0.382874	0.236209	0.619287	0.650613	0.190577	0.280526	0.408113	0.43511	0.312849	0.615017	0.754874	0.5
ENSG00000099331	chr19	17186591	17325346	MYO9B	0.693012	0.424436	0.237714	0.691965	0.556444	0.406469	0.321476	0.712011	0.600314	0.543845	0.446037	0.380774	0.561671	0.652926	0.531508	0.682389	0.662238	0.420781	0.479133	0.71172	0.555656	0.361328	0.641095	0.498669	0.436033	0.278946	0.380953	0.761002	0.46533	0.337327	0.525769	0.578907	0.228812	0.587558	0.409056	0.527227	0.510552	0.479398	0.415496	0.514372	0.434443	0.549289	0.584266	0.462855	0.489491
ENSG00000099817	chr19	1086594	1095598	POLR2E	0.955915	0.386586	0.770962	0.354949	0.724966	0.592275	0.286231	0.499999	0.335953	0.5	0.550279	0.55555	0.791733	0.542429	0.372063	0.492265	0.68286	0.663387	0.366686	0.647059	0.918693	0.641696	0.999917	0.645629	0.645353	0.476207	0.439342	0.844675	0.444444	0.41732	8.55833e-05	0.773194	0.451965	0.918072	0.681925	0.570224	0.397388	0.818153	0.567458	0.57625	0.53011	0.391521	0.599457	0.578855	0.405868
ENSG00000099821	chr19	617223	633597	POLRMT	0.556113	0.174935	0.2	0.861749	0.322711	0.615383	0.5	0.4	0.625	0.83871	0.33798	0.949365	0.499905	0.625	0.00165391	0.333334	0.636364	0.600016	0.34576	0.106267	0.764707	0.700008	0.567457	0.551062	0.277778	0.274671	0.520268	0.623351	0.953713	0.837859	0.25	0.888889	0.5	0.749716	0.695099	0.637975	0.359656	0.345557	0.973665	0.757023	0.333333	0.571431	0.645816	0.2009	0.166666
ENSG00000099968	chr22	18111621	18213388	BCL2L13	0.798219	0.645097	0.102533	0.700919	0.419027	0.343998	0.799284	0.667308	0.852378	0.237739	0.529328	0.565444	0.0565855	0.5	0.638281	0.724522	0.262539	0.499552	0.653265	0.356078	0.0126748	0.601083	0.814772	0.521932	0.580976	0.343911	0.416957	0.186732	0.746423	0.627893	0.610921	0.872151	0.62791	0.506671	0.674757	0.795011	0.500002	0.623926	0.468334	0.587064	0.471994	0.83486	0.48863	0.453218	0.383923
ENSG00000100028	chr22	24951471	25005947	SNRPD3	0.411765	0.308083	0.303418	0.624308	0.499038	0.749073	0.561384	0.408095	0.614175	0.0747589	0.515721	0.674095	0.721077	0.767761	0.400668	0.582257	0.475568	0.599767	0.345679	0.318107	0.310668	0.416457	0.821176	0.493	0.745601	0.569193	0.833072	0.498913	0.860974	0.601291	0.296516	0.264192	0.301444	0.705896	0.729927	0.130417	0.645531	0.324317	0.465566	0.432513	0.266857	0.647312	0.669007	0.430467	0.745344
ENSG00000100129	chr22	38244875	38285414	EIF3L	0.73684	0.342884	0.269842	0.56814	0.543114	0.599318	0.509923	0.423537	0.528411	0.357103	0.561486	0.641012	0.478332	0.427052	0.338174	0.330154	0.600047	0.527226	0.42683	0.527554	0.586946	0.472022	0.615574	0.575329	0.662981	0.543689	0.584487	0.463627	0.664897	0.403038	0.50642	0.371901	0.56812	0.539136	0.322038	0.5	0.324135	0.474905	0.320829	0.531914	0.519281	0.457778	0.462459	0.537316	0.436007
ENSG00000100201	chr22	38879445	38903665	DDX17	0.450073	0.48961	0.5	0.5	0.51188	0.487759	0.528206	0.475509	0.509896	0.504248	0.485062	0.450599	0.510506	0.5	0.5	0.53471	0.5	0.5373	0.484427	0.526967	0.463559	0.5	0.523345	0.525279	0.515776	0.519533	0.523786	0.445209	0.480448	0.423597	0.45392	0.5	0.5	0.530561	0.47712	0.47393	0.55214	0.45405	0.505828	0.527801	0.445245	0.454016	0.508289	0.554389	0.530173
ENSG00000100220	chr22	32783569	32808242	RTCB	0.444444	0.375006	0.0625	0.736842	0.292697	0.5	0.671557	0.666667	0.375001	0.181818	0.8	0.642821	0.587528	0.741935	0.28	0.475995	0.541667	0.571428	0.666667	0.345465	0.48	0.473177	0.777725	0.192308	0.280702	0.516129	0.28	0.441176	0.336423	0.333861	0.083664	0.361111	0.344828	0.732336	0.486134	0.573791	0.535066	0.250192	0.5208	0.552119	0.111069	0.571428	0.466327	0.319346	0.666612
ENSG00000100225	chr22	32870663	32894818	FBXO7	0.625007	0.56	0.502955	0.580071	0.439941	0.653349	0.727266	0.588972	0.642816	0.566442	0.360016	0.583333	0.576582	0.484849	0.346744	0.805935	0.374929	0.576896	0.281275	0.314423	0.606802	0.423899	0.394459	0.627591	0.612905	0.649872	0.553098	0.271855	0.533313	0.115185	0.0499401	0.53853	0.0308572	0.41678	0.438991	0.263026	0.462785	0.673825	0.168207	0.380952	0.683852	0.666539	0.50277	0.285783	0.285714
ENSG00000100227	chr22	42979727	43010968	POLDIP3	0.639264	0.392852	0.523806	0.526316	0.5	0.293422	0.5	0.217593	0.303039	0.656987	0.464285	0.435812	0.78049	0.401024	0.639554	0.556472	0.54054	0.413791	0.654985	0.537497	0.882353	0.560005	0.84896	0.885173	0.570658	0.581396	0.583554	0.3625	0.423736	0.700009	0.289521	0.705877	0.829863	0.409112	0.708313	0.455853	0.563224	0.615603	0.660846	0.514954	0.430464	0.608617	0.345088	0.349146	0.154042
ENSG00000100243	chr22	43013846	43045574	CYB5R3	0.996414	0.615325	0.624764	0.659943	0.315799	0.183889	0.200714	0.402829	0.454975	0.663596	0.306821	0.53323	0.384884	0.5	0.250864	0.46224	0.445071	0.458581	0.642504	0.749709	0.5	0.499998	0.111085	0.581376	0.899662	0.5	0.207005	0.765438	0.143511	0.499991	0.768891	0.390212	0.64679	0.5	0.301777	0.444518	0.250156	0.990802	0.36146	0.300031	0.230635	0.624312	0.385002	0.375043	0.333773
ENSG00000100258	chr22	50941376	50946135	LMF2	0.611637	0.488668	0.443903	0.612247	0.407241	0.640037	0.439626	0.651269	0.62473	0.464454	0.550847	0.537123	0.577829	0.265455	0.399928	0.411755	0.607452	0.403253	0.491539	0.637862	0.439006	0.555387	0.524375	0.262714	0.624389	0.354797	0.61039	0.551413	0.647442	0.57638	0.727273	0.648495	0.553398	0.543135	0.58158	0.299407	0.523419	0.568065	0.662315	0.57711	0.641526	0.536629	0.559087	0.354855	0.476354
ENSG00000100281	chr22	35653445	35691800	HMGXB4	0.5	0.206088	0.454547	0.348657	0.48345	0.641302	0.659102	0.615385	0.181155	0.999549	0.831007	0.378322	0.190038	0.357436	0.281254	0.333333	0.599368	0.702409	0.427758	0.274069	0.605991	0.54268	1	0.557317	0.516897	0.503931	0.0323548	0.782609	0.429284	0.344828	0.767046	0.812236	1.08268e-05	0.340615	0.446726	0.443613	0.372291	0.732003	0.584145	0.616483	0.385165	0.455973	0.410584	0.593257	0.415085
ENSG00000100296	chr22	29901868	29951205	THOC5	0.189817	0.547835	0.829317	0.666058	0.48449	0.303928	0.694829	0.554555	0.393878	0.487137	0.915144	0.289154	0.711876	0.257589	0.714099	0.439528	0.607262	0.321384	0.666954	0.316117	0.526541	0.21009	0.696532	0.572227	0.645059	0.368404	0.739005	0.424365	0.199735	0.901668	0.473505	0.527245	0.888904	0.613271	0.265306	0.451905	0.45059	0.322318	0.585375	0.398375	0.782716	0.490948	0.209765	0.540302	0.713627
ENSG00000100297	chr22	35796056	35821423	MCM5	0.568525	0.573739	0.4245	0.379053	0.610262	0.587641	0.629942	0.592342	0.54147	0.353183	0.894767	0.419876	0.553265	0.609323	0.729001	0.30868	0.578178	0.317486	0.368158	0.643281	0.465837	0.48086	0.614202	0.53969	0.439333	0.387022	0.561819	0.290714	0.422483	0.578308	0.464438	0.403905	0.5	0.647517	0.54211	0.32659	0.466468	0.565768	0.371508	0.273397	0.511406	0.5	0.446501	0.385643	0.43671
ENSG00000100300	chr22	43547520	43559248	TSPO	0.475728	0.549924	0.435484	0.52	0.407692	0.364227	0.333333	0.413043	0.540881	0.430493	0.33557	0.463855	0.611111	0.512658	0.475	0.298429	0.459184	0.582748	0.481481	0.460432	0.338983	0.595238	0.384058	0.673554	0.445055	0.587549	0.262443	0.40103	0.4	0.294692	0.590909	0.45732	0.34375	0.195365	0.457143	0.558417	0.554826	0.424242	0.439024	0.442168	0.464286	0.573668	0.559055	0.244298	0.444075
ENSG00000100304	chr22	43562628	43583139	TTLL12	1	0.619048	0.00274947	0.84	0.785714	0.5	0.52381	0.555556	0.8125	0.454545	0.7	0.769231	0.666667	0.599998	0.5	0.575	0.777753	0.25	0.899999	0.395605	0.593444	0.593748	0.535714	0.391311	0.6	0.703704	0.85	0.44	0.52036	0.3237	0.445007	0.608696	9.6797e-08	0.405405	0.678571	0.916667	0.181819	0.571429	0.461538	0.423077	0.585161	0.692308	0.631579	0.857143	0.916646
ENSG00000100345	chr22	36677327	36784063	MYH9	0.493832	0.58753	0.590665	0.589966	0.460143	0.479052	0.5	0.534518	0.528574	0.523071	0.482517	0.509506	0.499315	0.536727	0.567944	0.492754	0.563621	0.465031	0.386352	0.511902	0.447144	0.467382	0.465063	0.573496	0.589858	0.526703	0.603865	0.559177	0.499797	0.487498	0.52249	0.491252	0.546218	0.46553	0.50088	0.49412	0.52431	0.51016	0.514832	0.512706	0.528565	0.555826	0.532121	0.555908	0.5
ENSG00000100347	chr22	44351301	44406411	SAMM50	0.589014	0.631092	0.555922	0.558362	0.384521	0.51545	0.479825	0.315447	0.0622045	5.03149e-44	0.888889	0.785714	0.531928	0.643288	0.148807	0.224664	0.406252	0.511628	0.481482	0.469101	0.61854	0.554312	0.662055	0.575832	0.442607	0.623249	0.584004	0.341229	0.449564	0.43718	0.379346	0.325127	0.452723	0.411765	0.449338	0.484849	0.699945	0.464963	0.353684	0.457261	0.695726	0.388164	0.61449	0.271199	0.499811
ENSG00000100380	chr22	41220539	41253026	ST13	0.307695	0.307917	0.423077	0.692271	0.272745	0.865446	0.333331	0.45441	0.214293	0.793483	0.980265	0.849631	0.856908	0.533456	0.5	0.101285	0.5	0.890267	0.749937	0.344829	0.183885	0.449249	0.860615	0.309947	0.25	0.472227	0.230621	0.5	0.808024	0.395305	0.794782	0.299559	0.982854	0.647058	0.592587	0.333634	0.499983	0.973605	0.428664	0.391378	0.571278	0.315813	0.710348	0.222578	0.636293
ENSG00000100401	chr22	41641615	41682255	RANGAP1	0.422796	0.598309	0.699886	0.26519	0.54717	0.465988	0.416261	0.531546	0.448654	0.495851	0.52622	0.428887	0.539831	0.526186	0.584624	0.542421	0.463415	0.270706	0.756098	0.703136	0.44698	0.445648	0.438169	0.549927	0.465158	0.455222	0.804135	0.482197	0.185095	0.475876	0.783333	0.506329	0.729508	0.351136	0.450556	0.500656	0.442142	0.532033	0.512047	0.480964	0.62291	0.730052	0.539889	0.520877	0.506249
ENSG00000100422	chr22	47080308	47134158	CERK	0.5	0.251091	0.217224	0.85592	0.583325	0.727028	0.641956	0.353335	0.5	0.5	0.416973	0.5	0.445304	0.538461	0.5	0.437628	0.892629	0.00219399	0.844614	0.663374	0.5625	0.429248	0.965918	0.556841	0.5	0.74978	0.0160474	0.5	0.431631	0.5	0.864834	0.953725	0.5	0.146547	0.775433	0.336541	0.307806	0.799972	0.853988	0.925991	0.444551	0.466684	0.768965	0.812134	0.424425
ENSG00000100503	chr14	51186481	51297839	NIN	0.757182	0.647565	0.663249	0.405161	0.840652	0.313972	0.523586	0.58552	0.64419	0.676453	0.272803	0.41808	0.355307	0.603374	0.614461	0.741041	0.899823	0.584113	0.305174	0.532731	0.805299	0.875743	0.914988	0.198671	0.63859	0.577639	0.299235	0.875247	0.585577	0.28981	0.570297	0.431344	0.5	0.216898	0.431948	0.377362	0.705302	0.269561	0.676359	0.283369	0.95597	0.634042	0.319567	0.706472	0.610925
ENSG00000100568	chr14	68113792	68141548	VTI1B	0.682703	0.0865324	0.798577	0.648477	0.182574	0.499554	0.244097	0.800029	0.313841	0.5	0.5	0.41657	0.229465	0.282015	0.345576	0.119703	0.578003	0.687949	0.413944	0.650194	0.857714	0.208964	0.798577	0.412275	0.354964	0.686753	0.364857	0.67926	0.0246376	0.166677	0.209402	0.813695	0.00443867	0.62427	0.871916	0.214942	0.953126	0.143743	0.500406	0.338178	0.5	0.761086	0.250554	0.914775	0.154617
ENSG00000100580	chr14	77801364	77843452	TMED8	0.999999	0.666655	0.5	0.375005	0.5	0.749755	0.5	0.000868482	0.400002	0.818158	0.25	0.5	0.400004	0.781679	0.666646	0.0909434	0.990312	0.583333	0.333336	0.555478	0.598754	0.46154	0.214479	0.571428	0.749531	0.200203	0.624861	0.933331	0.681808	0.230772	0.995484	0.535714	0.997741	0.999996	0.5	0.583314	0.128096	0.998962	0.949854	0.428624	0.733321	0.980871	0.661698	0.855795	0.749792
ENSG00000100591	chr14	77924213	77935817	AHSA1	0.724339	0.488048	0.511175	0.307245	0.510644	0.397021	0.450627	0.782643	0.668918	0.435332	0.413976	0.406555	0.577264	0.47253	0.53012	0.253333	0.584167	0.389595	0.577977	0.263759	0.673526	0.360887	0.614314	0.380691	0.568922	0.350174	0.385731	0.427846	0.560352	0.276644	0.40872	0.528155	0.660432	0.496896	0.383664	0.460818	0.655282	0.663633	0.375564	0.167827	0.472405	0.47067	0.437577	0.472291	0.597004
ENSG00000100603	chr14	78183942	78227550	SNW1	0.921775	0.749414	0.251346	0.59998	0.5	0.400826	0.62499	0.5	0.437912	0.574644	0.419032	0.7548	0.517235	0.636356	0.844841	0.500003	0.571368	0.714258	0.898222	0.438811	0.714275	0.00862991	0.5654	0.375019	0.242439	0.6657	0.592118	0.000505153	0.451613	0.5	0.525441	0.75	0.5	0.917246	0.551521	0.994964	0.187795	0.175429	0.666569	0.585411	0.405064	0.646361	0.454629	0.665306	0.769211
ENSG00000100605	chr14	93403259	93582665	ITPK1	0.655023	0.666638	0.713278	0.439387	0.227606	0.5	0.337817	0.543052	0.71767	0.809166	0.706198	0.288885	0.534907	0.40015	0.583333	0.405621	0.417309	0.470588	0.31146	0.252711	0.213677	0.797065	0.749267	0.238171	0.719157	0.642886	0.706795	0.846669	0.447105	0.347826	0.837408	2.08961e-06	0.976573	0.377705	0.25	0.54986	0.274588	0.775765	0.609429	0.376912	0.0137963	0.712826	0.799783	0.642095	0.444813
ENSG00000100612	chr14	60610838	60636574	DHRS7	0.378081	0.886738	0.591412	0.460112	0.427203	0.291932	0.301417	0.5	0.681668	0.0934478	0.398889	0.78931	0.813903	0.680356	0.187167	0.580851	0.226085	0.34153	0.377305	0.336617	0.249979	0.68617	0.644668	0.812892	0.926162	0.223575	0.738235	0.34361	0.279505	0.146702	0.087139	0.673665	0.859524	0.0608961	0.642604	0.860787	0.238637	0.678099	0.476261	0.404128	0.565659	0.293071	0.538361	0.56918	0.135861
ENSG00000100614	chr14	60712470	60765805	PPM1A	0.00297928	0.679342	0.607227	0.357875	0.5	0.865066	0.421666	0.445967	0.636543	0.283063	0.307007	0.480323	0.655792	0.440974	0.600537	0.28966	0.706377	0.5	0.534005	0.423778	0.482248	0.410821	0.5	0.772492	0.76089	0.254698	0.678003	0.695928	0.556881	0.178206	0.8964	0.473356	0.5	0.67955	0.384836	0.428513	0.552457	0.5	0.410518	0.812856	0.386448	0.439627	0.193581	0.133305	0.517585
ENSG00000100697	chr14	95552565	95624347	DICER1	0.5	0.203713	0.461154	0.584293	0.607703	0.50261	0.407041	0.513877	0.888552	0.430736	0.514773	0.680914	0.257387	0.300618	0.271167	0.57528	0.210725	0.436303	0.239574	0.26075	0.242339	0.313966	0.704781	0.639514	0.494208	0.478842	0.751754	0.5	0.558075	0.917803	0.515852	0.610301	0.690968	0.267841	0.547321	0.433885	0.202805	0.597061	0.5	0.549229	0.622644	0.108141	0.336723	0.475302	0.443863
ENSG00000100711	chr14	104182067	104200005	ZFYVE21	0.592955	0.240994	0.59861	0.777998	0.537441	0.8572	0.857143	0.456703	0.71745	0.419202	0.592593	0.630982	0.8	0.286587	0.375	0.252982	0.782609	0.319239	0.5	0.544964	0.61236	0.31912	0.444444	0.962239	0.812547	0.933333	0.45311	0.5	0.5	0.694601	0.4	0.651869	0.26003	0.867696	0.36375	0.28791	0.125029	0.560339	0.297124	0.5	0.0336188	0.718293	0.45297	0.697827	0.547685
ENSG00000100726	chr16	1543345	1560458	TELO2	0.299815	0.403507	0.425879	0.141451	0.744598	0.271849	0.35314	0.535313	0.539871	0.500794	0.59577	0.745458	0.66191	0.444444	0.5	0.333333	0.415982	0.445249	0.376177	0.154355	0.648477	0.972208	0.771488	0.26155	0.92841	0.256948	0.666239	0.318035	0.33588	0.758273	0.194068	0.59977	0.778583	0.707995	0.984245	0.999367	0.632857	0.428893	0.571429	0.620814	0.413052	0.544696	0.58034	0.958843	0.18572
ENSG00000100749	chr14	97263641	97398059	VRK1	0.844911	0.444453	0.375	0.563085	0.181818	0.84894	0.447557	0.428571	0.871249	0.863234	0.5	0.590762	1	0.571047	0.461538	0.470588	0.203312	0.447179	0.52381	0.607143	0.587964	0.832619	0.3	0.666667	0.785397	0.698498	0.242424	0.818168	0.385429	0.125006	0.441445	0.952862	1	0.500098	0.527518	0.49893	0.666675	0.468329	0.225546	0.4	0.727265	0.75	0.371396	0.333894	0.451138
ENSG00000100811	chr14	100704635	100749129	YY1	0.714216	0.39655	0.544558	0.342358	0.486554	0.489116	0.479266	0.5878	0.631602	0.670672	0.549834	0.523526	0.407583	0.468338	0.583079	0.595738	0.434206	0.55951	0.6127	0.343535	0.471118	0.448882	0.652349	0.518977	0.550926	0.509303	0.266864	0.554787	0.627196	0.440036	0.488469	0.644437	0.458964	0.5	0.660213	0.380605	0.584522	0.596175	0.570313	0.465267	0.544756	0.384795	0.467288	0.467351	0.457024
ENSG00000100934	chr14	39501123	39578850	SEC23A	0.446722	0.443542	0.473091	0.443654	0.669355	0.415012	0.711329	0.514988	0.655821	0.216572	0.426483	0.366342	0.581951	0.503972	0.380345	0.463914	0.285252	0.530629	0.407814	0.578415	0.487363	0.42526	0.462483	0.534155	0.228992	0.748576	0.347612	0.487662	0.441262	0.622044	0.570856	0.431981	0.527427	0.584949	0.479002	0.626329	0.557006	0.61169	0.484656	0.500174	0.525415	0.477809	0.45748	0.538655	0.428316
ENSG00000100941	chr14	39644387	39652422	PNN	0.539016	0.799977	0.616551	0.635811	0.377399	0.298242	0.475479	0.492345	0.7403	0.563639	0.690968	0.0774334	0.527722	0.265658	0.564671	0.682433	0.110123	0.641308	0.305245	0.5	0.102029	0.370487	0.292825	0.999974	0.191235	0.617233	0.713093	0.541786	0.823269	0.658911	0.604614	0.5	0.993022	0.892838	0.411319	0.500778	0.295055	0.498223	0.239051	0.0844016	0.895977	0.561464	0.380792	0.618918	0.659601
ENSG00000101104	chr20	43538703	43587676	PABPC1L	0.283652	0.396197	0.435699	0.406389	0.726578	0.42019	0.175262	0.218136	0.649808	0.329976	0.122787	0.0381836	0.67295	0.540652	0.128064	0.83567	0.32515	0.603073	0.876114	0.405543	0.289821	0.575106	0.578103	0.414142	0.634059	0.556008	0.162932	0.410785	0.62411	0.474384	0.596982	0.662185	0.0239351	0.804428	0.835001	0.664579	0.346915	0.209866	0.0351568	0.402783	0.601269	0.583026	0.596907	0.0441692	0.672772
ENSG00000101150	chr20	62496596	62522898	TPD52L2	0.583332	0.285714	0.328137	0.465432	0.502731	0.671175	0.674539	0.481481	0.555063	0.449374	0.372881	0.244023	0.426481	0.377778	0.536585	0.225576	0.4535	0.428429	0.432855	0.510932	0.671626	0.175	0.401653	0.433029	0.548056	0.684721	0.40678	0.385391	0.413793	0.515151	0.539308	0.382716	0.605263	0.505172	0.370379	0.670403	0.492957	0.624991	0.737358	0.458519	0.383113	0.353233	0.729734	0.72549	0.41573
ENSG00000101181	chr20	60758085	60778624	MTG2	0.50174	0.789175	0.669372	0.214983	0.570224	0.212829	0.25736	0.314895	0.537829	0.398486	0.248055	0.61891	0.428435	0.463461	0.66027	0.313407	0.667419	0.456385	0.332898	0.510671	0.516843	0.522509	0.547609	0.482451	0.619403	0.296965	0.605153	0.67303	0.486264	0.487041	0.5	0.834532	0.427424	0.531586	0.722367	0.499409	0.503905	0.68187	0.721613	0.305613	0.501486	0.587269	0.593054	0.272936	0.456638
ENSG00000101182	chr20	60711791	60718496	PSMA7	0.615385	0.504854	0.557691	0.409648	0.577735	0.425928	0.655738	0.291687	0.689675	0.393038	0.45098	0.493243	0.513512	0.489209	0.526316	0.504	0.558823	0.604304	0.526665	0.507041	0.511362	0.475806	0.61289	0.424818	0.596327	0.275864	0.423077	0.438035	0.457627	0.543858	0.542105	0.3204	0.526882	0.5	0.589991	0.482353	0.4375	0.436728	0.52747	0.422018	0.450704	0.493672	0.578207	0.84	0.464286
ENSG00000101191	chr20	61509090	61569304	DIDO1	0.410513	0.999899	0.37672	0.46508	0.5	0.427619	0.436317	0.599019	0.454488	0.30417	0.43026	0.791223	0.311852	0.828273	0.431472	0.55303	0.7315	0.355648	0.702844	0.226949	0.459008	0.5	0.573121	0.0817667	0.173738	0.730344	0.936103	0.659886	0.90402	0.176787	0.83584	0.933573	0.884727	0.775841	0.5	0.813392	0.308646	0.64213	0.723019	0.999364	0.638374	0.758682	0.310445	0.150803	0.764529
ENSG00000101220	chr20	3734155	3749034	C20orf27	0.454545	2.44062e-05	0.75	0.749975	0.799997	0.571428	0.000101832	0.333333	0.5	0.624987	0.665574	0.714286	0.866119	0.714081	4.06494e-05	0.5	0.75	0.833333	0.428572	0.8	0.5	0.166675	0.000127071	3.19944e-10	0.272727	0.5	0.333333	0.318182	0.333333	5.45964e-07	1.47474e-09	0.529412	0.995388	0.5	0.571427	0.357143	0.625	0.571423	0.300049	0.571429	0.142881	0.375017	0.75	0.5	0.222232
ENSG00000101266	chr20	459116	524465	CSNK2A1	0.0675791	0.293212	0.381839	0.5	0.5	0.646491	0.44022	0.416152	0.570127	0.749977	0.54886	0.592592	0.379438	0.649343	0.470591	0.881463	0.999998	0.571429	0.549998	0.276002	0.335643	0.518341	0.646378	0.513602	0.278325	0.441072	0.570169	0.359419	0.40234	0.423081	0.202201	0.102327	2.70977e-09	0.5	0.350469	0.534482	0.436225	0.320382	0.392856	0.426049	0.5	0.363679	0.523106	0.5	0.843333
ENSG00000101290	chr20	5107432	5178533	CDS2	0.461201	0.529674	0.548067	0.48862	0.535208	0.481526	0.455057	0.5	0.45499	0.683449	0.5	0.5	0.326785	0.651621	0.532189	0.595702	0.5	0.46073	0.569296	0.63875	0.428724	0.360384	0.490435	0.526107	0.400661	0.456813	0.480069	0.393472	0.304394	0.519177	0.5	0.479295	0.5	0.5	0.526466	0.413163	0.545772	0.528455	0.48876	0.518634	0.510988	0.5	0.412891	0.218267	0.392568
ENSG00000101363	chr20	35918041	35945663	MANBAL	0.250002	0.611111	0.4	0.464558	0.674418	0.392157	0.628571	0.823658	0.326923	0.305771	0.757143	0.387787	0.567572	0.685185	0.56526	0.518187	0.388889	0.680556	0.189189	0.530863	0.610169	0.44898	0.458334	0.563218	0.250002	0.531727	0.667636	0.539772	0.517889	0.234043	0.666667	0.428571	0.0701758	0.222213	0.532258	0.254858	0.500761	0.5625	0.469978	0.509804	0.545455	0.512935	0.45741	0.736839	0.615384
ENSG00000101367	chr20	31407699	31438211	MAPRE1	0.000240485	0.666663	0.529396	0.424247	0.844902	0.260917	0.227306	0.43752	0.285796	0.526244	0.333375	0.583332	0.609747	0.476191	0.570721	0.590909	0.631576	0.483876	0.628491	0.54542	0.666661	0.52381	0.3091	0.517222	0.29412	0.289488	0.5	0.853645	0.568157	0.321507	0.482759	0.301624	0.279178	0.444455	0.458335	0.421056	0.400438	0.416677	0.44446	0.538461	0.333665	0.409258	0.5	0.559998	0.428576
ENSG00000101412	chr20	32263489	32274210	E2F1	0.736841	0.10002	0.363636	0.565217	0.799902	0.25	0.6	0.444444	0.545455	0.636067	0.5	0.599985	0.604167	0.285716	0.615385	0.882349	0.46875	0.380952	0.411765	0.5	0.722218	0.607143	0.35	0.692308	0.636363	0.333334	0.5625	0.631579	0.275862	0.981747	0.533333	0.576923	0.357143	0.333333	0.666299	0.625	0.222287	0.899997	0.749991	0.466667	0.705882	0.428571	0.5	0.899992	0.666659
ENSG00000101474	chr20	24943561	24973615	APMAP	0.5	0.400028	0.15792	0.624994	0.736578	0.558801	0.649826	0.487805	0.461586	0.391499	0.437502	0.894057	0.269752	0.583208	0.0119733	0.585981	0.514281	0.682917	0.592572	0.64512	0.521733	0.624844	0.771111	0.269392	0.532256	0.624935	0.484851	0.54535	0.14559	0.250013	0.416768	0.440115	0.452388	0.375048	0.636335	0.818025	0.38464	0.791638	0.646972	0.266812	0.315792	0.567565	0.444877	0.416672	0.678489
ENSG00000101558	chr18	9913999	9960018	VAPA	0.518016	0.540743	0.5	0.487907	0.497689	0.469529	0.516519	0.546726	0.493875	0.578633	0.483796	0.487591	0.476267	0.496915	0.52842	0.468136	0.521484	0.448191	0.522306	0.530893	0.52932	0.546089	0.49775	0.515559	0.537229	0.496748	0.528798	0.495931	0.487788	0.494443	0.507437	0.478855	0.449965	0.443588	0.497608	0.46925	0.53584	0.465544	0.523226	0.51609	0.449753	0.561763	0.535508	0.513745	0.50543
ENSG00000101596	chr18	2655737	2805015	SMCHD1	0.769344	0.392624	0.132803	0.758685	0.5	0.680634	0.285246	0.556221	0.490354	0.77466	0.835074	0.72453	0.667122	0.338534	0.588974	0.640593	0.405547	0.563912	0.314249	0.3534	0.597244	0.299753	0.196899	0.753482	0.709294	0.465816	0.809868	0.453394	0.577499	0.784359	0.653902	0.282747	0.342403	0.569892	0.255948	0.466617	0.33215	0.56753	0.561078	0.426652	0.348694	0.515196	0.573805	0.438141	0.47617
ENSG00000101639	chr18	12991361	13125051	CEP192	0.52908	0.543384	0.744413	0.71177	0.754659	0.367319	0.457105	0.705779	0.561594	0.558953	0.636752	0.76514	0.61042	0.651318	0.541882	0.489016	0.0898941	0.600613	0.798465	0.616713	0.679731	0.527426	0.44601	0.347876	0.332514	0.999989	0.355171	0.307212	0.612199	0.912787	0.496465	0.339696	0.382937	0.370308	0.705473	0.637509	0.665677	0.445934	0.755573	0.525555	0.451079	0.631714	0.451331	0.594337	0.365486
ENSG00000101654	chr18	13726659	13764557	RNMT	0.671617	0.609667	0.706365	0.368323	0.368936	3.08444e-07	0.624658	0.439177	0.545308	NA	0.614902	0.860216	0.656113	0.973922	0.5	0.392695	0.552975	0.389457	0.413276	0.328072	0.5	0.5	0.361617	0.328051	0.382972	0.23539	0.372957	0.0291138	0.669937	0.561486	0.072113	0.802301	0.377191	NA	0.00902891	0.754996	0.994427	0.423472	0.652643	0.542388	0.490579	0.382722	0.25694	0.604986	0.397601
ENSG00000101773	chr18	20378224	20606451	RBBP8	0.877945	0.364838	0.701959	0.41423	0.560279	0.596329	0.5	0.16676	0.62594	0.337171	0.834143	0.712943	0.838187	0.420814	0.401489	0.742086	0.834924	0.689665	0.5	0.826372	0.249222	0.577167	0.323284	0.209434	0.5	0.453793	0.255907	0.539587	0.314335	0.578058	0.525933	0.464709	0.618455	0.5	0.5	0.327485	0.5	0.229282	0.266709	0.532971	0.318231	0.606877	0.534534	0.140948	0.392839
ENSG00000101938	X	109917084	110039286	CHRDL1	0.000831118	0.030904	0.124118	6.18977e-05	0.00055928	0.0301436	6.7232e-05	0.0274733	1.20795e-07	0.00964292	0.00178617	0.00412123	0.0046107	0.0474127	0.000998503	8.47159e-05	0.397821	0.124834	3.765e-06	0.0337691	2.05645e-05	0.00016515	0.0249797	0.00171184	0.0187863	1.17369e-05	3.39243e-05	0.0233746	0.0935748	0.0017353	0.0518651	0.421529	0.0041955	0.00465012	2.03701e-05	1.60997e-05	0.00385983	0.0111276	0.000222349	0.0194117	2.75274e-05	0.0268698	0.000293917	0.0781694	0.000656381
ENSG00000101955	X	38008589	38080696	SRPX	2.20388e-12	5.02886e-07	9.16461e-12	0.0759333	1.11945e-09	1.37168e-08	1.43461e-18	0.00179343	0.000391021	3.51782e-10	1.24118e-13	1.6699e-05	0.137536	0.00127878	1.83834e-14	1.49017e-10	1.70879e-05	8.01201e-09	0.123339	3.80984e-06	6.17539e-07	5.2854e-13	1.57818e-08	5.02856e-10	1.43072e-08	0.000316565	0.00184214	3.3735e-06	7.13001e-10	0.021567	0.144295	0.0310488	0.0372611	7.2894e-07	4.51765e-08	2.22365e-10	2.15196e-06	1.26104e-07	2.2006e-05	1.36267e-06	6.13932e-09	1.89204e-07	6.34784e-09	0.000437141	8.7198e-05
ENSG00000102181	X	149934810	150067289	CD99L2	9.69441e-07	2.9256e-09	8.1968e-06	0.00316725	4.60133e-06	3.0547e-07	9.67201e-12	0.000813434	0.000420887	2.03536e-07	1.92365e-08	8.04522e-07	0.00294302	0.000198133	0.00373548	0.000154284	0.0203393	8.94114e-07	0.20512	0.0608085	0.0128124	9.75067e-06	2.87997e-07	1.94712e-07	0.00150549	0.0180283	2.28113e-07	3.39884e-05	1.4304e-05	0.00779149	0.0021286	0.0378682	0.162905	0.010558	0.0366801	0.0145274	0.000251203	0.0181295	0.00490582	8.39684e-05	8.236e-07	1.68004e-06	0.000248834	9.91992e-05	0.0391906
ENSG00000102265	X	47441712	47446188	TIMP1	6.03123e-17	2.94686e-07	1.41826e-15	6.13089e-06	1.88805e-18	1.69496e-17	8.36524e-15	2.63718e-18	1.68871e-17	1.87772e-14	0.048995	2.4521e-22	7.96552e-12	1.20181e-13	0.0136986	4.34674e-11	2.5889e-10	1.95561e-17	1.36559e-07	4.6196e-11	9.07498e-14	1.60755e-13	8.72556e-19	5.14764e-18	2.12376e-11	9.71421e-10	6.36844e-09	2.69473e-17	3.1857e-18	1.43316e-06	1.48119e-16	5.37488e-09	1.2386e-16	6.51812e-14	3.23719e-16	5.56016e-23	2.28002e-07	3.15136e-09	4.91466e-09	6.08742e-12	8.83539e-09	7.71554e-16	6.45872e-14	3.94547e-09	3.40003e-17
ENSG00000102316	X	54834032	54842445	MAGED2	3.91655e-12	5.04302e-12	0.018285	1.00115e-06	7.87118e-11	2.32697e-10	2.16242e-13	0.0909073	1.0331e-08	2.18536e-09	1.63183e-10	2.94838e-11	3.41557e-12	3.22317e-11	0.00259218	8.03167e-11	5.31458e-15	0.0451214	5.16595e-06	2.18489e-13	1.87836e-09	1.67373e-17	0.00169871	7.01233e-13	0.0092539	0.000404366	2.76187e-07	2.51289e-16	0.029769	1.98824e-09	3.74602e-08	0.00518262	9.70624e-12	1.86228e-10	0.0160049	2.56652e-11	1.44465e-11	0.179942	1.0849e-11	1.96063e-10	1.32664e-05	4.83185e-13	0.0344477	1.41795e-11	1.09564e-09
ENSG00000102384	X	100353178	100418670	CENPI	2.04224e-10	7.8383e-11	9.49409e-05	0.125152	0.034818	1.76978e-09	2.81652e-07	0.0244641	0.0610942	0.0293817	5.59023e-08	0.00211665	0.0100922	1.65641e-12	2.09488e-10	1.32216e-06	5.79475e-05	0.145366	0.0434935	0.00460144	0.0387468	0.0300032	2.09164e-10	1.47759e-09	1.29959e-05	0.0249764	2.85331e-05	6.61925e-05	0.0119209	0.0608288	0.274621	0.0624276	0.293032	0.0185524	0.000241065	0.0333236	0.115854	0.0082824	5.60436e-07	0.0903664	0.0514858	2.17573e-08	0.0294315	0.000139298	0.0388521
ENSG00000102471	chr13	80055287	80130210	NDFIP2	0.123255	0.35403	0.748678	0.220454	0.142046	0.779245	0.384376	0.409681	0.88261	0.727273	0.345842	0.298451	0.555556	0.600002	0.66591	0.546728	0.33334	0.752938	0.269107	0.111103	0.598835	0.806698	0.807938	0.181599	0.252337	0.666585	0.117535	0.785049	0.25752	0.812512	0.837855	0.986434	0.764336	0.0339218	0.691974	0.601934	0.994059	0.856271	0.6	0.186706	0.199687	0.20228	0.428572	0.964562	0.981585
ENSG00000102572	chr13	99102455	99230194	STK24	0.900978	0.218898	0.598705	0.67624	0.454903	0.590294	0.739162	0.234615	0.684047	0.621789	0.263017	0.617009	0.428724	0.5	0.579769	0.696969	0.461538	0.650793	0.445483	0.477402	0.339236	0.768486	0.383562	0.196383	0.454545	0.230771	0.888846	0.192308	0.299237	0.306495	0.25	0.346154	0.492958	0.417157	0.551716	0.36931	0.344619	0.636015	0.699691	0.384924	0.446787	0.952381	0.374847	0.468196	0.517241
ENSG00000102580	chr13	96329393	96447243	DNAJC3	0.61531	0.997204	0.599978	0.538461	0.908946	0.571426	0.444448	0.133795	0.345181	0.97969	0.461636	0.663413	0.799412	0.042876	0.888552	0.0729592	0.765308	0.375741	0.914278	0.357452	0.0002089	0.999913	0.545446	0.999899	0.171168	0.5	0.687971	0.00154652	0.538462	0.333595	0.951769	0.999925	0.5	0.266653	0.555226	0.57121	0.917615	0.5	0.99682	0.66267	0.684497	0.856816	0.454683	0.102574	0.746475
ENSG00000102595	chr13	96453834	96705736	UGGT2	0.629972	0.5	0.37187	0.182526	0.444269	0.417334	3.44561e-09	0.190001	0.635756	0.863415	0.893056	0.755054	0.132735	0.0249277	0.345674	0.284147	0.259447	0.429058	0.186403	0.612397	0.237578	0.686051	0.499989	0.557836	0.558998	0.750165	0.783218	0.303917	0.239958	0.597037	0.265632	0.164739	0.693991	0.759239	0.494542	0.562847	0.410765	0.469031	0.840323	0.876291	0.244082	0.357477	0.310157	0.363775	0.700795
ENSG00000102699	chr13	24995064	25086948	PARP4	0.5	0.653846	0.352966	0.343805	0.749046	0.192325	0.444444	0.434755	0.125091	0.666627	0.68421	0.908904	0.594556	0.722222	0.484375	0.472727	0.533227	0.169231	0.692308	0.624999	0.428572	0.531216	0.514286	0.510204	0.484857	0.679244	0.0938755	0.126432	0.17833	0.516129	0.375016	0.300001	0.445946	0.335763	0.5	0.183659	0.325866	0.53762	0.599999	0.66624	0.384812	0.263238	0.583781	0.243245	0.454551
ENSG00000102753	chr13	50273447	50367057	KPNA3	0.368422	0.5	0.611103	0.5	0.346155	0.72414	0.285714	0.72726	0.16702	0.0472298	0.28	0.450001	0.431373	0.321446	0.416682	0.0801313	0.28	0.545392	0.487602	0.544872	0.599999	0.131148	0.433962	0.683424	0.528301	0.783333	0.588215	0.107143	0.27778	0.647057	0.542633	0.0359277	0.571416	0.6875	0.5	0.66666	0.429529	0.666634	0.513514	0.357296	0.5	0.22505	0.333334	0.566667	0.444447
ENSG00000102780	chr13	42614176	42830714	DGKH	0.780013	0.434605	0.700004	0.563831	0.315453	0.392162	0.382794	0.774055	0.517239	0.513343	0.558323	0.671346	0.101123	0.583163	0.572645	0.353808	0.757264	0.675412	0.320129	0.338192	0.697612	0.566283	0.27372	0.423903	0.559255	0.48599	0.930568	0.295865	0.340733	0.319334	0.407403	0.747004	0.01608	0.515413	0.514614	0.309663	0.571341	0.657157	0.0746399	0.523046	0.4741	0.361181	0.535502	0.273468	0.383802
ENSG00000102781	chr13	30776767	30881621	KATNAL1	0.534801	0.433497	0.0650907	0.5	0.299543	0.536531	0.646561	0.452604	0.354239	0.52511	0.712741	0.882678	0.687613	0.167085	0.830664	0.472292	0.317445	0.538465	0.400784	0.210142	0.185567	0.5	0.611683	0.265043	0.381151	0.395581	0.33545	0.235903	0.425432	0.588144	0.351526	0.700067	0.557727	0.92646	0.5	0.532193	0.917091	0.10743	0.215795	0.457849	0.677775	0.583593	0.736658	0.446712	0.580698
ENSG00000102804	chr13	45007655	45151283	TSC22D1	0.239957	0.170343	0.385126	0.794949	0.5	0.5	0.409632	0.619201	0.194741	0.540314	0.363647	0.0371436	0.606089	0.176471	0.349704	0.342339	0.00861595	0.773768	0.456658	0.401339	0.380294	0.11317	0.157747	0.35035	0.494349	0.206294	0.0240378	0.912585	0.056883	0.0430011	0.749985	0.188148	0.0715426	0.708628	0.352827	0.5	0.449639	0.56624	0.330973	0.0711826	0.999905	0.742819	0.609702	0.200738	0.460758
ENSG00000102858	chr16	4666494	4740975	MGRN1	0.5	0.3862	0.5	0.457883	0.5	0.487799	0.643494	0.601101	0.408073	0.396206	0.220976	0.5	0.247795	0.405991	0.0541238	0.712803	0.596963	0.42119	0.30457	0.840571	0.393132	0.529404	0.570913	0.195932	0.749601	0.607373	0.334658	0.618384	0.337236	0.408583	0.623362	0.588188	0.5	0.298765	0.418775	0.400494	0.451128	0.196551	0.418998	0.476083	0.551728	0.595156	0.580825	0.859514	0.511016
ENSG00000102893	chr16	47495034	47735434	PHKB	0.422446	0.493846	0.384649	0.577931	0.554272	0.167923	0.450513	0.5	0.578961	0.44832	0.681925	0.855041	0.193319	0.864804	0.498424	0.206336	0.5	0.720832	0.290484	0.266935	0.471078	0.505549	0.589639	0.345989	0.455707	0.693841	0.422986	0.69994	0.187299	0.426862	0.35474	0.679243	0.743725	0.430864	0.263413	0.331793	0.531733	0.54481	0.5	0.427554	0.660707	0.46422	0.608137	0.336827	0.5
ENSG00000102908	chr16	69598997	69738569	NFAT5	0.44219	0.319292	0.763037	0.484306	0.737171	0.54785	0.148387	0.557708	0.0630053	0.169456	0.716744	0.481219	0.523035	0.453635	0.601009	0.106617	0.444323	0.310938	0.168368	0.488028	0.335205	0.271814	0.546515	0.538741	0.798133	0.34943	0.826188	0.501926	0.458518	0.195586	0.353339	0.389098	0.648217	0.397306	0.565221	0.601913	0.680297	0.601214	0.421399	0.347456	0.39237	0.62485	0.307598	0.674387	0.672395
ENSG00000102977	chr16	67691415	67694713	ACD	0.314137	0.605537	0.669481	0.382792	0.781991	0.703568	0.742505	0.19684	0.546835	0.400001	0.557409	0.616971	0.20801	0.33801	0.544564	0.5	0.383619	0.322302	0.232803	0.821989	0.5	0.536179	0.521195	0.766394	0.46896	0.314815	0.0216112	0.243334	0.601751	0.686292	0.66982	0.59126	0.5	0.999998	0.599202	0.545906	0.37597	0.44363	0.592136	0.290935	0.232141	0.405522	0.609142	0.775017	0.208456
ENSG00000103018	chr16	69458428	69500169	CYB5B	0.300511	0.345763	0.129204	0.337805	0.304163	0.428012	0.62605	0.175346	0.305052	0.397817	0.544289	0.264442	0.0986741	0.426488	0.695647	0.655876	0.343479	0.242599	0.463025	0.146869	0.206335	0.145699	0.662823	0.446101	0.640641	0.5	0.29327	0.582148	0.286854	0.54754	0.341105	0.243468	0.823267	0.499549	0.454374	0.583596	0.5	0.352785	0.444979	0.612217	0.386737	0.589364	0.418547	0.676291	0.565978
ENSG00000103051	chr16	70514471	70557468	COG4	0.405218	0.875565	0.240418	0.333335	0.462635	0.570757	0.28769	0.333339	0.643908	0.608612	0.176513	0.334314	0.890612	1	0.795949	0.210528	0.960584	0.222564	0.568528	0.870859	0.5	0.290885	0.5	0.887863	0.538712	0.589803	0.240668	0.728953	0.450184	0.864896	0.0390758	0.73717	0.00499138	0.444583	0.260313	0.0366109	0.917717	0.581722	0.436143	0.697259	0.666558	0.77777	0.447416	0.360609	0.788878
ENSG00000103121	chr16	81009698	81053875	CMC2	0.162302	0.388527	0.723199	0.424189	0.616466	0.589141	0.318706	0.200729	0.823207	0.851751	0.681591	0.496681	0.121314	0.768409	0.311336	0.548035	0.428296	0.505063	0.431004	0.543717	0.544886	0.261298	0.405786	0.557889	0.174469	0.533885	0.585388	0.705727	0.312012	0.177462	0.583638	0.754243	0.188743	0.403315	0.444124	0.641134	0.337644	0.865443	0.641421	0.420933	0.491735	0.40915	0.521179	0.248661	0.430992
ENSG00000103187	chr16	84599200	84651683	COTL1	0.386835	0.604217	0.621181	0.519147	0.670205	0.58386	0.5917	0.661282	0.847856	0.616835	0.886885	0.506936	0.5	0.781908	0.657454	0.611953	0.687373	0.858059	0.641102	0.728596	0.534256	0.730394	0.807994	0.683276	0.807833	0.642416	0.58163	0.279285	0.761053	0.738776	0.507127	0.688431	0.601003	0.429588	0.814326	0.781633	0.354349	0.791223	0.821171	0.601949	0.979929	0.822399	0.92114	0.837536	0.732351
ENSG00000103222	chr16	16043434	16236931	ABCC1	0.489707	0.247658	0.64421	0.512165	0.660214	0.574659	0.492342	0.550851	0.575608	0.519997	0.557394	0.71704	0.756702	0.293115	0.555383	0.361793	0.426562	0.410633	0.645145	0.686405	0.50361	0.558411	0.161792	0.0569513	0.799959	0.582677	0.527582	0.293892	0.379333	0.484411	0.555693	0.874791	0.476927	0.654234	0.843073	0.448858	0.437408	0.262294	0.548401	0.350346	0.46255	0.152003	0.56725	0.568086	0.489224
ENSG00000103249	chr16	1494935	1525581	CLCN7	0.613677	0.371438	0.641721	0.595566	0.346026	0.238687	0.635738	0.387409	0.418514	0.374576	0.565615	0.527858	0.465656	0.5	0.340662	0.566376	0.332321	0.665055	0.266254	0.481841	0.638224	0.587661	0.455347	0.675666	0.803885	0.306765	0.380794	0.293101	0.509808	0.418086	0.56503	0.498772	0.421327	0.359834	0.791638	0.811596	0.616577	0.331237	0.531702	0.32649	0.704495	0.403412	0.516252	0.780556	0.427726
ENSG00000103257	chr16	87863629	87903094	SLC7A5	0.345224	0.665121	0.571095	0.969885	0.797459	0.996689	0.772695	0.999563	0.613767	0.661375	0.866526	0.997824	0.878641	0.884095	0.200559	0.5	0.5	0.740027	0.995913	0.473937	0.83265	0.875	0.99982	0.999856	0.862396	0.99991	0.33336	0.394167	0.20525	0.583209	0.666654	0.658832	0.897056	0.998922	0.769102	0.714279	0.900519	0.608172	0.890867	0.887373	0.826112	0.638147	0.646704	0.699937	0.337879
ENSG00000103260	chr16	765115	769655	METRN	0.283503	0.726236	0.197811	0.782276	0.372814	0.500008	0.326095	0.241011	0.480757	0.302641	0.412657	0.425954	0.254207	0.265561	0.268351	0.283449	0.294036	0.29676	0.266243	0.335552	0.409172	0.241561	0.258745	0.29001	0.910083	0.18498	0.393012	0.363594	0.437688	0.163274	0.606816	0.51633	0.0963686	0.399036	0.864442	0.56664	0.345097	0.178568	0.205996	0.195531	0.419427	0.28481	0.0704966	0.306803	0.51016
ENSG00000103275	chr16	1355548	1377019	UBE2I	0.483916	0.690844	0.571337	0.579541	0.679318	0.654901	0.0963163	0.358783	0.757866	0.432339	0.254002	0.667954	0.702204	0.64883	0.16037	0.505488	0.504864	0.833901	0.5	0.644637	0.818287	0.0540863	0.575463	0.782775	0.981072	0.120886	0.619029	0.545038	0.500095	0.500004	0.72469	0.790709	0.248969	0.490691	0.933029	0.959988	0.439184	0.508929	0.428581	0.266328	0.588206	0.576143	0.789554	0.907985	0.397736
ENSG00000103335	chr16	88781751	88851619	PIEZO1	0.539871	0.671592	0.414553	0.553693	0.491002	0.520056	0.418646	0.485721	0.512238	0.372162	0.659148	0.374806	0.565435	0.380683	0.584579	0.533128	0.485437	0.390885	0.660572	0.524901	0.622237	0.661525	0.521899	0.523748	0.462026	0.487613	0.652752	0.583841	0.509133	0.530036	0.701534	0.363364	0.529461	0.490132	0.468715	0.54699	0.534097	0.386045	0.508696	0.546675	0.515732	0.641606	0.415171	0.514501	0.674216
ENSG00000103342	chr16	11961985	12009939	GSPT1	0.499789	0.370371	0.651502	0.696051	0.412737	0.529228	0.425901	0.267648	0.76185	0.619746	0.433097	0.384009	0.71831	0.596769	0.221128	0.534088	0.924957	0.619673	0.630412	0.514502	0.476848	0.460168	0.692992	0.534569	0.53405	0.520081	0.669637	0.24325	0.498938	0.306021	0.703011	0.593733	0.599991	0.519174	0.469937	0.578361	0.547239	0.329383	0.609621	0.506652	0.68027	0.397908	0.500672	0.503074	0.535775
ENSG00000103507	chr16	31117428	31124110	BCKDK	0.555031	0.00515648	0.499938	0.666667	0.400012	0.313542	0.333436	0.0162474	0.618135	0.889071	0.943668	0.136921	0.333445	0.500002	0.143196	0.25	0.335022	0.124695	0.669199	0.6	0.664136	0.5	0.6875	0.247384	0.376085	0.799987	0.5	0.665677	0.201597	0.0122766	0.545433	0.134073	0.5	0.283354	0.818693	0.57252	0.293743	0.00125977	0.500153	0.76923	0.59985	0.390583	0.496589	0.749989	0.393924
ENSG00000103512	chr16	14927538	14990017	NOMO1	0.999999	0.948937	0.811107	0.760083	0.676475	0.999978	0.999552	0.825156	0.877616	0.881899	0.769733	0.868817	0.888222	0.700567	0.812971	0.802171	0.876486	0.771489	0.770604	0.827968	0.882888	0.984823	0.942759	0.839993	0.765599	0.857656	0.770566	0.924554	0.57353	0.672557	0.936855	0.999994	0.952063	0.656828	0.61012	0.99644	0.757602	0.860597	0.834935	0.875767	0.772593	0.807534	0.819335	0.679705	0.999977
ENSG00000103540	chr16	19535133	19564730	CCP110	0.302975	0.831848	0.261683	0.727452	0.5282	0.778553	0.451715	0.453418	0.512549	0.682058	0.233374	0.826503	0.742792	0.396082	0.932733	0.852907	0.99977	0.946507	0.666667	0.482386	0.111111	0.551641	0.396213	0.515176	0.785717	0.095238	0.761905	0.165179	0.616179	0.519509	0.420564	0.133333	0.902435	1	0.224873	0.916608	0.000779371	0.886235	0.573863	0.481613	0.307198	0.442313	0.799713	0.302168	0.386002
ENSG00000103591	chr15	67493371	67547533	AAGAB	0.893341	0.215459	0.308765	0.855758	0.719743	0.384913	0.655171	0.669799	0.826841	0.410037	0.196995	0.293415	0.721741	0.384429	0.436605	0.686894	0.554043	0.510305	0.361553	0.663987	0.643903	0.484848	0.293015	0.892503	0.5	0.531985	0.13121	0.307998	0.5	0.363433	0.515865	0.530114	0.115622	0.671927	0.562472	0.050276	0.860012	0.731526	0.678032	0.436327	0.163687	0.613882	0.644687	0.59384	0.603205
ENSG00000103647	chr15	68871308	69020145	CORO2B	0.5	0.5	0.749957	1	0.714274	0.599999	0.250001	0.0286757	0.6875	8.0776e-07	0.521739	3.48828e-09	0.5625	0.583333	0.411767	0.5	0.999837	0.388889	0.352941	0.5	0.647056	0.2	0.1	0.636364	3.25669e-07	0.652174	0.749863	0.307692	0.999998	0.9	0.666655	0.35	0.5	0.545455	0.444444	0.647053	0.333333	0.699997	0.785714	0.1875	0.235303	0.28572	0.00652422	0.263166	0.874497
ENSG00000103855	chr15	73976307	74006859	CD276	0.538877	0.360026	0.581732	0.630798	0.5	0.430095	0.198626	0.364339	0.160909	0.561309	0.604814	0.232968	0.425349	0.647981	0.843658	0.37285	0.594242	0.521557	0.601835	0.305289	0.582805	0.867945	0.101143	0.596451	0.571189	0.886024	0.5	0.427051	0.749967	0.5	0.771506	0.467204	0.429163	0.602529	0.935448	0.5	0.349106	0.5	0.196715	0.355821	0.577846	0.5	0.891763	0.573792	0.57611
ENSG00000103932	chr15	41809374	41836467	RPAP1	0.5	0.392521	0.165314	0.33561	0.711711	0.108278	0.653302	0.39665	0.792069	0.576933	0.83865	0.300631	0.137039	0.866252	0.184735	0.649394	0.102374	0.999796	2.22734e-11	0.116177	0.226298	0.0649434	0.5	0.722936	0.497658	0.649659	0.567226	0.419023	0.161192	0.781835	0.04278	0.185511	0.5	0.519813	0.538015	0.524736	0.672077	0.42193	0.187189	0.660359	0.588444	0.689159	0.341085	0.424159	0.451597
ENSG00000103966	chr15	42190950	42264776	EHD4	0.250196	0.666667	0.666667	0.0113378	0.00042194	0.5	0.622118	7.94467e-11	0.333333	0.888888	0.647059	0.894737	0.166667	0.428571	0.409858	0.749849	0.37501	0.114372	0.2	0.615385	0.272688	4.61858e-07	0.340909	0.749993	1	0.375	1.71242e-09	0.293879	5.12072e-06	0.347826	0.769231	0.630435	0.5	0.3	0.272727	0.560633	0.272727	0.199798	0.599837	0.37037	0.149587	0.545454	0.340019	0.666667	0.7
ENSG00000103994	chr15	42705021	42783321	ZNF106	0.535517	0.365812	0.588302	0.499557	0.617947	0.612734	0.320138	0.623464	0.342483	0.827353	0.441924	0.431419	0.536882	0.341355	0.347772	0.679084	0.507362	0.734336	0.502868	0.456306	0.449202	0.603907	0.684887	0.363664	0.526724	0.631228	0.688225	0.369536	0.602413	0.421133	0.41639	0.579377	0.723696	0.350414	0.447973	0.570354	0.606179	0.500277	0.359134	0.674535	0.493329	0.449088	0.593778	0.230012	0.365594
ENSG00000104067	chr15	29991571	30261068	TJP1	0.613752	0.365227	0.645366	0.593367	0.5	0.793317	0.5	0.725169	0.759624	0.324248	0.44871	0.170776	0.537123	0.45664	0.5	0.0693703	0.5	0.525444	0.559266	0.445806	0.636544	0.610008	0.472855	0.329109	0.725016	0.642759	0.801437	0.428569	0.440466	0.678113	0.802773	0.297367	0.144196	0.5	0.238132	0.694154	0.459569	0.5	0.527446	0.823577	0.167808	0.417281	0.623035	0.620935	0.634409
ENSG00000104131	chr15	44829255	44855227	EIF3J	0.668717	0.148437	0.560513	0.735928	0.414182	0.343006	0.527296	0.70779	0.337672	0.45884	0.807435	0.659649	0.34047	0.468941	0.819757	0.485736	0.550781	0.576045	0.634322	0.385203	0.388994	0.514108	0.817638	0.518089	0.517941	0.632916	0.233659	0.882346	0.512251	0.68505	0.558623	0.323214	0.608121	0.41796	0.33452	0.336607	0.858806	0.659903	0.266655	0.542556	0.42743	0.371766	0.575376	0.269638	0.589023
ENSG00000104331	chr8	57870492	57906403	IMPAD1	0.399846	0.6	0.410845	0.489135	0.61715	0.494295	0.413043	0.433583	0.472348	0.684284	0.5	0.649744	0.489796	0.484329	0.539711	0.627119	0.550464	0.601761	0.685164	0.69098	0.24587	0.512739	0.510949	0.653636	0.410405	0.403079	0.554079	0.556374	0.458976	0.464789	0.613988	0.683772	0.57505	0.580995	0.437803	0.422607	0.528397	0.463143	0.508403	0.584657	0.583194	0.453639	0.436589	0.473797	0.494913
ENSG00000104332	chr8	41119481	41167016	SFRP1	0.415467	0.892538	0.91598	0.802777	0.911454	0.307521	0.801895	0.753719	0.858112	0.792537	0.812721	0.86415	0.823908	0.836268	0.826783	0.767819	0.392452	0.925723	0.741291	0.683919	0.46329	0.507476	0.84835	0.755283	0.564747	0.703746	0.899817	0.726595	0.671952	0.5	0.84434	0.946353	0.942726	0.728618	0.583037	0.5	0.413806	0.70895	0.641532	0.755045	0.737528	0.79652	0.851553	0.724888	0.413853
ENSG00000104341	chr8	98787285	98865241	LAPTM4B	7.02215e-07	0.068768	0.125192	0.444496	0.120999	0.494896	0.177238	0.221633	0.254455	0.755047	0.194782	0.375228	0.273143	0.350065	0.181822	0.18184	0.33362	0.16952	0.361111	0.0167986	0.740161	0.023694	0.599542	0.269464	0.162922	0.148667	0.440047	0.378351	0.297567	0.497752	0.292175	0.587521	0.0453175	0.217591	0.162388	0.230773	0.0275158	0.168282	0.180109	0.538366	0.687055	0.49955	5.68544e-07	0.415245	0.144408
ENSG00000104388	chr8	61429416	61536186	RAB2A	0.563273	0.603819	0.466069	0.5	0.57115	0.621588	0.515665	0.616585	0.464847	0.597726	0.782727	0.595274	0.446213	0.427929	0.570135	0.530324	0.419683	0.444831	0.5	0.5	0.462187	0.346368	0.644316	0.467411	0.509048	0.409879	0.481849	0.582502	0.574954	0.529255	0.514472	0.670889	0.441455	0.5	0.594801	0.415341	0.561697	0.637762	0.5	0.561061	0.727681	0.51112	0.574379	0.759254	0.626841
ENSG00000104442	chr8	66514694	66546442	ARMC1	0.250481	0.654596	0.381647	0.411178	0.596379	0.457104	0.796136	0.263158	0.45759	0.404423	0.543133	0.335614	0.518103	0.466894	0.461879	0.509764	0.331775	0.643818	0.73606	0.424404	0.472531	0.354839	0.285714	0.566519	0.483333	0.490744	0.845899	0.477778	0.58	0.26385	0.779412	0.853966	0.709012	0.50016	0.506262	0.599203	0.289299	0.435727	0.362593	0.584446	0.576154	0.494813	0.363764	0.516374	0.435897
ENSG00000104472	chr8	141521397	141527236	CHRAC1	0.0443251	0.666666	0.4	4.36918e-13	0.5	0.124987	0.0518189	0.580842	0.61186	0.5	1	0.578947	0.789474	0.857081	0.254782	0.799998	8.0324e-09	0.5	0.21053	0.698054	0.799997	0.42104	0.788412	0.975311	0.5625	0.306034	1.29611e-16	0.705882	3.63422e-09	0.444471	0.783282	0.5	1.32546e-14	0.500007	0.581162	0.611032	0.208491	0.333334	0.5	0.466667	0.428317	0.8	0.111112	0.687097	0.400012
ENSG00000104626	chr8	8859657	8974256	ERI1	0.773047	0.590335	0.702439	0.220699	0.672348	0.63908	0.559319	0.298187	0.549902	0.244819	0.430129	1	0.448719	0.645311	0.568287	0.719912	4.88623e-08	0.45524	0.888858	0.753047	0.666667	0.569677	0.82739	0.470363	0.00535331	0.758017	0.923077	0.998903	0.772727	0.909905	0.500004	1	0.5	0.736207	0.498388	0.622485	0.737973	0.665606	0.285549	0.6669	1	0.750115	0.662904	0.833329	0.4
ENSG00000104635	chr8	22224762	22291642	SLC39A14	0.333334	0.725893	0.462566	0.30435	0.514216	0.470588	0.866666	0.789473	0.724138	0.668273	0.925926	0.391305	0.684579	0.481482	0.352943	0.453488	0.724138	0.821134	0.476944	0.625	0.34609	0.333336	0.480244	0.314188	0.60854	0.5	0.749999	0.673917	0.541665	0.390244	0.250009	0.6875	2.8298e-06	0.284737	0.576858	0.708451	0.300005	0.583008	0.631988	0.662746	0.363635	0.469607	0.500001	0.500001	0.147543
ENSG00000104687	chr8	30535583	30585443	GSR	0.445959	0.349014	0.698669	0.722222	0.799234	0.446359	0.182026	0.439735	0.593949	0.369545	0.664655	0.00168971	0.265851	0.202775	0.0117757	0.571428	0.79999	0.533333	0.357143	0.739829	0.55357	0.998134	0.364305	0.470603	0.529405	0.000384865	0.0722513	0.597909	0.144924	0.437538	0.590908	0.639999	1	0.866833	0.311847	0.543658	0.348327	0.786167	0.375003	0.334159	0.747872	0.142865	0.354903	0.509161	0.375231
ENSG00000104728	chr8	1772142	1906807	ARHGEF10	0.453527	0.512305	0.855497	0.215376	0.268263	0.714226	0.820669	0.589355	0.786677	0.667044	0.107761	0.237617	0.243089	0.0620001	0.5	0.948996	0.938232	0.880712	0.611675	0.94667	0.52335	0.271594	0.737961	0.665745	0.132688	0.65174	0.488196	0.644061	0.631963	0.280332	0.751458	0.366717	0.5	0.454153	0.5	0.805696	0.710642	0.925179	0.582157	0.361177	0.155713	0.763209	0.338976	0.570022	0.653274
ENSG00000104765	chr8	26240414	26363152	BNIP3L	0.412909	0.438777	0.485188	0.440852	0.479356	0.482266	0.520653	0.469721	0.520042	0.40246	0.448025	0.517262	0.563969	0.319172	0.55474	0.15873	0.28085	0.3152	0.469573	0.476898	0.604607	0.528205	0.35394	0.362281	0.5	0.572369	0.434532	0.52697	0.54116	0.460698	0.512183	0.394702	0.569361	0.456752	0.643775	0.402166	0.589464	0.56824	0.44761	0.438661	0.566418	0.459105	0.530576	0.172708	0.550565
ENSG00000104783	chr19	44270685	44285409	KCNN4	0.675235	0.345649	0.273301	0.833333	0.570119	0.666403	0.45908	0.676178	0.592464	0.835679	0.5	0.929695	0.151374	0.5	0.533302	0.216748	0.547011	0.799994	0.229378	0.400502	0.500062	0.38071	0.943991	0.652424	0.774363	0.5	0.985261	0.68774	0.893022	0.546505	0.5	0.989771	0.37765	0.70918	0.991941	0.736477	0.302342	0.393573	0.5	0.78562	0.762535	0.685064	0.5	0.201653	0.5
ENSG00000104805	chr19	49403307	49426629	NUCB1	0.416683	0.611099	0.194515	0.481482	0.352955	0.74991	0.222634	0.826066	0.551711	0.442622	0.379193	0.855249	0.500062	0.532365	0.769899	0.607716	0.529408	0.300905	0.214416	0.611111	0.592511	0.26465	0.795912	0.666638	0.259259	0.329456	0.285727	0.708334	0.777814	0.56	0.649999	0.589314	0.999999	0.54346	0.451004	0.300218	0.857145	0.86328	0.522475	0.5	0.590061	0.586203	0.769209	0.659035	0.900786
ENSG00000104824	chr19	39327028	39342987	HNRNPL	0.971188	0.987131	0.973657	0.95892	0.97496	0.954679	0.927015	0.937462	0.894843	0.921315	0.86886	0.830862	0.887494	0.816073	0.927068	0.694091	0.845374	0.878044	0.949718	0.949432	0.952014	0.776509	0.810317	0.944418	0.824033	0.981545	0.883532	0.870814	0.837791	0.906656	0.912601	0.809796	0.917255	0.95479	0.96078	0.953715	0.887747	0.907542	0.952256	0.994012	0.890956	0.945631	0.932615	0.893069	0.992359
ENSG00000104853	chr19	45457842	45496599	CLPTM1	0.397048	0.683436	0.153913	0.539941	0.722664	0.297633	0.571895	0.706695	0.304376	0.660246	0.624833	0.860109	0.797557	0.74398	0.451868	0.11304	0.5	0.646239	0.768385	0.180652	0.887304	0.77872	0.307374	0.684045	0.357811	0.242419	0.656183	0.527649	0.953955	0.00422043	0.770051	0.5	0.203933	0.547984	0.726922	0.38605	0.376903	0.594637	0.488376	0.426663	0.765394	0.695251	0.37186	0.551083	0.599912
ENSG00000104881	chr19	45882892	45909607	PPP1R13L	0.569742	0.917569	0.371731	0.168305	0.67882	0.673804	0.273711	0.819466	0.553155	0.480912	0.58724	0.600324	0.57165	0.448995	0.156975	0.348812	0.397437	0.769121	0.458829	0.664782	0.108441	0.0803184	0.436568	0.404324	0.657808	0.39457	0.0578121	0.339629	0.320422	0.5	0.865342	0.564379	0.441591	0.899555	0.652063	0.140394	0.783892	0.547991	0.415752	0.863078	0.646919	0.853773	0.181649	0.5	0.227959
ENSG00000104964	chr19	3052908	3063105	AES	0.390585	0.332916	0.574589	0.437602	0.63077	0.483736	0.592954	0.479479	0.5889	0.452162	0.164437	0.729823	0.53151	0.317575	0.685673	0.553146	0.486596	0.543503	0.276838	0.561907	0.367874	0.523121	0.514722	0.527933	0.5	0.411045	0.492807	0.391262	0.565393	0.511554	0.34724	0.469793	0.286655	0.456983	0.513728	0.596356	0.460216	0.533206	0.597461	0.520674	0.410371	0.447366	0.421656	0.668921	0.5
ENSG00000104979	chr19	13884982	13889276	C19orf53	0.533924	0.56217	0.499969	0.942535	0.334235	0.173055	0.759873	0.5	0.415578	0.995147	0.120257	0.98082	0.756242	0.218262	0.666145	0.873793	0.440871	0.530329	0.12009	0.432666	0.666667	0.97303	0.473458	0.986988	0.101449	0.840113	0.948576	0.673765	0.901394	0.741806	0.918142	0.946091	0.685298	0.573907	0.671603	0.446145	0.546425	0.0913819	0.547794	0.66572	0.922307	0.532241	0.798399	0.999972	0.134248
ENSG00000105171	chr19	30094924	30108144	POP4	0.5	0.500108	0.5	0.211378	0.632526	0.5	0.131856	0.305229	0.617439	0.792646	0.718533	0.794272	0.651518	0.700572	0.506452	0.329602	0.296001	0.500626	0.487221	0.784695	0.341945	0.384615	0.314181	0.786645	0.615275	0.399555	0.999804	0.999958	0.390487	0.91487	0.431663	0.0352965	0.5	0.5919	0.649311	0.744469	0.5	0.349499	0.335686	0.622448	0.521456	0.542745	0.894098	0.518957	0.5
ENSG00000105176	chr19	30414551	30506611	URI1	0.666667	0.111111	0.5	0.404339	0.229765	0.543292	0.666667	0.384616	0.149929	0.471553	0.737084	0.411826	0.718522	0.44702	0.826043	0.667956	0.681428	0.427142	0.522527	0.777778	0.00212197	0.7254	0.559326	0.294329	0.5	0.179475	0.888888	1.0463e-14	0.440645	0.45287	0.837325	0.54011	0.209309	0.666666	0.602788	0.37819	0.563133	0.125662	0.746575	0.34748	0.726525	0.679995	0.134189	0.540057	0.646532
ENSG00000105186	chr19	33087913	33167503	ANKRD27	0.00227797	0.36929	0.419063	0.751204	0.923364	0.400758	0.551292	0.649926	0.183299	0.562337	0.999733	0.596638	0.478261	0.177542	0.317324	0.440242	0.0268951	0.0422125	0.357435	0.517779	0.0792235	0.768187	1	0.366955	0.969674	0.455451	0.5	4.68204e-13	0.1	0.270873	0.741523	0.254356	0.5	0.32917	0.403966	0.588213	0.157684	0.0518538	0.569213	0.558245	0.896944	0.332771	0.5	0.5	0.440221
ENSG00000105193	chr19	39923847	39926588	RPS16	0.435666	0.396593	0.422022	0.387437	0.452875	0.408082	0.377588	0.432153	0.427823	0.356962	0.458873	0.287976	0.367666	0.417639	0.412961	0.437182	0.381774	0.434018	0.379599	0.478002	0.53609	0.402667	0.4121	0.39715	0.367929	0.493005	0.479154	0.350702	0.477624	0.431882	0.514319	0.371389	0.4998	0.369107	0.411163	0.35821	0.453162	0.370949	0.421936	0.435641	0.413418	0.443518	0.374596	0.469388	0.446616
ENSG00000105281	chr19	47278140	47291851	SLC1A5	0.369659	0.409093	0.400002	0.536585	0.31579	0.366742	0.210528	0.5	0.407413	0.581817	0.76	0.595238	0.440678	0.250003	0.538458	0.492754	0.363637	0.214385	0.534245	0.282057	0.545453	0.31429	0.999999	0.620592	0.533898	0.583307	0.703704	0.780484	0.479452	0.514851	0.76922	0.694106	0.5	0.423145	0.605173	0.749998	0.409089	0.458824	0.454546	0.555492	0.444519	0.377783	0.409098	0.315787	0.222367
ENSG00000105323	chr19	41768401	41813503	HNRNPUL1	0.482772	0.537577	0.415183	0.416797	0.631839	0.489544	0.396597	0.5	0.574949	0.438687	0.436902	0.330822	0.575151	0.5	0.823345	0.572293	0.591893	0.727441	0.521321	0.261514	0.243693	0.609621	0.638903	0.557503	0.362266	0.486187	0.441358	0.597911	0.613461	0.577102	0.84348	0.550292	0.813452	0.355775	0.590981	0.55863	0.5	0.586744	0.591226	0.530271	0.404876	0.547997	0.5	0.68041	0.531453
ENSG00000105339	chr8	142127377	142205907	DENND3	0.463801	0.612938	0.688781	0.680455	0.514396	0.355698	0.419107	0.826679	0.042114	0.0419809	0.61478	0.591343	0.894959	0.238055	0.146827	0.609042	0.800419	0.737597	0.92307	0.5	0.974987	0.214061	1	0.348947	0.542296	0.953368	0.5	0.00133783	0.314391	0.794194	0.926013	0.465561	0.811313	0.426579	0.275247	0.334979	0.391297	0.508862	0.32696	0.470654	0.852352	0.55406	0.738939	0.317133	0.96216
ENSG00000105373	chr19	48248779	48260315	GLTSCR2	0.407653	0.498911	0.566614	0.660344	0.723432	0.711396	0.500027	0.488523	0.742198	0.725684	0.709815	0.637642	0.571685	0.341944	0.750318	0.672578	0.588195	0.757058	0.62382	0.345886	0.970865	0.571573	0.47293	0.704581	0.677762	0.91352	0.842877	0.832749	0.459706	0.658854	0.5	0.919213	0.5	0.918836	0.82548	0.602959	0.672934	0.642593	0.802749	0.64516	0.750109	0.500739	0.360763	0.68123	0.714464
ENSG00000105426	chr19	5158506	5340814	PTPRS	0.668938	0.536	0.805215	0.884239	0.345927	0.399307	0.632103	0.523659	0.350849	0.150005	0.415293	0.464168	0.890671	0.433164	0.749986	0.266667	0.725188	0.601534	0.317086	0.743253	0.492526	0.741245	0.214292	0.363442	0.700232	0.534635	0.418871	0.0394634	0.204473	0.999999	0.5	0.880102	0.0189309	0.812004	0.15229	0.522327	0.618389	0.524095	0.294851	0.373495	0.375727	0.0407897	0.500137	0.261097	0.102811
ENSG00000105438	chr19	48885827	48894810	KDELR1	0.662339	0.111465	0.5	0.708313	0.415274	0.363636	0.528789	0.333334	0.842105	0.631641	0.5	0.522983	4.0958e-05	0.595182	0.283819	0.402288	0.454545	0.534222	0.403514	0.250424	0.40623	0.365929	0.460999	0.21938	0.250002	0.5	0.753598	0.5	0.125409	0.5	0.58803	0.351293	0.397777	0.410198	0.423078	0.375	0.0630544	0.428579	0.466762	0.5	0.574612	0.263158	0.423104	0.677791	0.148245
ENSG00000105486	chr19	48618702	48673860	LIG1	0.0274316	0.724454	0.291663	0.543263	0.719835	0.479487	0.339247	0.574134	0.573666	0.448087	0.507766	0.436402	0.532179	0.60961	0.797693	0.108656	0.46799	0.561002	0.695357	0.315166	0.379933	0.508386	0.746367	0.394113	0.302694	0.348722	0.374911	0.127566	0.65006	0.702553	0.6554	0.321373	0.409732	0.528431	0.736445	0.927903	0.204585	0.5	0.612796	0.691115	0.463191	0.333123	0.279859	0.507803	0.734081
ENSG00000105576	chr19	12810008	12834825	TNPO2	0.519339	0.52031	0.2425	0.394474	0.567906	0.663679	0.527386	0.622964	0.364492	0.532339	0.533082	0.613378	0.255345	0.48367	0.373107	0.354194	0.467711	0.597064	0.427536	0.402529	0.402075	0.400751	0.568007	0.410393	0.662993	0.56068	0.562617	0.483354	0.341118	0.691277	0.712567	0.341079	0.242388	0.573587	0.367227	0.383875	0.416505	0.464136	0.5	0.477261	0.530811	0.550674	0.406279	0.422317	0.430997
ENSG00000105677	chr19	36036497	36038428	TMEM147	0.75	0.384615	0.444444	0.166667	0.46875	0.388889	0.634445	0.545455	1.20601e-13	0.785692	0.705881	0.333333	0.625	0.1875	0.571429	0.375	0.571429	0.189189	0.512195	0.111111	0.384653	0.590642	0.44	0.590909	0.352941	0.833333	0.0454545	7.55369e-12	0.538462	0.692308	0.545454	0.263158	0.736842	0.785714	0.436131	0.647058	0.100001	0.127629	0.8	0.3	0.625	0.624518	0.428571	0.266229	0.439882
ENSG00000105771	chr19	44235301	44259142	SMG9	0.606324	6.24055e-11	0.381256	0.531907	0.572634	0.5	0.645952	0.518692	0.6	0.626438	0.742524	0.678858	0.412551	0.833801	0.530624	0.572788	0.333333	0.857003	0.216216	0.402223	0.4375	0.369939	0.111111	0.193186	0.565403	0.274533	0.360001	0.276645	0.24195	0.173806	0.573555	0.140796	0.82674	0.555556	0.561633	0.435198	0.305522	0.727103	0.5	0.0561893	0.244287	0.298337	0.734286	0.380021	0.550924
ENSG00000105810	chr7	92234235	92465908	CDK6	0.5	0.572959	0.722176	0.278707	0.560498	0.426116	0.468448	0.45676	0.660047	0.73985	0.148182	0.31545	0.73449	0.513078	0.533556	0.933306	0.319425	0.0781285	0.676904	0.599655	0.305587	0.36075	0.738626	0.975277	0.887676	0.993215	0.806768	0.615384	0.372366	0.2	0.983092	0.421145	0.997805	0.831453	0.765058	0.222592	0.435891	0.310717	0.859539	0.657708	0.5	0.470319	0.412581	0.397966	0.461459
ENSG00000105854	chr7	95034175	95064510	PON2	0.605325	0.386874	0.562562	0.181031	0.369274	0.68055	0.18586	0.927764	0.270026	0.396672	0.299854	0.763411	0.788994	0.456364	0.0785872	0.79499	0.426075	0.503528	0.781325	0.540856	0.317768	0.416506	0.201583	0.620477	0.425	0.500156	0.355335	0.708141	0.123807	0.138729	0.448945	0.963069	0.35275	0.5	0.376925	0.5	0.353892	0.55694	0.589664	0.594209	0.237663	0.783696	0.489694	0.662012	0.735546
ENSG00000105855	chr7	20370325	20455377	ITGB8	2.25949e-08	0.101287	0.122452	0.158048	0.592632	0.631774	0.387733	0.853599	0.669697	1	0.134891	0.333333	1	0.00318237	0.116017	1	1	0.499979	0.982937	1	0.900399	0.242015	0.723416	0.0425223	0.499906	0.5	0.218417	0.463055	0.148237	0.00145283	NA	0.720613	0.998476	0.999765	0.65376	0.547227	0.327505	0.339042	0.5	0.0625573	0.819216	0.474037	0.254102	0.539521	0.866378
ENSG00000105928	chr7	24737972	24809244	DFNA5	0.29338	0.715133	0.46899	0.532657	0.584554	0.236489	0.303451	0.767312	0.595177	0.0909652	0.250003	0.289052	0.016176	0.740957	0.0110098	0.444444	0.453637	0.232213	0.119424	0.24069	0.448392	0.0790473	0.387697	0.332359	0.245739	0.872312	0.537936	0.28865	0.781692	0.695141	0.143867	0.59245	0.00274527	0.627752	0.74528	0.453849	0.359927	0.649363	0.751917	0.43902	0.632668	0.618063	0.412822	0.367949	0.486683
ENSG00000105939	chr7	138728266	138794465	ZC3HAV1	0.337124	0.522593	0.310316	0.258923	0.609265	0.652356	0.220428	0.580255	0.570203	0.930663	0.79082	0.766095	0.60137	0.412356	0.452313	0.690496	0.360456	0.409699	0.479579	0.467484	0.368815	0.316088	0.214799	0.666681	0.481044	0.617736	0.347984	0.626646	0.524135	0.36968	0.549021	0.193333	0.564619	0.303362	0.497238	0.433495	0.738075	0.58293	0.57452	0.644323	0.352432	0.420275	0.424761	0.701804	0.431898
ENSG00000105953	chr7	44646171	44748665	OGDH	0.433272	0.270138	0.675957	0.52199	0.579495	0.121736	0.788518	0.107556	0.533412	0.57853	0.7173	0.370342	0.454459	0.26342	0.78805	0.581564	0.735394	0.825546	0.437589	0.719469	0.645502	0.511007	0.886127	0.0677948	0.812485	0.622894	0.537032	0.48258	0.494749	0.544757	0.304923	0.495803	0.340954	0.5	0.442488	0.537943	0.59489	0.609103	0.386277	0.571743	0.447185	0.20618	0.565923	0.633871	0.612307
ENSG00000105968	chr7	44866390	44887682	H2AFV	0.548416	0.455794	0.449829	0.423757	0.380196	0.597836	0.436263	0.517225	0.425294	0.579884	0.299935	0.657185	0.408526	0.474492	0.578619	0.603307	0.259847	0.523295	0.360147	0.359415	0.498763	0.476908	0.557857	0.454816	0.489956	0.558286	0.354687	0.514985	0.456581	0.410211	0.37595	0.542258	0.469424	0.538703	0.441524	0.635615	0.394291	0.532467	0.456175	0.427675	0.597477	0.512349	0.490638	0.496405	0.427952
ENSG00000105971	chr7	115927434	116148595	CAV2	0.495466	0.671677	0.92869	0.600808	0.877017	0.712841	0.623711	0.934801	0.738074	0.973334	0.555684	0.585995	0.709468	0.379438	1	0.586641	0.646606	0.539484	0.978216	0.837209	0.825808	0.688182	0.606473	0.577856	0.271685	0.954545	0.636476	0.900009	0.188746	0.235358	0.728059	0.707463	0.649987	0.681292	0.593547	0.477282	0.595401	0.806569	0.840989	0.859362	0.633357	0.95596	1	0.644994	0.584628
ENSG00000105974	chr7	116164839	116201233	CAV1	0.502439	0.506671	0.440493	0.603542	0.436393	0.628173	0.446945	0.403606	0.560606	0.372171	0.475913	0.588551	0.693215	0.40768	0.483162	0.669973	0.322034	0.398606	0.530688	0.630032	0.622057	0.580853	0.64905	0.597979	0.547366	0.632038	0.358691	0.547205	0.418065	0.697275	0.563184	0.47754	0.680777	0.650426	0.554322	0.414314	0.416009	0.5	0.508191	0.428571	0.438965	0.423151	0.396524	0.461623	0.559701
ENSG00000105976	chr7	116312444	116438440	MET	0.481224	0.512147	0.636178	0.352442	0.459207	0.543997	0.38552	0.463566	0.461491	0.245404	0.489291	0.412327	0.532232	0.499917	0.566367	0.483953	0.360241	0.444756	0.414389	0.556314	0.472265	0.410666	0.42075	0.50348	0.432883	0.466501	0.614035	0.521201	0.430056	0.483524	0.46749	0.284155	0.384549	0.476893	0.393117	0.327528	0.363375	0.506082	0.435933	0.491039	0.600816	0.351613	0.344591	0.487076	0.551315
ENSG00000105993	chr7	157128075	157210133	DNAJB6	0.365157	0.545735	0.5	0.456653	0.579788	0.468884	0.540669	0.438356	0.391567	0.567423	0.605628	0.449022	0.436368	0.495269	0.531637	0.411575	0.427959	0.469845	0.584064	0.483208	0.558053	0.594582	0.39903	0.399989	0.5	0.355901	0.5	0.5	0.5	0.656002	0.481092	0.690771	0.600521	0.562618	0.55533	0.431141	0.622294	0.33632	0.630164	0.5	0.530378	0.543816	0.447131	0.479913	0.62056
ENSG00000106009	chr7	2577511	2595361	BRAT1	0.423862	0.345301	0.825345	0.501453	0.749995	0.538461	0.592092	0.666667	0.545195	0.25	0.221947	0.444444	0.736852	0.5	0.00119295	0.666666	0.851852	0.45	0.272727	0.318182	0.294118	0.6	0.5	0.166667	0.72	0.642857	0.418869	0.6	1	0.0444432	0.6	0.00289259	6.74333e-16	0.635511	0.284625	0.55568	0.538462	0.136818	0.5	0.180276	0.983451	0.794666	0.499163	0.958414	0.54854
ENSG00000106344	chr7	127937738	127983962	RBM28	0.764706	0.795659	0.379927	0.161366	0.473342	0.580976	0.577848	0.0688382	0.370975	0.262695	0.555347	0.688245	0.977999	0.518698	0.890039	0.472734	0.9978	0.856728	0.501075	0.49942	0.571092	0.452875	0.461335	0.620085	0.955424	0.57926	0.527328	0.687975	0.208668	0.622124	0.144323	0.819512	1	0.331729	0.586543	0.684981	0.560783	0.500105	0.500008	0.62732	0.496392	0.264641	0.629456	0.5	0.276625
ENSG00000106484	chr7	130126012	130146133	MEST	0.996771	0.971405	0.985079	0.999998	0.952381	0.999987	1	0.999995	0.992888	0.964944	0.984999	0.929324	0.999565	0.98643	0.996227	0.999999	0.981139	0.962391	0.990967	0.986654	0.999062	0.999652	0.996732	0.968496	0.999999	0.999104	0.99998	1	0.98976	0.999894	1	0.999999	0.999992	0.999969	0.982537	0.999814	0.938862	0.990201	0.937136	0.959977	0.949353	0.994427	0.977942	0.984359	0.979439
ENSG00000106546	chr7	17338246	17385776	AHR	0.755703	0.751501	0.658219	0.506037	0.321151	0.585126	0.635896	0.322551	0.846806	0.248025	0.271897	0.317818	0.627907	0.290685	0.317345	0.341845	0.299985	0.515306	0.262207	0.599219	0.400786	0.658938	5.42255e-07	0.563142	0.533251	0.636225	0.477997	0.534486	0.333337	0.609607	0.285714	0.626644	0.07204	0.427369	0.254874	0.551453	0.670815	0.533816	0.696398	0.454325	0.692157	0.408547	0.561796	0.596633	0.565218
ENSG00000106603	chr7	43648055	43769316	COA1	0.659931	0.367463	0.553542	0.0836498	0.268072	0.305796	0.408514	0.399542	0.306738	0.385792	0.309835	0.713039	0.50153	0.607573	0.377727	0.560426	0.557528	0.810145	0.427451	0.377594	0.266881	0.15314	0.390243	0.492764	0.642399	0.218059	0.75374	0.490501	0.265184	0.599552	0.519831	0.445132	0.262324	0.79611	0.339297	0.608681	0.53704	0.573521	0.506815	0.464313	0.221627	0.93756	0.56519	0.562129	0.618296
ENSG00000106605	chr7	43798279	43846939	BLVRA	0.411765	1.55975e-09	0.444444	0.666667	0.333334	0.6875	0.6	6.38422e-09	0.2	0.8	0.478261	0.111111	0.5625	0.347826	0.294118	8.14684e-07	0.365854	0.75	0.6	0.235294	0.266667	0.4	0.72	0.332717	0.44	1	0.444444	1.21288e-05	0.857143	0.998871	0.766667	0.615385	0.5	0.6	0.272727	0.555556	0.8	1.42279e-19	0.583333	0.565207	0.363636	0.76	0.571429	0.230769	0.418471
ENSG00000106608	chr7	43915493	43966010	URGCP	0.576923	0.282638	0.085212	0.696578	0.5	0.749466	0.5	1	0.666664	0.0172583	0.461538	0.801174	0.199991	0.28314	0.5	0.499992	0.363636	0.4	0.1	1	0.902915	0.642859	2.27711e-13	0.0646584	0.00840005	0.88889	0.864823	0.666667	0.777782	0.500004	0.000714961	0.541163	0.695413	0.655994	0.999956	0.622647	0.714164	0.535912	0.500005	0.662305	0.111127	0.384617	0.447196	0.724722	0.49977
ENSG00000106638	chr7	72983262	72993121	TBL2	0.250079	0.360137	0.58114	0.804399	0.175222	0.153647	0.160757	0.734047	0.562951	0.0597647	0.176524	0.75584	0.770912	0.312211	0.509878	0.207462	0.180303	0.339698	0.341041	0.5	0.622672	0.0181286	0.285253	0.841256	0.578484	0.531858	0.591118	0.230969	0.51721	0.799531	0.0621103	0.5	0.1875	0.65092	0.16466	0.194555	0.808165	0.583831	0.443708	0.986514	0.324949	0.348883	0.434988	0.5	0.331913
ENSG00000106692	chr9	108320411	108403399	FKTN	0.859611	0.346356	0.5	0.687267	0.544726	0.837631	0.555122	0.303202	0.816289	1.19139e-10	0.463409	0.000994486	0.265914	0.694316	0.170126	0.165728	0.649665	0.0492459	0.242417	0.250013	0.205976	0.1875	0.855722	0.101117	0.85713	0.997551	0.579432	0.942172	0.48158	0.478905	0.587544	0.9087	0.51163	3.05582e-05	0.434611	0.222228	0.5	0.470095	0.784704	0.670102	0.704501	0.423005	0.72724	0.999361	0.5
ENSG00000106771	chr9	111777432	111882225	TMEM245	0.708296	0.620614	0.538464	0.625845	0.678852	0.693058	0.513507	0.706464	0.302646	0.191138	0.571792	0.400641	0.148013	0.554254	0.278009	0.515954	0.768511	0.598493	0.444746	0.500216	0.771788	0.498757	0.617907	0.359877	0.343508	0.345103	0.526341	0.498005	0.61163	0.649525	0.601388	0.590833	0.165036	0.533249	0.625024	0.455415	0.832616	0.601756	0.491267	0.465136	0.652513	0.655285	0.802634	0.298324	0.43449
ENSG00000107130	chr9	132934857	132999583	NCS1	0.920637	0.624984	0.285756	0.00362151	0.5	0.5	0.818151	0.714083	0.357146	0.636201	0.827145	0.969264	0.200155	0.173245	0.250727	0.400202	0.150012	0.635622	0.666373	0.181949	0.620254	0.975797	0.999843	0.376008	0.00950964	0.5	0.705835	0.583002	0.798274	0.125303	0.5	0.230793	0.973593	0.461811	0.466674	0.335478	0.5452	0.311723	0.404261	0.125048	0.223366	0.5	0.334377	0.384745	0.5
ENSG00000107175	chr9	35732332	35737001	CREB3	0.998789	0.857149	0.166659	0.625018	0.399999	0.714329	0.999579	1.07436e-06	0.00340701	0.538462	0.7	0.266667	0.978611	0.272727	0.833229	0.599976	0.181818	1	0.416666	0.333992	0.428571	0.747824	0.684209	0.695652	0.00750351	0.111111	1	0.227273	1.03421e-09	0.999999	0.772727	0.823529	0.99899	0.6	0.454546	0.153839	0.333337	0.5	0.666667	0.166659	0.00361345	0.571432	0.5	0.00258699	0.4
ENSG00000107186	chr9	13105703	13279589	MPDZ	0.399626	0.000276738	0.729805	0.726281	1	0.347803	0.747753	0.661607	0.755087	0.823298	0.536866	0.263819	0.261413	0.996691	0.351507	0.631255	0.368148	0.502277	0.546232	0.723749	0.401471	0.685615	0.401636	0.25972	0.45916	0.375949	1	0.726256	0.585579	0.999816	0.5	0.876986	0.847689	0.10378	0.559913	0.617419	0.534295	0.868839	0.16066	0.32464	0.679475	0.484995	0.480915	0.134159	0.425805
ENSG00000107281	chr9	139933922	139940655	NPDC1	0.5	0.386285	0.553112	0.593761	0.565971	0.216956	0.222222	0.318991	0.315469	0.611894	0.281497	0.454545	0.6875	0.569083	0.4	0.417616	0.375132	1.21712e-06	0.333333	0.82158	0.298339	0.578947	0.5	0.675177	0.0898907	0.603613	0.216617	0.369023	0.951187	0.0662924	0.997567	0.37992	2.6223e-10	0.457111	0.764046	0.363622	0.572011	0.152836	0.5	0.733509	0.38092	0.570446	0.155912	0.429652	0.277353
ENSG00000107290	chr9	135136743	135230372	SETX	0.304113	0.310348	0.76846	0.708486	0.348509	0.739085	0.443	0.565783	0.999991	1.72617e-12	0.595782	0.529532	0.461181	0.00518377	0.0911253	0.710131	0.175031	0.490168	0.444828	0.909455	0.51223	0.474085	0.784419	0.599515	0.954492	0.702688	8.99411e-08	0.605008	0.118867	0.646306	0.560343	0.47451	0.275218	0.733036	0.394995	0.545674	0.702602	0.111477	0.480005	0.38095	0.684216	0.385426	0.668084	0.598756	0.48935
ENSG00000107341	chr9	33817565	33920402	UBE2R2	0.571406	0.111136	0.42858	0.222239	0.666636	0.384626	0.538461	0.461539	0.250827	0.817786	0.419355	0.363641	0.995855	0.749998	0.777204	0.5	0.401152	0.642857	0.727189	0.52	0.111329	0.874995	0.998252	0.357144	0.5	0.565215	0.448276	0.583333	0.384615	0.285751	0.0769264	0.6	0.423077	0.111268	0.286371	0.315807	0.272747	0.375001	0.666339	0.615265	0.345075	0.555537	0.285732	0.176471	0.631578
ENSG00000108262	chr17	27900487	27921072	GIT1	0.786752	0.62001	0.5	0.938827	0.779982	0.500001	0.835766	0.242374	0.622266	0.67434	0.166501	0.714247	0.610738	0.476024	0.396701	0.484573	0.750554	0.501262	0.250036	0.348755	0.5	0.899897	0.749445	0.294595	0.565188	0.35304	0.467047	0.500035	0.525566	0.762864	0.0938575	0.213905	0.5	0.578932	0.358024	0.582204	0.5	0.0902171	0.733687	0.25684	0.538446	0.331409	0.240088	0.703829	0.278214
ENSG00000108292	chr17	36861795	36886056	MLLT6	0.517992	0.249076	0.161616	0.437342	0.351849	0.640005	0.646934	0.56233	0.519871	0.403673	0.490045	0.651647	0.636765	0.250003	0.811552	0.467116	0.53975	0.488593	0.500011	0.457406	0.5	0.550191	0.554623	0.465831	0.446529	0.248521	0.450323	0.223743	0.422524	0.536367	0.733793	0.45578	0.5	0.526714	0.559248	0.464361	0.677438	0.484898	0.468738	0.591228	0.468723	0.502109	0.544557	0.236361	0.518791
ENSG00000108294	chr17	36908989	36920484	PSMB3	0.298104	0.617972	0.308564	0.515149	0.57498	0.670964	0.489362	0.420961	0.331096	0.409136	0.270849	0.502245	0.773204	0.551981	0.375505	0.607478	0.523757	0.407409	0.504943	0.462747	0.398057	0.542855	0.325868	0.446558	0.6623	0.653419	0.482168	0.376375	0.440412	0.187818	0.609263	0.35659	0.419893	0.566677	0.530864	0.371372	0.483871	0.680531	0.468083	0.635378	0.392858	0.506954	0.47757	0.490026	0.478873
ENSG00000108344	chr17	38137050	38154213	PSMD3	0.487559	0.334949	0.571421	0.687345	0.41616	0.45418	0.694261	0.305121	0.287241	0.561381	0.424112	0.483548	0.483394	0.692297	0.28267	0.400806	0.643947	0.461829	0.739131	0.654756	0.576956	0.265461	0.497725	0.488632	0.421718	0.449474	0.39633	0.412721	0.536127	0.278847	0.646956	0.428141	0.609137	0.454545	0.420261	0.556415	0.372583	0.369524	0.467852	0.434291	0.554605	0.405462	0.53455	0.322284	0.475911
ENSG00000108439	chr17	46018872	46025654	PNPO	0.599878	0.249628	0.666662	0.599999	0.640599	0.49109	0.444445	0.664695	0.0522316	0.664381	0.85	0.698624	0.545431	0.219527	0.25	0.620187	0.238095	0.400017	0.898676	0.999979	0.500485	3.73361e-08	0.229287	0.690898	0.0733256	0.700184	0.478261	0.000115456	0.909091	0.45	0.571162	0.512821	0.998143	0.593311	0.714286	0.654807	0.378742	0.5	0.606131	0.629002	0.707357	0.582954	0.847395	0.5	0.333333
ENSG00000108465	chr17	46045176	46059140	CDK5RAP3	0.69096	0.320505	0.422347	0.755141	0.283107	0.392827	0.675513	0.311594	0.329717	0.647151	0.5	0.383506	0.598059	0.540228	0.278152	0.588843	0.396458	0.273279	0.433796	0.611038	0.678756	0.268231	0.451173	0.738632	0.421953	0.628172	0.469992	0.332842	0.56682	0.661645	0.549284	0.621377	0.350641	0.229166	0.500031	0.345477	0.183269	0.5	0.156875	0.564429	0.449347	0.105274	0.532336	0.332843	0.569464
ENSG00000108468	chr17	46147414	46178883	CBX1	0.200007	0.126854	0.5	0.25	0.16673	0.593081	0.749685	0.5	0.5	0.999984	0.5	0.338116	0.631579	0.923041	0.012195	0.0120185	0.960981	0.555555	0.666667	0.375	0.25	0.894736	0.272727	0.863636	0.454546	0.636306	0.454565	0.92	0.526316	0.661742	0.5	0.32	1	0.428591	0.5	0.8	0.17425	0.5	0.5	0.634656	0.791678	0.445493	0.264313	0.000459649	0.343757
ENSG00000108559	chr17	5264258	5323480	NUP88	0.630789	0.311609	0.381921	0.229846	0.718677	0.385429	0.775093	0.86399	0.485013	0.514942	0.690432	0.449277	0.165171	0.308513	0.353959	0.355425	0.41161	0.333979	0.576181	0.561416	0.342124	0.465826	0.352333	0.801327	0.138218	0.480425	0.904762	0.588471	0.290886	0.699968	0.536416	0.860952	0.155011	0.283225	0.731963	0.417541	0.650236	0.679178	0.285801	0.334032	0.527435	0.326093	0.363852	0.447066	0.42765
ENSG00000108561	chr17	5336097	5352150	C1QBP	0.972331	0.732953	0.569581	0.743769	0.703704	0.914578	0.749884	0.687496	0.935484	0.638889	0.482083	0.602354	0.722535	0.690018	0.870457	0.651244	0.749997	0.699551	0.565443	0.619037	0.6	0.801174	0.755642	0.877899	0.828125	0.385017	0.864865	0.474236	0.8	0.629829	0.426523	0.693878	0.679487	0.53496	0.475	0.516424	0.832062	0.509909	0.584119	0.695054	0.534228	0.777778	0.872651	0.542792	0.743393
ENSG00000108599	chr17	19807615	19881656	AKAP10	0.642783	0.5	0.850704	0.807524	0.268509	0.567479	0.797061	0.470112	0.930106	0.376743	0.5	0.345485	0.461538	0.754797	0.793067	0.542271	0.5	0.756919	0.06692	0.310103	0.610757	0.68799	0.129766	0.342441	0.763521	0.624998	0.356399	1	0.453176	0.000888639	0.428881	0.126227	0.5	0.679668	0.199122	2.40838e-06	0.598932	0.826247	0.888207	0.1807	0.202232	0.5	0.654349	0.5	1
ENSG00000108654	chr17	62495734	62504317	DDX5	0.720897	0.680139	0.625806	0.683508	0.608828	0.675445	0.32997	0.542298	0.84423	0.647411	0.506592	0.635429	0.333899	0.711472	0.33697	0.448308	0.486883	0.549319	0.506266	0.492374	0.397447	0.463283	0.527313	0.357998	0.589854	0.5074	0.20198	0.48766	0.873947	0.636445	0.234217	0.53374	0.404429	0.254031	0.566661	0.288085	0.64568	0.627106	0.598444	0.380496	0.409356	0.76059	0.475103	0.50682	0.428371
ENSG00000108829	chr17	48452420	48474914	LRRC59	0.476952	0.703703	0.692307	0.648194	0.333334	0.586815	0.53846	0.277843	0.466737	0.356981	0.69552	0.820453	0.673064	0.784184	0.541493	0.407411	0.486487	0.527272	0.593682	0.69217	0.666644	0.627895	0.555556	0.606333	0.573522	0.395896	0.411765	0.655361	0.703995	0.417073	0.73331	0.74603	0.214606	0.656102	0.486699	0.650319	0.470828	0.555534	0.5	0.40745	0.51996	0.907418	0.51111	0.789268	0.76
ENSG00000108946	chr17	66507921	66547460	PRKAR1A	0.434488	0.255233	0.248454	0.579456	0.187322	0.43211	0.579192	0.320831	0.532128	0.376705	0.432453	0.469389	0.483692	0.575928	0.292163	0.5	0.5	0.410889	0.472234	0.542666	0.241836	0.83619	0.518883	0.470997	0.160648	0.434838	0.353266	0.79484	0.211249	0.656129	0.535625	0.368478	0.406553	0.483085	0.520548	0.362937	0.141036	0.356205	0.650833	0.412969	0.535363	0.43601	0.306575	0.241822	0.625796
ENSG00000108953	chr17	1247566	1303672	YWHAE	0.591224	0.446639	0.442071	0.549665	0.557183	0.551876	0.583983	0.487401	0.451269	0.601449	0.400328	0.566523	0.467177	0.46443	0.473058	0.443699	0.487957	0.523606	0.516373	0.465722	0.449351	0.467309	0.590277	0.553431	0.519483	0.476813	0.568023	0.571493	0.511797	0.388898	0.562615	0.385348	0.679613	0.433558	0.450879	0.5	0.548454	0.605318	0.546675	0.543739	0.507495	0.566989	0.570072	0.3359	0.528622
ENSG00000109046	chr17	25621102	25640657	WSB1	0.726475	0.421493	0.351497	0.817928	0.108299	0.531258	0.39688	0.207426	0.373243	0.652056	0.604302	0.478752	0.512024	0.669138	0.5	0.305557	0.658887	0.545285	0.398376	0.623347	0.61628	0.686099	0.739948	0.620925	0.405357	0.648249	0.542182	0.668419	0.500001	0.722815	0.624812	0.269671	0.487227	0.429193	0.596012	0.530603	0.44917	0.459846	0.596305	0.482564	0.72711	0.355981	0.568793	0.147664	0.359316
ENSG00000109065	chr17	72766686	72772506	NAT9	0.76923	0.652323	0.692257	0.120524	0.5	0.315903	0.238144	0.433303	0.613485	0.782124	0.0799661	0.520696	0.264871	0.230769	5.13413e-32	0.454558	0.645978	0.23003	0.944389	0.480268	0.595995	0.130993	0.828047	0.342942	0.24	0.590599	0.422748	0.785714	0.375001	0.420293	0.142897	0.128471	0.5	0.288094	0.5	0.831366	0.817826	0.573578	0.292333	0.280464	0.689394	0.174636	0.725865	0.363636	0.619518
ENSG00000109066	chr17	72772622	72835918	TMEM104	0.648889	0.709446	0.158798	0.473578	0.905074	0.367776	1.63178e-05	0.18261	0.215588	0.370306	0.381939	0.666667	0.676677	0.5	0.879925	0.0803009	0.0435622	0.272246	0.343458	1.31332e-07	0.331858	0.518816	4.73877e-18	0.303382	0.850292	0.619471	0.244476	0.153477	0.369586	0.766288	0.5	5.45581e-12	0.439587	0.422119	0.334384	0.136502	0.62941	0.520267	0.418682	0.34924	0.729793	0.451769	0.619684	0.317426	0.5
ENSG00000109084	chr17	26646121	26655707	TMEM97	0.305556	0.345024	0.432432	0.746736	0.476511	0.5	0.403293	0.421024	0.362069	0.3	0.789474	0.409094	0.888889	0.583333	0.0555556	0.473727	0.724138	0.466262	0.705838	0.736842	0.307696	0.722222	0.612903	0.204545	0.607843	0.543036	0.559924	0.614917	0.722222	0.400005	0.352941	0.714285	0.987706	1.02926e-09	0.666666	0.375	0.5	0.284585	0.692552	0.569154	0.454547	0.69613	0.421514	0.84841	0.472485
ENSG00000109099	chr17	15133095	15168643	PMP22	0.315797	0.499999	0.5	1	0.333333	0.263158	0.666656	0.5	0.424997	0.5	0.237294	0.777778	0.5	0.604935	0.424663	0.990416	0.607143	1	0.379729	0.860476	0.425003	0.692294	0.413043	0.653837	0.944444	0.655523	0.539998	0.149817	0.699991	0.387101	0.25927	0.882329	0.535714	0.562496	0.437503	0.957253	0.888862	1	0.64284	0.47059	0.360158	0.4	0.400005	0.571429	0.594985
ENSG00000109111	chr17	26989109	27029697	SUPT6H	0.965573	0.42173	0.429324	0.709648	0.418152	0.573368	0.435544	0.43456	0.449603	0.270363	0.317476	0.748822	0.468211	0.255026	0.468177	0.408118	0.344114	0.782104	0.465141	0.302253	0.823306	0.707716	0.887833	0.643977	0.717362	0.690424	0.5	0.196777	0.106939	0.661587	0.00891446	0.425405	0.262747	0.44511	0.638918	0.270245	0.196035	0.547383	0.568209	0.140291	0.0532614	0.396865	0.673958	0.37567	0.603847
ENSG00000109323	chr4	103552660	103682151	MANBA	1.20753e-21	0.09436	0.0482464	3.98034e-19	0.0465686	0.30747	0.801065	0.587306	0.328167	0.859915	0.242159	0.5	0.291678	0.210594	0.163505	0.840887	0.753145	0.123812	0.5	0.337075	0.730406	0.67035	0.340554	0.477854	0.652738	0.569126	0.681201	0.186792	0.696088	1	0.198525	5.52048e-19	0.381083	0.5	0.330685	0.922356	0.691489	0.870882	0.631491	1	0.619978	0.382388	0.315954	0.403249	1
ENSG00000109452	chr4	142944313	143768585	INPP4B	0.719595	0.499893	0.783451	0.202636	0.251115	0.537707	0.501735	0.241916	0.341267	0.564037	0.203532	0.34911	0.111114	0.149247	0.297878	0.74182	0.354659	1.13993e-07	0.824823	0.135215	0.415286	0.222698	0.287189	0.000189962	0.556313	0.223119	0.388429	0.5	0.549949	0.5	0.345129	0.359796	0.966029	0.936651	0.559336	0.140351	0.796468	0.772989	0.300122	0.635951	0.633767	0.915542	0.970119	0.0501728	0.766118
ENSG00000109586	chr4	174089904	174245118	GALNT7	0.643754	0.340537	0.846053	0.049763	0.747275	0.29187	0.64815	0.981362	0.835829	0.727779	0.325256	0.5	0.945373	0.355338	0.512367	0.580417	0.460868	0.266012	0.558348	0.735799	0.412069	0.296433	0.613355	0.891613	0.328096	0.5	0.155034	0.962862	0.721343	0.857451	0.285224	0.105417	0.708378	0.706269	0.133068	0.499953	0.498976	0.707304	0.959618	0.944887	0.727964	0.712849	0.632184	0.662807	0.420244
ENSG00000109674	chr4	178230990	178284097	NEIL3	0.117647	0.364673	0.554362	0.263158	0.421563	0.764706	0.307692	0.630442	0.910298	8.78341e-05	6.83812e-22	0.587999	0.273785	0.731707	0.481151	0.413793	0.666601	0.397293	0.52827	0.227644	0.743574	0.481223	0.493671	0.494233	0.1493	0.60615	2.41013e-17	0.714285	0.770642	0.5625	0.613636	0.552564	0.333333	0.687987	0.224662	0.415328	0.522478	0.476405	0.559063	0.695692	7.6667e-20	0.424242	0.548338	0.270299	0.291667
ENSG00000109790	chr4	39046659	39128477	KLHL5	0.458444	0.54929	0.378786	0.450648	0.39593	0.387734	0.37338	0.619922	0.787105	0.665831	0.187768	0.71301	0.375	0.609855	0.657656	0.497871	0.471878	0.271961	0.476862	0.308778	0.295565	0.660811	0.529033	0.59411	0.696938	0.476711	0.574728	0.452815	0.44329	0.335301	0.634551	0.57582	0.654075	0.526165	0.378601	0.505592	0.508474	0.695419	0.522949	0.422943	0.469526	0.399609	0.313084	0.620155	0.299548
ENSG00000109805	chr4	17812525	17846485	NCAPG	0.705615	0.521537	0.751407	0.476721	0.458645	0.699995	0.519664	0.533504	0.787732	0.542816	0.666688	0.603278	0.478223	0.650908	0.843824	0.39406	0.521354	0.523914	0.381407	0.0857841	0.534958	0.797387	0.859094	0.454264	0.825706	0.29879	0.696836	0.652995	0.415208	0.665596	0.345104	0.48043	0.684296	0.47945	0.556092	0.725737	0.406948	0.402378	0.234648	0.706151	0.499724	0.550547	0.579816	0.721693	0.70382
ENSG00000109814	chr4	39500375	39529931	UGDH	0.462569	0.560644	0.429758	0.469539	0.452939	0.502113	0.457972	0.513913	0.554606	0.447705	0.533333	0.525854	0.564962	0.522225	0.415442	0.635282	0.538205	0.428703	0.73703	0.523728	0.5895	0.369469	0.611832	0.437586	0.571482	0.613945	0.757483	0.391462	0.600823	0.608343	0.594592	0.46606	0.320048	0.580838	0.596297	0.531223	0.532495	0.367597	0.56423	0.473581	0.48119	0.376825	0.436348	0.573648	0.622313
ENSG00000109861	chr11	88026760	88070955	CTSC	0.569404	0.416402	0.508362	0.69011	0.726607	0.548223	0.502218	0.322297	0.494172	0.339541	0.462316	0.37681	0.22234	0.728824	0.768991	0.53356	0.643946	0.560419	0.683612	0.782648	0.549501	0.284786	0.78347	0.513118	0.663181	0.350193	0.44274	0.846868	0.750421	0.62498	0.644943	0.393549	0.52662	0.715295	0.491702	0.277769	0.668824	0.88627	0.485615	0.695344	0.391331	0.461354	0.493535	0.562894	0.449929
ENSG00000109917	chr11	116648436	116658766	ZNF259	0.083084	0.253843	0.200002	0.28581	0.777817	0.714286	0.0223952	0.5	0.5	0.169935	0.302668	0.726635	0.571708	0.343235	0.454757	0.833333	0.400002	0.723913	0.719041	0.545455	0.774865	0.710026	0.756185	0.125794	0.163262	0.555551	0.600051	0.781297	0.250107	0.635293	0.944596	0.538461	0.0283967	0.5	0.454817	0.674086	0.162011	0.753521	0.430942	0.5	0.770575	0.301614	0.619677	0.385135	0.445433
ENSG00000109919	chr11	47638867	47664175	MTCH2	0.233918	0.572476	0.386339	0.526444	0.601308	0.430193	0.586879	0.391629	0.384843	0.422582	0.512875	0.341137	0.494652	0.511934	0.56751	0.535169	0.41825	0.482333	0.585277	0.5	0.424046	0.417448	0.385946	0.365378	0.436994	0.426222	0.529758	0.492292	0.528116	0.569258	0.307337	0.439028	0.589626	0.474529	0.451534	0.370477	0.581926	0.267952	0.5	0.559499	0.411628	0.433643	0.368161	0.762639	0.476714
ENSG00000109971	chr11	122928197	122933938	HSPA8	0.516626	0.513881	0.601826	0.521971	0.440478	0.422649	0.440024	0.410693	0.466987	0.640732	0.548968	0.506366	0.480652	0.542032	0.485055	0.547324	0.544831	0.55411	0.443198	0.397024	0.462881	0.509463	0.505307	0.467562	0.444471	0.520652	0.602125	0.333647	0.461022	0.610773	0.492808	0.383245	0.383783	0.529172	0.452981	0.544882	0.589091	0.398188	0.505558	0.52888	0.509513	0.484494	0.405077	0.466496	0.485472
ENSG00000110063	chr11	126173647	126215644	DCPS	0.102297	0.425797	0.337072	0.664466	0.351297	0.445348	0.847918	0.757706	0.678929	0.680377	0.574821	0.375	0.176773	0.5	0.628747	0.519566	3.03504e-10	0.509274	0.655392	0.214286	0.6	1	0.456838	0.836269	9.48867e-13	0.914185	0.666747	1.16147e-115	0.613728	0.503742	0.00015604	0.4	1	0.52381	0.812498	0.235877	0.999999	0.24779	0.714286	0.351136	0.489565	0.375029	0.747669	0.14999	0.153846
ENSG00000110104	chr11	60609544	60618554	CCDC86	4.75198e-07	0.259741	0.829725	0.25	0.5	0.666667	0.330422	0.600093	0.812687	0.578521	0.289415	0.874998	0.692063	0.608725	0.670812	0.800037	0.0714285	0.928571	2.58609e-05	1.31612e-12	0.515357	0.427854	0.458447	0.545432	0.666666	0.627445	0.667569	0.375	0.230953	0.43357	0.666833	0.999995	0.5	0.413703	0.727022	0.676265	0.248983	0.999987	0.5	0.7493	0.317906	0.670766	0.54558	0.706268	0.272285
ENSG00000110107	chr11	60658202	60674060	PRPF19	0.647178	0.232334	0.412057	0.496415	0.399854	0.524664	0.547814	0.730564	0.190646	0.723163	0.12493	0.0812241	0.522742	0.536631	1.10269e-06	0.242369	0.099068	0.155585	0.00620761	0.928394	0.517298	0.401103	4.854e-06	0.539572	0.435911	0.332257	0.688699	0.730725	0.28731	0.127696	0.5	0.237591	0.5	0.54985	0.723915	0.561882	0.577783	0.401941	0.611323	0.513305	0.176506	0.452771	0.812905	0.418658	0.395928
ENSG00000110108	chr11	60681346	60690915	TMEM109	0.574387	0.128103	0.0877751	0.231921	0.157408	0.481592	0.5	0.796156	0.348489	0.178551	0.348453	0.5	0.477122	0.216123	0.5	0.5	0.368621	0.274644	0.628667	0.5	0.37298	0.5	0.349207	0.443261	0.304779	0.331562	0.374473	0.45665	0.578276	0.658423	0.60715	0.348813	0.138986	0.5	0.100053	0.430271	0.285432	0.24864	2.81001e-05	0.254616	0.365542	0.197255	0.191356	0.172996	0.110478
ENSG00000110218	chr11	93862094	93915138	PANX1	0.000154164	0.285714	0.772718	0.571427	0.809517	0.136373	0.541667	0.647059	0.307713	0.303584	0.200005	0.305556	0.513514	0.871795	0.235297	0.333343	0.421065	0.75	0.285758	0.561402	0.400006	0.222242	0.637678	0.375	0.5	0.483871	0.283333	0.511111	0.4	0.619048	0.5	0.666667	0.85185	0.448277	0.300003	0.5	0.642846	1.72564e-06	0.4	0.466667	0.729713	0.461542	0.666666	0.615382	0.651162
ENSG00000110315	chr11	10533225	10562777	RNF141	0.456522	0.399973	0.358552	0.454555	0.204919	0.5	0.356456	0.2406	0.697937	0.172423	0.395434	0.28	0.579925	0.538676	0.999898	0.247366	0.335703	0.713956	1	0.481025	0.515152	0.2	0.346046	0.25	0.52381	0.960549	0.207209	0.5	0.443465	0.451612	0.352154	0.818182	0.791667	0.374108	0.555556	0.292599	0.392127	0.7033	0.638035	0.6718	0.925045	0.683467	0.532944	0.196048	0.244623
ENSG00000110367	chr11	118620034	118661858	DDX6	0.113136	0.55355	0.312767	0.67018	0.372999	0.505352	0.699228	0.408067	0.463945	0.170431	0.279305	0.387912	0.542652	0.259502	0.333669	0.238417	0.525522	0.261023	0.327526	0.844742	0.387354	0.0932931	0.290168	0.381378	0.667582	0.229646	0.796239	0.187271	0.566355	0.26913	0.418639	0.165377	0.787496	0.616938	0.538362	0.71639	0.750243	0.384841	0.247189	0.240333	0.319013	0.346718	0.290825	0.414764	0.320884
ENSG00000110395	chr11	119076752	119178859	CBL	0.599997	0.623792	0.55	0.347826	0.44	0.583328	0.72711	0.68	0.48	0.749958	0.675	0.0911631	0.375001	0.0909479	0.785714	0.814815	0.882352	0.25926	0.272735	0.878788	0.653846	0.047619	0.666655	0.558824	5.29389e-06	0.409394	1	0.907829	0.437504	0.774187	0.987119	0.001383	0.997542	0.636195	0.363828	0.789474	0.105275	0.111114	0.571421	0.263344	0.411768	0.400001	0.571429	0.749146	0.624999
ENSG00000110427	chr11	33563618	33695648	KIAA1549L	0.513669	0.594699	0.416729	0.567255	0.638222	0.229152	0.524105	0.642216	0.568573	0.577532	0.308576	0.727515	0.305046	0.304369	0.124204	0.404548	0.437511	0.0104927	0.939702	0.100962	0.45239	0.998288	0.365379	0.305826	0.257356	0.502914	0.238834	0.31292	0.331784	0.62366	0.0800609	0.132469	0.551666	0.576457	0.480004	0.359854	0.760725	0.492468	0.300211	0.218175	0.19873	0.733321	0.291777	0.326909	0.199695
ENSG00000110756	chr11	18300223	18343745	HPS5	0.918831	0.139183	0.409575	0.384296	0.470591	0.634368	0.499929	0.748045	0.423398	0.638687	0.895587	0.476486	0.713297	0.696881	0.912569	0.878493	0.5	0.608573	0.643242	0.702991	0.242088	0.887608	0.594777	0.168612	0.842393	0.951287	0.180042	0.668027	0.26781	0.0703828	0.82383	0.000223385	0.25573	0.5	0.40785	0.17386	0.289273	0.747537	0.5	0.5	0.987543	0.712495	0.309891	0.0807381	0.438106
ENSG00000110811	chr12	6937572	6949018	LEPREL2	0.418605	0.759855	0.304044	0.785714	0.569786	0.382126	0.944444	0.162117	0.475658	0.61039	0.958333	0.266232	0.526316	0.727273	0.5	0.678971	0.528262	0.407085	0.624865	0.75	0.689922	0.429918	0.681818	0.585716	0.816667	0.173913	0.695647	0.35486	0.542576	0.876307	0.181818	0.680032	0.642856	0.5	0.526316	0.863076	0.622768	0.413056	0.569916	0.722397	0.411767	0.749951	0.584855	0.269895	0.586272
ENSG00000110880	chr12	109038885	109125372	CORO1C	0.537273	0.552596	0.368236	0.602097	0.54104	0.368903	0.472658	0.647877	0.492362	0.39829	0.564388	0.435048	0.514329	0.56423	0.496822	0.543863	0.399867	0.403525	0.451499	0.567901	0.598677	0.496565	0.622086	0.471288	0.591349	0.582913	0.505944	0.5	0.617813	0.423663	0.340162	0.538585	0.632936	0.472811	0.460246	0.396439	0.4352	0.463457	0.615613	0.502889	0.391711	0.552108	0.55093	0.527567	0.511483
ENSG00000110888	chr12	30862486	30907885	CAPRIN2	0.406441	0.854675	0.407795	0.666535	0.419501	0.5	0.949806	0.829177	0.576786	0.774731	1	0.628598	0.928706	0.5	0.045975	0.536262	0.267016	0.438438	0.735351	0.871639	0.999967	0.999269	0.999581	0.996652	0.998228	0.37926	0.0661704	0.999885	0.820645	0.72379	0.00350799	0.976166	0.25002	0.717284	0.703841	0.527832	0.533055	0.854076	0.804403	0.997727	0.0493419	0.705678	0.00100968	0.526743	0.509319
ENSG00000110906	chr12	109886461	109915349	KCTD10	0.433686	0.259161	0.306771	0.498867	0.412349	0.623972	0.108941	0.0997524	0.297339	0.162307	0.996532	0.601516	0.518405	0.580174	0.8387	0.230231	0.321613	0.968128	0.281984	0.368423	0.667676	0.5	0.929907	0.345374	0.5	0.166686	0.532609	0.992607	0.805448	0.823439	0.834873	0.310417	0.807697	0.285162	0.356396	0.226232	0.60546	0.488735	0.548022	0.354256	0.421505	0.377123	0.495024	0.131308	0.558784
ENSG00000110911	chr12	51373184	51422349	SLC11A2	0.157859	0.716534	0.641194	0.740105	0.375537	0.486637	0.450904	0.47521	0.491576	0.343947	0.517303	0.771083	0.481046	0.812063	0.498233	0.537664	0.657728	0.218195	0.667217	0.533343	0.94753	0.861484	0.834295	0.0400097	0.610494	0.443615	0.363852	0.277079	0.648019	0.24459	0.588673	0.0454359	0.251525	0.364522	0.617228	0.713068	0.239132	0.446056	0.487547	0.722338	0.200652	0.573495	0.387582	0.644093	0.23021
ENSG00000110917	chr12	121124672	121139667	MLEC	0.664701	0.63455	0.471114	0.385213	0.506102	0.360607	0.42662	0.663785	0.60434	0.371688	0.723464	0.521739	0.550576	0.695614	0.435751	0.422573	0.666105	0.508429	0.532971	0.416948	0.608357	0.562174	0.510139	0.54112	0.50677	0.51054	0.575857	0.562344	0.387961	0.588439	0.682973	0.417468	0.685986	0.537755	0.488446	0.446082	0.357141	0.526313	0.561809	0.502089	0.541567	0.533656	0.518706	0.486495	0.420289
ENSG00000110931	chr12	121675497	121736111	CAMKK2	0.632816	0.492855	0.64476	0.399443	0.287111	0.37844	0.596305	0.332769	0.857626	0.4579	0.194305	0.417239	0.510685	0.770203	0.95589	0.443603	0.589013	0.472558	0.552883	0.252712	0.45764	0.135531	0.472037	0.588174	0.422538	0.687568	0.989122	0.963549	0.47058	0.743969	0.436508	0.663196	0.544814	0.104587	0.395763	0.233977	0.599425	0.531172	0.511744	0.664972	0.331948	0.376309	0.329524	0.461538	0.43199
ENSG00000111145	chr12	96588160	96663613	ELK3	0.125656	0.348668	0.5	0.404534	0.551783	0.538462	0.833331	0.538461	0.569353	0.473731	0.00503106	0.928321	0.101226	0.5	0.450904	0.45169	0.521737	0.338513	0.32331	0.154203	0.437293	0.5	0.0670551	0.64277	0.733301	0.687943	0.795982	0.000864781	0.555374	0.144841	0.417035	0.451742	0.602938	0.405764	0.523071	0.391737	0.392974	0.396752	0.545251	0.482204	0.773286	0.630326	0.203003	0.608864	0.370987
ENSG00000111361	chr12	124104953	124118313	EIF2B1	0.514914	0.342271	0.440178	0.57538	0.644913	0.537794	0.432108	0.310032	0.563353	0.654645	0.807846	0.462972	0.52059	0.563625	0.5697	0.515506	0.489988	0.347534	0.415283	0.278446	0.314825	0.513134	0.599446	0.498711	0.559916	0.517684	0.812463	0.740868	0.339121	0.442337	0.450073	0.483008	0.676333	0.472634	0.557979	0.512505	0.628109	0.277209	0.582021	0.475751	0.489399	0.440411	0.471403	0.618632	0.584111
ENSG00000111364	chr12	124086624	124105488	DDX55	0.553782	0.449395	0.965692	0.374435	0.271674	0.351518	0.0837629	0.359771	0.5	0.667388	0.220688	0.798857	0.23521	0.717649	0.964758	0.789144	0.394576	0.491492	0.144097	0.966383	0.119353	0.54272	0.614878	0.168272	0.618244	0.0696396	0.118781	0.612967	0.679948	0.637329	0.410819	0.22402	0.5	0.855668	0.418768	0.556281	0.300201	0.825901	0.381668	0.542416	0.737573	0.351592	0.241954	0.509817	0.318252
ENSG00000111371	chr12	46576846	46663800	SLC38A1	0.67314	0.244882	0.583734	0.573747	0.89145	0.248409	0.724654	0.387514	0.434666	0.874045	0.534729	0.515688	0.276013	0.382617	0.733182	0.466164	0.214319	0.526243	0.217758	0.38126	0.354932	0.398716	0.414508	0.19069	0.713981	0.566795	0.293276	0.242717	0.507909	0.488008	0.596999	0.292381	0.486374	0.454583	0.512705	0.873713	0.287611	0.502705	0.545982	0.262804	0.600522	0.713786	0.23033	0.318767	0.652854
ENSG00000111450	chr12	131274145	131323811	STX2	0.40519	0.520397	0.540788	0.451662	0.456306	0.435687	0.400503	0.550182	0.391875	0.453702	0.596421	0.455602	0.649266	0.506241	0.640493	0.931941	0.702795	0.519307	0.701126	0.746928	0.649174	0.38387	0.356638	0.510733	0.475351	0.493872	0.500642	0.5	0.417867	0.293503	0.414827	3.85643e-23	0.909091	0.695652	0.553578	0.392909	0.743314	0.458939	0.323301	0.564949	0.19848	0.40369	0.699184	0.368901	0.701784
ENSG00000111530	chr12	67663061	67713731	CAND1	0.583981	0.493512	0.592459	0.613675	0.556833	0.619541	0.453284	0.555153	0.43047	0.510712	0.466513	0.34845	0.501146	0.574514	0.523659	0.696985	0.665883	0.49965	0.567475	0.635712	0.65376	0.504198	0.596521	0.450537	0.631021	0.489719	0.45883	0.712769	0.552746	0.584541	0.546236	0.455049	0.519148	0.477127	0.5968	0.642277	0.6728	0.39061	0.402958	0.380078	0.482869	0.454167	0.5271	0.654603	0.645555
ENSG00000111581	chr12	69080514	69136785	NUP107	0.432963	0.480468	0.560098	0.334134	0.577435	0.594088	0.401678	0.666068	0.791396	0.503236	0.694907	0.353944	0.501651	0.611077	0.611394	0.573275	0.499059	0.308895	0.45559	0.69826	0.73665	0.117841	0.462847	0.746972	0.656782	0.587586	0.256483	0.495923	0.334962	0.609216	0.410834	0.632775	0.868054	0.638212	0.56167	0.818041	0.717721	0.476359	0.666335	0.428336	0.515099	0.542075	0.233258	0.770099	0.83635
ENSG00000111602	chr12	56810903	56843187	TIMELESS	0.427521	0.369739	0.455651	0.479378	0.628748	0.624989	0.517241	0.494269	0.495449	0.512889	0.256034	0.871795	0.400008	0.616194	1	0.572069	0.5891	0.661633	0.471707	0.277551	0.627137	0.680329	0.704989	0.494925	0.789972	0.913256	0.194469	0.911743	0.598003	0.524321	0.662968	0.677783	0.553824	0.471136	0.442043	0.429503	0.251762	0.559339	0.667328	0.493097	0.671146	0.473342	0.658485	0.439461	0.43114
ENSG00000111615	chr12	75890684	75905416	KRR1	0.654861	0.64001	0.945465	0.199479	0.494702	0.780846	0.99952	0.663039	0.33526	0.610455	9.05939e-06	0.483476	0.309969	0.388113	0.475315	0.527392	0.0478645	0.8629	0.999991	0.494986	0.999964	0.0806085	0.147773	0.842599	0.830148	0.758083	0.391503	0.5	0.270542	0.906178	0.977818	0.0237716	0.901552	0.768552	0.717264	0.530228	0.536821	0.33545	0.268667	0.558828	0.00580089	0.173412	0.646582	0.347349	0.78282
ENSG00000111652	chr12	6832907	6841041	COPS7A	0.176728	0.634071	0.0112921	0.633399	0.583752	0.361558	0.390833	0.364496	0.489032	0.342681	0.507451	0.617522	0.46724	0.781445	0.673089	0.190262	0.387312	0.373092	0.675086	0.705716	0.499945	0.175053	0.541453	0.611209	0.731207	0.4746	0.550773	0.7155	0.404435	0.725217	0.705678	0.636043	0.83748	0.737541	0.749618	0.725114	0.375255	0.5	0.857053	0.664636	0.255673	0.609293	0.589596	0.221743	0.535724
ENSG00000111674	chr12	7022909	7032861	ENO2	0.288283	0.461639	0.5	0.400709	0.240004	0.340341	0.899307	0.403878	0.563496	0.519489	0.000228262	0.0666801	0.168786	0.228713	0.534886	0.571428	0.16146	0.205191	0.340071	0.0531748	0.709845	0.995238	0.0454905	0.373399	0.833304	0.162357	0.998565	0.765922	0.52139	0.333397	0.81245	0.914203	0.771429	0.284818	0.00409179	0.0549956	0.333361	0.345571	0.214374	0.170328	0.919728	0.176674	0.473905	0.254092	0.470613
ENSG00000111696	chr12	104164231	104234975	NT5DC3	0.384616	0.454545	0.653846	0.999999	0.892724	0.548387	0.334148	0.979354	3.69525e-05	0.255319	0.44	0.570007	0.87819	0.411765	0.777778	0.444444	0.458333	1	0.772727	0.879275	5.74153e-07	0.727272	0.176471	0.359967	1.19123e-11	0.466667	0.258065	0.543759	0.666667	0.342732	0.011767	0.827586	0.5	0.5	0.428946	0.615711	0.385825	0.435287	0.5625	0.885514	0.624995	0.547833	0.856474	0.595923	0.521739
ENSG00000111737	chr12	120532899	120555306	RAB35	0.142816	0.71114	0.0151791	0.526509	0.729709	0.205427	0.522992	0.70575	0.5	0.414895	0.703988	0.253682	0.376797	0.55762	0.427803	0.26209	0.4	0.342406	0.907093	0.366518	0.312392	0.532451	0.328593	0.332809	0.5	0.770036	0.801353	0.5	0.5	0.251435	0.712419	0.0463868	0.685088	0.686661	0.578454	0.663959	0.199526	0.75208	0.621935	0.83491	0.780713	0.465219	0.893391	0.530446	0.561232
ENSG00000111802	chr6	24650205	24667261	TDP2	1.32287e-08	0.691935	0.250002	0.666667	0.714286	0.428571	0.333333	0.25	0.544121	1.17287e-14	0.944514	0.375	0.833333	0.5	0.7	0.545455	0.999994	0.5	0.28572	0.299142	0.333333	0.5	0.451613	0.307692	0.407162	0.146732	0.25	0.7	0.8	0.846154	0.125	0.999999	0.3	2.92773e-06	0.222222	0.333333	0.999935	0.5	0.250002	0.529412	0.5	0.512292	0.333333	0.5	0.653034
ENSG00000111845	chr6	10694928	10710015	PAK1IP1	1	0.00762415	0.8	0.625	1	0.1	0.666667	0.666667	4.83883e-10	0.538462	0.250025	0.318182	0.142857	0.896552	0.749993	0.5	0.90909	9.03113e-09	0.5	0.804878	0.999636	0.666667	1	0.25	0.650683	0.357143	0.875	0.333333	0.9	0.200328	0.566667	0.5	1	0.00014147	0.3	0.999998	1.4044e-09	0.00312907	0.714286	0.555556	0.2	0.625	0.2	0.999488	0.307692
ENSG00000111897	chr6	122764499	122792967	SERINC1	0.611111	0.581395	0.368421	0.574074	0.538462	0.456522	0.454545	0.558824	0.6	0.411765	0.731183	0.795454	0.492958	0.479167	0.617391	0.442308	0.309524	0.722222	0.384616	0.608696	0.421053	0.369565	0.4	0.324786	0.5	0.535211	0.584416	0.714286	0.5	0.543478	0.428571	0.999999	0.60625	0.4	0.689655	0.8125	0.272736	0.6	0.55	0.657143	0.555556	0.631579	0.395349	0.378378	0.428571
ENSG00000112033	chr6	35310335	35395968	PPARD	0.540647	0.765137	0.472172	0.66331	0.662609	0.378721	0.545667	0.672438	0.214703	0.632105	0.571842	0.446186	0.570374	0.250523	0.308282	0.210526	0.637549	0.73982	0.538265	0.324403	0.60541	0.249316	0.70096	0.504404	0.776836	0.372389	0.106353	0.330939	0.447368	0.140378	0.687711	1	0.448264	0.632188	0.630632	0.308842	0.500199	0.517169	0.804381	0.454563	0.633299	0.640307	0.834992	0.699952	0.38938
ENSG00000112062	chr6	35995488	36079013	MAPK14	0.326425	0.795246	0.256454	0.856832	9.21166e-06	0.483029	0.56766	0.411522	0.715628	0.874362	0.526485	0.345228	0.450167	0.356627	0.841076	0.873888	0.733359	0.596872	0.324414	0.334149	0.828893	0.59318	0.899999	0.869065	0.768609	0.417672	0.71259	0.728664	0.555778	0.728726	0.272727	0.891614	0.749957	0.61863	0.822276	0.366231	0.796857	0.703608	0.128575	0.545169	0.464962	0.371621	0.264685	0.504299	0.840006
ENSG00000112078	chr6	36410544	36458920	KCTD20	0.223395	0.509786	0.727258	0.316032	0.34624	0.29939	0.439832	0.501177	0.327246	0.188491	0.644889	0.0217503	0.192308	0.364734	8.13786e-10	0.0533574	0.160661	0.199253	0.626993	0.363581	0.417432	0.542373	0.409215	0.489738	0.0257222	0.355227	0.999974	0.360777	0.289475	0.202798	0.392857	0.999961	0.908079	0.5	0.325956	0.193826	0.656468	0.539407	0.457654	0.581244	0.129186	0.311084	0.199196	0.0598053	0.266656
ENSG00000112079	chr6	36461669	36515247	STK38	0.454605	0.285753	0.400112	0.250142	0.74905	0.363637	0.428572	0.888742	0.5	0.375058	0.5	0.799925	0.583322	0.5	0.333333	0.749999	0.250007	0.984627	0.714041	0.428888	0.26087	0.874798	0.22223	0.30772	0.999831	0.133341	0.833333	0.151516	0.401706	0.642857	0.999059	1	0.263158	0.375	0.599997	0.777777	0.99862	0.400004	0.5	0.642813	0.0026435	0.400031	0.252533	0.833282	0.888889
ENSG00000112081	chr6	36562145	36573377	SRSF3	0.348783	0.562072	0.449032	0.396146	0.431566	0.576066	0.487337	0.312698	0.370508	0.458419	0.362493	0.507442	0.484607	0.460008	0.437625	0.601884	0.426791	0.539898	0.458366	0.574623	0.336712	0.417796	0.378434	0.484146	0.534621	0.433682	0.69595	0.469321	0.4764	0.533335	0.539471	0.743148	0.340854	0.381234	0.488687	0.507876	0.528066	0.376452	0.526549	0.427534	0.592269	0.5	0.522537	0.464865	0.458223
ENSG00000112110	chr6	160210844	160219468	MRPL18	0.814547	0.397637	0.533504	0.554654	0.442855	0.642933	0.326112	0.775414	0.688923	0.746167	0.601032	0.660363	0.668068	0.785442	0.54804	0.652911	0.33009	0.500231	0.422887	0.344829	0.357918	0.183893	0.390606	0.798385	0.309414	0.530476	0.460292	0.796416	0.361033	0.515229	0.753776	1.80429e-19	0.779303	0.597424	0.491394	0.763634	0.462722	0.5	0.640361	0.301449	0.500683	0.400728	0.320223	0.802817	0.109181
ENSG00000112146	chr6	52916789	52965671	FBXO9	0.641834	0.5	0.478005	0.5	0.514566	0.560254	0.28509	0.395717	0.561824	0.553844	0.432499	0.563198	0.54535	0.403665	0.5	0.488631	0.71901	0.475194	0.662554	0.268232	0.396264	0.38557	0.590544	0.382267	0.818739	0.551631	0.434141	0.5	0.643293	0.538036	0.431634	0.783778	0.891612	0.543343	0.5	0.617307	0.306317	0.389026	0.317767	0.407372	0.190552	0.3935	0.662524	0.499992	0.408638
ENSG00000112159	chr6	90352218	90529442	MDN1	0.289207	0.171384	0.33334	0.666669	0.47647	0.489547	0.738912	0.506749	0.227305	0.0781903	0.267912	0.250011	0.285712	0.207954	0.5	0.789477	0.749992	0.800276	0.400008	0.391703	0.132731	0.808322	0.206002	0.843052	0.35282	0.57143	0.305531	0.54717	0.250647	0.06232	0.331089	0.388641	0.991845	0.392648	0.11641	0.828984	0.315499	0.816395	0.742659	5.35375e-06	0.81385	0.1321	0.309796	0.399982	0.376988
ENSG00000112200	chr6	56951642	57035105	ZNF451	0.32566	0.247948	0.290993	0.464661	0.638559	0.543619	0.735245	0.214583	0.470812	0.373313	0.321152	0.547718	0.68885	0.139022	0.430478	0.575672	0.585448	0.543512	0.373553	0.427231	0.734957	0.546398	0.457931	0.699228	0.241328	0.619452	0.271295	0.428193	0.739328	0.332555	0.629651	0.792192	0.544099	0.705027	0.582942	0.311434	0.000341152	0.398091	0.331984	0.604204	0.319611	0.489169	0.269047	0.486208	0.690561
ENSG00000112234	chr6	99316420	99395849	FBXL4	0.439676	0.0843558	0.430916	7.06959e-07	0.349504	0.579312	1.56096e-06	1	0.792501	0.666667	0.545455	1	0.611415	0.871813	1	0.99999	0.5	0.428571	0.991782	0.713263	0.999994	0.984981	0.0292018	0.5	0.667543	0.598263	6.1001e-06	0.5	0.772974	0.674874	0.415378	0.000145216	1	0.67855	0.26967	0.525765	0.999999	0.998836	0.701426	0.498741	0.999262	0.75133	0.251104	0.711242	0.750001
ENSG00000112249	chr6	100956070	101329248	ASCC3	0.397705	0.588235	0.837659	0.646081	0.625001	0.647386	0.4098	0.596323	0.425758	0.265137	0.671629	0.438837	0.530329	0.491457	0.132721	0.543917	0.582536	0.426771	0.477804	0.375947	0.300807	0.566921	0.563219	0.525241	0.246712	0.542783	0.367769	0.253079	0.548774	0.195753	0.434383	0.489057	0.358704	0.457842	0.485625	0.565216	0.424564	0.372437	0.362921	0.610845	0.68689	0.404763	0.595299	0.559001	0.305565
ENSG00000112306	chr6	133135580	133138703	RPS12	0.47369	0.44759	0.616606	0.448763	0.534066	0.614342	0.549956	0.461542	0.292699	0.569497	0.472247	0.571458	0.483854	0.409274	0.540647	0.359003	0.523773	0.471917	0.467093	0.469698	0.376997	0.401474	0.530376	0.482588	0.386255	0.415004	0.404961	0.294906	0.548659	0.445002	0.455967	0.365713	0.358228	0.510625	0.436191	0.533259	0.392884	0.746193	0.335377	0.592289	0.414776	0.599829	0.384753	0.444469	0.53819
ENSG00000112576	chr6	41902671	42018095	CCND3	0.908949	0.774535	0.333333	0.625	0.272465	0.443425	0.545455	0.428592	0.530834	0.818144	0.448273	0.556554	0.65	0.749883	0.257153	0.358977	0.312502	0.9015	0.704128	0.482763	0.78125	0.0755804	0.405579	0.545455	0.842102	0.582453	0.75	0.602991	0.403846	0.653821	0.357143	1	0.107143	0.5	0.448006	0.430058	0.642857	0.261424	0.431152	0.422186	0.510879	0.419355	0.379697	0.393211	0.470265
ENSG00000112578	chr6	41888926	41900784	BYSL	0.0977299	0.670288	0.475541	0.369166	0.5	0.359855	4.97047e-05	1	0.0551378	0.3397	0.000376603	0.187449	0.605902	0.867138	0.333095	0.581659	0.40512	0.5	0.196384	0.512231	0.825182	0.516588	0.306974	0.555556	0.307779	0.51885	0.5	0.7088	0.5	0.908665	0.458803	0.5	0.991788	0.590115	0.500007	2.13138e-07	0.609589	0.609369	0.482182	0.45687	0.0182213	0.401564	0.409175	1.17304e-07	0.764909
ENSG00000112701	chr6	76311225	76427997	SENP6	0.42918	0.943472	0.585618	0.58481	0.209362	0.538599	0.571258	0.544533	0.443961	0.657539	0.726862	0.66958	0.598003	0.678654	0.401637	0.663619	0.370747	0.749169	0.63662	0.597572	0.740887	0.681202	0.752397	0.672389	0.837142	0.582354	0.408763	0.230556	0.776421	0.305528	0.705502	0.595596	0.789676	0.367427	0.291104	0.297094	0.0752176	0.960328	0.212592	0.750762	0.124538	0.350023	0.817378	0.435175	0.500376
ENSG00000112715	chr6	43737921	43754224	VEGFA	0.567896	0.333326	0.384503	0.37463	0.607602	0.236541	0.583401	0.5	0.250035	0.645955	0.583959	0.370484	0.5	0.674794	0.562634	0.703151	0.439008	0.512964	0.660417	0.375949	0.422078	0.475598	0.608295	0.561945	0.5	0.45532	0.352941	0.217825	0.348741	0.463117	0.5	0.667912	0.138517	0.5	0.526526	0.870413	0.253413	0.604985	0.5	0.5	0.704734	0.267171	0.374492	0.623526	0.321762
ENSG00000112742	chr6	80713604	80752244	TTK	0.647059	0.785714	0.576326	0.625	0.111111	0.857143	0.461538	0.842169	0.799999	2.00064e-09	0.0703074	0.673146	0.688823	0.464286	0.388889	0.299049	6.38006e-46	0.787311	0.333333	0.625	0.5	0.135295	0.322034	0.690955	0.541666	0.333333	0.473684	0.666667	0.837838	0.563667	0.555556	0.75	0.357143	0.88212	0.3	0.763762	0.823079	0.544207	0.377621	0.454545	0.945597	0.36	0.390372	0.4	0.470588
ENSG00000112769	chr6	112429963	112576141	LAMA4	0.124911	0.398037	0.365681	0.0300711	2.12811e-07	0.280189	0.78744	0.0976626	0.5	9.00435e-05	0.230937	0.135148	0.5	1.28633e-05	0.0115108	0.28474	0.125037	0.432731	0.300226	0.0704214	0.0174809	0.370125	0.0391005	0.153858	0.36876	0.5	0.184826	0.207885	3.11063e-07	0.36992	0.423733	0.0429446	0.00356213	0.315272	0.060895	0.227769	0.419073	0.135469	0.5	0.599795	0.206056	0.301726	0.173983	0.0068535	0.346235
ENSG00000112851	chr5	65222303	65378377	ERBB2IP	0.832968	0.656962	0.351814	0.606548	0.469286	0.387017	0.514731	0.560961	0.458415	0.50242	0.500018	0.946673	0.561262	0.547396	0.426497	0.261178	0.500024	0.419023	0.43305	0.535672	0.641995	0.5	0.269049	0.545379	0.721319	0.5	0.540103	0.208971	0.513108	0.58778	0.590371	0.630539	0.647072	0.545384	0.519301	0.66348	0.183193	0.565885	0.487569	0.540499	0.562427	0.477957	0.576625	0.402949	0.517205
ENSG00000112874	chr5	102884556	102898494	NUDT12	0.343015	1	0.896234	0.500023	0.548093	2.78713e-18	0.655672	0.44404	0.5	0.5	2.21083e-28	1	1	0.668902	0.142857	0.81729	0.916042	1.61155e-09	0.61169	0.307692	5.39943e-22	1	1.27754e-13	0.318168	1	0.0769231	0.113727	1	0.916667	7.54022e-17	0.288791	NA	NA	1	0.412245	0.297999	0.297593	1	0.750212	0.888905	NA	0.2	0.855206	1	1
ENSG00000112893	chr5	109025067	109205326	MAN2A1	0.446671	0.0612717	0.388802	0.360822	0.750769	0.313622	0.305436	0.765457	0.518521	0.632154	0.373256	0.408984	0.641131	0.193904	0.262649	0.585394	0.462977	0.483207	0.501814	0.482149	0.369799	0.610709	0.756787	0.501091	0.578779	0.402132	0.128515	0.725446	0.899727	0.356926	0.446891	0.529366	0.728455	0.430201	0.297137	0.622231	0.406541	0.382134	0.320641	0.648121	0.404448	0.458102	0.506826	0.511843	0.52916
ENSG00000112977	chr5	10679342	10761384	DAP	0.571428	0.833306	0.5	0.555484	0.428819	0.764705	0.3353	0.272731	0.0046722	0.997641	0.799471	0.315648	0.411765	0.0768147	0.375015	0.748159	0.595379	0.946046	0.562499	0.251418	0.5	0.856795	0.0297869	0.687498	0.448276	0.45633	0.222222	0.599996	0.705882	0.5	0.545454	0.583332	0.987155	0.238612	0.400026	0.385303	0.403388	0.964227	0.262366	0.463931	0.227273	0.577281	0.0503286	0.727273	0.5
ENSG00000112992	chr5	43602794	43707507	NNT	0.537011	0.571099	0.59804	0.425922	0.605793	0.608553	0.424385	0.530668	0.807378	0.499399	0.540318	0.525539	0.657396	0.40073	0.434908	0.382464	0.445383	0.466376	0.52466	0.578412	0.483373	0.609767	0.695463	0.408791	0.5	0.682955	0.361991	0.0554835	0.651309	0.340262	0.625349	0.639674	0.452798	0.592206	0.687299	0.498727	0.684057	0.440835	0.549957	0.599003	0.285511	0.508943	0.347797	0.754201	0.482823
ENSG00000113048	chr5	71515236	71616473	MRPS27	0.579492	0.46182	0.440878	0.579476	0.375934	0.476453	0.540345	0.2361	0.737871	0.440145	0.644566	0.364496	0.565598	0.464188	0.47886	0.546875	0.557536	0.493367	0.593234	0.560778	0.610917	0.359423	0.605495	0.404983	0.518882	0.402313	0.39935	0.535308	0.612762	0.434006	0.582975	0.680434	0.696003	0.571739	0.522016	0.295299	0.528323	0.275469	0.595099	0.499173	0.321479	0.334006	0.600001	0.572052	0.641075
ENSG00000113070	chr5	139712428	139726216	HBEGF	1.0209e-06	0.857143	9.06382e-10	0.771456	0.538462	0.85714	0.25	0.146209	0.291667	0.413793	0.574077	0.333337	0.521739	0.578947	0.5	0.75	0.206897	0.0769231	0.333333	0.3	5.90537e-12	1	0.571428	3.7429e-10	0.999982	0.00834425	0.952381	0.272736	0.400011	0.555556	0.575758	1	0.530864	0.783447	8.63485e-06	0.000169007	0.818176	0.5	0.222222	0.4	0.336073	0.38889	0.0822239	0.8	0.230769
ENSG00000113083	chr5	121398890	121413980	LOX	0.545512	0.5	0.567123	0.617656	0.53958	0.543161	0.563089	0.5	0.550323	0.468186	0.465012	0.621922	0.591161	0.577508	0.542026	0.52384	0.573813	0.50389	0.489595	0.596816	0.562294	0.559063	0.5	0.492338	0.647119	0.56694	0.521473	0.56751	0.619603	0.694541	0.406594	0.58677	0.634439	0.5	0.466054	0.587607	0.455769	0.564746	0.5	0.492699	0.549581	0.512897	0.562217	0.526556	0.534619
ENSG00000113194	chr5	175874629	175937075	FAF2	0.433333	0.62963	0.413793	0.382353	0.730769	0.525371	0.44	0.409091	0.423285	0.478261	0.519481	0.192308	0.630152	0.724638	0.4	0.373146	0.483333	0.184602	0.377778	0.423078	0.243077	0.352941	0.483871	0.416694	0.487805	0.648148	0.681811	0.631579	0.290323	0.771394	0.375	0.606557	0.559322	0.454546	0.48	0.923077	0.779263	0.433994	0.464221	0.535122	0.6875	0.583333	0.5	0.409193	0.461541
ENSG00000113273	chr5	78073032	78281910	ARSB	0.452705	0.55149	0.666437	0.6	0.119545	0.215362	0.430457	0.208965	0.214286	0.598788	0.342857	0.491834	0.652497	0.812461	0.73913	0.546034	0.772727	0.618931	0.9	0.764863	0.764706	0.336787	0.388931	0.396783	0.267486	0.732963	0.59366	0.5	0.407407	0.518519	0.396091	0.666667	0.667268	0.504956	0.584393	0.65	0.539473	0.571425	0.474278	0.268658	0.375079	0.736725	0.730271	0.584798	0.275889
ENSG00000113282	chr5	157212751	157286183	CLINT1	0.772006	0.204243	0.621181	0.689319	0.674269	0.464224	0.311237	0.279509	0.478606	0.728537	0.465616	0.450215	0.481535	0.49149	0.500367	0.471012	0.532546	0.579467	0.534104	0.527348	0.474914	0.510348	0.404073	0.452204	0.467245	0.577124	0.639984	0.707135	0.708394	0.609534	0.43578	0.505951	0.557256	0.305601	0.626432	0.563329	0.814322	0.660915	0.44033	0.413193	0.351775	0.713857	0.565686	0.571552	0.560355
ENSG00000113300	chr5	179921412	180005405	CNOT6	0.476705	0.6183	0.830635	0.916656	0.5	0.542392	0.569537	0.777724	0.984861	0.914906	0.939446	0.745022	0.688254	0.0123245	0.363952	0.5	0.5	0.665821	0.818374	0.428705	0.0842992	0.624219	0.804909	0.889601	0.814997	0.866221	0.700748	0.33334	0.822895	0.16783	0.0605017	0.874096	5.87079e-05	0.938197	0.599988	0.88888	0.754213	0.599839	0.624896	0.579539	0.658456	0.143033	0.25467	0.278792	0.0251691
ENSG00000113360	chr5	31400604	31532303	DROSHA	0.827586	0.395479	0.773637	0.549269	0.694871	0.399254	0.49247	0.714051	0.658111	0.428558	0.764061	0.631519	0.465045	0.693379	0.126145	0.366783	0.539842	0.331172	0.567203	0.0630174	0.531267	0.2061	0.42301	0.472929	0.330121	0.33906	0.547306	0.313689	0.706489	0.458831	0.28829	0.476375	0.62343	0.266262	0.502953	0.511698	0.502181	0.592781	0.580925	0.60571	0.693472	0.489353	0.557831	0.270405	0.494245
ENSG00000113361	chr5	31193857	31329253	CDH6	0.715089	0.70184	0.298684	0.780686	0.325582	0.37852	0.221324	0.596167	0.36649	0.148515	0.580264	0.336055	0.417622	0.701856	0.13898	0.0146223	0.476227	0.571733	0.545127	0.583049	0.274214	0.434673	0.367274	0.269646	0.303922	0.137974	0.425293	0.407514	0.259783	0.0629348	0.536266	0.298741	0.988733	0.490759	0.554693	0.473455	0.434881	0.179734	0.734202	0.363194	0.360607	0.841448	0.526781	0.620122	0.713362
ENSG00000113368	chr5	126112315	126172712	LMNB1	0.487494	0.558912	0.337702	0.624916	0.543667	0.609391	0.452177	0.61785	0.602944	0.580167	0.553705	0.462561	0.717283	0.485541	0.237479	0.599016	0.442221	0.479488	0.322385	0.354427	0.521271	0.421377	0.508672	0.364281	0.537683	0.33314	0.513809	0.651666	0.504144	0.517043	0.646533	0.348206	0.417912	0.171701	0.437686	0.539163	0.262843	0.533462	0.437932	0.549738	0.506375	0.429107	0.550129	0.333583	0.554687
ENSG00000113407	chr5	33440802	33469644	TARS	0.722939	0.499798	0.564243	0.47053	0.837836	0.573305	0.614706	0.390989	0.586446	0.555149	0.36656	0.242058	0.525186	0.266423	0.420251	0.445269	0.649589	0.609183	0.585501	0.643186	0.70469	0.663235	0.631587	0.677926	0.361002	0.479691	0.455408	0.262503	0.444087	0.603037	0.422166	0.759454	0.807664	0.228223	0.551751	0.28395	0.329612	0.426892	0.499942	0.570303	0.655504	0.499979	0.482676	0.684146	0.584314
ENSG00000113441	chr5	96271098	96373219	LNPEP	0.529434	0.552969	0.712025	0.318077	0.803024	0.932836	0.887162	0.501488	0.804257	0.42848	0.227551	0.344696	0.79949	0.497569	0.665127	0.622003	0.632607	0.503643	0.39393	0.814928	0.713589	0.841497	0.293997	0.217548	0.8449	0.673856	0.714712	0.540342	0.696056	0.627321	0.644035	0.737455	0.714038	0.453413	0.721654	0.309506	0.59001	0.615575	0.356702	0.801147	0.59049	0.629786	0.705213	0.709142	0.576091
ENSG00000113552	chr5	141371314	141392606	GNPDA1	0.371344	0.999992	0.999892	0.471677	0.181856	0.888883	0.0875247	0.5	0.733111	0.703582	0.272754	0.5	0.347902	0.347827	0.5	0.899993	0.575066	0.599999	0.159828	0.224996	0.273732	0.592573	0.194665	0.0417946	0.363663	0.543099	0.795604	0.374953	0.75	0.338607	0.332521	0.5	0.243903	0.111124	0.599978	0.201046	0.5	0.0652656	0.153855	0.5	0.44446	0.291128	0.333444	0.749523	0.210561
ENSG00000113569	chr5	37288239	37371283	NUP155	0.535995	0.311281	0.761174	0.600231	0.537888	0.263905	0.513436	0.584206	0.286563	0.519635	0.313392	0.46167	0.324744	0.574094	0.4487	0.350496	0.805135	0.188619	0.356636	0.640295	0.737836	0.842183	0.412767	0.45057	0.301439	0.33233	0.236091	0.406823	0.559275	0.420827	0.31029	0.562672	0.000110231	0.477892	0.859895	0.307512	0.665412	0.40275	0.324953	0.354535	0.424813	0.430145	0.644212	0.758292	0.636779
ENSG00000113580	chr5	142657496	142815077	NR3C1	0.444445	0.0598676	0.74126	0.993425	0.5	0.0180857	0.387922	0.880057	0.104246	0.890224	0.297592	0.00178865	0.224423	0.387667	0.744902	0.280347	0.612401	0.416218	0.143277	0.5	0.944521	0.108647	0.146724	0.875075	0.5	0.5	0.285943	0.012364	0.444583	0.664618	0.654148	0.383694	0.5	0.267405	0.402433	0.385123	0.0457289	0.385866	0.201004	0.567651	0.5	0.562304	0.532993	0.639063	0.555117
ENSG00000113621	chr5	134209493	134237215	TXNDC15	0.300872	0.581022	0.5	0.638035	0.342607	0.5	0.36252	0.538342	0.33276	0.289222	0.703292	0.45056	0.663635	0.585862	0.85362	0.291049	0.5	0.586199	0.316789	0.721159	0.5	0.418631	0.6917	0.421812	0.43939	0.464333	0.676244	0.331174	0.40571	0.539814	0.51459	0.613181	0.5	0.310222	0.613602	0.156469	0.676094	0.824087	0.626895	0.457137	0.5	0.681285	0.449646	0.44981	0.785357
ENSG00000113649	chr5	145826874	145891524	TCERG1	0.465181	0.651089	0.790425	0.5	0.541759	0.5	0.219034	0.563028	0.560098	0.318807	0.384743	0.514823	0.682144	0.514588	0.522137	0.543024	0.469953	0.4337	0.733472	0.578331	0.708298	0.643979	0.445952	0.470645	0.751613	0.604619	0.555887	0.566159	0.250671	0.607178	0.476011	0.466915	0.239775	0.696365	0.713031	0.534919	0.507026	0.558857	0.414594	0.632548	0.580054	0.4353	0.337054	0.558224	0.526619
ENSG00000113657	chr5	146770374	146889619	DPYSL3	0.448554	0.361675	0.745862	0.312501	0.570207	0.69976	0.428647	0.749993	0.300139	0.230995	0.612242	0.59091	0.458335	0.583333	0.620748	0.525	0.5	0.556443	0.376242	0.846087	0.767293	0.455122	0.457628	0.357152	0.477289	0.739126	0.664683	0.200477	0.453047	0.169475	0.499996	0.665189	0.5	0.548445	0.223358	0.412411	0.253266	0.7074	0.318952	0.251881	0.293055	0.627569	0.559727	0.552669	0.647045
ENSG00000113716	chr5	149379884	149432386	HMGXB3	0.0102228	0.594571	0.428584	0.852353	0.377425	0.533333	0.294692	0.5	0.5	0.814767	0.849136	0.335044	0.133069	0.428601	0.74989	0.746637	0.536686	0.370813	0.187557	0.599798	0.750788	0.68847	0.999167	0.539939	0.837108	0.742184	0.375002	0.809787	0.978815	0.106711	0.855188	0.5	0.5	0.571052	0.746865	0.5	0.525763	0.5	0.609355	0.454598	0.672709	0.272472	0.564594	0.113955	0.455397
ENSG00000113732	chr5	172410760	172462448	ATP6V0E1	0.384623	0.548026	0.520261	0.394307	0.567709	0.448831	0.479603	0.551165	0.623856	0.354034	0.666499	0.499305	0.448861	0.495715	0.424872	0.592517	0.395002	0.255515	0.339295	0.339651	0.639771	0.195433	0.429554	0.523996	0.436948	0.421143	0.49029	0.507131	0.666942	0.281719	0.458161	0.455225	0.442086	0.380296	0.547483	0.491459	0.785987	0.4041	0.514585	0.474805	0.305955	0.42573	0.637055	0.386884	0.560568
ENSG00000113742	chr5	173315283	173388979	CPEB4	0.76481	0.5	0.830427	0.226307	0.405512	0.386899	0.14303	0.30208	0.763528	0.525655	0.32909	0.0011225	0.347937	0.33861	0.0402972	0.473079	0.102125	0.450786	0.347933	0.59513	0.304719	0.260249	0.396446	0.295656	0.568379	0.483795	0.459003	0.599806	0.427087	0.5	0.145958	0.526155	0.361762	0.622103	0.410457	0.386191	0.0614145	0.681575	0.385394	0.452993	0.764571	0.486933	0.636939	0.428942	0.0627253
ENSG00000114251	chr3	55499743	55523973	WNT5A	0.744609	0.5	0.5	0.5	0.390375	0.519696	0.5	0.5	0.35496	0.188282	0.492085	0.567983	0.5	0.218118	0.609618	0.478324	0.622478	0.908999	0.519449	0.774539	0.57595	0.240505	0.306896	0.316093	0.614181	0.367505	0.69476	0.0789474	0.5	0.13798	0.201202	0.419446	1	0.5546	0.533017	0.5	0.5	0.632494	0.987094	0.791291	0.667111	0.0987332	0.880853	0.889665	0.388838
ENSG00000114331	chr3	194995465	195163807	ACAP2	0.304287	0.309979	0.487699	0.610723	0.762231	0.517048	0.409878	0.50742	0.549828	0.5	0.536608	0.774453	0.420229	0.45702	0.498165	0.91881	0.713348	0.351545	0.703113	0.484133	0.543562	0.55139	0.377082	0.37927	0.58136	0.383103	0.702703	0.740128	0.59396	0.502504	0.599425	0.304348	0.462654	0.371909	0.447284	0.465249	0.514335	0.722635	0.837459	0.546505	0.383503	0.370504	0.39788	0.298381	0.532437
ENSG00000114346	chr3	172468472	172539264	ECT2	0.302284	0.5	0.476658	0.381559	0.393213	0.430704	0.547297	0.407752	0.289168	0.0446786	0.139193	0.684699	0.25954	0.609017	0.375785	0.710884	0.244727	0.427955	0.586269	0.638794	0.427052	0.227447	0.442118	0.334	0.178769	0.570402	0.107883	0.5	0.355976	0.341956	0.676515	0.748689	0.659556	0.2408	0.640321	0.312072	0.758676	0.472355	0.416379	0.408824	0.291086	0.529819	0.442635	0.543512	0.5
ENSG00000114439	chr3	107241783	107530171	BBX	0.574061	0.545619	0.316433	0.40653	0.306323	0.685923	0.18104	0.773166	0.397706	0.555716	0.680875	0.41121	0.44595	0.543863	0.354805	0.560177	0.446313	0.405998	0.479078	0.629166	0.48069	0.764425	0.343258	0.497002	0.431489	0.399804	0.251155	0.238372	0.703061	0.518596	0.492029	0.42542	0.631146	0.38207	0.341438	0.58841	0.587836	0.376654	0.630005	0.543401	0.540589	0.550656	0.389624	0.427241	0.354357
ENSG00000114450	chr3	179116990	179169378	GNB4	0.898767	0.432787	1.70553e-08	0.491472	0.22614	0.436565	0.508774	0.286365	0.544242	0.0624537	0.714286	0.541026	0.933523	0.188667	0.431266	0.500014	0.249969	0.752645	0.40304	0.100077	0.689856	0.295969	0.580097	0.982258	0.63186	0.186852	0.753806	0.163251	0.67534	0.410971	0.507337	0.928172	0.5	0.418037	0.166501	0.443644	0.643744	0.403961	0.216044	0.385865	0.608208	0.748888	0.483082	0.788183	0.433799
ENSG00000114480	chr3	81538850	81811312	GBE1	0.46154	0.664687	0.619048	0.00317616	0.735669	0.647781	0.131939	0.388889	0.157346	0.826702	0.5	0.272161	0.444525	0.653806	0.290478	0.559999	0.323813	0.576919	0.755853	0.5	0.616006	0.33763	0.336892	0.318106	0.785714	0.319953	0.0988777	0.333475	0.985382	0.158643	0.36529	0.366342	0.078857	0.571162	0.658526	0.625379	0.431339	0.746494	0.748931	0.312536	0.791461	0.43751	0.686094	0.567863	0.56245
ENSG00000114573	chr3	113465866	113530903	ATP6V1A	0.333459	0.300133	0.599995	0.85026	0.799852	0.169698	0.749035	0.104127	0.969967	0.5	0.357158	0.562344	0.844731	0.749989	0.921255	0.0423573	0.518478	0.340262	0.233439	0.5	0.993987	0.476198	0.666631	0.385031	0.438401	0.832942	0.167429	0.575998	0.277778	0.442587	0.599408	0.615293	0.437762	0.0165118	0.731886	0.446754	0.5	0.705816	0.378838	0.666665	0.68415	0.4118	0.83033	0.461353	0.312923
ENSG00000114738	chr3	50648951	50686720	MAPKAPK3	0.578504	0.532104	0.125	0.596906	0.709168	0.683851	0.413433	0.0909091	0.813278	0.968768	0.222227	0.44699	0.577899	0.0943848	0.363642	0.360419	0.381773	0.527262	0.340736	0.443756	0.954545	0.851852	0.238095	0.333333	0.302266	0.446913	0.11495	0.163485	0.687499	0.588235	0.671739	0.477147	1.21137e-17	0.5	0.33336	0.416667	0.704048	0.5	0.272201	0.333333	0.391106	0.153597	0.400902	0.457834	0.379643
ENSG00000114744	chr3	149456257	149470286	COMMD2	0.440145	0.634769	0.354969	0.273827	0.75312	0.449984	0.58504	0.776502	0.655179	0.527033	0.448276	0.285716	0.533333	0.508354	0.812498	0.567276	0.711036	0.765031	0.377029	0.45336	0.316576	0.445677	0.708333	0.545455	0.562653	0.224183	0.467407	0.747632	0.659342	0.4466	1	1.53306e-05	0.356462	0.109843	0.457798	0.540638	0.673854	0.619056	0.719325	0.846154	0.666306	0.543285	0.551489	0.731672	0.545411
ENSG00000114857	chr3	42642106	42690227	NKTR	0.530095	0.402637	0.536803	0.611047	0.569954	0.59689	0.739335	0.476025	0.653646	0.297847	0.510906	0.364688	0.307966	0.645802	0.0535907	0.389275	0.669665	0.614844	0.569319	0.363905	0.424854	0.403235	0.315022	0.418025	0.61556	0.8615	0.836492	0.238086	0.399425	0.574275	0.525365	0.577514	0.0507825	0.568772	0.257383	0.385688	0.384397	0.598056	0.437962	0.4976	0.350221	0.255136	0.31799	0.617109	0.699044
ENSG00000114867	chr3	184032283	184053146	EIF4G1	0.547649	0.458125	0.513046	0.444936	0.472076	0.365362	0.394539	0.451999	0.482267	0.458466	0.64576	0.313623	0.522398	0.375129	0.542062	0.456747	0.432848	0.422319	0.347527	0.379144	0.497591	0.343072	0.675091	0.51587	0.505913	0.387637	0.443782	0.522134	0.768263	0.675655	0.593552	0.389823	0.425887	0.447349	0.456914	0.431544	0.488707	0.397345	0.496577	0.385174	0.597355	0.413115	0.584713	0.421169	0.351199
ENSG00000114904	chr3	52744800	52804965	NEK4	1	0.549291	0.797721	0.495531	0.531683	0.778931	0.631301	0.550714	0.666237	0.322184	0.706907	0.749478	0.263711	0.615384	0.286147	0.800996	0.632717	0.438902	0.47016	0.254993	2.91265e-07	0.622347	0.347903	0.75015	0.352941	0.707935	0.541818	0.168169	0.633152	0.604097	0.145845	0.506901	0.00104792	0.0483088	0.197028	0.85586	0.410756	0.535439	0.35136	0.461292	0.0365377	0.442999	0.393475	0.614055	0.218529
ENSG00000114956	chr2	74153953	74186088	DGUOK	0.60011	0.420912	0.672491	0.547825	0.496572	0.359333	0.5	0.688221	0.519041	0.359741	0.280095	0.652921	0.610721	0.391038	0.35916	0.5	0.477855	0.428104	0.338382	0.5	0.582333	0.340085	0.19229	0.546301	0.343804	0.386221	0.69009	0.529644	0.422692	0.279977	0.397233	0.693949	0.22189	0.57179	0.483597	0.605929	0.553178	0.703273	0.444413	0.283506	0.262966	0.499994	0.601483	0.726228	0.651624
ENSG00000115073	chr2	98272431	98280570	ACTR1B	0.263949	0.411765	0.3	0.512893	0.867756	0.630812	0.57713	0.385602	0.215613	0.478729	0.4	0.545455	0.427274	0.125668	0.607143	0.55	0.95983	0.222577	0.583333	0.469762	0.5	0.636364	1.00302e-12	0.777778	0.291572	0.911221	0.675	0.552632	0.689391	0.333333	0.666626	0.723243	0.571429	0.5	0.574432	0.246991	0.510212	0.444954	0.5813	0.445321	0.277778	0.454545	0.571917	0.69027	0.230761
ENSG00000115084	chr2	114462588	114514400	SLC35F5	0.526822	0.41572	0.449993	0.413974	0.292429	0.414763	0.59959	0.579846	0.694532	0.53355	0.522296	0.414574	0.372933	0.392489	0.352135	0.535278	0.533529	0.405151	0.427449	0.409604	0.529332	0.589479	0.385709	0.593124	0.36139	0.267671	0.577478	0.617204	0.516347	0.54612	0.536455	0.488103	0.349789	0.447741	0.556527	0.451959	0.556908	0.521813	0.544728	0.596067	0.649317	0.355438	0.669716	0.341005	0.417956
ENSG00000115091	chr2	114647537	114720173	ACTR3	0.486583	0.493733	0.474893	0.526432	0.492835	0.497228	0.512069	0.5	0.497493	0.521203	0.535056	0.491172	0.551993	0.489797	0.50859	0.511389	0.531609	0.491744	0.493583	0.537225	0.523476	0.504024	0.520158	0.48358	0.534602	0.517605	0.507206	0.515452	0.530336	0.507216	0.482012	0.47406	0.472538	0.457199	0.508571	0.520404	0.444495	0.510419	0.493071	0.4847	0.493174	0.491773	0.472118	0.528331	0.483702
ENSG00000115107	chr2	119981384	120023228	STEAP3	0.799603	0.427596	0.714257	0.692487	0.885325	0.545437	0.994187	0.71385	0.995538	0.108626	0.0781088	0.996611	0.782027	0.264644	0.202065	0.291705	0.22654	0.390278	0.207396	0.854348	0.932766	0.621073	0.999647	0.336125	0.633811	0.585833	0.995868	0.706705	0.200013	0.999537	0.802855	0.399984	0.5	0.748121	0.532614	0.634562	0.27423	0.729214	0.625001	0.722099	0.86055	0.255613	0.720593	0.708319	0.350239
ENSG00000115128	chr2	24290454	24299313	SF3B14	0.5	8.40263e-12	0.682705	0.5	0.366667	0.595238	0.421053	0.607143	0.25	0.6	0.263158	0.529412	0.681818	0.45	0.448276	0.62963	1.50211e-07	0.333333	0.548387	0.657895	0.3	0.349206	0.629032	0.552239	0.5	0.609375	0.25	0.958333	0.906977	0.653061	0.508197	1	0.424242	0.749997	0.409091	0.428571	0.4	0.285714	0.5	0.452381	0.65	0.735294	0.217391	0.555556	0.428571
ENSG00000115232	chr2	182321929	182400914	ITGA4	0.353561	0.222484	0.500038	0.195231	0.604442	0.46469	0.0032542	0.0103554	5.36732e-05	0.799999	0.5	0.5	0.202849	0.0702484	0.787795	0.335441	0.5	0.0969767	0.035529	NA	0.777746	0.454164	0.0635539	0.0913195	0.575768	0.347808	1	0.454549	0.000134144	0.00808245	0.011486	0.555533	2.93693e-05	0.672967	0.651154	0.812054	0.339009	0.452607	NA	0.797538	0.567627	0.830193	0.179503	0.665543	0.642688
ENSG00000115306	chr2	54683422	54896812	SPTBN1	0.509281	0.465445	0.492896	0.492294	0.482917	0.361976	0.552401	0.493372	0.436455	0.453058	0.367778	0.386133	0.423425	0.458435	0.37465	0.541788	0.475287	0.475676	0.388174	0.29174	0.519402	0.405002	0.29303	0.539966	0.467486	0.462125	0.543428	0.458639	0.381071	0.240588	0.450988	0.336855	0.555669	0.534891	0.351705	0.516098	0.593988	0.446563	0.456713	0.548847	0.395296	0.474044	0.597115	0.525599	0.347477
ENSG00000115350	chr2	75185619	75197255	POLE4	0.337468	0.464248	0.45693	0.73007	0.450299	0.560252	0.454535	0.36	0.653538	0.472309	0.605569	0.485896	0.477522	0.53854	0.493994	0.506609	0.287003	0.402985	0.515013	0.824785	0.682051	0.58902	0.595745	0.460045	0.522759	0.394549	0.279283	0.837838	0.529165	0.523994	0.356214	0.493363	0.547102	0.382943	0.375161	0.613891	0.558797	0.5	0.585875	0.276489	0.567046	0.451958	0.5	1	0.352728
ENSG00000115355	chr2	55514978	55647057	CCDC88A	0.229063	0.586285	0.753295	0.261287	0.776189	0.378458	0.209023	0.753631	0.414212	0.664138	0.201575	0.617931	0.673837	0.5	0.53084	0.67701	0.624811	0.242266	0.63334	0.347674	0.335547	0.367866	0.851558	0.227854	0.184694	0.53693	0.685288	0.419029	0.192735	0.448571	0.256577	0.723634	0.756188	0.359722	0.374807	0.623487	0.448214	0.343762	0.690054	0.384633	0.5	0.215648	0.55105	0.450429	0.386133
ENSG00000115363	chr2	75696428	75796848	EVA1A	9.7588e-06	0.903255	0.336214	0.274617	0.223331	0.844752	6.70225e-05	0.999978	0.993147	0.00545525	0.271985	0.399862	0.982279	0.110147	0.659969	0.554114	0.333401	0.999933	0.999392	0.92241	0.550095	0.293304	0.854592	0.387508	0.682982	0.999388	0.714269	0.777346	0.870058	0.600521	0.999948	0.969811	0.5	0.655218	0.727267	0.614601	0.175444	0.662405	0.786284	0.680099	4.83723e-05	0.458944	0.818544	0.0344046	0.634316
ENSG00000115364	chr2	75873909	75917977	MRPL19	0.42858	0.398006	0.275479	0.344266	0.5	0.658833	0.561404	0.70975	0.736259	0.810502	0.628718	0.362651	0.536965	0.441134	0.0814009	0.36307	0.515508	0.454164	0.587154	0.33243	0.242725	0.462364	0.26381	0.564457	0.502338	0.50649	0.487635	0.557626	0.352896	0.27594	0.679986	0.628746	0.185192	0.611924	0.32176	0.376639	0.705307	0.591047	0.446185	0.432295	0.113117	0.716432	0.402633	0.995223	0.552505
ENSG00000115365	chr2	211295973	211342376	LANCL1	0.543587	0.381818	0.547361	0.44448	0.558824	0.527293	0.32	0.764706	0.553572	0.617021	0.537032	0.469262	0.319149	0.430817	0.587985	0.461538	0.675001	0.428094	0.405061	0.309281	0.473684	0.443278	0.596154	0.642229	0.727273	0.412997	0.459346	0.45	0.516484	0.52381	0.166667	0.709092	0.280702	0.887746	0.608698	0.261292	0.73334	0.711228	0.736314	0.611111	0.515251	0.527471	0.636366	0.549021	0.346565
ENSG00000115380	chr2	56093102	56151274	EFEMP1	0.506265	0.5	0.462277	0.451671	0.529731	0.536282	0.5	0.467959	0.486653	0.514606	0.513665	0.517714	0.52903	0.465604	0.511139	0.557697	0.5	0.571431	0.455128	0.531946	0.530011	0.509818	0.5	0.497376	0.465026	0.493863	0.387897	0.5	0.520361	0.535014	0.448072	0.5	0.459573	0.569383	0.436969	0.544528	0.590375	0.517531	0.532398	0.517812	0.471344	0.548063	0.603741	0.545784	0.411796
ENSG00000115414	chr2	216225163	216300895	FN1	0.500933	0.461425	0.467627	0.484368	0.601454	0.461371	0.53561	0.491016	0.448184	0.500818	0.510525	0.50961	0.604249	0.427554	0.350761	0.471805	0.571791	0.440646	0.540618	0.554116	0.494307	0.550977	0.428908	0.478094	0.506702	0.641252	0.522351	0.570954	0.446982	0.638243	0.495009	0.435756	0.422562	0.316482	0.426755	0.411078	0.383207	0.429125	0.533588	0.720824	0.411245	0.620452	0.388089	0.370348	0.503028
ENSG00000115464	chr2	61414598	61697904	USP34	0.438574	0.485095	0.502016	0.732834	0.449628	0.55119	0.31261	0.455398	0.776479	0.670724	0.455982	0.58362	0.631413	0.323164	0.5	0.176047	0.5	0.730033	0.449687	0.588532	0.69699	0.650335	0.323845	0.360806	0.36917	0.523613	0.604284	0.251967	0.556085	0.526947	0.596619	0.635693	0.717513	0.730058	0.19847	0.516117	0.309674	0.366881	0.740195	0.514412	0.385187	0.743659	0.790231	0.414172	0.368232
ENSG00000115568	chr2	219502639	219524378	ZNF142	0.55772	0.5	0.808941	0.608151	0.87325	0.389496	0.693105	0.5	0.792619	0.321771	0.910578	0.568648	0.411215	0.12626	0.5	0.994384	0.412564	0.867741	0.746249	0.5	0.0542611	0.276534	0.714549	0.825171	0.637645	0.375272	0.631925	0.308477	0.197554	0.637473	0.780361	0.00271136	0.976047	0.409268	0.833082	0.413921	0.546894	0.681774	0.5	0.916885	0.401108	0.543158	0.497345	0.998582	0.656453
ENSG00000115641	chr2	105974169	106054970	FHL2	0.335582	0.399244	0.512214	0.365592	0.443291	0.350875	0.777953	0.322941	0.58	0.47284	0.506512	0.439525	0.605531	0.112844	0.454548	0.613786	0.500292	0.424736	0.350665	0.407967	0.639725	0.524354	0.390592	0.296437	0.257906	0.67882	0.421908	0.290616	0.633846	0.251894	0.35483	0.315828	0.638187	0.434295	0.448709	0.349648	0.33901	0.367416	0.424035	0.54558	0.566762	0.516579	0.453625	0.263777	0.270644
ENSG00000115649	chr2	220036619	220042828	CNPPD1	0.789374	0.142857	0.390456	0.4	0.471648	0.36	0.222222	0.354808	0.41667	0.805109	0.3125	0.365854	0.372093	0.5625	0.246154	0.333333	0.407407	0.294118	0.451613	0.225807	0.472222	0.6	0.508772	0.615389	0.682637	0.333333	0.672414	0.671221	0.522727	0.386667	0.193548	0.666462	0.9375	0.64	0.416667	0.302937	0.285714	0.509781	0.407407	0.658537	0.700314	0.545455	0.846154	0.26087	0.702996
ENSG00000115652	chr2	106709759	106810795	UXS1	0.698425	0.5	1	0.5	0.405263	0.636351	0.285711	0.5	0.997625	0.00175495	0.714484	0.307693	0.999999	0.602077	0.777618	0.926432	0.675	0.943148	0.400001	1	0.532384	0.666667	0.666663	0.571438	0.173846	0.272093	0.833331	0.447139	0.0211892	1	0.100001	1	0.473683	0.623205	0.333337	0.5	0.998382	0.998707	0.5	0.199983	0.5	0.400001	0.714285	0.444445	0.5
ENSG00000115677	chr2	242166679	242256476	HDLBP	0.595201	0.504775	0.471722	0.446629	0.533391	0.471847	0.350083	0.717406	0.534665	0.385024	0.437926	0.563892	0.53824	0.405266	0.415871	0.461748	0.501225	0.368003	0.520527	0.492127	0.420524	0.463434	0.497459	0.654841	0.426869	0.512709	0.409308	0.319956	0.521738	0.388733	0.659251	0.380332	0.732933	0.476717	0.453448	0.560692	0.490945	0.595295	0.424426	0.434741	0.452376	0.581481	0.411457	0.440972	0.469522
ENSG00000115750	chr2	9983483	10074545	TAF1B	0.5	0.4	0.402138	0.811455	0.555552	1	0.999701	0.290387	0.000116928	0.105383	0.384165	0.333334	0.220354	1	0.653106	0.5	0.818182	0.815018	0.428571	0.833332	0.199999	0.40625	0.571429	0.799997	0.512199	0.76	0.847855	0.000113919	0.226098	0.999999	0.5	0.272727	1	0.229778	0.363636	0.0591675	0.429511	0.280125	0.624993	0.661718	0.758818	0.265155	0.978725	0.891844	0.00688695
ENSG00000115760	chr2	32582096	32843966	BIRC6	0.649702	0.483825	0.581288	0.306934	0.469134	0.55327	0.358026	0.439791	0.645855	0.608107	0.685694	0.57466	0.623877	0.422131	0.784867	0.321081	0.408048	0.416262	0.810294	0.315953	0.529538	0.42992	0.591851	0.307873	0.726685	0.413194	0.595686	0.460864	0.605341	0.473399	0.473263	0.251041	0.489956	0.521331	0.474225	0.499955	0.303652	0.535425	0.273116	0.358513	0.726041	0.499946	0.507781	0.604188	0.541577
ENSG00000115825	chr2	37477645	37551951	PRKD3	0.24969	0.285169	0.317403	0.233061	0.277149	0.142923	0.403474	0.857721	0.377262	0.736403	0.833305	0.593379	0.340941	0.336731	0.622486	0.595192	0.179611	0.759995	0.298464	0.939957	0.463567	0.551463	0.476712	0.559209	0.456526	0.725293	0.576062	0.45179	0.274592	0.40003	0.354698	0.305847	4.11159e-12	0.402712	0.699005	0.260931	0.23551	0.571912	0.296438	0.5	0.262674	0.388271	0.467942	0.118895	0.625
ENSG00000115827	chr2	172290727	172341562	DCAF17	0.627066	0.664607	0.550682	0.678202	0.474806	0.304404	0.359593	0.576691	0.82955	NA	0.108455	1	0.000319311	0.383305	0.666667	0.500066	0.599186	0.841058	0.360166	0.210211	0.189024	0.248847	0.332934	0.685708	0.15461	0.279127	0.347919	0.765508	0.999997	0.719324	0.856985	0.5	1	0.40314	0.5	0.50704	0.893899	0.210292	0.513676	0.710798	0.43474	1	0.593941	0.537988	0.218523
ENSG00000115944	chr2	42560686	42652228	COX7A2L	1	0.625	0.5	0.717391	0.513389	0.458333	0.44	0.469611	0.638751	0.555556	0.176471	0.363636	0.526316	0.260274	0.428571	0.426962	0.382353	0.555555	0.521739	0.652171	0.605263	0.6	0.71875	0.431818	0.793046	0.683347	0.378083	0.51652	0.566667	0.433291	0.731707	0.623134	0.807018	0.367779	0.285714	0.653291	0.411771	0.333336	0.407301	0.384615	0.5	0.16	0.624445	0.233021	0.617812
ENSG00000115946	chr2	68384976	68403370	PNO1	8.0012e-40	1	1.4387e-10	0.499983	0.833316	0.700745	0.565009	0.533352	0.999999	0.85961	0.125	0.538462	0.284772	0.63951	0.5	0.693929	0.582125	0.5	0.428571	8.94316e-05	1	0.615385	0.611111	6.9524e-07	1	0.727273	1	0.833333	0.16	0.00119943	0.747747	0.5	0.5	0.272727	0.5	4.40225e-22	0.704316	0.202245	0.5	0.291667	0.0562345	0.375	0.181219	0.687456	0.5
ENSG00000116005	chr2	70484518	70508323	PCYOX1	0.357855	0.995698	0.5	0.812122	0.333336	0.288691	0.5	0.5	0.230629	0.945798	0.467027	0.769126	0.250904	0.997189	0.0613304	0.526294	0.836713	0.202443	0.555358	0.5997	0.00743524	0.476191	0.949023	0.368285	0.948384	0.157939	0.5	0.478261	0.333474	0.93617	0.05625	0.227957	0.5	0.290846	0.273027	0.888522	0.956208	0.744532	0.400008	0.333729	0.634966	0.385543	0.0965511	0.928543	0.0929079
ENSG00000116062	chr2	47922669	48037240	MSH6	0.341768	0.442695	0.479342	0.587299	0.244357	0.444724	0.273653	0.460934	0.179984	0.605738	0.368508	0.351868	0.282603	0.482174	0.759593	0.555286	0.648162	0.378968	0.437311	0.466495	0.340876	0.496054	0.349597	0.366752	0.64829	0.387896	0.348473	0.5	0.413451	0.485505	0.692788	0.423824	0.499759	0.435833	0.495031	0.460471	0.467043	0.500011	0.145496	0.397944	0.787268	0.622315	0.477961	0.319634	0.45841
ENSG00000116127	chr2	73612886	73837920	ALMS1	5.88196e-10	0.332784	0.520214	0.776533	0.1602	0.157626	0.229911	0.82457	0.397004	1.66052e-07	0.628207	0.33095	0.964766	0.786001	0.682736	0.287669	0.729294	0.441467	0.403866	0.653238	0.706062	0.359213	0.711768	0.466298	0.689793	0.767449	0.308293	0.664	0.759868	0.226303	0.963075	0.60081	NA	0.290197	0.457633	0.325575	0.789587	0.461242	0.55191	0.513482	0.324808	0.582239	0.620593	0.529989	0.710825
ENSG00000116133	chr1	55315306	55352891	DHCR24	0.387423	0.583333	0.496894	0.373272	0.389415	0.448669	0.521519	0.497585	0.413386	0.468	0.453297	0.532258	0.53222	0.554023	0.529417	0.592885	0.412979	0.486322	0.533865	0.61	0.529801	0.507014	0.508721	0.470588	0.573333	0.542484	0.491489	0.477941	0.338776	0.520634	0.545946	0.422222	0.56338	0.515625	0.56051	0.514561	0.544715	0.441667	0.461138	0.524194	0.492891	0.466295	0.484848	0.497908	0.387622
ENSG00000116171	chr1	53392901	53517375	SCP2	0.421876	0.394815	0.300587	0.470859	0.546538	0.401211	0.502569	0.397753	0.31625	0.5	0.694423	0.393755	0.35611	0.631525	0.507846	0.39664	0.349983	0.439704	0.402488	0.516747	0.491501	0.379332	0.664179	0.300699	0.51866	0.363818	0.209544	0.48261	0.544649	0.297957	0.543355	0.421908	0.398188	0.32047	0.486904	0.559775	0.0772803	0.169424	0.423515	0.413637	0.467531	0.415439	0.546383	0.336433	0.345568
ENSG00000116198	chr1	3728645	3773778	CEP104	0.433439	0.504062	0.646295	0.572637	0.61077	0.633795	0.391177	0.536362	0.522648	0.719733	0.275595	0.36437	0.699073	0.386147	0.186043	0.492341	0.470439	0.617017	0.673064	0.472824	0.478185	0.450742	0.316875	0.58419	0.444741	0.58456	0.266936	0.582908	0.842708	0.5	0.37485	0.442062	0.852908	0.523308	0.651574	0.45088	0.304021	0.742134	0.629884	0.355089	0.882951	0.353225	0.588281	0.495427	0.462258
ENSG00000116260	chr1	180123969	180173165	QSOX1	0.655103	0.612536	0.376469	0.496063	0.549916	0.568662	0.520715	0.482234	0.443729	0.542301	0.55188	0.46809	0.403274	0.625543	0.41431	0.556846	0.514383	0.586229	0.546423	0.418243	0.498622	0.472313	0.354757	0.52017	0.411076	0.656365	0.482811	0.574559	0.417573	0.541905	0.640324	0.46928	0.554532	0.450481	0.407674	0.434117	0.48762	0.59959	0.480763	0.518309	0.581322	0.568398	0.515753	0.508753	0.487053
ENSG00000116285	chr1	8064464	8086368	ERRFI1	0.356929	0.250317	0.253727	0.5	0.219065	0.5	0.0118051	0.633632	0.187411	0.687814	0.666616	0.5	0.441001	0.545454	1.32649e-06	0.214286	0.00245181	0.0208334	0.545084	0.574085	0.153846	0.733331	0.5	0.12655	0.999997	0.75	0.291667	0.5	0.443837	0.177775	0.161285	0.232558	2.84686e-05	6.05367e-09	0.544114	0.0320766	0.431114	0.126682	0.294588	0.654908	0.00719812	0.0249479	0.696322	0.513268	0.733333
ENSG00000116406	chr1	184659365	184724047	EDEM3	0.526316	0.167647	0.397733	0.512214	0.499966	0.735683	0.261725	0.454545	0.334751	0.667426	0.268293	0.375	0.663988	0.269564	0.705182	0.661664	0.710879	9.32363e-09	0.209703	0.758318	0.522935	0.652174	0.159715	0.720087	0.947957	0.909091	0.930053	0.87154	0.265199	0.218813	0.214279	0.897436	0.378805	0.712978	0.916327	0.667806	0.367292	0.746934	0.66371	0.530496	0.760556	0.458476	0.724804	0.64134	0.250016
ENSG00000116685	chr1	11979648	11986485	KIAA2013	0.352597	0.384616	0.856269	0.999667	0.761905	0.155868	0.444445	0.71408	0.302422	0.482837	0.208332	2.14633e-05	0.250385	0.42901	0.250645	0.599999	0.3125	0.947368	0.624992	0.344902	0.81573	0.215009	0.4375	0.611962	0.236753	0.461538	0.461538	0.432782	0.166667	0.499998	0.333334	0.5	1	0.307695	0.874216	0.583906	0.666628	0.666645	0.5	0.400003	0.184767	0.267614	0.714286	0.555118	0.545428
ENSG00000116698	chr1	183441351	183567381	SMG7	0.57308	0.326637	0.386228	0.104357	0.272611	0.145912	0.5905	0.994249	0.563615	0.476483	0.50004	0.569705	0.54444	0.557558	0.28065	0.749937	0.235618	0.887813	0.514863	0.738051	0.5	0.503261	0.188916	0.606286	0.0182992	0.426293	0.270902	0.268419	0.408071	0.541726	0.289065	0.297145	0.5	0.501367	0.166045	0.46593	0.971693	0.178899	0.764612	0.648277	0.348933	0.428537	0.849743	0.935969	0.429882
ENSG00000116704	chr1	67465015	67519782	SLC35D1	0.713798	0.978405	0.888888	0.444445	0.953475	0.657241	0.998348	0.928748	0.5	0.5	0.000778565	0.428583	0.928571	0.0500013	0.705882	0.000108757	0.599246	0.5	0.0043917	0.143053	0.404846	0.393939	0.5	0.16	0.878836	0.0625279	0.00804526	0.878664	0.5	0.714276	0.666666	0.127337	0.823529	0.5	0.569258	0.411442	0.942869	0.573827	0.628172	0.916606	0.713004	0.35717	0.970641	0.740288	0.00554763
ENSG00000116729	chr1	68564142	68698803	WLS	0.411099	0.399969	0.448047	0.571648	0.31819	0.202689	0.423159	0.785537	0.653263	0.72013	0.550186	0.617773	0.646176	0.433858	0.377103	0.361602	0.365066	0.259332	0.179396	0.402863	0.641437	0.593137	0.605743	0.320865	0.502201	0.652874	0.561913	0.674716	0.359487	0.498617	0.516257	0.143272	0.352479	0.224289	0.333813	0.618293	0.844003	0.379749	0.509075	0.997127	0.274219	0.449987	0.0237908	0.515454	0.750558
ENSG00000116791	chr1	75171170	75199092	CRYZ	0.40001	0.422787	0.166967	0.299993	0.24357	0.308264	1.26058e-05	5.86126e-27	0.334477	9.14419e-13	0.652545	0.499426	0.457223	0.331304	0.354781	0.306961	0.111111	0.649726	0.469326	0.583336	4.34293e-23	0.41149	0.522775	0.291606	0.826314	0.166084	2.40561e-15	0.0908863	0.533096	0.316034	0.376528	0.220592	3.41383e-07	0.376728	0.464259	0.266326	0.5	4.40447e-12	2.54317e-13	0.539882	0.666595	0.166499	9.66108e-08	0.600076	0.422846
ENSG00000116857	chr1	201103900	201140702	TMEM9	0.68425	0.450131	0.469772	0.337725	0.457438	0.4	0.29333	0.315789	0.66005	0.749999	0.310697	0.5	0.518626	0.698451	0.570332	0.130529	0.291776	0.435933	0.692308	0.303958	0.2	0.0714286	0.725826	0.666665	0.255585	0.51957	0.54709	0.517241	0.5	0.0909089	0.708333	0.896552	0.585212	4.70166e-05	0.470159	0.213936	0.892127	0.444444	0.334122	0.46938	0.4	0.43341	0.927224	0.5	0.523568
ENSG00000116903	chr1	231468480	231473598	EXOC8	4.51034e-12	0.416667	1	2.04161e-13	0.25	0.333333	0.5	0.333333	1	2.29504e-15	0.749974	0.799999	0.153846	0.212121	0.884615	0.62069	0.407407	0.1	1	0.266667	0.999999	1	1	8.50276e-05	0.333366	0.28	1	0.473684	1	1	5.39619e-13	0.444444	1.65827e-21	0.999999	0.333333	0.571426	1	0.277778	9.72056e-16	0.909091	0.5	0.230769	0.375	1	8.83488e-08
ENSG00000116922	chr1	38147242	38157914	C1orf109	0.399654	2.45292e-09	0.483753	0.0451382	0.523963	0.365547	0.549984	0.519472	0.357808	0.43386	0.131709	0.482699	0.998719	0.556813	0.404521	0.79284	0.370674	0.25685	0.450514	0.434953	0.513929	1	0.745243	0.553656	0.430093	0.292175	0.332257	0.343513	0.187792	0.771889	0.41682	0.5	0.412234	0.433839	0.245847	0.777878	0.463288	0.663985	0.408944	0.217335	0.337866	0.533206	0.421319	0.552524	0.525499
ENSG00000116977	chr1	236681300	236716281	LGALS8	1	0.659239	0.33287	0.462753	0.515436	0.427319	0.376468	0.918071	0.836435	2.71172e-10	0.745145	0.665111	0.762433	0.80172	0.776364	0.401584	0.880015	0.387438	0.53256	0.688869	0.532687	0.526302	0.2991	0.832547	2.56006e-31	0.52521	0.452632	0.418003	0.151189	0.45157	0.677664	0.498399	0.599611	0.738916	0.467388	0.662406	0.479861	0.789797	0.494057	0.462707	0.661837	0.651881	0.684856	0.715466	0.435811
ENSG00000117054	chr1	76190036	76253260	ACADM	0.2	0.625529	0.390998	0.501548	0.0745706	0.199646	0.313549	0.583709	0.407262	0.857218	5.54306e-12	0.296204	0.238945	0.719497	0.761462	0.665875	0.921827	0.360537	0.271249	0.720318	0.5	0.850324	0.221921	0.46521	0.881453	0.942922	0.320025	0.647101	0.108877	0.375002	0.53294	0.426091	0.327813	0.222284	0.369146	3.01864e-07	0.5	0.0457466	0.614328	0.602471	0.666788	0.544112	0.46635	0.200637	0.66235
ENSG00000117139	chr1	202696526	202778598	KDM5B	0.35496	0.338614	0.423424	0.117647	0.678002	0.333962	0.142857	0.645069	0.298555	0.396773	0.5	0.700518	0.483268	0.999302	0.629799	0.831279	0.860611	0.530322	0.348378	0.201494	0.343625	0.54111	0.0947383	0.222223	0.999997	0.454545	0.256897	0.784152	0.382511	0.684912	0.697073	0.768801	0.369457	0.282082	0.566404	0.536614	0.547465	0.595726	0.613168	0.699985	0.14287	0.178106	0.544659	0.284437	0.579258
ENSG00000117152	chr1	163038565	163046592	RGS4	0.484691	0.307343	0.411989	0.733782	0.312083	0.40026	0.697681	0.11577	0.239689	0.167068	0.377381	0.273383	0.931167	0.352919	0.747797	0.678563	0.425266	0.11218	0.63387	0.862291	0.734423	0.472944	0.197517	0.388455	0.133033	0.520446	0.584128	0.518419	0.684688	0.373081	0.395929	0.374577	0.163112	0.392735	0.353852	0.34266	0.388942	0.449152	0.423567	0.421542	0.427322	0.0504313	0.375107	0.533176	0.443684
ENSG00000117222	chr1	205055270	205091143	RBBP5	0.142857	0.125	0.127687	0.999972	0.166666	0.416673	0.272727	0.923078	0.307707	0.5	0.999809	0.5	0.716219	0.628571	0.116762	0.333331	0.375	0.633139	0.599958	0.999999	0.461543	0.0017601	0.266667	2.35127e-07	0.971896	0.187499	0.640001	0.428571	1	0.375003	0.222234	0.666665	0.999989	0.145161	0.953537	0.00278665	0.5	0.333533	0.740814	0.8	0.712328	0.387185	0.992908	0.461538	1
ENSG00000117228	chr1	89518002	89531043	GBP1	8.94045e-05	0.792983	0.00686389	0.75	0.666667	0.272727	1	0.756131	0.473684	1	0.375	0.645833	0.230769	0.928571	0.0808192	0.714286	0.111111	0.594802	0.8	0.246179	0.477273	0.398572	0.122449	0.388847	1	0.471698	0.939394	1	0.551061	0.766667	NA	0.400924	0.361111	0.214286	0.1	0.333333	0.870138	1.21324e-06	0.818182	0.315789	0.0227617	0.174563	0.209021	0.393715	1
ENSG00000117280	chr1	205737114	205744588	RAB7L1	0.878475	0.718058	0.857143	0.74998	0.108229	0.249701	0.5	1	0.40647	0.999999	0.723919	0.775943	5.21631e-12	0.788042	0.752193	0.855562	0.0526289	0.571427	3.53086e-09	1.40727e-05	0.690422	0.000127575	0.481481	3.99083e-05	6.93121e-05	3.8818e-08	0.591904	0.819563	0.338874	1	1	0.285847	1	0.78503	0.569552	0.534246	0.584686	0.216174	0.982457	0.00377542	5.60401e-10	1	0.865774	0.00235216	0.388841
ENSG00000117298	chr1	21543740	21671997	ECE1	0.438811	0.441727	0.587013	0.465559	0.453925	0.744003	0.550925	0.311495	0.456147	0.0419413	0.365935	0.483113	0.480547	0.639018	0.638597	0.531797	0.558863	0.610794	0.444381	0.517388	0.351894	0.808637	0.416306	0.470856	0.678157	0.579011	0.470805	0.569036	0.42114	0.565824	0.213583	0.365638	0.874827	0.413554	0.512007	0.260578	0.454824	0.575899	0.37081	0.578847	0.527457	0.433263	0.333782	0.5273	0.6115
ENSG00000117385	chr1	43212006	43232755	LEPRE1	0.635072	0.215827	0.593255	0.762886	0.732223	0.104556	0.0928648	0.339239	0.432685	0.814983	0.0623278	0.134808	0.700812	0.26868	0.807066	0.214323	0.464369	0.94078	0.439783	0.96063	0.546408	0.394278	0.192965	0.215654	0.631143	0.628315	0.322733	0.914656	0.485129	0.666577	0.514917	0.627302	0.5	0.789036	0.147347	0.66923	0.399431	0.530021	0.194653	0.506196	0.50423	0.462838	0.311199	0.705956	0.617411
ENSG00000117394	chr1	43391052	43424530	SLC2A1	0.712292	0.556763	0.823364	0.822014	0.662637	0.657909	0.766676	0.608298	0.916488	0.657895	0.535143	0.652733	0.549191	0.285716	0.715063	0.644695	0.596583	0.531689	0.681231	0.650601	0.567906	0.671453	0.756948	0.843126	0.602304	0.740631	0.822654	0.727236	0.452669	0.487358	0.961166	0.675925	0.8	0.632269	0.889678	0.449638	0.458607	0.629559	0.679789	0.625691	0.602137	0.643307	0.709091	0.545019	0.881317
ENSG00000117481	chr1	46805849	46830824	NSUN4	0.555977	0.500057	0.743435	NA	0.0927139	0.238192	0.810135	1	0.358788	0.180598	0.243377	0.171865	0.0555557	1.08514e-17	0.350576	0.628027	0.050142	0.307509	0.673498	1	0.840743	0.717028	0.611745	0.815733	0.846041	0.524752	0.851588	0.841538	0.5997	0.223555	0.379197	0.25	0.111059	0.759176	0.749998	0.867645	0.553771	0.726857	0.333333	0.666668	0.671734	0.644656	0.296453	0.333338	0.420322
ENSG00000117519	chr1	95362507	95392834	CNN3	0.336747	0.439174	0.578265	0.307865	0.786036	0.3928	0.611165	0.744949	0.213325	0.424878	0.824289	0.423071	0.62796	0.463347	0.243553	0.0752959	0.334459	0.50955	0.317816	0.760336	0.531876	0.406536	0.814006	0.475537	0.544143	0.443362	0.819486	0.531123	0.195553	0.953831	0.0190842	0.358984	0.714113	0.433247	0.43147	0.696402	0.392833	0.5	0.499053	0.325344	0.577938	0.658259	0.525717	0.337794	0.735043
ENSG00000117525	chr1	94994781	95007356	F3	0.583054	0.422079	0.281711	0.60745	0.4522	0.541739	0.389525	0.492786	0.407933	0.446918	0.379387	0.613704	0.494068	0.620096	0.659426	0.624803	0.906379	0.542278	0.365146	0.343074	0.457153	0.276443	0.737064	0.587003	0.85891	0.436625	0.729507	0.688206	0.220385	0.447755	0.0691846	0.236319	0.490598	0.530702	0.576467	0.823528	0.564547	0.529344	0.529736	0.547484	0.546121	0.48569	0.68651	0.608658	0.688911
ENSG00000117528	chr1	94883933	94984222	ABCD3	0.519318	0.797458	0.390518	0.624993	0.67399	0.675006	0.62459	0.552058	8.63131e-11	0.999852	0.763888	0.549978	0.689358	0.478773	0.849202	0.751772	0.999905	0.580304	0.376058	0.111115	0.260147	0.543524	0.530509	0.846626	0.414124	0.580045	0.308214	0.285291	0.300534	0.536621	0.743143	0.796945	0.660154	0.00186691	0.5	0.631874	0.5	0.40365	0.511083	0.401912	0.60088	0.416798	0.399571	0.851678	0.710299
ENSG00000117597	chr1	210001352	210030910	DIEXF	0.312116	0.7	0.400025	0.40484	0.538461	0.740741	0.7	0.300054	0.164764	1	1.80128e-06	0.352941	0.181829	0.183153	0.313171	0.346154	0.478261	0.756376	0.154174	0.112095	0.0251998	0.809516	0.271275	0.596006	0.419637	3.56437e-05	0.855799	0.692308	0.699985	0.444464	0.0321733	0.0970191	0.0431079	0.545455	0.434783	0.347331	0.601926	0.453307	0.24	0.555556	0.04	0.3158	0.5	0.279086	0.666663
ENSG00000117724	chr1	214776538	214837931	CENPF	0.610663	0.486486	0.537602	0.423145	0.653333	0.425709	0.584022	0.805897	0.489362	0.484682	0.483711	0.476636	0.416676	0.500869	0.479679	0.66546	0.461404	0.658086	0.499703	0.611354	0.594203	0.326022	0.563613	0.537349	0.524347	0.78022	0.590504	0.576657	0.563869	0.625356	0.196799	0.548747	0.53545	0.547174	0.406667	0.626834	0.418008	0.274624	0.509724	0.598007	0.343452	0.603488	0.561662	0.486858	0.609601
ENSG00000117877	chr19	45909467	45914024	CD3EAP	3.28214e-15	0.464787	0.405603	0.301587	0.144359	0.535086	0.5	0.295571	0.543806	0.382965	0.998939	0.477905	0.56544	0.943025	0.592678	0.537159	0.821934	0.6	0.478067	0.860181	0.5	0.175472	0.516605	0.62437	0.105099	0.216435	0.161827	0.389264	0.399458	0.390496	0.5	0.6	1	0.505744	0.291317	0.274525	0.440867	0.725252	0.0832814	0.218257	0.0200763	0.910051	0.941933	0.381492	0.778419
ENSG00000117899	chr15	81239667	81282219	MESDC2	0.575881	0.769305	0.618146	0.521357	0.569972	0.417273	0.399559	0.367674	0.337365	0.778885	0.612795	0.343282	0.50046	0.78771	0.463416	0.411752	0.621612	0.609471	0.46939	0.724138	0.310302	0.7298	0.326064	0.613548	0.775928	0.311745	0.735396	0.409072	0.562847	0.91191	0.768304	0.413859	0.513781	0.668059	0.518242	0.555013	0.666751	0.670135	0.378118	0.487668	0.567371	0.307108	0.674304	0.695402	0.478914
ENSG00000118007	chr3	136055077	136471220	STAG1	0.333545	0.704053	0.99993	0.814575	0.500928	0.500178	0.540103	0.103831	0.666657	0.873628	0.250212	0.686222	0.513742	0.512339	0.909132	0.177772	0.443667	0.345751	0.472558	0.545803	2.22571e-05	0.869505	0.601666	0.799849	0.827655	0.365249	0.5	0.42013	0.470155	0.364234	0.815852	0.726868	0.971882	0.36426	0.500038	0.603588	0.184496	0.297763	0.268845	0.454548	0.900061	0.655856	0.302063	0.699986	0.708462
ENSG00000118058	chr11	118307205	118397539	KMT2A	0.426875	0.69909	0.274807	0.49367	0.217087	0.420192	0.496824	0.654647	0.482808	0.324954	0.495807	0.646436	0.660671	0.317782	0.192091	0.473212	0.668084	0.0852129	0.41946	0.831716	0.285609	0.430276	0.306268	0.355615	0.82507	0.596201	0.533443	0.681891	0.372796	0.738538	0.527475	0.259961	0.351115	0.625607	0.449016	0.493523	0.428789	0.567804	0.589811	0.384748	0.53315	0.807646	0.708656	0.654119	0.762408
ENSG00000118181	chr11	118886422	118889401	RPS25	0.423369	0.537613	0.55461	0.537769	0.588374	0.51587	0.467984	0.556173	0.386853	0.583668	0.5	0.551518	0.555761	0.512894	0.554628	0.512763	0.59703	0.410213	0.572074	0.434131	0.53416	0.604719	0.415549	0.572972	0.394869	0.55471	0.567564	0.58858	0.53721	0.620177	0.447041	0.554011	0.394659	0.579591	0.550294	0.650638	0.377119	0.511212	0.435293	0.534128	0.433364	0.499876	0.544082	0.536562	0.587709
ENSG00000118193	chr1	200520628	200589862	KIF14	0.37837	0.335695	0.666751	0.400175	0.325221	0.728459	0.500092	0.480134	0.343351	0.384523	0.5	0.0589624	0.343103	0.500133	0.472921	0.680894	0.119854	0.472924	0.794118	0.54304	0.887794	0.769213	0.888915	0.331442	0.483858	0.451762	0.37589	0.0810318	0.375	0.916645	0.711144	0.269148	0.45614	0.706146	0.444006	0.665603	0.954247	0.547322	0.575675	0.120782	0.599789	0.351489	0.69055	0.492157	0.435944
ENSG00000118705	chr20	35806813	35870022	RPN2	0.589217	0.503448	0.635408	0.447488	0.413262	0.391166	0.508121	0.557936	0.353289	0.467463	0.319307	0.560383	0.528022	0.594166	0.652566	0.45	0.470779	0.591354	0.477097	0.3987	0.458476	0.539886	0.469621	0.470864	0.750304	0.427815	0.397646	0.663142	0.397516	0.346358	0.506041	0.492178	0.29178	0.468384	0.601856	0.735276	0.445212	0.411771	0.542261	0.452647	0.563017	0.423018	0.58385	0.351111	0.520611
ENSG00000118900	chr16	4896666	4932361	UBN1	0.694921	0.306691	0.4	0.373484	0.38697	0.629534	0.548612	0.284375	0.235424	0.134646	0.48683	0.414792	0.65117	0.976029	1	0.582239	0.410885	0.65222	0.45048	0.445272	0.592253	0.443779	0.417522	0.47874	0.666748	0.0950165	0.406011	0.225848	0.30088	0.63634	0.470625	0.37037	0.474328	0.463668	0.227556	0.475393	0.488239	0.403653	0.457652	0.764361	0.744493	0.456582	0.327393	0.5	0.587694
ENSG00000118985	chr5	95220802	95297775	ELL2	0.570636	0.522457	0.441115	0.618708	0.741676	0.477098	0.555201	0.616128	0.759359	0.547288	0.747653	0.399583	0.544366	0.424658	0.55131	8.59524e-14	0.385752	0.439042	0.428737	0.357262	0.686637	0.355756	0.663689	0.604313	0.308066	0.65554	0.58673	0.174919	0.535675	0.400382	0.538424	0.335886	8.72978e-05	0.289969	0.798917	0.488638	0.380922	0.509553	0.424693	0.591249	0.5	0.405322	0.54494	0.399984	0.424894
ENSG00000119242	chr12	124403207	124457378	CCDC92	0.77171	0.5	0.78898	0.418637	0.576224	0.181253	0.5	0.25	0.88613	0.785714	7.60785e-09	0.708333	0.776407	0.883831	0.773764	0.307692	0.555553	0.5	0.319912	0.452372	1	0.538462	0.310367	0.852471	0.5	1.38793e-11	0.419561	0.352941	0.484848	0.209272	0.25	0.259807	0.0241267	0.571409	0.562124	0.618329	0.258298	0.57198	0.668161	0.275383	0.799999	0.5	0.18061	0.425057	0.72225
ENSG00000119280	chr1	230972865	231005335	C1orf198	1	0.874987	0.521734	0.666629	0.624936	0.857072	0.577955	0.66666	0.571423	0.697002	0.454552	0.709675	0.55793	0.590888	0.818154	0.90124	0.583333	0.605633	0.913021	0.0698547	0.549985	0.999999	0.59375	0.714221	0.999997	0.842765	0.555554	0.521739	0.571425	0.954543	0.538462	0.723258	0.974819	0.699929	0.755756	0.727206	0.624986	0.466643	0.749004	0.55554	0.333336	0.617021	0.375028	0.5	1
ENSG00000119285	chr1	236712305	236767804	HEATR1	0.640045	0.357646	0.775646	0.565472	0.618262	0.53628	0.459855	0.637735	0.546924	0.520635	0.430911	0.62727	0.419164	0.522633	0.829598	0.503256	0.338511	0.546878	0.699727	0.455039	0.571988	0.874592	0.724951	0.700366	0.648266	0.572212	0.421811	0.596028	0.296066	0.671395	0.202577	0.58915	0.896612	0.26413	0.549964	0.370822	0.629327	0.434779	0.629889	0.441592	0.703053	0.484788	0.60117	0.702127	0.468784
ENSG00000119392	chr9	131266979	131304567	GLE1	0.681818	0.533333	1	0.529412	0.52381	0.599999	0.5	0.266669	0.599953	0.297523	0.265412	0.454546	0.5	0.368421	0.624993	0.857143	0.51282	0.612903	0.611111	0.84	0.782608	0.461543	0.875	0.84997	0.055602	0.437502	0.489362	0.586207	0.545454	0.472214	0.333346	0.666638	0.5	0.714272	0.833221	0.5	0.5	0.333333	0.384615	0.266728	0.400002	0.749737	0.999927	0.714286	0.571427
ENSG00000119408	chr9	127019885	127115586	NEK6	0.822204	0.406906	0.902105	0.727219	0.771171	0.385616	0.479563	0.4567	0.42102	0.166859	0.148165	0.586921	0.406453	0.237962	0.899419	0.400011	0.467117	0.861129	0.549536	0.925125	0.56968	0.210691	0.554467	0.749423	0.41614	0.199485	0.233367	0.282274	0.788553	0.844951	0.708044	0.999539	0.5	0.9562	0.333005	0.288908	0.405899	0.608809	0.467799	0.548712	0.195523	0.5	0.5	0.214104	0.371543
ENSG00000119487	chr9	128199672	128469513	MAPKAP1	0.64596	0.4156	0.700265	0.526475	0.701861	0.640563	0.730581	0.651006	0.616701	0.198162	0.581441	0.357274	0.409561	0.613698	0.5	0.220522	0.433548	0.850558	0.667101	0.472422	0.757043	0.612932	0.476948	0.627979	0.601843	0.29264	0.516883	0.520745	0.547929	0.471664	0.162484	0.206574	0.527064	0.478633	0.340124	0.361573	0.523399	0.698682	0.473207	0.41474	0.613476	0.394858	0.675745	0.5	0.5
ENSG00000119537	chr18	60994959	61034743	KDSR	0.586235	0.520453	0.570806	0.51094	0.598386	0.522837	0.587148	0.431548	0.447261	0.568992	0.377699	0.520424	0.5	0.387769	0.452607	0.399723	0.550413	0.570636	0.447475	0.672582	0.53625	0.48551	0.518934	0.493901	0.407036	0.627705	0.576103	0.575005	0.545513	0.478328	0.547711	0.456255	0.462415	0.534646	0.423575	0.604183	0.524786	0.51659	0.486177	0.539159	0.508233	0.502527	0.390937	0.643326	0.579152
ENSG00000119596	chr14	75230069	75322244	YLPM1	0.326619	0.255786	0.722368	0.101886	0.375107	0.506893	0.360174	0.341181	0.478665	0.471581	0.780672	0.124463	0.443858	0.887341	0.607309	0.285972	0.301727	0.448751	0.379266	0.342078	0.407184	0.224528	0.223862	0.228593	0.471242	0.487125	0.421325	0.170248	0.592782	0.24624	0.534373	0.432103	0.264939	0.375623	0.538394	0.738998	0.495254	0.244097	0.47954	0.489919	0.288098	0.598192	0.451636	0.566336	0.663683
ENSG00000119689	chr14	75348594	75370448	DLST	0.700514	0.325722	0.391957	0.321679	0.496365	0.705843	0.142097	0.419114	0.609626	0.583642	0.338214	0.309764	0.5	0.440235	0.427471	0.55323	0.629844	0.5	0.784908	0.745368	0.319897	0.439788	0.42233	0.528181	0.358716	0.209787	0.0751221	0.263697	0.412476	0.310074	0.318314	0.387219	0.666667	0.574108	0.47146	0.63979	0.390301	0.678516	0.366349	0.562223	0.580904	0.558423	0.723604	0.430398	0.473755
ENSG00000119900	chr6	71998506	72018653	OGFRL1	0.53381	0.460304	0.509434	0.73845	0.30187	0.503275	0.488889	0.348141	0.111111	0.129078	0.151515	0.572741	0.199965	0.588736	0.64	0.62864	1	0.507692	0.351351	0.560169	0.152174	0.542169	0.174549	0.631579	0.177213	0.492958	0.740741	0.621212	0.259259	0.387097	0.354839	0.5	0.341463	0.919818	0.506704	0.457442	0.197288	0.28125	0.111117	0.257143	0.529412	0.481928	0.25	0.705285	0.539474
ENSG00000120071	chr17	44107282	44302733	KANSL1	0.305434	0.708114	0.563738	0.79106	0.73936	0.546832	0.408059	0.726389	0.875931	0.769231	0.464903	0.510487	0.754414	0.637998	0.371537	0.561361	0.376232	0.708885	0.456575	0.713279	0.486647	0.643967	0.157066	0.481531	0.534698	0.7625	0.601855	0.637285	0.530925	0.632478	0.689719	0.677978	0.515271	0.432744	0.667271	0.515901	0.656939	0.774429	0.648976	0.597539	0.313441	0.375769	0.757866	0.748726	0.823543
ENSG00000120314	chr5	140044261	140053709	WDR55	0.640804	0.785639	0.701848	0.528154	0.333345	0.0904218	0.343625	0.432469	0.333334	0.375406	0.131534	0.599998	0.756087	0.666667	0.266642	0.430698	0.363145	0.230754	0.339964	8.09594e-09	0.25216	0.357861	1.12549e-13	0.645201	0.877773	0.598825	0.99999	0.88925	0.000357473	0.325377	0.615289	0.475336	0.333333	0.427008	0.608696	0.212424	0.300001	0.269873	0.649177	0.617696	0.800751	0.428571	0.455829	0.259437	0.564766
ENSG00000120318	chr5	141032968	141061788	ARAP3	0.0042038	0.811931	0.488334	0.803869	0.728459	0.669995	0.270878	0.712546	0.857142	0.545633	0.888912	0.275794	2.38266e-06	0.5	3.81526e-07	0.5	0.426364	0.000335167	0.503395	0.0035371	1	0.333334	0.356373	0.248351	0.498544	0.272635	0.5	0.0259398	0.0272783	0.5	0.277564	0.999984	0.5	0.462391	0.469429	0.0749556	0.262864	0.590926	0.459273	0.332496	0.639728	0.495713	0.525882	0.239009	0.670926
ENSG00000120451	chr11	130745331	130786404	SNX19	0.399623	0.597512	0.399956	0.646707	0.501949	0.50931	0.547503	0.641282	0.456809	0.365329	0.251012	0.469104	0.745318	0.586788	0.369643	0.594766	0.534304	0.525455	0.548591	0.399804	0.282661	0.517284	0.396394	0.700769	0.590445	0.524346	0.47122	0.397222	0.471196	0.387644	0.633335	0.608761	0.435167	0.463309	0.544499	0.397172	0.298037	0.413487	0.659939	0.400634	0.178188	0.490021	0.398508	0.701969	0.453263
ENSG00000120694	chr13	31710762	31736525	HSPH1	0.524742	0.79916	0.247981	0.663179	0.635774	0.452429	0.450975	0.546144	0.36908	0.686566	0.51056	0.690091	0.5	0.526281	0.709264	0.394383	0.281762	0.436749	0.755902	0.794108	0.345385	0.530962	0.557261	0.5	0.436329	0.202043	0.44305	0.3016	0.55854	0.34221	0.764369	0.489565	0.423495	0.352587	0.607628	0.607142	0.294217	0.694261	0.0112641	0.485752	0.599343	0.339066	0.300205	0.576767	0.358824
ENSG00000120699	chr13	37572953	37583750	EXOSC8	0.389142	0.583243	0.160507	0.663591	0.415253	0.248138	0.769263	0.199731	0.6	0.787862	0.381457	0.577062	0.609068	0.665816	0.400911	0.16516	0.709433	0.321704	0.45468	0.5	0.958215	0.710122	0.566073	0.892844	0.679993	0.500597	0.484276	0.383105	0.532328	0.700042	0.434056	0.581036	0.645165	0.973352	0.74148	0.730811	0.646887	0.770529	0.292479	0.426458	0.301114	0.590964	0.500014	0.698751	0.267816
ENSG00000120708	chr5	135364584	135399507	TGFBI	0.0183427	0.0308522	0.0505592	0.0148598	0.0523968	0.0004608	0.12071	0.0536837	0.0343893	0.0428013	0.0602836	0.151686	0.0138056	0.0526026	0.5	0.0397936	0.043168	0.0601159	0.000380848	0.00775298	0.0159908	0.0489351	0.107452	0.0351439	0.0362538	0.0138297	0.0447793	0.0212992	0.000750653	0.00222996	0.0571549	0.036292	0.0126828	0.0129627	0.0574777	0.0953084	0.0262968	0.173713	0.0595465	0.0333775	0.0464547	0.0564178	0.0297945	0.0437768	0.0456279
ENSG00000120733	chr5	137688285	137772717	KDM3B	0.499993	0.721709	0.49999	0.666357	0.823594	0.288109	0.399956	0.210656	0.486477	0.437855	0.99788	0.933833	0.951744	0.184142	0.265637	0.599297	0.483693	0.995223	0.000134043	0.495615	0.540588	0.999999	0.797766	0.713594	0.655906	0.69873	0.363851	0.666586	0.69693	0.00101404	0.980295	0.437533	0.275488	0.602155	0.552601	0.5294	0.442903	0.487471	0.107113	0.526855	0.729143	0.480393	0.637516	0.401197	0.399558
ENSG00000120800	chr12	101673887	101780394	UTP20	0.815646	0.279752	0.556447	0.379036	0.677849	0.510307	0.714915	0.0741881	0.319105	0.294513	0.327002	0.655172	0.495758	0.316091	0.335459	0.65625	0.530611	0.228774	0.227278	0.348674	0.779442	0.455018	0.608886	0.714285	0.32655	0.619718	0.11922	0.161545	0.378784	0.518076	0.192304	0.49373	0.645833	0.67622	0.522792	0.555979	1	0.317726	0.216463	0.21046	0.499194	0.833275	0.464226	0.81323	0.775584
ENSG00000120802	chr12	98909290	98944157	TMPO	0.740094	0.798239	0.437607	0.565416	0.544187	0.524738	0.593231	0.391004	0.560391	0.273343	0.456958	0.632082	0.54166	0.546957	0.427191	0.499089	0.444517	0.548112	0.600485	0.699705	0.632572	0.578688	0.505732	0.448064	0.574091	0.424059	0.707873	0.725099	0.527603	0.483234	0.723337	0.295894	0.722149	0.471426	0.400014	0.547019	0.43739	0.5	0.672545	0.594598	0.527383	0.583044	0.608326	0.510584	0.63863
ENSG00000120913	chr8	22435792	22455538	PDLIM2	9.22242e-13	0.00235224	0.0035948	0.576052	0.389741	0.499988	0.886397	0.2136	0.0321502	0.638592	0.0132357	0.384009	0.538101	0.882688	0.399999	0.400024	0.766013	0.472053	0.905827	0.142927	0.813443	0.33338	0.712512	0.000800253	0.555622	0.538462	0.5	0.202244	0.625	0.712845	1	0.95482	0.5	0.197371	0.748449	0.428527	0.536719	0.707829	0.750118	0.801673	0.826913	0.699977	0.206337	0.223044	0.729919
ENSG00000120948	chr1	11072414	11085796	TARDBP	0.381119	0.752811	0.413404	0.594758	0.2179	0.413017	0.437232	0.47333	0.352191	0.461028	0.337748	0.532753	0.23442	0.542021	0.184629	0.0789377	0.209522	0.518293	0.29532	0.269512	0.217952	0.358172	0.230194	0.5	0.245244	0.216384	0.318324	0.484449	0.548081	0.174868	0.558577	0.5	0.44358	0.5	0.5	0.688729	0.2266	0.592744	0.175302	0.336098	0.192208	0.306423	0.3962	0.633042	0.470076
ENSG00000121057	chr17	55162453	55198710	AKAP1	0.564754	0.547542	0.990694	0.310045	0.667914	0.499002	0.873364	0.453892	0.795247	0.320228	0.501309	0.712689	0.351731	6.17121e-05	0.340261	0.423627	0.420484	0.825575	0.262503	0.839997	0.4986	0.656879	0.627301	0.137993	0.58225	0.747086	0.588382	0.457751	0.501492	0.633751	0.197026	0.746018	0.914697	0.564479	0.521949	0.489779	0.749999	0.620937	0.40883	0.587365	0.116486	0.456525	0.325437	0.925373	0.503506
ENSG00000121060	chr17	54965270	54991399	TRIM25	0.96099	0.280789	0.320147	0.666667	0.680981	0.394777	0.524531	0.311329	0.61498	0.396612	0.537109	0.545455	0.290832	0.628232	0.285716	0.505882	0.384615	0.529332	0.715245	0.357143	0.571429	0.761463	0.583333	0.000172912	0.727273	0.633023	0.4768	0.45098	0.117647	0.45273	0.32	0.312092	0.375001	0.5974	0.610479	0.421703	0.341656	0.37972	0.458333	0.372602	0.617835	0.380953	0.678569	0.625412	0.76723
ENSG00000121210	chr4	154387498	154557863	KIAA0922	0.20011	0.165046	1	1	0.638807	4.20153e-06	0.91447	0.0833176	0.881051	0.449878	0.982719	0.656327	0.766174	0.755494	0.999011	0.545149	0.289653	0.670456	0.659745	0.256201	0.478817	0.237663	0.0711057	0.750926	0.237502	0.657301	0.5	0.470989	0.662552	NA	0.93682	0.999999	0.571391	0.999981	0.727249	0.496816	0.0253686	0.758766	0.605731	0.108121	0.808717	0.236132	1.03374e-11	7.20564e-07	0.239546
ENSG00000121766	chr1	31769842	31837783	ZCCHC17	0.774193	0.688115	0.756757	0.6	0.489796	0.5	0.34809	0.692308	0.64	0.737643	0.617647	0.232025	0.232143	0.627119	0.240005	0.788462	0.6	0.604167	0.435294	0.829187	0.541667	0.407366	0.77193	0.560606	0.904762	0.891304	0.515625	0.446154	0.727273	0.557692	0.43038	0.567568	0.655172	0.5	0.37037	0.5	0.905726	0.8	0.72	0.405405	0.75	0.592593	0.433333	0.782609	0.69697
ENSG00000122008	chr5	74807581	74896969	POLK	0.668616	0.579823	0.104912	0.57779	0.057617	0.0995234	0.000637573	0.499659	0.193579	0.747419	0.460564	0.0820919	0.630532	0.871573	0.554563	0.667062	0.370975	0.735545	0.999903	0.653998	0.595882	0.640918	0.578135	0.456873	0.372258	0.224424	0.465211	0.188516	0.691103	0.0150979	0.565977	0.203325	0.173914	0.850511	0.5	0.568181	0.721486	0.636943	0.236524	0.964544	0.525535	0.501883	0.5	0.200619	0.392842
ENSG00000122034	chr13	27998681	28009958	GTF3A	0.448679	0.236844	0.474166	0.453092	0.367337	0.678996	0.600856	0.531962	0.421861	0.546511	1	0.5	0.378862	0.411345	0.522584	0.374662	0.5	0.574408	0.631245	0.416681	0.386815	0.547818	0.469443	0.558244	0.0886667	0.336575	0.5	0.732368	0.468261	0.277572	0.278131	0.570441	0.066858	0.000530103	0.531007	0.478261	0.500004	0.642143	0.401932	0.594385	0.739183	0.156181	0.886716	0.5	0.569634
ENSG00000122068	chr3	197464050	197514467	FYTTD1	0.717176	0.539791	0.627762	0.838774	0.815095	0.620657	0.527635	0.394531	0.415169	0.428573	0.50375	0.298499	0.088056	0.491123	0.510616	0.857153	0.499993	0.56674	0.447019	0.384022	0.241524	0.310494	0.681817	0.280968	1.87229e-06	0.604754	0.493738	0.870432	0.3355	0.25	0.741889	0.898979	0.882296	0.408411	7.25871e-08	2.24102e-05	0.166417	0.0209685	0.461231	0.354327	0.339361	0.43315	0.225003	0.481265	0.168005
ENSG00000122140	chr9	138391830	138396519	MRPS2	0.277778	0.428571	0.283229	0.453102	0.590909	0.56	0.263158	0.571429	0.348662	0.3	0.599584	0.78387	0.52491	0.5	0.538462	0.212121	0.285714	0.390345	0.574074	0.466675	0.487179	0.390245	0.711111	0.213638	0.526316	0.647303	0.542373	0.9	0.710387	0.389831	0.533333	0.400091	1	0.499996	0.666282	0.766994	0.452177	2.57238e-19	0.772727	0.384615	0.5	0.5	0.542751	0.999401	0.690476
ENSG00000122203	chr5	175773064	175788971	KIAA1191	0.0608396	0.5	0.266189	0.699383	0.541589	0.435594	0.699955	0.5	8.6666e-06	0.132354	0.574395	0.535672	0.5	0.5	0.571385	0.5	0.158604	0.777495	0.593979	0.372591	0.94892	0.563492	0.333334	0.470193	0.758678	0.678246	0.985631	0.214286	0.569895	0.172073	0.678571	7.24944e-05	0.775149	0.5	0.590575	0.638737	0.296547	0.5	0.362183	0.58422	0.0321845	0.591089	0.435401	0.629743	0.996743
ENSG00000122218	chr1	160259063	160313190	COPA	0.38132	0.500011	0.499833	0.5757	0.206998	0.732017	0.5	0.580153	0.38907	0.305959	0.684554	0.5	0.570653	0.320883	0.60874	0.602772	0.545972	0.638018	0.573763	0.5	0.423918	0.841227	0.275053	0.883065	0.31722	0.5	0.455094	0.116713	0.792642	0.5	0.498248	0.389858	0.106884	0.264712	0.320241	0.462505	0.800977	0.463518	0.244457	0.815971	0.419633	0.348344	0.393002	0.558705	0.369606
ENSG00000122417	chr1	86814344	86862023	ODF2L	0.000158647	0.5	0.399892	0.461141	0.704938	0.622279	0.997546	0.76629	0.733728	0.361985	0.554498	0.872929	0.236543	0.930264	0.623283	0.608219	0.510202	0.447874	0.5	0.758746	0.5	0.621628	0.391391	0.535419	0.363946	0.163846	0.280049	0.856342	0.469471	0.637808	0.958098	0.933378	0.5	0.84054	0.330091	0.158861	0.823291	0.720628	0.999032	0.56145	0.540091	0.5	0.332016	0.512118	0.927059
ENSG00000122515	chr7	44788180	44809477	ZMIZ2	0.445372	0.259268	0.394539	0.560897	0.41488	0.594881	0.497112	0.543826	0.399821	0.391592	0.422622	0.527545	0.328724	0.149799	0.469567	0.368336	2.73017e-05	0.70685	0.2353	0.605845	0.443809	0.47452	0.350257	0.585428	0.355819	0.23238	0.431007	0.584975	0.562665	0.437265	0.106747	0.624217	0.515149	0.505976	0.580044	0.136785	0.675272	0.623726	0.414771	0.298562	0.60928	0.450232	0.393816	0.495268	0.411968
ENSG00000122565	chr7	26240782	26252976	CBX3	0.18829	0.0056599	0.0255363	0.0426612	0.0317551	0.00875352	0.00391452	0.0362745	0.078747	0.0869966	0.0217735	0.0102564	0.0154492	0.0702762	8.08671e-17	0.0280788	0.1104	0.0342082	0.00889788	0.0393924	0.064306	0.0571598	0.0218701	0.0414682	0.0114073	0.0389879	0.0229623	0.0151823	0.0326098	0.0411012	0.0308743	9.01367e-21	0.0453943	0.0299193	0.0430754	0.0602003	0.320055	0.196683	0.0162383	0.0292482	0.0438455	0.00988057	3.57339e-12	0.0682284	0.0253017
ENSG00000122566	chr7	26229547	26241149	HNRNPA2B1	0.489242	0.485556	0.481774	0.513627	0.5	0.497625	0.481677	0.515809	0.506423	0.50548	0.483507	0.464091	0.48399	0.5	0.5	0.507837	0.531913	0.521702	0.487423	0.483973	0.513151	0.454465	0.501769	0.468428	0.489641	0.462248	0.476874	0.485504	0.464082	0.504657	0.520027	0.508442	0.541396	0.516166	0.50454	0.495943	0.50907	0.511508	0.507718	0.502982	0.497088	0.494459	0.507135	0.446073	0.497615
ENSG00000122642	chr7	32997017	33046543	FKBP9	0.347141	0.346154	0.580052	0.48677	0.538461	0.3977	0.46267	0.2579	0.259729	0.422222	0.331341	0.547699	0.600456	4.83764e-06	0.468318	0.977722	0.328266	0.551693	0.413793	0.718549	0.678206	0.610433	0.636364	0.319718	0.682063	0.682841	0.615383	0.603986	0.923391	0.465109	0.689295	0.596284	0.999978	0.368669	0.273421	0.5	0.652079	0.500058	0.595141	0.207461	0.689893	0.459999	0.5	0.0914624	0.70519
ENSG00000122692	chr9	33041762	33076665	SMU1	0.370285	0.551259	0.0545662	0.555557	0.781268	0.818163	0.299273	0.74583	0.980728	0.380155	0.471	0.865812	0.353544	0.600295	0.428547	0.30795	0.26087	0.342027	0.450289	0.325336	0.342765	0.609753	0.400003	0.618841	0.374471	0.692307	0.133423	0.415888	0.788703	0.269115	0.464328	0.779216	0.26087	0.363636	0.499704	0.625	0.42062	0.53944	0.666666	0.272729	0.429491	0.599897	0.5	0.704117	0.519908
ENSG00000122778	chr7	138516126	138666064	KIAA1549	0.525977	1	0.666664	0.999999	0.495818	0.42858	0.5	0.15379	0.615384	0.799999	1	3.31624e-07	0.208333	0.700001	3.63002e-12	0.352985	0.30798	3.40248e-05	1	0.917817	0.824935	0.709677	0.548958	0.555551	1	0.0476228	0.416667	1.46396e-13	0.259471	1	0.578342	0.687506	1	0.833352	0.185228	5.03165e-12	0.642854	0.769224	0.473684	0.0904927	0.994632	0.863633	3.23494e-11	0.666063	0.411765
ENSG00000122966	chr12	120123595	120315095	CIT	0.597482	0.54139	0.503568	0.576957	0.842726	0.429993	0.712756	0.504066	0.423379	0.579349	0.548456	0.666309	0.674437	0.798626	0.305693	0.396687	0.470146	0.453911	0.496806	0.624454	0.366186	0.576101	0.617427	0.437908	0.790842	0.625641	0.369999	0.509197	0.649334	0.228581	0.408143	0.718004	0.881856	0.299513	0.42493	0.425029	0.461397	0.44022	0.454789	0.61109	0.527932	0.31961	0.502005	0.316144	0.448966
ENSG00000123066	chr12	116395711	116715143	MED13L	0.42056	0.499998	0.416976	0.851212	0.568477	0.213602	0.577455	0.461539	0.434768	0.331916	0.250007	0.157429	0.509854	0.789143	0.312614	0.852344	0.681567	0.578573	0.402979	5.50401e-05	0.427624	0.519813	0.00285491	0.433981	0.638837	0.679978	0.237629	0.250498	0.429881	0.451252	0.5	0.359296	0.166933	0.739782	0.68726	0.663841	0.435458	0.678812	0.372612	0.68638	0.56577	0.226552	0.487131	0.63157	0.604958
ENSG00000123159	chr19	14588572	14606944	GIPC1	0.333354	0.423994	0.615387	0.334626	0.607035	0.319786	0.785713	0.820793	0.499669	0.540542	0.419685	0.88234	0.566329	0.313981	0.538209	0.607834	0.818149	0.451611	0.548386	0.268911	0.375002	0.666729	0.625129	0.43752	0.578685	0.435895	0.778373	0.911765	0.738078	0.409268	0.734266	0.622227	0.999979	0.680002	0.583334	0.638944	0.524471	0.63714	0.761907	0.633353	0.486206	0.564098	0.5	0.813571	0.750017
ENSG00000123213	chr5	65018023	65167553	NLN	0.759948	0.5	0.54713	0.382688	0.386178	0.552635	0.603818	0.670648	0.412157	0.566101	0.573448	0.736408	0.429513	0.622477	0.817969	0.453829	0.694734	0.393534	0.57552	0.144977	0.838281	0.5	0.437165	0.263325	0.356313	0.753059	0.146512	0.5	0.156115	0.233793	0.42129	0.842071	0.0850834	0.577371	0.401583	0.375655	0.981212	0.857061	0.543078	0.403775	0.678214	0.5	0.264512	0.345427	0.234681
ENSG00000123384	chr12	57522276	57607134	LRP1	0.387299	0.754685	0.587616	0.582547	0.488024	0.406191	0.41051	0.745954	0.371168	0.302564	0.463739	0.47209	0.600428	0.635555	0.5	0.413364	0.674858	0.63352	0.409417	0.717132	0.473437	0.460721	0.547368	0.732067	0.366796	0.450513	0.615	0.674046	0.585012	0.723679	0.733545	0.518283	0.751026	0.679045	0.549399	0.532884	0.461089	0.458178	0.499916	0.499779	0.306223	0.437025	0.358835	0.507071	0.481993
ENSG00000123473	chr1	47715811	47779819	STIL	0.570016	0.383166	0.401404	0.530187	0.485252	0.675376	0.332913	0.786279	0.130147	0.714215	0.328834	0.515825	0.703954	0.402361	0.374305	0.449397	0.220989	2.04748e-06	0.33033	0.826697	0.345218	0.136525	0.521438	0.380948	0.730086	0.765531	0.297977	0.5	0.560136	0.496728	0.848656	0.123128	0.723214	0.648222	0.614545	0.690838	0.954964	0.207956	0.379945	0.725479	0.0967776	0.479032	0.196629	0.616282	0.115519
ENSG00000123485	chr2	234742062	234763212	HJURP	0.433996	0.629059	0.645097	0.65107	0.43099	0.340612	0.13409	0.668479	0.493104	0.191417	0.421109	0.498788	0.0818667	0.310167	0.542604	0.352574	0.428304	1	0.557506	0.333343	0.481642	0.451623	0.222886	0.251403	0.686302	0.57236	0.626722	0.773697	0.492851	0.656689	0.578445	0.44704	0.24899	0.665703	0.515982	0.499982	0.579815	0.415986	0.491311	0.60538	0.401324	0.375568	0.746174	0.515236	0.263226
ENSG00000123575	X	103411301	103440583	FAM199X	1.48816e-07	0.279053	1.67639e-06	0.0645831	0.000932615	6.28368e-05	0.000318714	1.0809e-06	0.0904419	9.90852e-07	1.84815e-05	6.79444e-09	0.00516266	9.29352e-07	1.54701e-08	4.74008e-07	0.5	0.11568	0.000121946	3.80041e-06	0.000578128	0.000523	9.08665e-06	0.0137779	0.0014465	3.42968e-07	3.42006e-05	4.2792e-09	5.05929e-10	5.61336e-05	2.05211e-10	0.000600746	1.16497e-09	0.00427721	0.000102218	5.0278e-05	0.000112576	0.145879	2.4925e-07	3.48885e-05	8.4901e-10	0.000157093	2.74974e-05	1.18337e-05	9.46976e-08
ENSG00000123607	chr2	166713985	166810353	TTC21B	0.654453	0.111111	0.173225	0.416851	0.281985	0.332267	0.0367041	0.378204	0.572747	0.794732	0.761905	0.52595	0.471735	0.388889	0.2	6.7263e-09	0.0709998	0.250207	0.361466	0.413793	0.62216	0.655548	2.13277e-10	0.535228	0.538462	0.564076	0.424781	0.679315	0.434298	0.0930258	0.16476	0.268382	0.115839	0.62139	0.423925	0.509719	0.694563	0.287463	0.25	0.876041	0.2833	0.300943	0.698387	0.778594	0.666665
ENSG00000123983	chr2	223725652	223809357	ACSL3	0.571165	0.443708	0.548816	0.350478	0.586139	0.56045	0.348065	0.386659	0.602854	0.371601	0.465896	0.560256	0.359232	0.457868	0.225578	0.32397	0.693665	0.433424	0.439172	0.445589	0.527777	0.493773	0.397631	0.523093	0.673778	0.489012	0.612229	0.761057	0.570647	0.640511	0.614517	0.680663	0.586008	0.565862	0.5	0.420155	0.413006	0.470263	0.5	0.609093	0.5	0.632379	0.569495	0.463753	0.666485
ENSG00000123989	chr2	220403669	220408509	CHPF	0.548699	0.524634	0.6	0.512414	0.354306	0.389243	0.323462	0.348501	0.0514442	0.554545	0.447619	0.37321	0.692308	0.586178	0.380029	0.431434	0.209123	0.669538	0.682665	0.19403	0.582446	0.448909	0.393443	0.487022	0.726456	0.12766	0.391885	0.0918185	0.537149	0.393939	0.324995	0.409091	0.56	0.687211	0.308776	0.477189	0.35979	0.298623	0.419255	0.193242	0.323808	0.406517	0.715642	0.25954	1.88095e-14
ENSG00000124006	chr2	220415451	220436581	OBSL1	0.533885	0.434332	0.521857	0.323983	0.424239	0.481384	0.37471	0.755832	0.964115	0.641874	0.447562	0.524638	0.543587	0.131074	0.0521747	0.410168	0.629976	0.733332	0.469592	0.815421	0.595801	0.635549	0.505518	0.277605	0.293068	0.88	0.725469	0.239323	0.639698	0.370857	0.748955	0.859155	0.790746	0.350065	0.427088	0.588002	0.372203	0.462006	0.712142	0.44646	0.304844	0.32392	0.529859	0.681641	0.199141
ENSG00000124120	chr20	43104526	43123244	TTPAL	0.999063	0.444446	0.909082	0.200006	0.34071	0.578969	0.989106	0.499998	0.0842795	0.337706	0.294146	0.580361	0.332704	0.661962	0.5	0.250019	0.000253065	5.80653e-05	0.540904	0.560675	0.5	0.452403	0.709338	4.56508e-06	0.0951025	0.400218	0.585359	0.352952	0.000461419	0.511283	0.999998	0.611111	0.000106813	0.504754	0.284161	0.483365	0.538585	0.540408	0.0162778	0.675211	0.753754	0.0826295	0.223542	0.00123704	0.497119
ENSG00000124126	chr20	47240790	47444420	PREX1	0.777778	0.357146	0.5	0.749997	0.523128	0.448688	0.125001	6.53872e-15	0.461538	0.35032	0.6	0.777778	1.67089e-79	1	NA	0.96	0.888881	2.96406e-22	0.647058	1.95896e-14	0.384651	0.333334	0.600006	2.65888e-14	0.555556	0.0908935	0.183417	0.0487215	0.0769318	0.812499	1	0.407408	0.5	0.205961	0.500105	0.382423	0.264912	0.799982	0.53814	0.545526	0.352941	0.5	0.481482	0.999998	0.599992
ENSG00000124164	chr20	56964178	57026157	VAPB	0.00591323	0.222228	0.5	0.833197	0.60001	0.0793194	0.714285	0.987647	0.444453	0.598037	0.583332	0.5	0.6	0.80952	0.809515	0.562483	0.466702	0.571426	0.349403	0.333333	0.147806	0.13048	0.392334	0.5	0.307695	0.5	0.8	0.368422	0.1257	0.333436	0.666649	0.239263	0.991262	0.250381	0.129565	0.428573	0.384615	0.316151	0.20095	0.749226	0.743092	0.466668	0.727273	0.400003	0.250135
ENSG00000124181	chr20	39765600	39811629	PLCG1	0.676281	0.266127	0.466251	0.133586	0.629452	0.324672	0.107511	0.492205	0.587654	0.726694	0.436009	0.458846	0.388578	0.469417	0.867777	0.131882	0.770912	0.623089	0.191154	0.5	0.5	0.299859	0.208857	0.280063	0.759876	0.58376	0.674405	0.5	0.025433	0.152746	0.164866	0.408055	0.313594	0.379045	0.448539	0.149483	0.457333	0.377724	0.780156	0.703015	0.647752	0.340901	0.502805	0.508679	0.367789
ENSG00000124209	chr20	56884752	56942563	RAB22A	0.333567	0.166672	0.799999	0.699979	0.521739	0.785701	0.571351	0.998077	0.687499	0.0862935	0.743427	0.608696	0.976903	1	0.0869661	2.44912e-05	0.0348363	0.346414	0.998771	1	0.0769403	0.184841	0.368515	0.00280195	0.789084	0.387755	0.000263604	0.180161	0.825107	0.85687	0.294125	0.887355	0.5	0.5	0.71426	0.856886	0.591858	0.999998	0.167256	0.549998	0.79995	0.00435344	0.339353	0.153846	0.974612
ENSG00000124222	chr20	57226328	57254582	STX16	0.541727	0.531924	0.578949	0.325149	0.43206	0.5	0.551198	0.70666	0.861492	0.589468	0.5	0.771357	0.621003	0.352938	0.964225	0.539752	0.377288	0.227597	0.368608	0.5	0.396079	0.443643	0.785192	0.815434	0.186249	0.720942	0.909067	0.735294	0.853887	0.462932	0.690623	0.684271	0.250273	0.732175	0.159958	0.54423	0.54942	0.358416	0.325966	0.532271	0.5	0.444448	0.5	0.615778	0.623522
ENSG00000124226	chr20	48552948	48570429	RNF114	0.222222	0.814815	0.555556	0.5	0.545452	0.615384	0.666667	0.411765	0.315789	0.551724	0.0909091	0.857068	0.458333	0.941171	0.357143	0.619048	1.75973e-07	0.999541	0.333341	0.684211	0.666666	0.793103	0.5	0.466667	0.687487	0.0571429	0.4	0.944444	0.994841	0.65	0.733311	0.285715	3.55914e-12	0.545455	0.611111	0.624999	0.00347204	0.5	0.818182	0.521739	0.538462	1.27652e-05	0.428571	0.25	0.47619
ENSG00000124357	chr2	71291474	71306935	NAGK	0.144363	0.810104	0.583274	0.710581	0.5	0.432808	0.5	0.703818	0.978271	0.583465	0.738264	0.304555	0.411514	0.617897	0.436237	0.748001	0.5	0.5	0.33612	0.92845	0.458413	0.20453	0.149161	0.673185	0.476206	0.725628	0.397849	0.5	0.9	0.973907	0.353489	0.53673	0.0986891	0.712106	0.717442	0.791053	0.300819	0.385785	0.448669	0.578071	0.35323	0.40142	0.727952	0.385002	0.543624
ENSG00000124422	chr17	20902910	20947073	USP22	0.479609	0.510761	0.575479	0.30558	0.382797	0.490609	0.669211	0.517724	0.244803	0.774324	0.777573	0.692681	0.829376	0.457529	0.683038	0.481218	0.409055	0.139852	0.572718	0.39201	0.561697	0.558275	0.617355	0.476259	0.49982	0.576409	0.259466	0.53765	0.380408	0.591692	0.371833	0.439832	0.376927	0.437415	0.461499	0.434572	0.526884	0.116876	0.449111	0.464419	0.539892	0.361337	0.519009	0.663406	0.469577
ENSG00000124486	X	40944888	41095832	USP9X	0.122041	0.323406	0.0502052	0.0382836	0.115245	0.213213	0.377866	0.0807662	0.0204411	0.0796179	0.2551	0.0674981	0.103853	0.355602	0.0876987	0.0346295	0.30532	0.404842	0.150835	0.126359	0.194098	0.0510622	0.219924	0.0722863	0.167565	0.356956	0.375255	0.349913	0.26875	0.215588	0.13506	0.128235	0.394127	0.0394125	0.303668	0.346523	0.379681	0.183249	0.0707008	0.0594039	0.281965	0.364199	0.302042	0.385908	0.00966771
ENSG00000124496	chr6	42192669	42419789	TRERF1	0.5	0.416666	0.666652	1.23531e-05	0.60416	0.6	6.68659e-09	0.157897	0.21695	0.5	0.624961	0.999996	0.5	0.417111	2.7784e-07	0.270376	0.666657	0.295097	0.311887	0.599979	0.444444	0.5	0.000526803	0.666624	0.999904	0.999942	0.242427	1.49692e-17	9.34244e-05	1	7.42766e-21	0.999999	0.595745	0.60195	0.57436	0.529074	1	0.0909062	0.473682	0.357143	0.250004	0.0833329	0.333313	0.41668	0.476191
ENSG00000124532	chr6	24403153	24425810	MRS2	3.21146e-08	0.380242	0.557176	0.502878	0.479745	0.26707	0.533273	0.726316	0.870494	0.998521	0.714756	0.524376	0.401294	0.285519	0.47247	0.076922	0.605214	0.972465	0.216557	0.837196	0.635432	0.313315	1.10443e-20	0.562734	0.285531	0.313739	0.157586	0.527925	0.537252	0.553533	0.472227	1	0.59078	0.332472	0.351943	0.343949	0.873608	0.199917	0.420438	3.72678e-05	0.550044	0.46687	0.272842	0.199889	0.277109
ENSG00000124570	chr6	2948393	2972090	SERPINB6	0.674105	0.444441	0.5	0.750013	0.400071	0.818181	0.799271	0.40001	0.333638	0.570937	0.646847	0.749967	0.400013	0.222309	0.999689	0.4	0.299989	0.5	0.769173	0.230753	0.931827	0.972614	0.714301	0.705902	0.583335	0.461538	0.931749	0.599995	0.681767	0.5	0.416669	0.793409	0.995682	0.78572	0.333372	0.777797	0.282128	0.668797	0.987514	0.750012	0.769272	0.500031	0.545459	0.999713	0.400005
ENSG00000124571	chr6	43490072	43543812	XPO5	0.698859	0.500003	0.228899	0.728298	0.477405	0.359597	0.429756	0.420509	0.622539	0.692493	0.708536	0.293729	0.593062	0.418855	0.784803	0.500002	0.685404	0.39049	0.538097	0.329483	0.358238	0.536129	0.581872	0.374692	0.559727	0.701634	0.436984	0.747777	0.336985	0.524776	0.73267	0.492491	0.940242	0.735494	0.427796	0.37904	0.61527	0.434063	0.499867	0.470451	0.348507	0.320205	0.5	0.159531	0.335373
ENSG00000124767	chr6	38643701	38670917	GLO1	0.66661	0.565215	0.678567	0.666667	0.518522	0.50004	0.448285	0.769221	0.555559	0.289474	0.608696	0.58989	0.222254	0.308833	0.428608	0.626263	0.302293	0.478268	0.319149	0.644071	0.767438	0.809513	0.512188	0.522726	0.350007	0.565215	0.524995	0.605254	0.599845	0.53122	0.552219	0.99994	0.454595	0.380961	0.571424	0.458334	0.999991	0.666261	0.666651	0.676466	0.698959	0.655172	0.576897	0.167053	0.666582
ENSG00000124782	chr6	7107830	7252213	RREB1	0.781407	0.32529	0.6726	0.202637	0.711343	0.545296	0.5	0.331811	0.628019	0.24404	0.2	1.36563e-22	0.910436	NA	0.5	0.418039	0.336459	0.705379	0.639092	0.5	0.929868	0.414905	0.172765	0.898104	0.5	0.580589	0.5	0.5	0.970812	0.315789	0.659733	1	0.0571851	0.484002	0.462964	0.857102	1	0.241873	0.536331	0.635436	0.887286	0.878623	0.379254	0.452219	0.878852
ENSG00000124789	chr6	17615269	17706656	NUP153	0.551724	0.533311	0.45	0.347826	0.666667	0.434783	0.31579	0.421078	0.642847	0.53125	0.592558	0.419372	0.666662	0.428571	0.238095	0.353318	0.233333	0.952233	0.439024	0.576921	0.608696	0.441178	0.382354	0.5	0.44	0.937429	0.454579	0.689654	0.115385	0.535714	0.538458	0.999958	0.732143	0.62069	0.40011	0.724138	0.5	0.391306	0.529412	0.645143	0.639998	0.178573	0.190483	0.303031	0.45946
ENSG00000124942	chr11	62201016	62323707	AHNAK	0.641032	0.420366	0.585604	0.535386	0.331799	0.574983	0.508556	0.5	0.549697	0.725198	0.39679	0.534835	0.673566	0.841409	0.783013	0.652911	0.633783	0.607133	0.648086	0.536343	0.552792	0.589597	0.543307	0.562837	0.301581	0.453669	0.562367	0.64448	0.612723	0.633011	0.176071	0.444823	0.521541	0.480788	0.384014	0.522375	0.449227	0.546295	0.59067	0.406543	0.589586	0.518369	0.437286	0.45164	0.600569
ENSG00000125107	chr16	58553855	58663790	CNOT1	0.429446	0.418891	0.600384	0.51818	0.566025	0.386559	0.436513	0.41116	0.595479	0.429912	0.712712	0.585158	0.350055	0.374047	0.566451	0.380266	0.598132	0.31194	0.441754	0.47116	0.58834	0.48594	0.515208	0.62386	0.453727	0.471287	0.424328	0.522396	0.506411	0.474916	0.418741	0.413991	0.282365	0.402994	0.432755	0.537111	0.494202	0.608577	0.508723	0.343765	0.488083	0.460996	0.552759	0.411463	0.475273
ENSG00000125249	chr13	98086476	98121382	RAP2A	0.51125	0.488978	0.316143	0.5	0.537096	0.135731	0.611507	0.5	0.709112	0.676276	0.690078	0.5	0.535793	0.596888	0.444411	0.448117	0.399158	0.64617	0.446123	0.522304	0.576652	0.449457	0.188819	0.5	0.63202	0.769082	0.565661	0.310262	0.415524	0.712611	0.530631	0.614418	0.5	0.549071	0.475701	0.429598	0.604428	0.669061	0.454637	0.464367	0.658729	0.454718	0.349485	0.781221	0.47383
ENSG00000125257	chr13	95672083	95953687	ABCC4	0.792399	3.86841e-11	0.221713	0.396481	0.0424249	0.460103	0.318485	0.185409	0.642857	0.814811	0.998356	0.928571	0.30632	0.250942	7.75626e-06	0.687954	0.637446	0.837583	0.5	0.245622	0.639896	0.691039	0.13614	0.804438	0.525895	0.822032	0.336062	0.735738	0.341418	0.0689655	0.515151	0.69317	0.792453	0.398827	0.320813	0.21793	0.615143	0.597833	0.364388	0.5	0.552973	7.75445e-05	0.575468	0.75	0.110528
ENSG00000125398	chr17	70117161	70122561	SOX9	0.0666668	0.545455	0.555556	0.333333	0.416667	0.55	0.666667	1	0.75	0.428571	0.218182	0.535714	0.121212	0.5	0.79	0.395349	0.611111	0.24	1	0.230769	1	0.926185	0.6	0.156716	0.933314	1	1.24832e-24	0.510204	0.529412	0.00311064	0.347826	0.307692	0.5	0.444444	0.714285	0.447761	0.4375	5.54144e-12	0.00323396	0.999986	0.8	0.5	0.225	0.852941	1
ENSG00000125484	chr9	135545422	135570342	GTF3C4	0.427174	0.375	0.58143	0.454545	0.615385	0.25641	0.444444	0.6	0.515152	0.965517	0.000421748	0.53125	0.32778	0.414894	0.837484	0.357143	0.125	0.461538	0.428571	0.695652	1	0.540541	0.678571	0.489362	0.4375	0.666667	0.679058	0.488092	0.684211	0.4375	0.634615	0.295455	0.454545	0.464286	0.55	0.51514	0.333333	0.541667	0.375	0.783295	0.419355	0.289691	0.409091	0.421153	0.355556
ENSG00000125505	chr19	54677107	54693733	MBOAT7	0.585138	0.442997	0.549707	0.588458	0.73761	0.528105	0.60645	0.580772	0.482419	0.447347	0.53617	0.518388	0.530474	0.562624	0.62795	0.432203	0.521416	0.58224	0.460629	0.514987	0.490913	0.473878	0.533897	0.598678	0.647457	0.526482	0.535679	0.574305	0.390894	0.192945	0.658688	0.421123	0.265202	0.452244	0.413117	0.478723	0.721306	0.4672	0.595401	0.609322	0.709279	0.436902	0.524681	0.494959	0.524397
ENSG00000125520	chr20	62371214	62374858	SLC2A4RG	0.999648	0.0810056	0.294067	0.869413	0.333983	0.913283	0.606563	0.701642	0.431614	0.74773	0.506188	0.379894	0.5	0.578498	0.466368	0.281667	0.997534	0.75006	0.657092	0.61586	0.355421	0.567623	0.750789	0.77836	0.443191	0.995489	0.7308	0.237844	0.872953	0.840957	0.5	0.648328	0.5	0.73914	0.203453	0.695722	0.445697	0.558591	0.123985	0.886688	0.676675	0.477018	0.730351	0.708547	0.498903
ENSG00000125633	chr2	118673054	118771709	CCDC93	0.484746	0.999991	0.398597	0.698048	0.540574	0.604055	0.461542	1	0.5	0.99999	0.526366	0.305104	0.785145	0.428572	0.200969	0.311594	0.445105	0.254102	0.713246	0.714736	0.349512	0.884975	0.687498	0.633573	0.812616	0.370733	0.285714	0.5	0.395497	0.902178	0.200993	0.749974	1	0.437421	0.396445	0.916486	0.658783	0.513379	0.400012	0.60444	1	0.771429	0.677921	3.89229e-34	1
ENSG00000125733	chr19	6737936	6751537	TRIP10	0.154694	0.76353	0.5	0.3077	0.5	0.428902	0.603751	0.393362	0.882186	0.734931	0.678772	0.313821	0.318765	0.111119	0.255732	0.102949	0.101437	0.421052	0.876423	0.646695	0.550257	0.705756	0.222254	0.224698	0.267344	0.343997	0.176476	0.707739	0.560377	3.52078e-06	3.52853e-07	0.53488	0.485714	0.200024	0.0144183	0.456249	0.308862	0.5	0.125002	0.0245897	0.396923	0.694571	0.536462	0.368504	0.403863
ENSG00000125818	chr20	1093906	1160596	PSMF1	0.596923	0.429704	0.217502	0.455461	0.493624	0.627866	0.415386	0.461708	0.677625	0.136227	0.410985	0.534057	0.255051	0.395098	0.603486	0.489829	0.848902	0.424046	0.597766	0.749867	0.368447	0.615974	0.451572	0.540246	0.313007	0.4445	0.628206	0.24478	0.382161	0.661435	0.291162	0.35724	6.3441e-09	0.424701	0.428316	0.44054	0.419177	0.643755	0.640097	0.393188	0.263857	0.706872	0.518331	0.00867861	0.475498
ENSG00000125826	chr20	388142	411610	RBCK1	0.588115	0.696522	0.39101	0.34767	0.312596	0.720358	0.393942	0.640089	0.759783	0.318907	0.529078	0.450603	0.566019	0.380236	0.367869	0.517449	0.452013	0.373634	0.538736	0.584165	0.5	0.381748	0.726605	0.470071	0.454022	0.479124	0.580113	0.548295	0.321252	0.381841	0.763625	0.423215	0.579273	0.374511	0.686944	0.641492	0.472775	0.599696	0.635282	0.586968	0.742278	0.72371	0.5682	0.369671	0.434277
ENSG00000125827	chr20	7957995	8000476	TMX4	0.46236	0.632271	0.833333	0.40916	0.000120843	0.448001	0.431002	0.501959	0.375	0.749256	2.96009e-05	0.8125	0.428571	0.746764	0.069348	0.312501	1.26995e-07	0.975241	0.649279	0.142876	0.600478	0.884011	0.352125	0.585024	0.388012	0.766336	0.208333	0.684211	0.8125	0.382969	0.852066	0.599736	0.999831	0.646854	0.832545	0.726014	3.39908e-06	0.632623	0.200105	0.836178	0.15252	0.230751	0.0120121	0.893785	0.375
ENSG00000125834	chr20	2082257	2157684	STK35	0.229935	0.823529	0.5	0.684211	0.2	0.428572	0.375	0.4	0.688889	0.45	0.124148	0.333333	0.564103	0.875	1	0.315459	0.307335	0.928571	0.916667	0.75	0.47619	1.41228e-06	0.626752	0.206897	1	0.5	0.666667	0.556565	0.333333	0.933333	0.0406756	1	0.5	0.5	0.501785	0.789474	0.428444	0.6	0.63713	0.666659	0.65	0.933333	0.633333	1	0.473684
ENSG00000125868	chr20	17550508	17590564	DSTN	0.754492	0.4272	0.500057	0.352269	0.36241	0.354826	0.194127	0.481742	0.5	0.384237	0.238803	0.491054	0.471942	0.548298	0.392315	0.475239	0.241811	0.702813	0.338838	0.559225	0.445411	0.491469	0.71327	0.54563	0.928149	0.319789	0.723245	0.389268	0.414834	0.291737	0.543383	0.276964	0.187659	0.349264	0.713553	0.776529	0.635106	0.453596	0.5	0.491005	0.590467	0.647244	0.462776	0.469114	0.591527
ENSG00000125875	chr20	416124	443197	TBC1D20	0.307094	0.672716	0.333333	0.720357	0.0618017	0.603325	0.625	0.794508	5.85556e-12	0.282679	1.96682e-08	0.545501	0.901936	0.203587	0.963438	0.197002	1	0.471249	0.77815	0.500041	0.888888	0.449419	0.786559	0.572376	1	0.548123	0.999999	0.127959	0.185986	0.856428	0.62726	0.579968	0.107187	0.955634	0.188731	0.548725	1	0.762068	0.200445	0.849121	8.69029e-09	0.337597	0.470981	0.539437	0.428493
ENSG00000125901	chr20	3026591	3028900	MRPS26	0.25	0.181818	0.125	0.25	0.666667	0.36	0.5	0.4	0.7	0.666667	0.5	0.409091	0.571429	0.4	0.73913	0.272727	0.384615	0.916667	0.0833333	0.0588235	0.421053	0.227273	0.428571	0.923077	0.606061	0.8	0.352941	0.882353	0.166667	0.103448	0.5	0.189189	0.833333	0.5	0.263158	0.6	0.363636	0.2	0.5	0.454545	0.5	0.5	0.230769	0.2	0.529412
ENSG00000126216	chr13	113139325	113242481	TUBGCP3	0.0128601	0.857143	0.743358	0.5	0.616413	0.382093	0.311149	0.662719	0.943343	0.875106	0.646763	0.0120078	0.266667	0.666036	0.909001	0.335839	0.981482	0.529976	0.947122	0.269233	0.0843853	0.418853	0.000327099	0.655202	0.40866	0.550401	0.243569	0.479138	0.597521	0.248892	0.421766	0.562639	0.5	0.91087	0.686714	0.422689	0.213073	0.638943	0.0467932	0.303328	0.212411	0.48892	0.573794	0.348135	0.549326
ENSG00000126267	chr19	36139125	36149763	COX6B1	0.332674	0.233753	0.298522	0.521783	0.304556	0.489272	0.485516	0.749586	0.487222	0.780336	0.882353	0.315097	0.387192	0.301111	0.489516	0.413152	0.0608696	0.5	0.42492	0.333213	0.276827	0.695006	0.645238	0.460864	0.667163	0.709687	0.456868	0.185174	0.61937	0.370405	0.579263	0.6845	0.484848	0.533833	0.418707	0.696441	0.339532	0.444373	0.429014	0.393585	0.726365	0.574733	0.502507	0.333344	0.226195
ENSG00000126458	chr19	50138549	50143458	RRAS	1	0.625	0.5	0.982536	0.714286	0.666667	0.75	0.222222	0.749999	0.833333	0.25	0.4375	0.4	0.318182	0.418605	0.7	0.186593	2.43436e-07	0.411765	1	0.416667	0.642857	0.483871	0.413793	0.5	0.272727	1	1.89011e-06	0.665941	0.25	9.21001e-11	0.285714	1	0.888887	0.666667	0.692308	0.999922	0.6	0.666667	0.8	0.583333	0.461538	0.454545	0.25	0.285714
ENSG00000126602	chr16	3701640	3767598	TRAP1	0.366965	0.414575	0.0300856	0.664903	0.467405	0.739688	0.55	0.639994	0.628942	0.475778	0.921289	0.519218	0.351377	0.589943	0.341097	0.761171	0.332499	0.439287	0.40952	0.382303	0.434783	0.714272	0.468015	0.5	0.609061	0.480321	0.633949	0.717342	0.532045	0.483644	0.391911	0.424466	0.00911751	0.413808	0.609127	0.256052	0.982618	0.91202	0.851469	0.676356	0.440062	0.7412	0.759711	0.509086	0.470019
ENSG00000126653	chr17	28442539	28513493	NSRP1	0.639128	0.76252	0.546178	0.660397	0.459065	0.328137	0.345778	0.549403	0.544096	0.545938	0.415269	0.717935	0.489927	0.152896	0.417789	0.260625	0.679581	0.72664	0.229113	0.672892	0.558078	0.74016	0.689465	0.563299	0.499478	0.500004	0.582317	0.582494	0.367584	0.516904	0.457085	0.571902	0.884592	0.561607	0.272077	0.484244	0.457203	0.491192	0.515729	0.565721	0.637165	0.590822	0.518331	0.618982	0.429894
ENSG00000126746	chr12	6775643	6798738	ZNF384	0.33646	0.191886	0.5	0.5	0.420443	0.349149	0.763638	0.387528	0.288203	0.557832	0.5	0.535084	0.0631414	0.17514	0.227954	0.271979	0.354662	0.196237	0.54437	0.70237	0.419878	0.542104	0.314217	0.52926	0.0512768	0.450884	0.652127	0.5	0.365417	0.868877	0.5	0.309055	0.5	0.170092	0.837002	0.580635	0.181716	0.272481	0.5	0.439456	0.133012	0.383354	0.464667	0.5	0.736329
ENSG00000126768	X	48750730	48755426	TIMM17B	2.74193e-21	1.47279e-21	0.0384389	0.0173525	0.0123461	0.0307241	3.24561e-17	0.0427997	1.26759e-15	2.94717e-10	0.5	0.00795344	9.63048e-22	1.49869e-14	8.10592e-19	3.22407e-17	7.37152e-14	0.102173	1.66075e-21	1.26549e-23	6.50349e-19	0.0117287	2.44605e-18	0.0197674	1.40566e-13	8.87245e-14	3.08701e-09	3.55466e-11	0.0416986	3.96845e-29	2.56414e-20	1.48444e-29	6.37329e-19	6.93551e-17	2.37566e-19	0.0272309	7.41991e-07	0.0553176	6.16428e-23	0.0496834	1.81381e-21	0.0156576	0.0274711	0.0832544	0.0266233
ENSG00000126773	chr14	60558629	60635851	PCNXL4	0.416671	0.64923	0.66116	0.568985	0.713615	0.47965	0.364386	0.619969	0.562358	0.419192	0.475274	0.532142	0.714196	0.833872	0.477095	0.435774	0.419077	0.456734	0.630403	0.411372	0.525197	0.783346	0.448056	0.51927	0.642973	0.661673	0.526461	0.539205	0.297428	0.818539	0.701849	0.287763	0.491368	0.417493	0.346943	0.622755	0.365415	0.754018	0.495151	0.464226	0.46464	0.447848	0.392133	0.493904	0.518338
ENSG00000126777	chr14	56025790	56168244	KTN1	0.430382	0.539717	0.658355	0.694701	0.70046	0.672625	0.33882	0.455984	0.579123	0.726088	0.505055	0.554085	0.683359	0.67409	0.719832	0.731768	0.56938	0.196058	0.332216	0.653876	0.567332	0.373324	0.478012	0.48765	0.572225	0.508266	0.460957	0.267287	0.762409	0.728202	0.573412	0.61485	0.531354	0.685151	0.785347	0.146102	0.554515	0.588545	0.546508	0.55333	0.534621	0.59152	0.472966	0.565743	0.462918
ENSG00000126787	chr14	55614830	55658396	DLGAP5	0.125027	0.365035	0.571429	0.642404	0.333333	0.5	0.383461	0.333333	0.5	1	0.5	0.833296	1	0.353055	0.428571	0.563525	0.818181	0.0298857	0.609748	0.204233	0.140032	0.736842	0.520996	0.789185	0.0825635	0.815433	0.528047	0.773836	0.461538	0.988573	0.722222	0.974317	0.700624	0.666661	0.914037	0.740713	0.5	0.5	0.636363	0.569772	1	0.287571	0.704491	0.663759	0.488513
ENSG00000126934	chr19	4090319	4124126	MAP2K2	0.305521	0.417241	0.493403	0.179499	0.436867	0.647004	0.409623	0.631396	0.807758	0.617802	0.325909	0.491409	0.657952	0.5	0.40062	0.333767	0.367357	0.530105	0.456503	0.384545	0.528383	0.505078	0.343214	0.599579	0.518848	0.309861	0.418018	0.545567	0.501275	0.28125	0.562608	0.436607	0.0683641	0.38993	0.509271	0.630932	0.527209	0.459151	0.450328	0.471385	0.499359	0.290803	0.433775	0.238113	0.464569
ENSG00000127022	chr5	179105629	179157926	CANX	0.594938	0.469747	0.556803	0.434554	0.504109	0.514162	0.472308	0.452782	0.470476	0.684958	0.534404	0.588612	0.417146	0.564467	0.484564	0.515941	0.436696	0.532564	0.605932	0.503805	0.48183	0.506754	0.541145	0.495905	0.469591	0.551074	0.460258	0.552792	0.6581	0.432184	0.458889	0.544779	0.646981	0.516605	0.540604	0.667232	0.518826	0.517984	0.535547	0.56148	0.578924	0.432609	0.504783	0.419963	0.525429
ENSG00000127054	chr1	1246965	1260071	CPSF3L	0.59787	0.820726	0.624361	0.473013	0.372726	0.707395	0.462929	0.710044	0.500157	0.268922	0.780098	0.185912	0.274453	0.356278	0.586507	0.762343	0.503925	0.324934	0.807155	0.429163	0.204519	0.360195	0.448105	0.777085	0.138317	0.392201	0.60791	0.477484	0.447632	0.531425	0.2131	0.190513	0.317053	0.568048	0.784532	0.497566	0.849226	0.65839	0.561986	0.643807	0.747069	0.407347	0.5	0.550566	0.341221
ENSG00000127329	chr12	70910630	71031220	PTPRB	0.999967	0.5	0.988346	0.99815	0.998876	0.999909	NA	0.998787	0.999999	0.921629	0.999967	0.999912	0.998533	0.999719	0.5	0.998866	0.997626	0.986645	0.99624	0.999895	0.999919	0.999659	0.827887	0.999985	0.999971	0.936605	0.971496	0.999632	0.998807	0.977149	0.999721	0.996564	0.999694	0.999985	0.833462	0.999688	0.997672	0.999081	0.999975	0.999943	0.999981	0.5	0.999993	0.797249	0.999997
ENSG00000127418	chr4	1003724	1020685	FGFRL1	0.607841	0.513514	0.4	0.666667	0.772727	0.6	0.596154	0.623485	0.753402	0.655172	0.763441	0.483871	0.482353	0.358696	0.566667	0.384615	0.560017	0.725275	0.56383	0.75	0.516126	0.896907	0.640719	0.475524	0.953119	0.57009	0.797101	0.579268	0.602151	0.506667	0.621951	0.603352	0.636364	0.666667	0.703704	0.729726	0.5	0.737702	0.722222	0.782609	0.741935	0.454545	0.621212	0.842105	0.636364
ENSG00000127528	chr19	16435628	16438685	KLF2	7.46387e-15	0.999997	0.666807	1.84016e-13	0.2	0.125	0.333334	0.666667	0.999969	0.333333	0.5	0.444444	0.243436	0.5	1.10213e-37	0.666667	0.25	3.4392e-15	0.235278	0.200012	0.5	0.670444	2.39737e-10	0.142765	0.2	1	1.45703e-07	2.45295e-11	0.227273	0.49874	2.8376e-12	0.21875	0.176754	1.37519e-08	0.555556	0.364363	0.444444	0.2	0.5625	0.760446	0.5	0.714286	0.464922	1	0.709185
ENSG00000127540	chr19	1597171	1605480	UQCR11	0.44149	0.521816	0.480377	0.550497	0.448978	0.185026	0.53626	0.5	0.465864	0.613426	0.535714	0.393485	0.463565	0.752458	0.365024	0.368852	0.31466	0.405747	0.33093	0.316252	0.649916	0.782486	0.565673	0.615648	0.550724	0.621683	0.409131	0.473548	0.704545	0.5316	0.350303	0.285441	0.0215207	0.404013	0.520435	0.57924	0.366445	0.507169	0.534377	0.71189	0.308394	0.669681	0.315507	0.656386	0.466302
ENSG00000127554	chr16	2034208	2037750	GFER	1	0.0495737	0.733582	0.666667	0.499999	0.75	0.705062	0.500002	0.891114	0.663722	0.643912	7.9427e-07	0.272727	0.327953	0.3125	0.692308	1	0.352941	0.155672	0.5	0.978861	0.142857	0.541667	0.321429	0.967793	0.277778	0.6	0.409104	0.400003	0.380952	0.392857	0.785714	0.555556	0.866671	1	1	0.333333	0.0780236	0.8	0.333333	1	0.833336	0.857706	0.952566	0.363636
ENSG00000127564	chr16	3018025	3030540	PKMYT1	0.580459	0.748772	0.475191	0.714848	0.5	0.562477	0.422787	0.574012	0.662471	0.479421	0.484839	0.605604	0.580795	0.520378	0.408699	0.532106	0.5	0.459878	0.328581	0.385863	0.403378	0.218502	0.400915	0.490271	0.64399	0.520853	0.540628	0.61558	0.380309	0.407982	0.614521	0.5	0.336399	0.582507	0.633766	0.411976	0.545607	0.629647	0.580514	0.318106	0.531884	0.367144	0.5	0.573363	0.601204
ENSG00000127603	chr1	39546988	39952849	MACF1	0.490847	0.570012	0.65127	0.593775	0.5	0.452351	0.367186	0.426049	0.515507	0.44334	0.50439	0.527826	0.40129	0.537885	0.5	0.401661	0.406866	0.457068	0.605226	0.469512	0.38759	0.57703	0.533029	0.375552	0.600877	0.453629	0.361078	0.54678	0.592756	0.559248	0.549137	0.5	0.532328	0.5	0.41222	0.513324	0.479048	0.52823	0.465991	0.519451	0.373969	0.453904	0.417792	0.445479	0.451957
ENSG00000127914	chr7	91570181	91739987	AKAP9	0.496403	0.676364	0.580693	0.575393	0.380956	0.485393	0.368763	0.527525	0.530032	0.577445	0.596602	0.380425	0.65926	0.508301	0.501176	0.335301	0.453915	0.0973438	0.668503	0.574306	0.570885	0.502584	0.453569	0.203943	0.489145	0.349871	0.179662	0.521982	0.373062	0.497278	0.720659	0.546094	0.564326	0.602901	0.287964	0.540813	0.42025	0.460033	0.339366	0.420239	0.49984	0.390091	0.598113	0.66166	0.382635
ENSG00000128059	chr4	57259528	57301781	PPAT	0.5	0.999981	0.257916	0.428572	0.894355	0.449093	0.598907	0.200126	0.618544	0.777775	0.391659	0.704443	0.647807	0.635306	0.816973	0.6875	0.5	0.475577	0.883233	0.999995	0.625748	0.843969	0.545455	0.949097	0.823526	0.379923	0.53796	1	0.743138	0.55142	0.528312	0.142325	0.210526	1	0.485994	0.803178	0.492765	0.747723	0.203256	0.477165	0.464821	0.766528	0.182585	0.473684	0.181657
ENSG00000128245	chr22	32340447	32353590	YWHAH	0.440268	0.34111	0.468427	0.590698	0.790335	0.515254	0.606694	0.704084	0.432192	0.564326	0.543478	0.41804	0.540239	0.612502	0.441202	0.530672	0.67741	0.7281	0.623712	0.283636	0.457837	0.514607	0.641043	0.576714	0.642702	0.47095	0.738762	0.468233	0.381002	0.403044	0.462817	0.63222	0.43252	0.698015	0.400827	0.304722	0.304505	0.429426	0.544796	0.411502	0.638495	0.405604	0.358181	0.376073	0.489283
ENSG00000128335	chr22	36622256	36636000	APOL2	1	0.375	0.5	0.494576	0.571429	0.703045	0.566087	0.366348	0.5	0.5	0.104994	0.288599	0.474929	0.455969	0.999995	0.248019	1	0.565205	5.73451e-05	3.25894e-05	0.441573	0.523687	0.131224	0.493608	0.414607	0.385444	0.744797	0.26206	0.255334	0.5	0.284406	0.253601	0.5	0.999998	0.627281	0.320168	0.655206	0.663904	0.5	0.5	0.626123	0.474248	1	0.5	0.587882
ENSG00000128342	chr22	30636436	30642840	LIF	0.166668	0.5	0.5	0.357191	0.285714	0.4	0.714286	0.5	0.416667	0.626263	0.483871	0.5	0.533333	0.684211	0.0742631	0.756757	0.705881	0.111365	0.999934	0.111111	0.5	0.999958	0.39395	0.999998	0.1	4.06276e-06	0.307695	0.999981	0.833329	0.3	0.999995	1	0.857143	0.300001	0.363636	0.285717	0.847457	0.238096	0.00259879	0.948695	0.625	0.578947	0.857143	0.657143	0.375
ENSG00000128487	chr17	19912657	20222339	SPECC1	0.419891	0.503169	0.592518	0.343364	0.715849	0.612161	0.64504	0.523559	0.177424	0.396736	0.296865	0.518226	0.524658	0.786059	0.646608	0.312703	0.99824	0.603742	0.343169	0.733162	0.590115	0.603129	0.594705	0.355691	0.252052	0.366232	0.576456	0.196681	0.375694	0.483219	0.5352	0.161051	0.704754	0.438635	0.484927	0.616763	0.371747	0.47173	0.472543	0.544774	0.416061	0.436576	0.321024	0.610675	0.311942
ENSG00000128510	chr7	129932974	129964020	CPA4	0.665685	0.318075	0.394982	0.374595	0.217258	0.00831914	0.305381	0.633598	0.36929	0.500955	0.118084	0.36135	0.53302	0.0513827	0.301638	0.140178	0.40939	0.00324684	0.444818	0.000193933	0.0904002	0.58082	0.794359	0.988305	0.437887	0.00742435	0.350852	0.011063	0.700072	0.00697276	0.327058	0.302392	0.436965	0.000138476	0.335194	0.385258	0.362212	0.614244	0.456423	0.263479	0.222972	0.205954	0.0169556	0.778084	0.932068
ENSG00000128534	chr7	117824086	117832878	NAA38	0.483408	0.766557	0.492515	0.599717	0.62389	0.658059	0.508175	0.76399	0.171429	0.485707	0.54558	0.215816	0.0752725	0.191227	0.753292	0.5	6.81819e-06	0.935839	0.891772	0.783654	0.52067	0.788277	0.836014	0.455267	0.839006	0.212943	0.450309	0.544795	0.498793	0.726788	0.80645	0.136795	0.519091	0.640078	0.800579	0.384709	0.591899	0.710891	0.476607	0.533612	0.092288	0.5	0.707332	0.804434	0.502273
ENSG00000128567	chr7	131185021	131242976	PODXL	0.681865	0.647075	0.931327	0.542605	0.893648	0.583329	0.399999	0.790599	0.846211	0.714287	0.62499	0.651234	0.919995	0.599936	0.599523	0.304368	0.663104	0.869566	0.909092	0.999912	0.999761	0.749899	0.290704	0.939712	0.922519	0.534593	0.466647	0.5	0.0442049	0.71427	0.651671	0.787184	0.833282	0.772818	0.313533	0.428573	0.667153	0.531904	0.628503	0.887129	0.54547	0.734386	0.513517	0.930359	0.401208
ENSG00000128591	chr7	128470431	128499328	FLNC	0.406918	0.556387	0.599973	0.555544	0.590151	0.603257	0.489513	0.494049	0.669294	0.679813	0.466671	0.497942	0.438831	0.623186	0.586205	0.435813	0.504132	0.465839	0.586009	0.506944	0.406069	0.555556	0.486489	0.451926	0.589744	0.474324	0.430231	0.496894	0.560338	0.275149	0.355929	0.529221	0.321957	0.47475	0.393662	0.520547	0.362461	0.541235	0.525862	0.504717	0.52381	0.486547	0.277771	0.339618	0.322782
ENSG00000128595	chr7	128379346	128411861	CALU	0.43807	0.335692	0.337886	0.547862	0.469106	0.371728	0.391711	0.402896	0.437362	0.515232	0.502362	0.50371	0.356705	0.422784	0.490607	0.583929	0.513373	0.371044	0.410133	0.42187	0.457952	0.502571	0.408186	0.487389	0.469852	0.463816	0.461823	0.359661	0.436352	0.413359	0.463017	0.468786	0.555125	0.360499	0.442724	0.517782	0.428595	0.371903	0.451935	0.34971	0.526132	0.418855	0.466409	0.566037	0.399725
ENSG00000128607	chr7	129710350	129775560	KLHDC10	0.000259173	0.5	0.35	0.736786	0.416669	0.5	0.1875	0.637031	0.375025	0.585833	0.826083	0.337525	0.6	0.633333	0.845176	0.200016	0.5	0.21065	0.333806	0.307692	0.725004	0.524302	0.361274	0.0605509	0.242789	0.42567	0.733964	0.999745	0.279421	0.731643	7.98131e-06	0.435992	1	0.798602	0.285828	0.472698	0.401568	0.304116	0.61601	0.644052	0.5	0.241821	0.368989	0.195118	0.620013
ENSG00000128641	chr2	192109911	192290115	MYO1B	1.02378e-05	0.564201	0.454595	0.132034	0.562209	0.706966	0.441376	0.109701	0.522966	0.125017	0.302761	0.539326	0.369158	0.34998	0.738987	0.684835	0.411857	0.517631	0.367244	0.140629	0.149304	0.42655	0.444816	0.61593	0.52521	0.00762231	0.928501	0.786245	0.17412	0.5	0.5	0.110713	0.00300563	0.491112	0.599819	0.275795	0.868396	0.414256	0.552117	0.389393	0.713685	0.166884	0.43008	0.294631	0.454554
ENSG00000128699	chr2	190635049	190649097	ORMDL1	0.476497	0.353471	0.323294	0.398402	0.702472	0.651658	0.478427	0.42817	0.771864	0.498655	0.646855	0.263112	0.584148	0.380611	0.0125904	0.402126	0.137369	0.304637	0.806558	0.18917	0.449522	0.5	0.609462	0.602	0.5	0.282782	0.785548	0.5	0.259468	0.719722	0.455828	0.999305	0.392902	0.104046	0.363207	0.5	0.5	0.545024	0.795102	0.925202	0.5	0.399315	0.560415	0.239076	0.0285188
ENSG00000128789	chr18	12658737	12725739	PSMG2	0.598181	0.799241	0.547384	0.5	0.591942	0.569115	0.387553	0.686183	0.170966	0.316913	0.57095	0.507614	0.342392	0.406038	0.818393	0.456655	0.262597	0.727435	0.444964	0.25059	0.707577	0.57922	0.339054	0.660767	0.795118	0.462726	0.608062	0.5	0.543746	0.899097	0.682454	0.9355	0.666695	0.837777	0.999999	0.765088	2.7505e-09	0.410551	0.867684	0.556727	0.826511	0.370252	0.692347	0.842108	0.665361
ENSG00000128928	chr15	40697686	40728146	IVD	0.739878	0.646792	0.502599	0.545906	0.646377	0.448339	0.621771	0.679754	0.679281	0.275251	0.0954143	1	0.34945	0.689492	0.297272	0.427883	0.307079	0.549803	0.543643	0.791762	0.504687	0.531111	0.377668	0.515114	0.76051	0.665729	0.577882	0.66694	0.685472	0.394741	0.781732	0.317508	2.071e-14	0.244997	0.436658	0.862882	0.351319	0.434252	0.494076	0.593781	0.675499	0.374376	0.500161	0.701067	0.28727
ENSG00000128944	chr15	40674922	40686447	KNSTRN	0.099999	0.571418	0.565466	0.642841	0.499998	0.480241	0.656678	0.455154	0.886452	0.333347	0.346415	0.599998	0.113517	0.675792	0.525998	0.86852	0.5	0.321992	0.492886	0.428571	0.478273	0.172606	0.238316	0.12185	0.580189	0.6	0.797166	0.45	0.348631	0.764827	0.769231	0.810025	0.181818	0.5	0.5	0.608027	0.591896	0.720545	0.327451	0.438992	0.152934	0.107635	0.611758	0.599723	0.130548
ENSG00000128989	chr15	52839242	52862080	ARPP19	0.624596	0.504755	0.533429	0.482578	0.546666	0.504188	0.568311	0.414199	0.438232	0.484756	0.69587	0.72933	0.541522	0.63757	0.536911	0.574426	0.572313	0.506393	0.33551	0.475725	0.553063	0.380387	0.281388	0.360125	0.461547	0.455979	0.507192	0.433148	0.669753	0.416523	0.46903	0.381198	0.31759	0.526785	0.498917	0.677654	0.477561	0.65265	0.63719	0.548839	0.528633	0.481998	0.505435	0.514364	0.424413
ENSG00000129003	chr15	62144588	62352672	VPS13C	0.425625	0.728143	0.6175	0.542854	0.630093	0.65935	0.582653	0.600973	0.365409	0.0753403	0.135068	0.71606	0.385952	0.224781	0.34565	0.717014	0.747635	0.70079	0.346467	0.581306	0.560747	0.510124	0.404552	0.508109	0.507871	0.83315	0.32879	0.0890943	0.477208	0.531881	0.454567	0.495474	0.867252	0.82168	0.712857	0.639203	0.80357	0.7896	0.525508	0.440726	0.572423	0.306491	0.50903	0.738803	0.787366
ENSG00000129103	chr7	56131695	56148363	SUMF2	0.411198	0.528376	0.411103	0.834046	0.52584	0.337649	0.42698	0.616222	0.532078	0.58455	0.564088	0.405457	0.448606	0.697836	0.288829	0.61582	0.46016	0.527054	0.527972	0.737009	0.751919	0.18004	0.549344	0.559294	0.334201	0.60881	0.753142	0.687256	0.700004	0.715669	0.754477	0.562498	0.424313	0.440267	0.532101	0.289165	0.437455	0.711282	0.549402	0.584634	0.569536	0.754395	0.521061	0.338675	0.615474
ENSG00000129116	chr4	169418217	169849608	PALLD	0.43175	0.604109	0.515948	0.441217	0.490064	0.644306	0.523131	0.548796	0.467454	0.452992	0.583109	0.445983	0.5	0.652695	0.665993	0.5	0.5	0.544542	0.457697	0.524004	0.430797	0.45346	0.552019	0.600263	0.583253	0.602381	0.402386	0.427175	0.471863	0.596654	0.507657	0.442424	0.424018	0.42468	0.593853	0.677108	0.5	0.5	0.484566	0.459545	0.432342	0.40372	0.492101	0.310035	0.482319
ENSG00000129197	chr17	5322961	5336196	RPAIN	0.573137	0.287878	0.264084	0.574275	0.335248	0.475125	0.375907	0.388856	0.259937	0.353927	0.392715	0.635985	0.270804	0.926901	0.489973	0.778689	0.640069	0.453678	0.767605	0.423193	0.625053	0.524934	0.482983	0.376715	0.324874	0.922308	0.863587	0.442043	0.528362	0.463736	0.297304	0.802464	0.790482	0.684794	0.544521	0.821557	0.687238	0.375044	0.593802	0.45182	0.593332	0.69106	0.399016	0.677934	0.440674
ENSG00000129255	chr17	7486847	7496107	MPDU1	0.56557	0.528402	0.314365	0.792859	0.426629	0.182947	0.602465	0.466319	0.442089	0.250049	0.552967	0.231991	0.640915	0.48747	0.711394	0.5	0.263488	0.518783	0.546725	0.577127	0.635204	0.296793	0.363101	0.651739	0.374574	0.632099	0.802283	0.100448	0.713172	0.62572	0.260941	0.453254	0.421048	0.5	0.441321	0.766938	0.649598	0.530561	0.681438	0.411477	0.403027	0.477567	0.619521	0.383814	0.393173
ENSG00000129347	chr19	10663761	10676713	KRI1	0.929763	1	0.709809	1	0.5541	0.410309	0.333122	0.5746	0.395929	0.415164	0.905758	0.62711	0.573689	0.997259	0.0336582	0.194822	0.830722	0.510598	0.999946	0.225841	0.163633	0.415672	0.792478	0.0455698	0.952261	0.907767	1	0.296772	0.162042	0.756363	0.643588	0.999993	0.732284	0.613669	0.223627	0.204809	0.195287	0.547351	0.459735	0.786652	0.0953871	0.40832	0.031032	0.499992	0.997002
ENSG00000129351	chr19	10764937	10803093	ILF3	0.742158	0.453165	0.666804	0.59743	0.645961	0.425106	0.45272	0.52536	0.572639	0.474184	0.503795	0.393929	0.447208	0.558308	0.507912	0.646553	0.63109	0.700633	0.630135	0.599333	0.767179	0.477499	0.570051	0.441398	0.537989	0.616578	0.646319	0.5373	0.697204	0.531384	0.527963	0.618881	0.347451	0.425006	0.609212	0.497002	0.536872	0.594771	0.520096	0.53615	0.333654	0.583905	0.695625	0.658892	0.481778
ENSG00000129353	chr19	10713133	10755235	SLC44A2	0.317417	0.792147	0.294838	0.5932	0.311484	0.412727	0.690496	0.871117	0.421091	0.230232	0.399394	0.898463	0.916523	0.733094	0.474391	0.470436	0.0743567	0.803789	0.583793	0.933817	0.732588	0.947617	0.271703	0.774192	0.2187	0.777026	0.394159	0.523969	0.873329	0.205543	0.5	0.53321	0.5	0.596029	0.292465	0.5	0.547895	0.345371	0.831242	0.799752	0.430585	0.917243	0.5	0.355713	0.687394
ENSG00000129562	chr14	23033805	23058175	DAD1	0.840147	0.5	0.749945	0.748905	0.319838	0.5	0.5	0.4375	0.363642	0.250002	0.657125	0.772681	0.857143	0.408164	0.514845	0.407425	0.0032872	0.727269	0.599999	0.319149	0.54544	0.5	0.615385	0.323534	0.874994	0.578947	0.653844	0.562498	0.424244	0.5	0.615334	0.666667	0.680528	0.307751	0.316289	0.142875	0.727273	0.33392	0.5	0.352941	0.238156	0.592589	0.785714	0.625	0.470588
ENSG00000129625	chr5	112212084	112258236	REEP5	0.329169	0.619488	0.530412	0.427863	0.479865	0.60442	0.49728	0.642828	0.585303	0.32367	0.432492	0.289769	0.500984	0.343999	0.507187	0.338774	0.480466	0.307205	0.498193	0.576755	0.418589	0.367831	0.537969	0.628757	0.304499	0.556456	0.544882	0.625352	0.594144	0.5	0.237698	0.401864	0.235842	0.307029	0.60029	0.449392	0.627469	0.463242	0.5	0.514113	0.384241	0.449277	0.612569	0.168258	0.278947
ENSG00000129636	chr16	47188298	47498060	ITFG1	0.559915	0.759086	0.149336	0.554163	0.5	0.962296	0.833333	0.288495	0.666246	0.60713	0.468223	0.615378	0.5	0.47597	0.47838	0.428572	0.348689	0.630746	0.570623	0.52	0.300001	0.820551	0.593626	0.45025	0.65001	0.182112	0.61597	0.997049	0.841558	0.560002	0.916499	0.473686	0.781682	0.499999	0.411022	0.5	0.406344	0.619873	0.00318451	0.648501	0.40506	0.5	0.336977	0.571494	0.558443
ENSG00000129657	chr17	75082798	75213179	SEC14L1	0.825697	0.269448	0.712874	0.648349	0.385199	0.344398	0.447094	0.799966	0.33082	0.29401	0.312263	0.353817	0.804513	0.333544	0.534104	0.377688	0.678573	0.608924	0.223194	0.41799	0.288004	0.548103	0.522345	0.278423	0.509581	0.465629	0.431926	0.375026	0.533026	0.201523	0.5	0.472511	0.2518	0.699751	0.571852	0.700272	0.771012	0.765656	0.340595	0.499008	0.626625	0.357213	0.0735031	0.445286	0.527829
ENSG00000130005	chr19	1397091	1401569	GAMT	0.460361	0.566872	0.750061	0.479544	0.573746	0.71221	0.681717	0.766415	0.872697	0.852712	0.408846	0.0511682	0.437871	0.42105	0.24642	0.610246	1.39677e-05	0.635375	0.216199	0.625628	0.749997	0.41326	0.585882	0.648902	0.815159	0.5	1.26229e-15	0.177355	0.787192	0.76969	0.463512	0.599994	0.5	0.599928	0.553613	0.294001	0.040942	0.601722	0.702564	0.714286	0.384156	0.71955	0.547015	0.40676	0.469224
ENSG00000130024	chr6	170104001	170124151	PHF10	0.271656	0.267565	0.47819	0.536503	0.590653	0.405	0.38304	0.307077	0.665622	0.5	0.255963	0.656004	0.5	0.530838	0.416792	0.5	0.914481	0.783655	0.536923	0.362049	0.184235	0.521332	0.511899	0.5	0.454891	0.495483	0.787149	0.5	0.438171	0.784529	0.598021	0.491514	0.527794	0.684902	0.54824	0.5	0.736379	0.644267	0.659992	0.590804	0.582391	0.567196	0.627633	0.745886	0.630215
ENSG00000130147	chr2	235860617	235964358	SH3BP4	0.551402	0.696207	0.326096	0.186127	0.833069	0.228203	0.5	0.594509	0.337341	0.348071	0.77207	0.309394	0.5	0.647914	0.5	0.5	0.477029	0.903584	0.613503	0.371111	0.891245	0.416313	0.195701	0.912476	0.579819	0.64802	0.563538	0.78313	0.770619	0.808368	0.759551	0.574551	0.210673	0.803703	0.726675	0.364425	0.332698	0.522806	0.537588	0.721735	0.688363	0.426232	0.613202	0.442685	0.826126
ENSG00000130164	chr19	11200038	11244492	LDLR	0.526916	0.604945	0.474379	0.432696	0.411325	0.464961	0.522712	0.733541	0.571233	0.5	0.365279	0.491304	0.555211	0.2367	0.5	0.577688	0.363299	0.664584	0.126254	0.454624	0.500001	0.824244	0.212118	0.264261	0.753611	0.000654758	0.984646	0.710992	0.924864	0.598878	0.333767	0.918234	0.0053027	0.333478	0.650621	0.141276	0.639785	0.726812	0.638074	0.562012	0.700028	0.881996	0.403891	0.424891	0.644563
ENSG00000130177	chr13	115000362	115038198	CDC16	0.50306	0.226702	0.5	0.292764	0.401573	0.453553	0.390367	0.680217	0.410093	0.36791	0.557779	0.580739	0.607791	0.388924	0.684192	0.240675	0.647059	0.697498	0.625532	0.770946	0.433069	0.254399	0.459167	0.529708	0.704335	0.331941	0.402284	0.311151	0.243262	0.309909	0.354796	0.709035	0.137931	0.402152	0.272723	0.751514	0.0769993	0.585547	0.226779	0.507372	0.162037	0.331432	0.477337	0.407129	0.320292
ENSG00000130227	chr8	21777180	21864096	XPO7	0.450005	0.899968	0.357145	0.259262	0.125008	0.400002	0.712124	0.448277	0.0555584	0.174327	0.235294	0.583322	0.363644	0.921563	0.599997	0.277932	0.538461	0.888879	0.384617	0.289475	0.846154	0.0802179	0.5	0.727271	3.67107e-06	0.639429	0.38463	0.333336	0.433335	0.72413	0.575758	0.284192	0.315446	0.856978	0.514982	0.650898	0.648987	0.425511	0.625145	0.380959	0.254655	0.5	0.225527	0.562466	0.562367
ENSG00000130299	chr19	17445729	17453544	GTPBP3	0.637548	0.706475	0.270496	0.591934	0.183061	0.217783	0.27081	0.77245	0.378132	0.268789	0.406252	0.392267	0.580927	0.760418	0.642857	0.0968878	0.480081	0.394393	0.537624	0.463147	0.293085	0.198888	0.371338	0.808427	0.590909	0.80972	0.565443	0.680018	0.662975	0.349878	0.99957	0.517916	0.181354	0.517148	0.337153	0.407389	0.731472	0.284106	0.380953	0.357023	0.385986	0.331354	0.0260616	0.122967	0.265736
ENSG00000130309	chr19	17666403	17693971	COLGALT1	0.453603	0.649851	0.465565	0.511919	0.408836	0.58729	0.567858	0.341144	0.414307	0.271584	0.790588	0.514956	0.600288	0.537312	0.495647	0.488089	0.475218	0.257249	0.315466	0.397003	0.690198	0.635225	0.323569	0.552973	0.337899	0.670979	0.336535	0.356605	0.390307	0.366401	0.764496	0.494297	0.873785	0.556184	0.439986	0.389638	0.397351	0.380217	0.6697	0.581694	0.548566	0.454441	0.534892	0.445911	0.65514
ENSG00000130311	chr19	17420327	17434110	DDA1	0.764886	0.500629	0.539058	0.500265	0.916864	0.333608	0.897989	0.250109	0.428571	0.123766	0.335136	0.155879	0.357143	0.700437	0.587467	1	0.956084	0.733333	0.584098	0.533516	0.376086	0.252306	0.583551	0.243376	0.400081	0.259399	0.455583	0.83812	0.405818	0.3855	0.514678	1	0.565489	0.999868	0.352941	0.500266	0.754526	0.750134	0.632486	0.444703	0.909161	0.397148	0.80894	0.17995	0.368497
ENSG00000130312	chr19	17403418	17417652	MRPL34	7.2248e-24	0.197652	0.35	0.5	0.622755	0.0588236	0.999791	0.909091	0.666667	0.5	0.333333	0.454545	0.25	0.255939	0.55	0.5	0.965124	0.666661	0.642857	0.818182	0.397247	0.428571	0.2	0.466684	0.119743	0.166667	0.879576	0.666667	0.529412	1	0.421053	0.5	0.5	0.363514	0.319825	0.5	0.285714	0.068023	0.375	0.330177	0.454545	0.4	0.771073	0.665167	0.777778
ENSG00000130340	chr6	158244296	158366109	SNX9	0.761905	0.733333	0.444444	0.809524	0.5	0.285714	0.666666	0.461538	0.555556	0.371429	0.351351	0.864865	0.6	0.68	0.947368	0.571429	0.458333	0.681818	0.4	0.305556	0.999993	0.263158	0.230781	0.481481	0.285718	0.421053	0.28125	0.166751	0.653846	0.352941	0.793103	0.490566	0.999996	0.285728	0.666667	0.363637	0.0833333	0.333333	0.647059	0.571429	0.692308	0.571429	0.555554	0.694444	0.2
ENSG00000130402	chr19	39138289	39222223	ACTN4	0.397085	0.584852	0.439871	0.562855	0.453491	0.528465	0.616114	0.393992	0.570697	0.380219	0.675933	0.371926	0.554591	0.678468	0.650851	0.578222	0.579741	0.39008	0.569198	0.470828	0.624116	0.429556	0.58121	0.481942	0.529583	0.521457	0.549661	0.532494	0.325147	0.555524	0.318262	0.32318	0.81485	0.515582	0.503075	0.549101	0.47927	0.373172	0.509633	0.68625	0.573933	0.476218	0.548633	0.587835	0.504967
ENSG00000130413	chr11	8413418	8615836	STK33	4.70137e-10	0.726954	1	0.5	0.819895	0.336241	0.5	0.876534	0.327178	0.120856	0.842905	0.5	0.717828	0.5	0.368703	0.315703	0.433977	0.854507	0.481978	7.6844e-44	0.153202	0.741247	0.183444	0.813552	0.5	0.75168	0.786317	0.5	0.641629	0.5	0.0780691	0.240037	1	0.5	0.391855	0.425707	0.916378	0.331789	0.530865	0.330663	0.918916	0.842162	0.234754	0.466521	0.643424
ENSG00000130489	chr22	50961997	50964868	SCO2	0.666667	1	0.300001	0.6	0.6	0.249994	0.428571	0.25	0.250008	0.461539	0.818176	0.5	0.571429	0.333333	0.153846	0.588235	0.4	0.222222	0.6	1.58234e-07	0.75	0.208346	0.5	0.400002	0.428571	0.799999	0.928579	3.10069e-52	0.5	1	0.636364	0.590909	4.92714e-46	0.583333	0.555555	0.5	2.57937e-08	0.5	0.16667	0.375	0.333333	0.687498	0.533333	9.21511e-35	0.416667
ENSG00000130508	chr2	1635659	1748624	PXDN	0.451903	0.402041	0.296263	0.5	0.478167	0.351765	0.53264	0.507968	0.409143	0.326446	0.572444	0.456804	0.710032	0.256997	0.695526	0.5476	0.487704	0.712812	0.431271	0.447968	0.454926	0.371133	0.587002	0.414218	0.348755	0.52376	0.428408	0.309647	0.585912	0.518316	0.59667	0.536508	0.521236	0.440171	0.599621	0.540617	0.449951	0.46089	0.585457	0.641898	0.456955	0.517304	0.574309	0.480333	0.505237
ENSG00000130560	chr9	138824815	138853226	UBAC1	0.369178	0.166668	0.146025	0.290434	0.666645	0.363636	0.5	0.653879	0.428571	0.400002	0.00118231	0.0269132	0.525517	0.666667	0.5	0.0932943	0.212429	0.00952278	0.0199829	5.73045e-12	0.563038	0.846131	0.461538	0.75	0.372203	0.166691	0.125006	0.0175282	0.00514813	0.333333	0.603445	0.483871	1	0.75	0.0339701	0.25	0.000297645	0.767812	0.0721558	0.8	0.941586	0.617368	0.349809	0.5	0.857136
ENSG00000130695	chr1	26560691	26605299	CEP85	0.0897029	0.352941	0.250015	3.79255e-13	0.666667	0.997189	0.184405	0.333012	0.595467	0.673178	0.495026	0.33581	0.677664	0.6	0.788094	0.274824	0.445817	0.565876	0.194761	0.589608	0.603967	0.500021	0.446857	0.623748	0.309431	0.180342	1.71558e-09	0.664698	0.539821	0.875	0.332747	0.999989	0.291256	0.663087	0.319636	0.550968	0.440541	0.744051	0.730292	0.425834	0.420573	0.701206	0.499309	0.57696	0.666955
ENSG00000130723	chr9	134269480	134375584	PRRC2B	0.472167	0.625781	0.469736	0.375962	0.323361	0.305727	0.407454	0.534058	0.231786	0.442164	0.648164	0.401072	0.555388	0.555751	0.198853	0.521303	0.610753	0.373472	0.0334994	0.42897	0.697701	0.274149	0.740443	0.335596	0.246459	0.592483	0.440093	0.433588	0.658757	0.29121	0.768795	0.434105	0.495407	0.629813	0.520003	0.350818	0.525604	0.492867	0.556243	0.34863	0.565102	0.474373	0.360405	0.221736	0.412674
ENSG00000130741	X	24072833	24096088	EIF2S3	0.0779035	0.00117485	0.0214408	0.0205972	0.0137492	0.0173287	0.0113615	0.0479305	0.0282302	0.0683512	0.0490566	0.0207132	0.0192103	0.00333503	0.00192493	0.0810944	0.140082	0.0451768	0.0258056	0.0348255	4.57823e-05	0.0242326	0.0541846	0.0107743	0.231275	0.00383778	7.28036e-05	0.0258893	0.00452083	0.026431	0.00209025	0.0352472	0.0249811	0.0189377	0.0243361	0.0851858	0.0425273	0.143108	0.0110392	0.0317729	0.0268843	0.0268069	0.000576676	0.00304786	0.000973776
ENSG00000130764	chr1	3696784	3713068	LRRC47	0.589677	0.461538	1	0.777778	0.757576	0.474351	0.264706	0.625	0.358812	0.697674	0.483516	0.361111	0.365385	0.0851064	0.325	0.370968	0.318263	0.489362	0.514582	0.55102	0.765957	0.416667	0.433962	0.413043	0.26	0.552632	0.389831	0.459459	0.489796	0.731959	0.529412	0.573529	0.48266	0.205882	0.482864	0.527623	0.579189	0.473694	0.346154	0.561404	0.465517	0.446429	0.230769	0.0555556	0.689925
ENSG00000130803	chr19	9251056	9274100	ZNF317	2.29406e-24	6.50697e-17	0.566692	1	0.399456	0.225262	0.5	1.65544e-22	NA	0.428577	1	0.726226	0.746733	4.65816e-14	0.807484	2.56679e-25	0.203183	0.3	0.640838	1	0.39541	0.837018	0.692308	0.401846	1	0.326916	0.985067	NA	0.6	0.671266	0.783065	1.58245e-22	0.5	1	0.730142	0.201078	5.20916e-06	1	1	1.83742e-05	0.636351	1	0.31792	0.500568	0.722213
ENSG00000130816	chr19	10244021	10341962	DNMT1	0.534453	0.673077	0.5	0.5	0.561632	0.596189	0.481162	0.400173	0.5	0.518205	0.623837	0.552088	0.559261	0.542743	0.543879	0.59057	0.581038	0.396441	0.560016	0.527041	0.341819	0.59257	0.358569	0.485831	0.578215	0.258429	0.658112	0.547792	0.555602	0.546189	0.357565	0.415648	0.445252	0.616356	0.5	0.551329	0.526983	0.518252	0.569823	0.531946	0.525786	0.446194	0.436232	0.605246	0.511341
ENSG00000130935	chr17	65713949	65740647	NOL11	0.723114	0.385701	0.5	0.207375	0.607702	0.476756	0.863826	0.615141	0.562693	0.54252	0.162395	0.738132	0.5	0.365424	0.561033	0.826387	0.620527	0.175294	0.605772	0.298456	0.499997	0.34674	0.744755	0.616051	0.48162	0.34505	0.338565	0.543525	0.586175	0.400078	0.650403	0.219457	0.642078	0.61063	0.825981	0.518273	0.185965	0.803706	0.701104	0.500001	0.554518	0.758608	0.798342	0.3757	0.25584
ENSG00000130956	chr9	99212483	99253618	HABP4	7.27949e-05	0.423552	0.410504	0.335543	0.3	0.5	0.337119	0.153938	0.2	0.346517	0.333333	0.173863	0.785635	0.768664	0.421053	0.470588	0.388889	0.533333	0.208333	0.125001	0.261283	0.386783	0.4375	0.571429	0.999999	0.0833882	1.15822e-31	0.400457	0.521293	0.363637	1.30946e-08	0.0714286	0.461538	0.5	1.27512e-12	0.5	0.786612	0.655346	0.282559	0.746918	0.238191	0.714286	0.474424	0.732971	1
ENSG00000131016	chr6	151561134	151679692	AKAP12	0.544932	0.536879	0.540526	0.527135	0.191698	0.529977	0.105127	0.467222	0.659391	0.866845	0.433355	0.285053	0.351292	0.569451	0.286462	0.288848	0.360324	0.17767	0.541873	0.413178	0.704711	0.519359	0.467944	0.400274	0.592429	0.385403	0.265416	0.399037	0.335479	0.703987	0.735905	0.720551	0.486429	0.50399	0.566066	0.272319	0.400061	0.524187	0.597377	0.608306	0.352928	0.357002	0.282408	0.392456	0.639475
ENSG00000131100	chr22	18074902	18111584	ATP6V1E1	0.500245	0.112162	0.624999	0.300127	0.400063	0.582483	0.509885	6.10416e-05	0.736406	0.538446	0.181906	0.387144	0.273174	0.4	0.599992	0.714195	0.00287947	0.444501	0.61489	0.51929	0.427347	0.444449	0.214075	0.701924	0.5	0.901356	0.166706	3.59143e-07	0.593574	0.464068	0.882346	0.222292	0.5	0.714276	0.417425	0.599986	0.826236	0.999845	0.860093	0.470534	0.998631	0.714112	0.649844	0.00873264	0.454573
ENSG00000131504	chr5	140894583	140998622	DIAPH1	0.389406	0.456056	0.681638	0.565409	0.245703	0.584892	0.38593	0.409888	0.468067	0.762955	0.306044	0.106901	0.499987	0.799733	0.661002	0.351546	0.23081	0.348979	0.266175	0.754546	0.636101	0.429809	0.825315	0.207116	0.198905	0.414144	0.182876	0.551308	0.18527	0.277139	0.5	0.649545	0.332801	0.237984	0.5	0.444656	0.633479	0.34538	0.281213	0.451172	0.5	0.656458	0.430955	0.5	0.34768
ENSG00000131558	chr7	132937829	133751342	EXOC4	0.5	0.000242572	0.335106	0.363741	0.570391	0.526164	0.0841374	0.224721	0.413511	0.411602	0.338457	0.396411	0.438898	0.402268	0.538082	0.724079	0.799373	0.745465	0.371618	0.250011	0.297001	0.73352	0.930264	0.231588	0.896902	0.272815	0.67752	0.830704	0.338782	0.411506	0.0847907	0.323949	0.5	0.977641	0.665121	0.739178	0.5	0.685304	0.644628	0.376768	0.694463	0.577582	0.361595	0.34315	0.370126
ENSG00000131626	chr11	70116806	70230509	PPFIA1	0.34147	0.277786	0.170935	0.324239	0.190343	0.682236	0.152894	0.434865	0.422094	0.669299	0.585777	0.900492	0.383943	0.330178	0.765029	0.144095	0.379626	0.354291	0.162228	0.633489	0.637906	0.591339	0.45659	0.407144	0.466829	0.552286	0.357266	0.538387	0.405582	0.618126	0.337272	0.482314	0.5	0.334385	0.32856	0.786591	0.4707	0.44456	0.45067	0.676584	0.538581	0.644999	0.484444	0.707794	0.609303
ENSG00000131669	chr9	95883771	95896570	NINJ1	0.5	0.5	0.5	0.555556	0.764706	0.333333	0.214286	0.75	1	0.411765	0.521739	0.555556	1	0.00166518	1	0.754989	0.666667	0.249779	0.352941	0.538462	0.608696	0.470588	0.28125	0.482759	0.160031	0.458045	0.618371	0.884129	3.00642e-08	0.333333	0.581426	0.125	1	0.999995	0.58968	0.25	0.250001	0.177789	0.5	0.307692	0.5	0.625	0.109157	0.997995	0.461538
ENSG00000131724	X	117861535	117928502	IL13RA1	0.0216762	0.0923295	0.033052	8.17012e-07	0.0886473	0.204014	0.134626	0.00412219	0.246089	0.5	0.0631375	0.0792039	0.00149301	0.183099	0.15716	0.00119325	0.00428365	0.24713	0.278759	0.0975303	0.197946	0.126296	0.135582	0.0630027	0.00120366	0.00692723	0.128657	0.0047639	0.080939	0.334098	0.259112	0.159193	1.52123e-07	1.33074e-05	0.111545	0.151278	0.0892547	0.123729	0.157554	0.0494593	0.156308	0.109098	0.110484	0.274379	0.138936
ENSG00000131747	chr17	38544768	38574202	TOP2A	0.522535	0.5	0.420586	0.604612	0.372825	0.467077	0.407961	0.533391	0.5	0.466771	0.39173	0.443324	0.270481	0.5	0.549039	0.5834	0.640436	0.37872	0.563187	0.556454	0.632922	0.563424	0.62779	0.5	0.567942	0.580396	0.643055	0.53017	0.454991	0.415894	0.525229	0.464714	0.535648	0.581762	0.306017	0.421799	0.556744	0.5	0.46404	0.55602	0.294633	0.439665	0.525262	0.5	0.405023
ENSG00000131778	chr1	146714291	146767443	CHD1L	0.189918	0.599875	0.999987	0.250323	0.727263	1	0.612857	0.571429	0.925023	0.546007	0.770739	0.798902	0.634749	0.5	0.5	1	0.18197	0.835717	0.350431	0.421069	0.767603	0.44558	0.255634	0.959882	0.624984	0.79992	0.523226	0.00716448	1.2688e-05	0.603201	0.714283	0.5	0.257148	0.110624	0.620142	0.580062	0.195705	0.665435	0.632701	0.792338	0.800168	0.400818	0.760852	0.5	0.419163
ENSG00000131844	chr5	70883115	70954531	MCCC2	0.5	0.447051	4.59416e-12	0.462275	0.363637	0.361292	0.0182613	0.274289	0.135611	0.5	0.333333	0.598668	3.8062e-05	0.0579305	0.915234	0.376832	0.294118	3.64853e-05	3.22173e-06	0.416667	2.56879e-07	2.33505e-08	0.941174	0.2067	0.533333	0.553295	0.938504	1	0.155294	1.49061e-13	0.799906	0.0905767	0.045483	8.23601e-09	0.718568	0.5	0.500378	0.17767	0.00882961	0.657128	0.275413	0.544448	0.830848	0.414406	0.418388
ENSG00000131873	chr15	101715928	101792137	CHSY1	0.487389	0.5	0.5	0.614849	0.607143	0.613651	0.318035	0.653846	0.413858	0.451752	0.41	0.649316	0.59513	0.657895	0.702082	0.855382	0.390476	0.42998	0.676229	0.710979	0.363636	0.31391	0.630563	0.513526	0.674074	0.882044	0.634831	0.411765	0.295843	0.458726	0.554706	0.72841	0.5	0.46521	0.481454	0.397	0.577828	0.514239	0.366935	0.614747	0.711249	0.588766	0.381391	0.312476	0.722399
ENSG00000131966	chr14	58666798	58701750	ACTR10	0.698069	0.571663	0.700593	0.693773	0.302678	0.487798	0.661089	0.4649	0.467687	0.375433	0.268706	0.703208	0.232718	0.235155	0.50076	0.585385	0.459482	0.561128	0.597361	0.508727	0.644441	0.48611	0.654352	0.615608	0.462744	0.215119	0.250771	0.5	0.726689	0.293181	0.832929	0.16584	0.409286	0.250822	0.748947	0.705987	0.5	0.437452	0.18097	0.229481	0.353191	0.888512	0.784795	0.5	0.526637
ENSG00000132294	chr8	132916335	133025889	EFR3A	0.205662	0.79999	0.474867	0.165055	0.372595	0.635169	0.235537	0.248405	0.0570624	0.0363411	0.666666	0.339642	0.890773	0.0416545	0.597097	0.107154	0.00499081	0.248787	0.198163	0.863129	0.344365	0.570863	0.340432	0.281586	0.0769596	0.440309	0.32012	0.712145	0.540446	0.206042	0.549812	0.636359	0.828571	0.740015	0.184229	0.451773	0.837452	0.96447	0.607895	0.379017	0.636891	0.361341	0.622846	0.730526	0.334457
ENSG00000132300	chr2	86333305	86369280	PTCD3	0.564772	0.695783	0.444579	0.449688	0.426268	0.636571	0.283011	0.274838	0.570813	0.381326	0.750563	0.292429	0.562965	0.500546	0.352603	0.532734	0.314369	0.335565	0.739338	0.399955	0.706758	0.484928	0.541785	0.661132	0.587789	0.546788	0.454729	0.491775	0.499778	0.551329	0.599346	0.281172	0.434694	0.537502	0.467229	0.577476	0.44313	0.603317	0.658274	0.517112	0.351129	0.251189	0.48292	0.360654	0.687676
ENSG00000132305	chr2	86371055	86422893	IMMT	0.0151078	0.580293	0.703893	0.261531	0.749603	0.5	0.731047	0.180192	0.445889	0.685554	0.888839	0.433691	0.60858	0.250301	0.730744	0.261926	0.579784	0.426871	0.419637	0.512708	0.562496	0.591821	0.337934	0.33962	0.167258	0.455057	0.5	0.993971	0.642788	0.246612	0.250091	0.385885	0.205662	0.709031	0.439659	0.47652	0.38158	0.390743	0.256132	0.285905	0.5	0.450016	0.584421	0.824702	0.525841
ENSG00000132313	chr2	86426478	86440917	MRPL35	0.5	0.889683	0.856038	0.623999	0.799718	0.466488	0.497083	0.860716	4.04167e-08	0.75365	0.970537	0.999999	0.444445	0.411768	0.128442	0.890348	0.505993	0.402321	0.5	0.247341	0.296695	0.800112	0.283376	0.75191	0.375121	0.106423	0.4	0.88676	0.204163	0.146943	0.866142	0.25	0.68421	0.13768	0.6	0.333254	0.5	0.5	0.500001	0.166694	0.901326	0.399724	0.499501	0.999995	3.97336e-06
ENSG00000132359	chr17	2680350	2941033	RAP1GAP2	0.92176	0.783103	0.16615	0.885024	0.722074	0.74472	2.04665e-05	0.782777	0.303958	0.388929	0.5	0.711041	0.500033	0.994419	NA	1	0.682354	0.835793	0.5	0.432391	0.5	1	0.312501	0.995607	0.75235	0.698567	0.844512	0.25009	0.875	0.831116	0.5	0.142878	0.994336	0.27308	0.0909145	0.731999	0.405924	0.903387	0.666628	0.880619	0.5	0.469457	0.561334	0.845468	0.708905
ENSG00000132383	chr17	1732996	1803376	RPA1	0.70038	0.603151	0.516129	0.721315	0.500004	0.416668	0.571448	0.423077	0.616628	0.5	0.703685	0.471617	0.509091	0.70549	0.553381	0.532428	0.454546	0.547616	0.425524	0.502222	0.481202	0.434796	0.543602	0.631597	0.514288	0.64181	0.604255	0.396227	0.531304	0.488373	0.395834	0.516343	0.714256	0.73753	0.411831	0.714624	0.4	0.365169	0.42686	0.407718	0.688446	0.554069	0.421845	0.448013	0.65208
ENSG00000132561	chr8	98881068	99048944	MATN2	0.803134	0.499893	0.0790774	0.0768674	0.0909555	0.721499	0.0542914	0.715783	0.620984	0.860759	0.798205	0.307845	6.23193e-44	0.750801	0.0819625	0.674961	0.749597	0.703145	0.374674	0.770738	0.791391	0.169984	0.907717	1	0.801422	1	0.958618	0.5	0.812526	0.840425	0.869378	0.593629	0.375618	0.140877	0.580393	0.140698	0.649871	0.607376	0.392423	0.066244	0.969374	1.20435e-13	0.0731889	0.798393	0.453033
ENSG00000132589	chr17	27206353	27224697	FLOT2	0.596683	0.480001	0.143192	0.444444	0.454545	0.166689	0.769236	0.461538	0.749553	0.54546	0.333333	0.473684	0.857141	0.574467	0.752473	0.141244	0.68378	0.749969	0.190477	0.592592	0.357153	0.387098	0.863636	0.589742	0.638306	0.314295	0.205147	0.363637	0.5625	0.528537	0.360653	0.69231	0.474477	0.4	0.759257	0.708512	0.353644	0.900007	0.634219	0.636363	0.422218	0.54972	0.41667	0.375	0.41177
ENSG00000132600	chr16	68344877	68392466	PRMT7	0.373865	0.479239	0.280258	0.553446	0.347847	0.559826	0.63432	0.582075	0.5	0.50182	0.667167	0.537154	0.631795	0.586891	0.531952	0.578513	0.625395	0.505949	0.475705	0.604178	0.464047	0.458265	0.525599	0.404162	0.474233	0.556405	0.503592	0.530874	0.581028	0.542328	0.5127	0.53108	0.605854	0.60819	0.429347	0.376002	0.461552	0.452417	0.468144	0.463226	0.584705	0.466949	0.575941	0.541621	0.576318
ENSG00000132603	chr16	69373333	69377014	NIP7	0.5	0.66646	0.5	0.46796	0.489451	0.551724	0.818684	0.331606	0.602761	0.451966	2.01357e-12	0.316729	0.526222	0.543461	0.333331	0.246313	0.909102	0.521674	0.438774	0.541668	0.562728	0.409389	0.44745	0.636361	0.434275	0.469117	0.380256	0.831269	0.396249	0.657894	0.6529	0.608942	0.510078	0.80002	0.680766	0.484803	0.25157	0.635247	0.256513	0.526986	0.384403	0.348031	0.617827	0.295076	0.727422
ENSG00000132612	chr16	69345259	69358949	VPS4A	0.44162	0.403285	0.5	0.5	0.474252	0.701698	0.551536	0.178849	0.919403	0.378154	0.266945	0.475792	0.871787	0.695505	0.677038	0.502224	0.392099	0.599909	0.727223	0.421039	0.585175	0.469536	0.561815	0.522063	0.367524	0.522685	0.668446	0.488245	0.547574	0.747027	0.0532428	0.571276	0.437647	0.774628	0.711372	0.237601	0.676035	0.925014	0.540844	0.480381	0.724964	0.580152	0.191614	0.731996	0.624909
ENSG00000132646	chr20	5095599	5107272	PCNA	0.336609	0.461578	0.363649	0.665793	0.450352	0.428748	0.664218	0.419379	0.542869	0.411802	0.420002	0.466703	0.451815	0.395844	0.495146	0.339702	0.442625	0.59014	0.479174	0.409857	0.428578	0.228079	0.481482	0.454558	0.5	0.230813	0.648349	0.360012	0.584817	0.42952	0.403363	0.657136	0.658226	0.529409	0.33334	0.599998	0.545356	0.428637	0.312503	0.392926	0.306129	0.405799	0.5	0.565217	0.51923
ENSG00000132664	chr20	18447771	18465287	POLR3F	0.375011	0.390261	0.5	0.5	0.599912	0.352953	0.428571	0.579026	0.3	0.657455	0.5	0.658002	0.749996	0.136685	0.588235	0.947467	4.23329e-13	0.388889	0.642857	0.000284917	2.40561e-15	0.388889	0.4	0.480008	NA	0.344164	0.5	0.125	0.658842	0.702128	0.454289	1	1.93097e-08	0.5	0.833286	0.438209	0.763345	0.5	0.8	0.351222	0.8	0.624994	0.25	6.87291e-10	3.12893e-08
ENSG00000132669	chr20	19867165	19983101	RIN2	0.07239	0.829978	0.5	0.720479	0.335784	0.992762	0.66644	0.461539	0.253514	0.201224	0.285886	0.96974	0.000162044	0.846064	0.888646	0.272751	0.000956598	0.997469	0.136137	0.599592	0.5	0.999622	0.287111	0.333384	0.0121696	6.22385e-06	0.977854	0.428603	0.666543	0.428686	0.734991	0.5	0.00214212	0.334585	0.5	0.599942	0.287168	0.743977	0.333446	0.286745	0.799951	0.5	0.00256071	0.555505	0.599964
ENSG00000132676	chr1	155657751	155708801	DAP3	0.619278	0.686079	0.273165	0.479839	0.341516	0.560712	0.149433	0.577426	0.445352	0.492822	0.813098	0.0988477	0.566535	0.677299	0.602719	0.168018	0.746749	0.911733	0.248439	0.267695	0.517269	0.43511	0.578046	0.548114	0.456997	0.448806	0.203708	0.738875	0.536309	0.662015	0.476244	0.772711	0.289912	0.395361	0.493262	0.767769	0.443643	0.309403	0.677292	0.446258	0.360727	0.41634	0.635961	0.35774	0.545465
ENSG00000132740	chr11	68671310	68708070	IGHMBP2	0.0722123	0.621479	0.376206	0.562193	0.697796	0.559635	0.322875	0.395142	0.444659	0.870929	0.810062	0.584907	0.489487	0.629055	0.667501	0.690524	0.777517	0.1352	2.73057e-13	0.0842802	0.287356	0.335421	0.689708	0.874342	0.562206	0.566018	0.333883	0.23361	0.428771	0.881804	0.666362	0.576672	0.789899	0.42566	0.3996	0.441224	0.157683	0.329237	0.698316	0.264738	0.804166	0.223737	0.427541	0.311547	0.499257
ENSG00000132780	chr1	46049518	46084566	NASP	0.303631	0.512667	0.559531	0.63906	0.425795	0.475831	0.58229	0.505916	0.541539	0.545131	0.634524	0.382166	0.456962	0.718823	0.55644	0.804799	0.498799	0.373768	0.419381	0.482167	0.417922	0.423451	0.615807	0.682202	0.420281	0.480773	0.772	0.596475	0.367142	0.706599	0.454977	0.606828	0.183768	0.289233	0.589013	0.29464	0.315	0.659047	0.143329	0.71679	0.399841	0.553759	0.325864	0.895572	0.403725
ENSG00000132953	chr13	21351469	21477187	XPO4	0.296633	0.592833	0.374703	0.319277	0.649542	0.327004	0.740919	0.285674	0.809505	0.366008	0.52686	0.234411	0.869613	0.0890731	0.873335	0.418888	0.5	0.375053	0.0671022	0.719804	0.26226	0.827579	0.754504	0.150631	0.152107	0.718486	0.5	0.086598	0.391346	0.575678	0.791659	0.414635	0.946526	0.856533	0.429319	0.175698	0.5	0.624187	0.92252	0.531997	0.312619	0.955388	0.651321	0.66376	0.343003
ENSG00000133026	chr17	8377523	8534079	MYH10	0.184133	0.480683	0.262799	0.636172	0.847677	0.60774	0.672934	0.587653	0.671785	0.756019	0.534278	0.363707	0.378472	0.555528	0.819837	0.5	0.5	0.453667	0.711678	0.426182	0.304542	0.681665	0.60584	0.675089	0.518723	0.393526	0.630083	0.481483	0.655312	0.525734	0.0501782	0.455315	0.977281	0.6368	0.337403	0.660698	0.663547	0.436871	0.26969	0.543651	0.518864	0.38396	0.213069	0.512168	0.601087
ENSG00000133030	chr17	16945859	17120993	MPRIP	0.389996	0.414	0.48376	0.449332	0.617446	0.61101	0.568604	0.507534	0.429163	0.512962	0.652429	0.412605	0.515615	0.545124	0.475953	0.428492	0.462827	0.534389	0.444325	0.51576	0.469858	0.445637	0.530622	0.492931	0.504174	0.464192	0.514191	0.43131	0.476586	0.481189	0.531055	0.502153	0.494148	0.462356	0.573816	0.458714	0.442467	0.528337	0.498809	0.349108	0.491866	0.419634	0.406336	0.49097	0.551507
ENSG00000133059	chr1	205111632	205180727	DSTYK	4.47365e-10	0.334546	0.5	0.599943	0.647112	0.285723	0.944444	0.399769	0.263162	0.500006	0.832723	0.5	0.650187	0.5	0.999999	0.00390674	0.334106	1	0.384617	0.5	0.618215	0.471871	0.979655	0.71415	0.714404	0.461538	0.478261	0.383688	0.399989	0.485064	0.466667	0.00276636	0.999961	1.00396e-08	0.500022	0.66702	0.909094	0.491436	0.700002	0.445116	0.53846	0.270451	0.615384	2.92521e-06	0.0526317
ENSG00000133065	chr1	205758221	205782876	SLC41A1	0.710028	0.375005	0.375	0.35214	0.65	0.385711	0.5	0.251727	0.665009	0.157636	0.999997	0.334094	0.407443	0.538462	0.338844	0.400364	0.857039	0.73285	0.64146	0.26667	0.241057	0.672349	5.29257e-08	0.609927	0.428571	0.0446931	0.5	0.842105	0.242774	0.666667	0.0277982	0.939874	0.794159	0.290844	0.535527	0.5	0.961708	0.5	0.5	0.4074	0.363636	0.84	0.830592	0.998098	0.141493
ENSG00000133112	chr13	45911008	45915505	TPT1	0.528118	0.516875	0.507214	0.483608	0.520745	0.498917	0.5	0.527716	0.455771	0.513365	0.525337	0.484775	0.49256	0.513585	0.501165	0.540931	0.5	0.49299	0.504766	0.502314	0.505621	0.492728	0.486955	0.514424	0.574597	0.494951	0.565525	0.467004	0.521268	0.486944	0.507448	0.497271	0.49697	0.513251	0.528582	0.486348	0.486042	0.447381	0.506609	0.503503	0.49529	0.50452	0.482223	0.487812	0.501561
ENSG00000133243	chr19	1985447	2034880	BTBD2	0.5	0.166679	0.722687	0.371844	0.289169	0.411192	0.642909	0.867659	0.28644	0.243967	0.285227	0.5	0.420857	0.5	0.5	0.331888	0.172619	0.8036	0.440451	0.5	0.741111	0.5	0.777785	0.356253	0.724003	0.552811	0.046461	0.436855	0.441537	0.5	0.380621	0.11553	0.711768	0.205974	0.446948	0.445646	0.349929	0.594205	0.76636	0.743745	0.389716	0.831342	0.195665	0.5	0.417058
ENSG00000133313	chr18	72163051	72188366	CNDP2	0.482227	0.609785	0.247102	0.449268	0.502637	0.391011	0.642576	0.70729	0.6111	0.224554	0.406162	0.186221	0.453972	0.348002	0.689424	0.389788	0.700036	0.365177	0.173702	0.453044	0.436717	0.789985	0.305746	0.283715	0.840739	0.259462	0.404058	0.478403	0.381375	0.358542	0.155164	0.703434	0.500794	0.454569	0.573918	0.389392	0.532495	0.357914	0.447777	0.586575	0.694692	0.647973	0.345142	0.825105	0.486864
ENSG00000133422	chr22	31321117	31364284	MORC2	0.690932	0.733454	0.796564	1	0.682431	0.573158	0.834582	0.784951	0.739002	0.620709	0.757254	0.797839	0.666761	0.885469	0.394395	0.7324	0.738884	0.661956	0.730432	1	0.85962	0.828341	0.646755	0.788091	0.00011782	0.688126	0.425961	0.5	0.567426	0.801615	0.926696	0.72553	0.5	0.669498	0.837604	0.848301	0.999998	0.648088	0.437042	0.820144	0.962666	0.8359	0.946099	0.636231	0.904895
ENSG00000133657	chr3	194123401	194219093	ATP13A3	0.558139	0.589011	0.678132	0.531779	0.378097	0.599498	0.830846	0.545701	0.53727	0.524671	0.390903	0.5	0.499216	0.616382	0.748895	0.548686	0.391087	0.672832	0.663481	0.624047	0.447786	0.553227	0.462162	0.57886	0.615862	0.471452	0.439281	0.369995	0.623319	0.650569	0.390587	0.647053	0.637005	0.662563	0.628531	0.555163	0.374007	0.403382	0.317881	0.247817	0.550695	0.376659	0.293782	0.33806	0.547902
ENSG00000133704	chr12	30781922	30848920	IPO8	0.63498	0.552963	0.368326	0.5	0.676915	0.61732	0.698431	0.423224	0.39904	0.741374	0.179215	0.376761	0.883887	0.447655	0.578947	0.34176	0.5	0.449559	0.68855	0.595906	0.641046	0.647267	0.695234	0.687481	0.633176	0.181833	0.573356	0.611	0.534499	0.439552	0.562413	0.74353	0.610002	0.382902	0.417706	0.585362	0.648557	0.353962	0.599055	0.622816	0.561055	0.587316	0.652373	0.3926	0.411556
ENSG00000133789	chr11	9685624	9774538	SWAP70	0.445782	0.468433	0.144414	0.736884	0.57051	0.317991	0.448515	0.327156	0.197592	0.630625	7.88683e-08	0.701951	0.490532	0.412393	0.504323	0.278481	0.187795	0.0810346	0.138091	0.666022	0.23506	0.459624	0.318564	0.107519	0.721424	0.609557	0.212233	0.164475	0.524843	0.297772	0.513541	0.0854466	0.786221	0.334068	0.345258	0.137189	0.0886145	0.332667	0.0972831	0.570916	0.484262	0.450239	0.0827563	0.366202	0.451902
ENSG00000133816	chr11	12115543	12285334	MICAL2	0.424514	0.485278	0.658957	0.499771	0.477797	0.501136	0.359951	0.5066	0.412056	0.506665	0.607503	0.582019	0.588217	0.552126	0.596199	0.633047	0.589757	0.554504	0.512139	0.519752	0.427493	0.586115	0.486316	0.480658	0.402422	0.524843	0.346066	0.554912	0.573443	0.422753	0.505391	0.337769	0.5	0.574133	0.606876	0.645763	0.391347	0.485109	0.431336	0.550143	0.492575	0.439664	0.475303	0.556731	0.529172
ENSG00000133835	chr5	118788138	118972894	HSD17B4	0.558379	0.648921	0.310714	0.198979	0.597187	0.724332	0.109828	0.307864	0.675785	0.418728	0.640578	0.360536	0.457535	0.420583	0.574974	0.608146	0.219432	0.500278	0.702614	0.411897	0.0549428	0.393348	0.608012	0.520503	0.563817	0.375292	0.373665	0.349083	0.165617	0.677409	0.360593	0.581011	0.313014	0.638882	0.361318	0.554343	0.5	0.570791	0.466378	0.450219	0.516066	0.45577	0.579118	0.400109	0.368998
ENSG00000134013	chr8	23154702	23282841	LOXL2	0.51838	0.344346	0.650857	0.27294	0.524868	0.353253	0.682657	0.572054	0.51755	0.401803	0.547915	0.446218	0.412546	0.604151	0.278474	0.513016	0.48713	0.565091	0.483318	0.575036	0.596877	0.542932	0.630305	0.456764	0.561748	0.558384	0.503631	0.643419	0.524638	0.518057	0.434719	0.437225	0.4785	0.662532	0.495512	0.522247	0.585125	0.529277	0.45484	0.701256	0.561385	0.605906	0.462427	0.52995	0.352528
ENSG00000134046	chr18	51679079	51751158	MBD2	0.614995	0.560853	0.52144	0.460477	0.384463	0.546678	0.415922	0.401022	0.394679	0.542248	0.403371	0.604787	0.570697	0.44577	0.559277	0.478201	0.450056	0.427188	0.575208	0.696247	0.2406	0.604766	0.491687	0.510076	0.47441	0.459711	0.510696	0.5	0.461204	0.584248	0.594406	0.514378	0.274398	0.313039	0.41489	0.472097	0.410608	0.292642	0.553321	0.614615	0.262037	0.598355	0.447213	0.522863	0.385867
ENSG00000134107	chr3	5020801	5027008	BHLHE40	0.59375	0.583333	0.875	0.357143	1.07859e-06	0.5	0.0446489	3.63442e-21	5.2909e-07	1	0.111111	0.551724	0.145112	0.157895	0.231084	2.71125e-32	8.69064e-15	0.8	0.263158	0.0957545	0.72	0.0186457	1	0.778608	0.125	0.373333	0.740741	0.5	0.806267	4.23621e-16	0.5	4.29593e-09	0.916667	0.789564	0.333333	0.655925	0.996095	0.0324777	1	1	0.328406	0.5	1	0.650436	0.639033
ENSG00000134109	chr3	5229331	5261642	EDEM1	0.637844	0.612303	0.274377	0.261073	0.5	0.631528	0.255387	4.01937e-05	0.5	0.607982	0.160005	0.840214	0.569317	0.940886	0.961538	0.646874	0.777649	0.156277	0.841123	0.825634	0.284868	0.664037	0.285918	0.5	0.911918	0.274191	0.250017	0.392662	0.821338	0.367533	0.187713	0.727124	0.666129	0.6918	0.658431	0.439882	0.162164	0.429208	0.354782	0.294124	0.555159	0.656936	0.687852	0.58676	0.381469
ENSG00000134222	chr1	109822178	109825808	PSRC1	0.384624	0.262769	0.714286	0.799951	0.100005	0.142855	0.5	0.5	0.666666	0.959993	0.875	1	9.16365e-05	0.597746	0.799549	0.312501	0.210526	1	0.367954	0.0657683	0.5	0.5	0.61538	0.384618	0.266667	0.25513	0.564381	0.666667	0.562817	1	0.739127	2.76005e-34	0.5	0.5	0.24899	0.311946	0.352941	0.44237	0.984478	0.444447	0.826034	0.259455	0.5	0.462523	0.546464
ENSG00000134250	chr1	120454176	120612240	NOTCH2	0.501907	0.476272	0.432911	0.353124	0.474212	0.425559	0.351532	0.314116	0.519572	0.476851	0.486298	0.431826	0.472279	0.500656	0.5	0.425018	0.396667	0.493382	0.486892	0.344215	0.53677	0.567629	0.34285	0.622953	0.412098	0.455668	0.516473	0.375831	0.494093	0.442674	0.5	0.582231	0.652714	0.415899	0.380327	0.487953	0.441693	0.405073	0.427658	0.395723	0.533811	0.503945	0.477106	0.391049	0.47821
ENSG00000134294	chr12	46751972	46766650	SLC38A2	0.327387	0.465307	0.430607	0.54517	0.460672	0.381639	0.545872	0.464096	0.604509	0.249998	0.576589	0.336079	0.519952	0.176763	0.366534	0.371205	0.811668	0.429499	0.568351	0.366514	0.478322	0.668467	0.663563	0.60329	0.634804	0.837561	0.668414	0.375138	0.545126	0.568637	0.291606	0.453546	0.454585	0.509907	0.439232	0.540397	0.503004	0.370906	0.362111	0.347466	0.510581	0.560448	0.420775	0.527896	0.349688
ENSG00000134318	chr2	11319887	11488456	ROCK2	0.999981	0.0176842	0.38889	0.437501	0.571424	0.333884	0.66665	0.333337	0.733241	0.166667	0.570814	0.46875	0.65217	0.445218	0.618014	0.214424	0.61354	0.041667	0.347826	0.762875	0.599722	0.793103	0.555554	0.121212	0.578947	0.954522	0.581395	0.741426	0.357365	0.307707	0.666334	0.555555	0.632653	0.44505	0.428749	0.333341	0.652945	0.1876	0.663337	0.238103	0.559997	0.384758	0.577835	0.499999	0.562491
ENSG00000134333	chr11	18415935	18429972	LDHA	0.658464	0.274118	0.430854	0.492681	0.394979	0.424025	0.628423	0.522356	0.463483	0.638492	0.603442	0.41858	0.409126	0.516079	0.481195	0.461285	0.523324	0.560518	0.490722	0.557362	0.5	0.373886	0.547732	0.447984	0.523644	0.4712	0.57089	0.500048	0.495281	0.454908	0.464857	0.484771	0.420567	0.567317	0.527905	0.489574	0.48012	0.402662	0.466973	0.516812	0.486041	0.543033	0.422531	0.690732	0.477894
ENSG00000134352	chr5	55230923	55290821	IL6ST	0.613218	0.699092	0.419969	0.5	0.427567	0.621664	0.361081	0.594844	0.781197	0.929316	0.587324	0.598661	0.626906	0.426464	0.564798	0.532387	0.381285	0.5	0.471167	0.447159	0.50717	0.721268	0.427837	0.631281	0.420794	0.523963	0.756424	0.535245	0.566368	0.566547	0.854751	0.395491	0.403473	0.571436	0.462756	0.352885	0.600885	0.430817	0.520933	0.44281	0.593801	0.362961	0.418232	0.5	0.356349
ENSG00000134369	chr1	201592411	201796102	NAV1	0.562321	0.421952	0.583036	0.57611	0.387488	0.399484	0.496792	0.64473	0.630409	0.627016	0.504572	0.680412	0.425497	0.272626	0.556028	0.587017	0.687363	0.611061	0.542739	0.548311	0.560021	0.59825	0.595547	0.613049	0.475517	0.371342	0.609739	0.54431	0.762314	0.514556	0.610905	0.291018	0.451975	0.488404	0.58541	0.420833	0.272536	0.700349	0.355726	0.621075	0.663076	0.557035	0.566187	0.504905	0.468453
ENSG00000134440	chr18	55267888	55289445	NARS	0.356866	0.212399	0.49729	0.685087	0.71394	0.67498	0.308421	0.514349	0.706366	0.292892	0.592599	0.367131	0.515894	0.405125	0.479192	0.336241	0.695795	0.422962	0.310755	0.528622	0.680644	0.777005	0.389941	0.674507	0.514798	0.510833	0.612342	0.451324	0.395337	0.40348	0.911635	0.655563	0.442546	0.534148	0.719056	0.294074	0.49561	0.584772	0.481852	0.660636	0.398903	0.391441	0.440859	0.484045	0.2687
ENSG00000134644	chr1	31404353	31538838	PUM1	0.642844	0.544653	0.607843	0.385445	0.265789	0.456553	0.56174	0.490206	0.406003	0.513703	0.213455	0.517734	0.667477	0.236684	0.247476	0.315374	0.259967	0.263521	0.60582	0.494848	0.264618	0.297024	0.787297	0.491843	0.471566	0.524455	0.355365	0.370487	0.176712	0.554439	0.465785	0.542171	0.486167	0.374354	0.392533	0.388888	0.750308	0.341236	0.303709	0.322969	0.71336	0.677664	0.544343	0.354371	0.533749
ENSG00000134684	chr1	33240840	33283754	YARS	0.616563	0.771897	0.716375	0.369185	0.598756	0.627366	0.529966	0.5	0.430912	0.351946	0.425881	0.545453	0.704863	0.345246	0.469328	0.206897	0.217391	0.618539	0.465844	0.431334	0.434041	0.559352	0.51105	0.5	0.347987	0.808828	0.796498	0.486741	0.558218	0.55734	0.24235	0.69271	0.658527	0.418218	0.466871	0.520392	0.318877	0.780167	0.401891	0.520844	0.616487	0.5	0.549854	0.5	0.402398
ENSG00000134690	chr1	38158090	38175391	CDCA8	0.996204	0.669453	0.122309	0.778349	0.5	0.347333	0.49786	0.285741	0.454064	0.170543	0.0247251	0.252072	0.658148	0.468157	0.365312	0.53333	0.000442943	0.787572	0.333333	0.666667	0.999999	0.928571	0.964616	0.5	0.574088	0.259638	0.826087	0.5	0.292157	0.111034	0.769231	0.0345195	0.999953	0.559633	0.586597	0.600217	0.667255	0.333762	0.333074	0.344471	0.717667	0.431361	0.430462	0.711353	0.498723
ENSG00000134759	chr18	33709407	33757909	ELP2	0.264847	0.70419	0.871303	0.379825	0.612451	0.617652	0.738939	0.369135	0.784774	0.37445	0.781382	0.559268	0.624351	0.380655	0.410822	0.437106	0.641872	0.173246	0.478393	0.455563	0.712095	0.470673	0.344686	0.28813	0.344587	0.36595	0.365607	0.54618	0.166033	0.835809	0.0219745	0.788917	0.0581713	0.811651	0.217995	0.620286	0.281508	0.708869	0.535017	0.31606	0.763312	0.577157	0.523977	0.260816	0.524862
ENSG00000134779	chr18	34359987	34409158	TPGS2	0.45463	0.417597	0.464633	0.648574	0.59036	0.510694	0.510128	0.340032	0.774405	0.552385	0.477649	0.500074	0.428437	0.484152	0.580539	0.63902	0.669992	0.540333	0.558917	0.730613	0.460539	0.615398	0.603473	0.425897	0.654463	0.44471	0.5	0.762355	0.606862	0.536099	0.499996	0.393279	0.672808	0.583994	0.394413	0.598669	0.621699	0.476679	0.522147	0.564282	0.567828	0.409054	0.474135	0.560037	0.58613
ENSG00000134852	chr4	56294070	56413305	CLOCK	0.123831	0.231225	0.427677	0.557212	0.478975	0.449234	0.338287	0.341867	0.835957	0.642058	0.669825	0.532883	0.299543	0.553451	0.414613	0.460298	0.562854	0.704929	0.114138	0.419968	0.5	0.354242	0.5906	0.793932	0.676722	0.598514	0.587287	0.71826	0.50726	0.652241	0.272931	0.588605	0.201573	0.518838	0.534279	0.351482	0.244132	0.77274	0.582517	0.640766	0.194487	0.57928	0.427423	0.302919	0.604717
ENSG00000134871	chr13	110958159	111165374	COL4A2	0.38139	0.474585	0.5	0.439318	0.537312	0.40997	0.340734	0.619752	0.492172	0.433583	0.624894	0.444054	0.447337	0.542527	0.37971	0.434924	0.545024	0.437444	0.407808	0.328353	0.554442	0.5	0.463087	0.492524	0.520345	0.412516	0.524098	0.800054	0.634761	0.480918	0.563147	0.32926	0.54556	0.469879	0.584599	0.567183	0.590166	0.523923	0.422939	0.568891	0.52613	0.511096	0.548931	0.551954	0.381864
ENSG00000134882	chr13	99853028	100038688	UBAC2	0.552567	0.544049	0.587041	0.534995	0.469083	0.5	0.549246	0.28181	0.550544	0.706959	0.283063	0.276588	0.556206	0.324449	0.465957	0.550827	0.434426	0.586082	0.488232	0.312221	0.283306	0.400385	0.515505	0.546307	0.350899	0.215605	0.573045	0.425262	0.516933	0.770104	0.822904	0.175752	0.87923	0.560481	0.467606	0.775983	0.523454	0.653445	0.451197	0.463141	0.646443	0.621932	0.220416	0.42383	0.240576
ENSG00000134910	chr11	125461607	125495110	STT3A	0.451585	0.446203	0.393693	0.417462	0.51932	0.602146	0.469153	0.595287	0.406587	0.233076	0.25484	0.467229	0.624594	0.494687	0.533792	0.608979	0.418874	0.801755	0.589614	0.754899	0.709713	0.4125	0.18503	0.473697	0.31463	0.759736	0.733433	0.420714	0.519128	0.364293	0.334176	0.24913	0.538526	0.521118	0.316196	0.638187	0.215797	0.287166	0.403852	0.439966	0.455732	0.540625	0.499039	0.356642	0.540077
ENSG00000134954	chr11	128328656	128457453	ETS1	0.827671	0.422281	0.561229	0.540873	0.37783	0.657219	0.583965	0.791472	0.508738	0.874455	0.990629	0.492053	0.646398	0.371856	0.719808	0.817012	0.648561	0.529554	0.796514	0.825379	0.688839	0.316256	0.574195	0.874391	0.998065	0.721167	0.931429	0.70565	0.696045	0.626677	0.999955	0.385873	0.999999	0.662776	0.668222	0.571618	0.699059	0.544867	0.562943	0.593315	0.999387	0.751465	0.548622	0.263104	0.916832
ENSG00000134970	chr5	114949205	114968689	TMED7	0.5	0.533802	0.5	0.466688	0.218324	0.400017	0.546997	0.817527	0.464286	0.446809	0.624993	0.339623	0.554972	0.61194	0.467514	0.732142	0.406475	0.519983	0.812745	0.593724	0.5	0.686966	0.488889	0.5	0.394746	0.342105	0.744185	0.579998	0.642478	0.6	0.540983	0.677381	0.574423	0.434791	0.4375	0.548434	0.428573	0.437522	0.233333	0.370404	0.33339	0.583332	0.428571	0.628571	0.346164
ENSG00000134982	chr5	112043195	112181936	APC	0.64903	0.640366	0.322736	0.63229	0.320741	0.751318	0.310323	1	0.919227	0.696491	0.717609	0.36731	0.494695	0.324581	0.5	0.185105	0.465133	0.298518	0.458426	0.433862	0.690274	0.759785	0.470116	0.5006	0.178819	0.705342	0.270356	0.463348	0.717282	0.263471	0.133223	0.625127	0.529412	0.532163	0.553026	0.695422	0.233769	0.485675	0.357315	0.158274	0.408398	0.450196	0.376256	0.480711	0.523452
ENSG00000134986	chr5	110998318	111333161	NREP	0.5378	0.250595	0.569441	0.748296	0.498426	0.803785	0.120021	0.797919	0.0449411	0.5	0.598489	0.429159	0.946471	0.211181	0.159453	0.934805	0.0207938	0.0593989	0.926063	0.103579	0.125176	0.00179097	0.641584	0.72527	0.911731	0.802136	0.818164	0.534498	0.802065	0.972801	0.789687	0.188752	0.0586926	0.5	0.788173	0.621147	0.5	0.584338	0.570398	0.850727	0.5	0.997673	0.822479	0.686261	0.830128
ENSG00000134987	chr5	110427414	110466200	WDR36	0.425654	0.5	0.598374	0.403999	0.517099	0.615419	0.618923	0.615668	0.266912	0.5	0.576905	0.580611	0.56978	0.447232	0.64873	0.686145	0.551257	0.725845	0.516868	0.432423	0.804777	0.575998	0.447671	0.57545	0.723284	0.877458	0.582029	0.466664	0.731613	0.234339	0.167182	0.577222	0.721318	0.599756	0.518061	0.767808	0.711605	0.56849	0.684138	0.700959	0.539441	0.482386	0.667228	0.71374	0.630564
ENSG00000135002	chr9	79000433	79009433	RFK	2.52221e-39	0.499976	0.616249	0.333334	0.490757	0.464059	0.747447	0.571831	0.331532	0.842117	0.262435	0.837891	0.318888	0.366215	0.397805	0.894855	0.346675	0.150517	0.560019	0.636364	0.780939	0.398767	0.177947	0.564417	0.867106	0.25	0.724136	0.361538	0.420839	0.623389	0.269504	0.545472	0.354383	0.499814	0.502056	0.825423	1	0.811517	0.476261	0.38431	0.309218	0.39301	0.666565	0.34957	0.665974
ENSG00000135018	chr9	86274878	86323118	UBQLN1	0.276814	0.440302	0.205264	0.437501	0.578947	0.737358	0.736841	0.54348	0.792401	0.652296	0.711345	0.478261	0.563553	0.5	0.465317	0.666667	0.692247	0.636347	0.263551	0.750242	0.248353	0.489953	0.673012	0.389432	0.500073	0.535664	0.0666827	0.889241	0.145549	0.315839	0.786039	0.585319	0.911237	0.00167961	0.868838	0.615235	0.626024	0.597395	0.478261	0.363686	0.047619	0.608696	0.538472	0.747772	0.713195
ENSG00000135046	chr9	75766673	75785309	ANXA1	0.441181	0.463416	0.218871	0.630952	0.485794	0.498885	0.606051	0.573742	0.37509	0.608505	0.605042	0.545447	0.51468	0.508665	0.612214	0.337876	0.5998	0.57542	0.597012	0.372617	0.549018	0.334518	0.462964	0.426249	0.222353	0.772688	0.703384	0.699977	0.608619	0.631352	0.495798	0.658528	0.571389	0.519999	0.593405	0.565075	0.413127	0.402265	0.724868	0.440118	0.615246	0.542849	0.458261	0.388903	0.62201
ENSG00000135070	chr9	88879461	88897676	ISCA1	0.166667	0.8	0.93969	0.652268	0.387757	0.5	0.804702	0.5	0.5	1	0.621743	0.944444	0.5	0.956307	0.226862	0.82674	0.0344828	0.558641	0.314286	0.427893	0.25	0.75	0.357143	0.597644	1.85744e-12	0.721148	0.538462	0.0132579	0.571429	0.185394	0.607843	0.597267	1	0.882467	0.320658	0.27389	0.134061	0.222222	0.248588	0.543156	1	0.64901	0.461538	0.123067	0.673391
ENSG00000135074	chr5	156822542	157002783	ADAM19	0.799314	0.5	5.16592e-05	0.657833	0.581979	0.789472	0.749967	0.000536552	0.719999	0.513789	0.346938	0.444761	0.516129	0.222297	0.862067	0.776389	0.390244	0.105297	0.292684	0.777775	0.5	0.428573	0.733333	0.576922	0.5	0.226418	9.58424e-10	0.464286	0.847171	5.43309e-08	0.555555	2.84205e-05	0.538461	0.384632	0.100635	0.375071	0.379311	0.635467	0.699985	0.615377	0.228633	0.133494	0.357145	0.666166	0.169764
ENSG00000135213	chr7	75046066	75115548	POM121C	0.421639	0.647235	0.404046	0.559135	0.437123	0.538989	0.523932	0.455188	0.421151	0.509353	0.283385	0.600821	0.553207	0.52775	0.359703	0.561079	0.611494	0.550074	0.449723	0.382365	0.475275	0.43172	0.482542	0.411354	0.628493	0.465058	0.472978	0.435253	0.5704	0.53537	0.327022	0.487734	0.544473	0.476841	0.615318	0.811727	0.4569	0.363022	0.587764	0.425788	0.58372	0.452596	0.485224	0.770417	0.571014
ENSG00000135269	chr7	115850547	115898837	TES	0.0324496	0.594987	0.441681	0.295026	0.210063	0.0646881	0.473754	0.332007	0.400114	0.239373	0.0844238	0.654627	0.442254	0.380588	4.79744e-11	0.46833	0.228572	0.216217	0.653862	0.157077	0.424148	0.509819	0.55241	0.3887	0.0285714	0.433226	0.445504	0.167732	0.499985	0.258404	0.408869	0.815054	0.359657	0.330282	2.27818e-17	1.27503e-26	0.0457646	0.207827	0.355111	0.575732	0.329132	0.281725	0.575795	0.00739895	0.124779
ENSG00000135318	chr6	86159809	86205500	NT5E	0.481763	0.369205	0.414013	0.37774	0.42607	0.47563	0.442349	0.562834	0.519029	0.516979	0.714106	0.5	0.62526	0.541398	0.480791	0.328474	0.478102	0.51039	0.510261	0.409138	0.513795	0.351996	0.482248	0.463264	0.621791	0.419708	0.524249	0.58517	0.284069	0.678818	0.426684	0.447069	0.409643	0.589028	0.512142	0.461435	0.454308	0.4402	0.28477	0.517317	0.38735	0.573142	0.494354	0.481033	0.395712
[truncated: 978 more rows]
[truncated: 6 more columns]

## Sheet: Monoallelic genes_RPE1
Haplotype-specific informative genes from hTERT-RPE1, identified as monoallelically expressed through scRR-seq
Column definitions are as follows:
[truncated: 48 more rows]
[truncated: 6 more columns]

[truncated: 3 more sheets: Informative X-linked genes_RPE1, Informative genes_CBMS1 mESCs, Info_gene_CBMS1_withRTdiff]
