# Supplementary material for: scRepli-RamDA-seq: a multi-omics technology enabling the analysis of gene expression dynamics during S-phase
Source: Nat Commun. 2025 Dec 15;16:10902. doi: 10.1038/s41467-025-64688-1 (PMC12705686; doi:10.1038/s41467-025-64688-1)
Supplement: Supplementary file 6 — Supplementary Data 4 [file 41467_2025_64688_MOESM6_ESM.xlsx]

## Sheet: Legends
Supplementary Data 4: DNA replication status and gene expression values (log10(mapped reads+1)) of genes exhibiting 1-copy or 2-copy states during mid-S phase in HAP1 cells
Worksheets include:
1) Spliced genes: DNA replication status and gene expression values (log10(mapped reads+1)) in HAP1 by scRR-seq
2) Unpliced genes: DNA replication status and gene expression values (log10(mapped reads+1)) in HAP1 by scRR-seq
Column definitions in worksheets are as follows:
Geneid	The gene id from human gencode v38
rep_bins	Number of RT bins in the 2-copy state, identified as replicated bins
unrep_bins	Number of RT bins in the 1-copy state, identified as unreplicated bins
unrep_ratio	Ratio of unreplicated RT bins to the total number of RT bins (replicated + unreplicated)
rep_med	Median expression level of genes with a 2-copy state (replicated)
unrep_med	Median expression level of genes with a 1-copy state (unreplicated)
rep_mean	Mean expression level of genes with a 2-copy state (replicated)
unrep_mean	Mean expression level of genes with a 1-copy state (unreplicated)
rep_sd	Standard deviation of expression levelof genes with a 2-copy state (replicated)
unrep_sd	Standard deviation of expression level of genes with a 1-copy state (unreplicated)
rep_var	Varience of expression level of genes with a 2-copy state (replicated)
unrep_var	Varience of expression level of genes with a 1-copy state (unreplicated)
pvalue	Two-tailed unpaired Wilcoxon rank-sum test comparing gene expression levels between genes with 2-copy and 1-copy states
gene_med	Median expression level of genes
gene_mean	Mean expression level of genes
chr	The chromosome where the gene is located
start	The genomic position where the gene starts, measured in base pairs from the beginning of the chromosome
end	The genomic position where the gene ends, also measured in base pairs from the beginning of the chromosome
length	The length of gene in base pairs
gene_name	The name of the gene

## Sheet: Spliced genes
Spliced genes: DNA replication status and gene expression values (log10(mapped reads+1)) in HAP1 by scRR-seq
Note: genes from chr1, 15 and X were removed
Geneid	rep_bins	unrep_bins	unrep_ratio	rep_med	unrep_med	rep_mean	unrep_mean	rep_sd	unrep_sd	rep_var	unrep_var	pvalue	gene_med	gene_mean	chr	start	end	length	gene_name
ENSG00000000419.14	48	7	0.127273	1.48071	1.34242	1.40838	1.2365	0.300027	0.275101	0.0900164	0.0756803	NA	1.46976	1.38274	chr20	50934867	50959140	24274	DPM1
ENSG00000001036.14	45	11	0.196429	0.875061	0.845098	0.803424	0.75835	0.556505	0.449543	0.309697	0.202088	0.700998	0.845098	0.79457	chr6	143494812	143511720	16909	FUCA2
ENSG00000001084.13	45	9	0.166667	1.61805	1.49831	1.55368	1.32396	0.372789	0.54513	0.138971	0.297167	NA	1.60476	1.50622	chr6	53497341	53616970	119630	GCLC
ENSG00000001167.15	12	41	0.773585	1.15482	1.36173	1.09293	1.21623	0.620872	0.541506	0.385482	0.293229	0.443748	1.33232	1.15255	chr6	41072974	41102403	29430	NFYA
ENSG00000001561.7	6	50	0.892857	0	1.14613	0.364587	0.855044	0.565786	0.661275	0.320113	0.437284	NA	1.06029	0.802495	chr6	46129989	46146688	16700	ENPP4
ENSG00000001629.10	53	3	0.0535714	1.51851	1.69897	1.38342	1.56041	0.568923	0.337122	0.323674	0.113651	NA	1.525	1.3929	chr7	92245974	92401383	155410	ANKIB1
ENSG00000001630.17	52	3	0.0545455	1.49886	1.80051	1.38395	1.62396	0.464411	0.326464	0.215678	0.106579	NA	1.49886	1.398	chr7	92112153	92134803	22651	CYP51A1
ENSG00000001631.16	53	3	0.0535714	1.45484	1.38021	1.35874	1.35827	0.450147	0.347822	0.202633	0.12098	NA	1.44709	1.35872	chr7	92198969	92246166	47198	KRIT1
ENSG00000002016.18	50	5	0.0909091	1.13004	0.845098	0.969229	0.898613	0.534661	0.434226	0.285862	0.188553	NA	1.07918	0.958837	chr12	911736	990053	78318	RAD52
ENSG00000002330.14	53	3	0.0535714	0.69897	0.740363	0.630433	0.687527	0.323241	0.125668	0.104485	0.0157924	NA	0.69897	0.633492	chr11	64269830	64284704	14875	BAD
ENSG00000002549.13	46	8	0.148148	1.84972	1.74008	1.76759	1.74908	0.266577	0.167284	0.0710631	0.027984	NA	1.83568	1.75564	chr4	17577198	17607972	30775	LAP3
ENSG00000002822.16	53	2	0.0363636	0.60206	0.749155	0.547876	0.749155	0.386721	0.290037	0.149553	0.0841215	NA	0.60206	0.563516	chr7	1815793	2233243	417451	MAD1L1
ENSG00000002834.18	53	1	0.0185185	1.25527	1.60206	1.22007	1.60206	0.34809	NA	0.121167	NA	NA	1.25527	1.22663	chr17	38869859	38921770	51912	LASP1
ENSG00000002919.15	55	0	0	0.477121	NA	0.516761	NA	0.505594	NA	0.255625	NA	NA	0.477121	0.521429	chr17	48103357	48123601	20245	SNX11
ENSG00000003056.8	40	16	0.285714	1.59797	1.51107	1.51752	1.50692	0.364313	0.269796	0.132724	0.0727898	0.624301	1.58386	1.51449	chr12	8940361	8949761	9401	M6PR
ENSG00000003137.9	28	25	0.471698	0.845098	1	0.682182	0.868841	0.601179	0.636913	0.361417	0.405658	0.17839	0.954243	0.793821	chr2	72129238	72147862	18625	CYP26B1
ENSG00000003249.15	43	3	0.0652174	1.23045	1.25527	1.06717	0.90589	0.477545	0.79133	0.228049	0.626203	NA	1.17609	1.02562	chr16	90004871	90019890	15020	DBNDD1
ENSG00000003393.16	54	2	0.0357143	1.37097	0.916254	1.21607	0.916254	0.54545	1.29578	0.297516	1.67904	NA	1.37097	1.20536	chr2	201700267	201782112	81846	ALS2
ENSG00000003402.20	55	1	0.0178571	1.54777	1.94498	1.42242	1.94498	0.49693	NA	0.24694	NA	NA	1.55204	1.43175	chr2	201116154	201176687	60534	CFLAR
ENSG00000003509.16	56	0	0	1.13004	NA	1.06203	NA	0.448891	NA	0.201503	NA	NA	1.13004	1.06203	chr2	37231631	37253403	21773	NDUFAF7
ENSG00000003756.17	56	0	0	1.8543	NA	1.82959	NA	0.209559	NA	0.0439148	NA	NA	1.8543	1.82959	chr3	50088919	50119021	30103	RBM5
ENSG00000003987.14	47	8	0.145455	0.977724	0.627636	0.847925	0.730254	0.524592	0.786405	0.275197	0.618433	NA	0.977724	0.815973	chr8	17296794	17413528	116735	MTMR7
ENSG00000003989.18	50	6	0.107143	1.42317	1.36008	1.24135	1.24979	0.634346	0.590649	0.402395	0.348866	NA	1.40646	1.24226	chr8	17497088	17570573	73486	SLC7A2
ENSG00000004059.11	54	2	0.0357143	1.31341	0.707445	1.26052	0.707445	0.318817	0.751448	0.101644	0.564673	NA	1.29909	1.24077	chr7	127588386	127591700	3315	ARF5
ENSG00000004139.14	56	0	0	0.740363	NA	0.724921	NA	0.528163	NA	0.278956	NA	NA	0.740363	0.724921	chr17	28364356	28404049	39694	SARM1
ENSG00000004142.12	56	0	0	1.87786	NA	1.83476	NA	0.302348	NA	0.0914144	NA	NA	1.87786	1.83476	chr17	28346633	28357527	10895	POLDIP2
ENSG00000004399.13	55	1	0.0178571	1.04139	0.954243	0.885582	0.954243	0.613253	NA	0.37608	NA	NA	1.0207	0.886808	chr3	129555214	129606676	51463	PLXND1
ENSG00000004478.8	47	7	0.12963	1.90849	1.86332	1.8975	1.88122	0.199971	0.205505	0.0399885	0.0422325	NA	1.90579	1.89177	chr12	2794970	2805423	10454	FKBP4
ENSG00000004534.15	56	0	0	1.81514	NA	1.7945	NA	0.206984	NA	0.0428422	NA	NA	1.81514	1.7945	chr3	49940007	50100045	160039	RBM6
ENSG00000004700.16	10	46	0.821429	1.58121	1.61935	1.46212	1.5232	0.429721	0.354746	0.18466	0.125845	NA	1.59965	1.51229	chr12	21468910	21501669	32760	RECQL
ENSG00000004766.17	38	18	0.321429	1.22742	1.22818	0.954797	0.946161	0.749425	0.730694	0.561638	0.533914	0.950327	1.22742	0.952021	chr7	93232340	93361123	128784	VPS50
ENSG00000004777.18	47	1	0.0208333	1.23045	1.49831	1.18423	1.49831	0.368082	NA	0.135484	NA	NA	1.21728	1.15204	chr19	35774532	35788822	14291	ARHGAP33
ENSG00000004779.10	15	41	0.732143	1.70757	1.59106	1.66034	1.59418	0.166859	0.186041	0.0278418	0.0346113	0.28713	1.60192	1.6119	chr16	23581014	23596316	15303	NDUFAB1
ENSG00000004864.14	49	3	0.0576923	1.43136	0	1.37014	0.482386	0.473654	0.835517	0.224348	0.698089	NA	1.42317	1.29679	chr7	96120220	96322147	201928	SLC25A13
ENSG00000004866.22	49	5	0.0925926	1.26316	0.90309	1.10272	0.780583	0.526001	0.451489	0.276677	0.203842	NA	1.19033	1.07874	chr7	116953238	117230176	276939	ST7
ENSG00000004897.12	55	1	0.0178571	1.80956	1.64345	1.69471	1.64345	0.429412	NA	0.184395	NA	NA	1.80108	1.69379	chr17	47117703	47189422	71720	CDC27
ENSG00000004975.12	55	1	0.0178571	1.43136	1.51851	1.39398	1.51851	0.311432	NA	0.09699	NA	NA	1.43136	1.3962	chr17	7225342	7234517	9176	DVL2
ENSG00000005007.13	50	0	0	1.67667	NA	1.609	NA	0.21083	NA	0.0444493	NA	NA	1.66266	1.59887	chr19	18831959	18868230	36272	UPF1
ENSG00000005020.13	55	1	0.0178571	1.23045	0	1.12968	0	0.641904	NA	0.412041	NA	NA	1.23045	1.10951	chr7	26667068	26995239	328172	SKAP2
ENSG00000005059.16	56	0	0	1.49809	NA	1.43847	NA	0.372905	NA	0.139058	NA	NA	1.49809	1.43847	chr4	109560209	109688719	128511	MCUB
ENSG00000005073.6	51	3	0.0555556	0.875061	1.0607	0.713708	1.08368	0.502014	0.0972242	0.252018	0.00945255	NA	0.889076	0.73388	chr7	27181157	27185232	4076	HOXA11
ENSG00000005100.13	51	5	0.0892857	1.58546	1.64345	1.54979	1.64724	0.230785	0.159092	0.0532617	0.0253102	NA	1.58826	1.55849	chr17	5440917	5468982	28066	DHX33
ENSG00000005156.12	26	28	0.518519	1.643	1.74803	1.65737	1.64519	0.26962	0.35941	0.0726952	0.129176	0.615617	1.71286	1.65713	chr17	34980512	35009743	29232	LIG3
ENSG00000005175.10	49	5	0.0925926	1.41497	1.34242	1.36284	1.2595	0.412851	0.2905	0.170446	0.0843903	NA	1.41497	1.35794	chr12	47661249	47706030	44782	RPAP3
ENSG00000005187.12	42	12	0.222222	0.60206	0.807712	0.593986	0.683797	0.390997	0.382882	0.152878	0.146599	0.446102	0.60206	0.605238	chr16	20610243	20797581	187339	ACSM3
ENSG00000005189.20	48	5	0.0943396	1	1.20412	0.801133	0.857309	0.593015	0.795402	0.351666	0.632664	NA	1	0.797954	chr16	20806429	20849665	43237	REXO5
ENSG00000005194.15	55	1	0.0178571	1.52504	1.19033	1.46346	1.19033	0.349603	NA	0.122222	NA	NA	1.5082	1.45858	chr16	57428187	57447420	19234	CIAPIN1
ENSG00000005206.17	52	2	0.037037	1.42325	1.51846	1.3666	1.51846	0.226746	0.00930655	0.0514138	8.66118e-05	NA	1.43136	1.37688	chr19	2328615	2355095	26481	SPPL2B
ENSG00000005249.13	35	17	0.326923	1.29003	1.25527	1.07921	0.96	0.591005	0.584809	0.349287	0.342002	0.285652	1.25527	1.05342	chr7	107044705	107161811	117107	PRKAR2B
ENSG00000005339.15	53	0	0	2.1271	NA	2.08079	NA	0.218087	NA	0.047562	NA	NA	2.12872	2.08015	chr16	3725054	3880713	155660	CREBBP
ENSG00000005436.14	34	18	0.346154	1.54067	1.27126	1.43507	1.08599	0.328967	0.529173	0.108219	0.280024	0.00666605	1.41076	1.30316	chr2	75652000	75710985	58986	GCFC2
ENSG00000005448.17	55	1	0.0178571	1.38021	1.61278	1.30411	1.61278	0.443074	NA	0.196315	NA	NA	1.38908	1.30963	chr2	74421678	74425755	4078	WDR54
ENSG00000005483.21	54	2	0.0357143	1.68349	1.73805	1.55207	1.73805	0.412421	0.177158	0.170091	0.0313849	NA	1.68349	1.55871	chr7	105014190	105115019	100830	KMT2E
ENSG00000005486.17	56	0	0	1.04139	NA	1.02654	NA	0.379365	NA	0.143918	NA	NA	1.04139	1.02654	chr7	75842602	75888926	46325	RHBDD2
ENSG00000005513.10	48	2	0.04	0.477121	0.389076	0.464374	0.389076	0.46311	0.550236	0.214471	0.30276	NA	0.477121	0.460723	chr16	981770	986979	5210	SOX8
ENSG00000005700.15	28	28	0.5	1.62764	1.64334	1.57306	1.56903	0.486732	0.538095	0.236908	0.289547	0.805783	1.64334	1.57104	chr6	82169986	82247754	77769	IBTK
ENSG00000005801.18	48	1	0.0204082	1.43926	1.62531	1.37175	1.62531	0.514736	NA	0.264953	NA	NA	1.43926	1.34975	chr11	3339261	3379222	39962	ZNF195
ENSG00000005810.19	43	10	0.188679	1.97234	2.18313	1.78855	2.08242	0.566742	0.283418	0.321197	0.080326	NA	2.01323	1.85649	chr13	77042474	77327094	284621	MYCBP2
ENSG00000005812.11	39	15	0.277778	1.51851	1.41497	1.4571	1.47097	0.449914	0.297854	0.202423	0.0887168	0.511332	1.51851	1.46215	chr13	76992598	77027195	34598	FBXL3
ENSG00000005882.12	51	5	0.0892857	0.740363	1.14613	0.742012	1.14252	0.447381	0.279044	0.20015	0.0778658	NA	0.812913	0.777772	chr17	50094737	50112152	17416	PDK2
ENSG00000005961.19	52	1	0.0188679	0.30103	1.11394	0.417201	1.11394	0.448116	NA	0.200808	NA	NA	0.389076	0.447565	chr17	44372180	44389649	17470	ITGA2B
ENSG00000006007.12	35	21	0.375	1.53782	1.50515	1.3917	1.4742	0.480605	0.335105	0.230981	0.112295	0.832427	1.53465	1.42264	chr16	19501693	19522123	20431	GDE1
ENSG00000006015.18	55	1	0.0178571	1.23045	0.963788	1.1514	0.963788	0.328392	NA	0.107841	NA	NA	1.21728	1.14805	chr19	18588685	18592337	3653	REX1BD
ENSG00000006016.12	55	1	0.0178571	1.13033	0.90309	1.08472	0.90309	0.373527	NA	0.139522	NA	NA	1.13033	1.08148	chr19	18572220	18607741	35522	CRLF1
ENSG00000006025.12	56	0	0	0.60206	NA	0.573751	NA	0.565373	NA	0.319647	NA	NA	0.60206	0.573751	chr17	47807372	47821834	14463	OSBPL7
ENSG00000006042.12	33	23	0.410714	1.68305	1.66276	1.61286	1.62089	0.323509	0.320807	0.104658	0.102917	0.815604	1.68214	1.61616	chr17	32927910	32945106	17197	TMEM98
ENSG00000006047.13	56	0	0	0.477121	NA	0.43844	NA	0.44481	NA	0.197856	NA	NA	0.477121	0.43844	chr17	7288263	7294639	6377	YBX2
ENSG00000006118.15	44	12	0.214286	1.2108	1.36163	1.1571	1.30855	0.319203	0.378684	0.101891	0.143401	0.0490604	1.23045	1.18956	chr11	60924460	60937159	12700	TMEM132A
ENSG00000006125.18	49	7	0.125	1.98453	2.01284	1.91271	2.01486	0.262205	0.130876	0.0687516	0.0171286	NA	1.98565	1.92548	chr17	35578046	35726413	148368	AP2B1
ENSG00000006194.10	55	1	0.0178571	1	0.477121	0.900918	0.477121	0.450425	NA	0.202883	NA	NA	1	0.89335	chr16	3263800	3301401	37602	ZNF263
ENSG00000006282.21	56	0	0	1.27815	NA	1.21695	NA	0.391975	NA	0.153644	NA	NA	1.27815	1.21695	chr17	50543058	50555852	12795	SPATA20
ENSG00000006377.11	47	9	0.160714	1	0.845098	0.87956	0.771383	0.54275	0.652474	0.294577	0.425722	NA	0.965983	0.862175	chr7	97005553	97011040	5488	DLX6
ENSG00000006432.16	52	4	0.0714286	1.20412	1.7094	0.930119	1.36893	0.651568	0.929274	0.42454	0.863549	NA	1.21728	0.961462	chr14	70722526	70809534	87009	MAP3K9
ENSG00000006451.8	55	1	0.0178571	1.69897	1.60206	1.53564	1.60206	0.458956	NA	0.210641	NA	NA	1.69011	1.53682	chr7	39623565	39708120	84556	RALA
ENSG00000006453.14	39	16	0.290909	1.07918	1.31673	0.996351	1.15386	0.442079	0.381526	0.195434	0.145562	0.161591	1.13823	1.0494	chr7	98291650	98401090	109441	BAIAP2L1
ENSG00000006459.11	56	0	0	0.738561	NA	0.66678	NA	0.62318	NA	0.388353	NA	NA	0.738561	0.66678	chr7	140084746	140176983	92238	KDM7A
ENSG00000006530.18	48	6	0.111111	1.64091	1.57088	1.59487	1.46246	0.28385	0.285556	0.0805709	0.0815425	NA	1.62836	1.58097	chr7	141551278	141655244	103967	AGK
ENSG00000006576.16	54	2	0.0357143	1.79234	1.63592	1.66826	1.63592	0.412224	0.415069	0.169929	0.172282	NA	1.79234	1.6671	chr7	77798792	77957503	158712	PHTF2
ENSG00000006607.14	55	1	0.0178571	1.65321	1.5563	1.49948	1.5563	0.513535	NA	0.263719	NA	NA	1.64585	1.50049	chr2	241356285	241494841	138557	FARP2
ENSG00000006625.18	53	3	0.0535714	1.34733	0.778151	1.32	1.07767	0.305681	0.588679	0.0934407	0.346543	NA	1.34488	1.30702	chr7	30496621	30504841	8221	GGCT
ENSG00000006634.8	45	11	0.196429	1.21748	1.23045	1.14822	1.11655	0.463064	0.370829	0.214428	0.137515	0.804449	1.22397	1.142	chr7	87876216	87909553	33338	DBF4
ENSG00000006652.15	43	13	0.232143	1.26316	1.11959	1.16065	1.11025	0.495029	0.358482	0.245053	0.128509	0.35648	1.25527	1.14895	chr7	112422887	112481017	58131	IFRD1
ENSG00000006695.12	3	53	0.946429	1.11394	1.04139	0.976175	0.86589	0.280697	0.515413	0.0787907	0.265651	NA	1.05105	0.871798	chr17	14069490	14231736	162247	COX10
ENSG00000006704.11	54	2	0.0357143	1.39794	1.46369	1.32764	1.46369	0.449616	0.29474	0.202154	0.0868717	NA	1.39794	1.3325	chr7	74453790	74602605	148816	GTF2IRD1
ENSG00000006712.15	49	7	0.125	1.61278	1.4624	1.54394	1.12654	0.248115	0.705816	0.061561	0.498177	NA	1.58542	1.49177	chr19	39385629	39391154	5526	PAF1
ENSG00000006715.16	44	11	0.2	1.79575	1.6721	1.75419	1.58805	0.243151	0.237996	0.0591225	0.0566419	0.0490591	1.74029	1.69023	chr7	38722974	38932394	209421	VPS41
ENSG00000006740.17	2	53	0.963636	1.25926	0.69897	1.25926	0.695075	0.059076	0.576322	0.00348997	0.332147	NA	0.795532	0.726958	chr17	12789498	12991643	202146	ARHGAP44
ENSG00000006744.19	2	54	0.964286	1.86025	1.87502	1.86025	1.85885	0.0127091	0.321986	0.000161521	0.103675	NA	1.86923	1.8589	chr17	12991612	13018065	26454	ELAC2
ENSG00000006831.10	55	1	0.0178571	1.79934	1.93952	1.76661	1.93952	0.200199	NA	0.0400798	NA	NA	1.79934	1.7697	chr12	1688574	1788674	100101	ADIPOR2
ENSG00000007047.15	56	0	0	0.712849	NA	0.616252	NA	0.454077	NA	0.206186	NA	NA	0.712849	0.616252	chr19	45079288	45305284	225997	MARK4
ENSG00000007062.12	52	3	0.0545455	1.4273	1.40654	1.15764	1.24084	0.79925	0.406038	0.638801	0.164867	NA	1.4273	1.1747	chr4	15963076	16084378	121303	PROM1
ENSG00000007080.11	56	0	0	1.04139	NA	1.06932	NA	0.278389	NA	0.0775002	NA	NA	1.04139	1.06932	chr19	17933015	17943991	10977	CCDC124
ENSG00000007168.14	54	0	0	2.03326	NA	1.99161	NA	0.203703	NA	0.041495	NA	NA	2.03326	1.99302	chr17	2593210	2685615	92406	PAFAH1B1
ENSG00000007202.15	54	0	0	1.97081	NA	1.95976	NA	0.174529	NA	0.0304603	NA	NA	1.97081	1.96236	chr17	28614446	28645454	31009	KIAA0100
ENSG00000007264.15	46	2	0.0416667	0.539591	0.90309	0.560178	0.90309	0.421298	0.425721	0.177492	0.181238	NA	0.60206	0.586329	chr19	3777970	3802129	24160	MATK
ENSG00000007372.24	36	19	0.345455	1.0607	0.653213	0.925066	0.640099	0.545129	0.557305	0.297166	0.310589	0.0806856	0.982248	0.836978	chr11	31784779	31817961	33183	PAX6
ENSG00000007376.8	50	1	0.0196078	1.19011	0.778151	1.08822	0.778151	0.359544	NA	0.129272	NA	NA	1.16111	1.08459	chr16	784974	788397	3424	RPUSD1
ENSG00000007392.17	50	1	0.0196078	1.44688	1.64345	1.41358	1.64345	0.262014	NA	0.0686514	NA	NA	1.45478	1.42467	chr16	188969	229463	40495	LUC7L
ENSG00000007402.12	56	0	0	1.27495	NA	1.17461	NA	0.456104	NA	0.208031	NA	NA	1.27495	1.17461	chr3	50362613	50504244	141632	CACNA2D2
ENSG00000007516.14	50	0	0	0.30103	NA	0.37717	NA	0.312528	NA	0.0976736	NA	NA	0.39794	0.397498	chr16	1333638	1349441	15804	BAIAP3
ENSG00000007520.4	50	0	0	1.04094	NA	0.948831	NA	0.385392	NA	0.148527	NA	NA	1.05105	0.96543	chr16	1349240	1351878	2639	TSR3
ENSG00000007866.22	55	1	0.0178571	0.30103	0	0.37544	0	0.402664	NA	0.162139	NA	NA	0.30103	0.368736	chr6	35473597	35497079	23483	TEAD3
ENSG00000007944.15	40	16	0.285714	0.69897	0.979521	0.749286	0.90664	0.618431	0.651438	0.382456	0.424372	0.485345	0.811625	0.794245	chr6	16129086	16148248	19163	MYLIP
ENSG00000008083.14	26	28	0.518519	1.17609	1.18829	0.893626	1.09438	0.571647	0.516279	0.32678	0.266544	0.214124	1.17609	0.983591	chr6	15246069	15522042	275974	JARID2
ENSG00000008226.20	55	0	0	0.778151	NA	0.727041	NA	0.304777	NA	0.092889	NA	NA	0.759257	0.714058	chr3	38039205	38124025	84821	DLEC1
ENSG00000008256.16	55	0	0	1.17609	NA	0.964292	NA	0.598371	NA	0.358048	NA	NA	1.16111	0.947072	chr7	6161776	6272644	110869	CYTH3
ENSG00000008277.15	41	13	0.240741	1.50515	1.63347	1.14064	1.45835	0.715236	0.693638	0.511562	0.481133	0.151936	1.54389	1.22849	chr7	87934143	88202889	268747	ADAM22
ENSG00000008282.9	54	1	0.0181818	1.61776	1.23045	1.59656	1.23045	0.327856	NA	0.10749	NA	NA	1.61776	1.59614	chr7	106090505	106112576	22072	SYPL1
ENSG00000008283.16	54	1	0.0181818	1.36173	1.899	1.19743	1.899	0.52507	NA	0.275699	NA	NA	1.36173	1.21954	chr17	63432304	63446354	14051	CYB561
ENSG00000008294.21	54	2	0.0357143	1.87794	1.59517	1.80766	1.59517	0.359266	0.278919	0.129072	0.0777961	NA	1.87506	1.80007	chr17	50962174	51120868	158695	SPAG9
ENSG00000008300.17	54	0	0	0.889076	NA	0.721068	NA	0.571755	NA	0.326904	NA	NA	0.90309	0.741703	chr3	48636463	48662886	26424	CELSR3
ENSG00000008311.16	47	9	0.160714	1.92428	1.97313	1.89723	1.85228	0.278765	0.391709	0.07771	0.153436	NA	1.93991	1.89001	chr7	122064583	122144308	79726	AASS
ENSG00000008324.12	49	7	0.125	1.51188	1.36173	1.44431	1.31527	0.345546	0.260603	0.119402	0.067914	NA	1.49826	1.42818	chr3	42581840	42596934	15095	SS18L2
ENSG00000008394.13	19	35	0.648148	1.91381	1.92428	1.91923	1.91032	0.207024	0.188431	0.0428588	0.0355061	0.778815	1.91905	1.91788	chr12	16347142	16609259	262118	MGST1
ENSG00000008405.12	54	2	0.0357143	1.35696	0.738561	1.17564	0.738561	0.495304	1.04448	0.245326	1.09094	NA	1.35696	1.16003	chr12	106991364	107093549	102186	CRY1
ENSG00000008441.18	39	17	0.303571	1	0.954243	0.922038	0.878552	0.386171	0.534134	0.149128	0.285299	0.9644	0.954243	0.908837	chr19	12995475	13098796	103322	NFIX
ENSG00000008513.16	3	52	0.945455	1.20412	1.09656	1.02048	0.893036	0.647471	0.612256	0.419219	0.374857	NA	1.11394	0.903808	chr8	133454848	133571940	117093	ST3GAL1
ENSG00000008516.18	53	3	0.0535714	0.30103	0	0.320141	0	0.36019	0	0.129737	0	NA	0.176091	0.30299	chr16	3046062	3060726	14665	MMP25
ENSG00000008710.20	24	23	0.489362	1.38408	1.47363	1.35405	1.4637	0.253488	0.196714	0.0642563	0.0386965	0.14019	1.39975	1.40766	chr16	2088708	2135898	47191	PKD1
ENSG00000008838.20	55	0	0	1.85733	NA	1.83378	NA	0.200738	NA	0.0402957	NA	NA	1.85733	1.8369	chr17	40019097	40061215	42119	MED24
ENSG00000008853.17	54	1	0.0181818	0.544068	0.176091	0.578394	0.176091	0.389916	NA	0.152034	NA	NA	0.544068	0.580774	chr8	22987417	23020199	32783	RHOBTB2
ENSG00000008869.12	52	3	0.0545455	0.539591	1.04139	0.796928	1.15488	0.766798	0.521989	0.587979	0.272472	NA	0.650515	0.801873	chr2	36968383	37084372	115990	HEATR5B
ENSG00000008952.17	54	0	0	1.78174	NA	1.73183	NA	0.336277	NA	0.113082	NA	NA	1.77079	1.7229	chr3	169966635	169998373	31739	SEC62
ENSG00000008988.11	35	21	0.375	2.35286	2.37478	2.31174	2.33435	0.212372	0.187856	0.0451019	0.0352898	0.814297	2.36382	2.32022	chr8	56067254	56074510	7257	RPS20
ENSG00000009335.18	47	9	0.160714	1.74036	1.716	1.75269	1.75218	0.248355	0.298325	0.06168	0.0889978	NA	1.74036	1.75261	chr7	157138916	157269370	130455	UBE3C
ENSG00000009413.16	56	0	0	1.7725	NA	1.6559	NA	0.510829	NA	0.260946	NA	NA	1.7725	1.6559	chr6	111299028	111483715	184688	REV3L
ENSG00000009830.13	49	7	0.125	1	1.17609	0.921781	0.850606	0.550456	0.627021	0.303001	0.393156	NA	1.0207	0.912884	chr14	77274956	77320883	45928	POMT2
ENSG00000009844.16	15	41	0.732143	1.62325	1.4624	1.56751	1.38068	0.182151	0.436932	0.0331789	0.19091	0.228717	1.525	1.43072	chr6	142147162	142224685	77524	VTA1
ENSG00000009954.11	55	1	0.0178571	2.11561	2.00647	2.06504	2.00647	0.195706	NA	0.0383007	NA	NA	2.11141	2.06399	chr7	73440406	73522293	81888	BAZ1B
ENSG00000010017.13	34	22	0.392857	1.57683	1.4424	1.41254	1.32975	0.54626	0.501363	0.2984	0.251365	0.330426	1.5404	1.38001	chr6	13621498	13711835	90338	RANBP9
ENSG00000010219.13	10	45	0.818182	0.829006	0.845098	0.751859	0.80355	0.508306	0.497828	0.258375	0.247833	NA	0.845098	0.78849	chr12	4562204	4615302	53099	DYRK4
ENSG00000010244.19	56	0	0	2.43257	NA	2.42289	NA	0.114431	NA	0.0130945	NA	NA	2.43257	2.42289	chr17	32350132	32381885	31754	ZNF207
ENSG00000010256.11	48	0	0	2.16879	NA	2.08494	NA	0.202118	NA	0.0408518	NA	NA	2.13983	2.06257	chr3	48599002	48610976	11975	UQCRC1
ENSG00000010270.14	12	42	0.777778	1.525	1.46976	1.49361	1.35512	0.138836	0.479305	0.0192754	0.229734	0.602754	1.48424	1.39193	chr7	38178245	38230670	52426	STARD3NL
ENSG00000010278.15	45	9	0.166667	1.39794	1.49136	1.3746	1.52557	0.343526	0.264791	0.11801	0.0701144	NA	1.39794	1.39544	chr12	6199715	6238271	38557	CD9
ENSG00000010292.13	56	0	0	2.5437	NA	2.53258	NA	0.130208	NA	0.0169542	NA	NA	2.5437	2.53258	chr12	6493356	6531955	38600	NCAPD2
ENSG00000010295.20	56	0	0	1	NA	0.85922	NA	0.480464	NA	0.230846	NA	NA	1	0.85922	chr12	6538961	6556073	17113	IFFO1
ENSG00000010318.21	53	0	0	0.954243	NA	0.843515	NA	0.486731	NA	0.236907	NA	NA	0.954243	0.835259	chr3	52410660	52423641	12982	PHF7
ENSG00000010322.16	55	0	0	1.89209	NA	1.868	NA	0.180192	NA	0.0324691	NA	NA	1.89486	1.87035	chr3	52455118	52493068	37951	NISCH
ENSG00000010327.10	55	0	0	0.778151	NA	0.753337	NA	0.216693	NA	0.0469559	NA	NA	0.778151	0.751549	chr3	52495338	52524495	29158	STAB1
ENSG00000010626.15	56	0	0	0.176091	NA	0.348782	NA	0.40451	NA	0.163628	NA	NA	0.176091	0.348782	chr12	6873569	6914241	40673	LRRC23
ENSG00000010810.17	56	0	0	1.49136	NA	1.37848	NA	0.465992	NA	0.217148	NA	NA	1.49136	1.37848	chr6	111660332	111873452	213121	FYN
ENSG00000011028.14	54	2	0.0357143	1.01059	1.21427	0.844893	1.21427	0.549194	0.0748145	0.301614	0.00559721	NA	1.02119	0.858085	chr17	62627670	62693597	65928	MRC2
ENSG00000011052.21	53	2	0.0363636	2.05404	2.17599	2.0519	2.17599	0.133181	0.315307	0.0177372	0.0994187	NA	2.05657	2.06056	chr17	51153590	51171744	18155	NME1-NME2
ENSG00000011105.14	53	3	0.0535714	0.30103	0.30103	0.447956	0.30103	0.439742	0.30103	0.193373	0.0906191	NA	0.30103	0.440085	chr12	3077355	3286564	209210	TSPAN9
ENSG00000011132.12	47	2	0.0408163	0.477121	1.20956	0.549198	1.20956	0.488582	0.159318	0.238713	0.0253821	NA	0.539591	0.569212	chr19	3750772	3761692	10921	APBA3
ENSG00000011143.19	55	1	0.0178571	1.07918	1.52504	1.01588	1.52504	0.47393	NA	0.22461	NA	NA	1.10476	1.02497	chr17	58205441	58219605	14165	MKS1
ENSG00000011198.10	41	15	0.267857	1.39794	1.20412	1.18251	1.03947	0.569621	0.646599	0.324468	0.41809	0.404428	1.34062	1.1442	chr3	43690108	43734371	44264	ABHD5
ENSG00000011243.19	44	11	0.2	1.24916	1.17609	1.1624	1.14158	0.39387	0.325234	0.155133	0.105777	0.825078	1.23674	1.14727	chr19	15380050	15419141	39092	AKAP8L
ENSG00000011258.16	54	2	0.0357143	1.61278	1.71919	1.49754	1.71919	0.4793	0.0410065	0.229729	0.00168153	NA	1.62812	1.50545	chr17	51177425	51260163	82739	MBTD1
ENSG00000011260.14	52	4	0.0714286	1.51831	1.52461	1.47605	1.5136	0.329241	0.145819	0.1084	0.0212631	NA	1.51831	1.47873	chr17	51260546	51297936	37391	UTP18
ENSG00000011275.19	56	0	0	1.40977	NA	1.3963	NA	0.296692	NA	0.0880264	NA	NA	1.40977	1.3963	chr7	5620047	5781696	161650	RNF216
ENSG00000011295.16	39	17	0.303571	1.73239	1.89763	1.6132	1.7994	0.420595	0.284591	0.1769	0.0809922	0.0378568	1.78354	1.66972	chr17	15999784	16045015	45232	TTC19
ENSG00000011332.21	56	0	0	0.954243	NA	0.889545	NA	0.434965	NA	0.189195	NA	NA	0.954243	0.889545	chr19	38211006	38229714	18709	DPF1
ENSG00000011376.12	46	10	0.178571	1.52461	1.37332	1.45494	1.2356	0.424178	0.735035	0.179927	0.540277	NA	1.49826	1.41577	chr3	45388561	45554726	166166	LARS2
ENSG00000011405.13	55	1	0.0178571	2.07918	1.85126	1.95774	1.85126	0.459921	NA	0.211527	NA	NA	2.07182	1.95584	chr11	17077730	17207983	130254	PIK3C2A
ENSG00000011426.11	52	4	0.0714286	1.87349	1.82118	1.77243	1.82111	0.292393	0.106893	0.0854937	0.0114262	NA	1.87349	1.77591	chr7	36389821	36453791	63971	ANLN
ENSG00000011451.21	43	11	0.203704	1.53148	1.34242	1.46607	1.38156	0.301767	0.21581	0.0910633	0.0465738	0.175853	1.50494	1.43729	chr19	15419978	15449956	29979	WIZ
ENSG00000011454.18	53	3	0.0535714	1.54407	1.54407	1.3943	1.06576	0.55446	0.924587	0.307425	0.854862	NA	1.54407	1.3767	chr9	122940833	123104866	164034	RABGAP1
ENSG00000011485.15	55	0	0	1.66276	NA	1.62893	NA	0.218998	NA	0.0479603	NA	NA	1.66511	1.63077	chr19	46347087	46392981	45895	PPP5C
ENSG00000011523.14	55	1	0.0178571	1.42651	0.30103	1.2377	0.30103	0.563406	NA	0.317426	NA	NA	1.42488	1.22098	chr2	65056366	65087004	30639	CEP68
ENSG00000011566.15	56	0	0	1.65321	NA	1.55068	NA	0.405358	NA	0.164315	NA	NA	1.65321	1.55068	chr2	39249266	39437301	188036	MAP4K3
ENSG00000011638.11	54	1	0.0181818	0.954243	0	0.79232	0	0.496933	NA	0.246942	NA	NA	0.954243	0.783915	chr16	21158377	21180616	22240	TMEM159
ENSG00000012061.16	53	0	0	1.72016	NA	1.75283	NA	0.211246	NA	0.044625	NA	NA	1.71386	1.73908	chr19	45407334	45478828	71495	ERCC1
ENSG00000012171.20	55	0	0	0.477121	NA	0.474027	NA	0.471904	NA	0.222693	NA	NA	0.477121	0.482602	chr3	50267558	50277546	9989	SEMA3B
ENSG00000012232.9	54	2	0.0357143	1.44716	1.72304	1.25875	1.72304	0.540852	0.0464419	0.292521	0.00215685	NA	1.46214	1.27533	chr8	28600469	28755599	155131	EXTL3
ENSG00000012660.14	44	12	0.214286	2.17751	2.10684	2.13043	2.06514	0.212425	0.261387	0.0451243	0.0683233	0.250868	2.16431	2.11644	chr6	53267398	53349179	81782	ELOVL5
ENSG00000012822.16	55	0	0	1.07918	NA	0.985785	NA	0.528766	NA	0.279593	NA	NA	1.07918	0.988074	chr12	53708517	53727745	19229	CALCOCO1
ENSG00000012983.12	56	0	0	1.7745	NA	1.70557	NA	0.286871	NA	0.0822952	NA	NA	1.7745	1.70557	chr14	50418501	50561126	142626	MAP4K5
ENSG00000013275.8	48	8	0.142857	1.7242	1.68461	1.68309	1.67727	0.237142	0.263259	0.0562363	0.0693055	NA	1.716	1.68226	chr19	39971165	39981764	10600	PSMC4
ENSG00000013306.16	51	1	0.0192308	1.75587	1.76343	1.7707	1.76343	0.181212	NA	0.0328379	NA	NA	1.75587	1.77418	chr17	44319625	44324870	5246	SLC25A39
ENSG00000013364.19	55	0	0	0.176091	NA	0.238075	NA	0.289641	NA	0.0838917	NA	NA	0.176091	0.233824	chr16	29820394	29848039	27646	MVP
ENSG00000013374.17	53	2	0.0363636	1.34242	1.17897	1.27706	1.17897	0.324703	0.141119	0.105432	0.0199146	NA	1.31162	1.26465	chr7	151341772	151378449	36678	NUB1
ENSG00000013375.16	24	31	0.563636	1.64279	1.4843	1.59262	1.49646	0.261117	0.376308	0.068182	0.141608	0.386707	1.60914	1.54493	chr6	83161150	83193936	32787	PGM3
ENSG00000013441.16	54	2	0.0357143	1.36173	1.12027	1.19313	1.12027	0.570851	0.483836	0.325871	0.234097	NA	1.36173	1.19053	chr2	200853009	200864744	11736	CLK1
ENSG00000013503.10	52	4	0.0714286	1	1.42255	0.865715	1.37578	0.547551	0.184811	0.299812	0.0341551	NA	1.04139	0.902148	chr12	106357748	106510198	152451	POLR3B
ENSG00000013523.11	37	18	0.327273	1	1.37097	0.822152	1.21751	0.587407	0.518977	0.345047	0.269337	0.0108157	1.11394	0.949642	chr14	76786009	76826246	40238	ANGEL1
ENSG00000013561.18	38	14	0.269231	1.43933	1.46369	1.34131	1.31	0.560059	0.625091	0.313666	0.390739	0.958844	1.43933	1.3011	chr5	141958328	141990292	31965	RNF14
ENSG00000013573.17	51	3	0.0555556	1.5662	1.68124	1.49492	1.60249	0.281495	0.138988	0.0792392	0.0193176	NA	1.55717	1.49696	chr12	31073860	31104799	30940	DDX11
ENSG00000013583.10	42	11	0.207547	1.04139	0.90309	0.946583	0.764046	0.420093	0.458075	0.176478	0.209832	0.180237	1	0.904252	chr12	12974870	13000265	25396	HEBP1
ENSG00000013810.21	51	4	0.0727273	1.91908	1.79664	1.90977	1.81953	0.167592	0.169282	0.0280871	0.0286566	NA	1.91381	1.89986	chr4	1712858	1745171	32314	TACC3
ENSG00000014123.10	47	9	0.160714	1.60206	1.47712	1.50291	1.14647	0.457029	0.696858	0.208875	0.485611	NA	1.59656	1.44563	chr6	96521595	96555276	33682	UFL1
ENSG00000014138.9	55	1	0.0178571	1.55023	1.79239	1.46947	1.79239	0.302005	NA	0.0912069	NA	NA	1.55023	1.47524	chr11	65261920	65305589	43670	POLA2
ENSG00000014216.16	54	1	0.0181818	1.37545	1	1.34412	1	0.301324	NA	0.090796	NA	NA	1.37545	1.34476	chr11	65180566	65212006	31441	CAPN1
ENSG00000014641.21	54	2	0.0357143	2.06446	2.09235	2.01747	2.09235	0.192723	0.130597	0.0371422	0.0170555	NA	2.06446	2.02015	chr2	63588609	63607197	18589	MDH1
ENSG00000014824.14	55	1	0.0178571	1.81954	1.95904	1.80102	1.95904	0.238823	NA	0.0570366	NA	NA	1.82281	1.80385	chr4	41990502	42090461	99960	SLC30A9
ENSG00000014919.13	52	3	0.0545455	1.6902	1.75587	1.69325	1.63034	0.328416	0.268356	0.107857	0.0720152	NA	1.69674	1.69237	chr10	99710868	99732127	21260	COX15
ENSG00000015133.19	56	0	0	1.24286	NA	1.24433	NA	0.337275	NA	0.113755	NA	NA	1.24286	1.24433	chr14	91271323	91417844	146522	CCDC88C
ENSG00000015153.15	55	1	0.0178571	1.07918	1.07918	0.964154	1.07918	0.508349	NA	0.258419	NA	NA	1.07918	0.966208	chr12	42157104	42238349	81246	YAF2
ENSG00000015171.20	38	17	0.309091	1.57399	1.5682	1.48567	1.53032	0.372229	0.420984	0.138554	0.177228	0.535626	1.57399	1.50483	chr10	134465	254637	120173	ZMYND11
ENSG00000015475.19	50	4	0.0740741	1.06029	0.650515	0.918717	0.63287	0.536816	0.504296	0.288172	0.254314	NA	1.06029	0.911137	chr22	17734138	17774770	40633	BID
ENSG00000015479.20	56	0	0	2.44455	NA	2.38144	NA	0.191816	NA	0.0367932	NA	NA	2.44455	2.38144	chr5	139293674	139331677	38004	MATR3
ENSG00000015532.10	56	0	0	0.845098	NA	0.784662	NA	0.521663	NA	0.272132	NA	NA	0.845098	0.784662	chr17	50346126	50363138	17013	XYLT2
ENSG00000015676.18	51	3	0.0555556	1.63347	2.00432	1.57452	1.86179	0.257561	0.254288	0.0663376	0.0646623	NA	1.63347	1.57718	chr7	44379119	44490658	111540	NUDCD3
ENSG00000016391.11	46	9	0.163636	1.20412	1.47712	1.12605	1.16342	0.582922	0.681307	0.339798	0.46418	NA	1.22397	1.14817	chr3	53812335	53846419	34085	CHDH
ENSG00000016864.19	56	0	0	1.51183	NA	1.47163	NA	0.343685	NA	0.118119	NA	NA	1.51183	1.47163	chr3	52694486	52706032	11547	GLT8D1
ENSG00000017260.20	9	47	0.839286	2.20548	2.05881	2.16318	2.05686	0.162481	0.238639	0.0264001	0.0569483	NA	2.09247	2.07395	chr3	130850595	131016712	166118	ATP2C1
ENSG00000017797.13	55	1	0.0178571	1.5563	1.09691	1.47792	1.09691	0.378315	NA	0.143123	NA	NA	1.5563	1.47111	chr18	9475009	9538114	63106	RALBP1
ENSG00000018189.13	41	14	0.254545	1.32222	1.27633	1.18553	1.14494	0.471271	0.57613	0.222096	0.331926	0.922985	1.32222	1.15421	chr4	70704204	70808619	104416	RUFY3
ENSG00000018236.15	32	21	0.396226	0.951545	0.30103	0.789648	0.554824	0.743122	0.610323	0.55223	0.372494	0.263951	0.69897	0.691039	chr12	40692439	41072415	379977	CNTN1
ENSG00000018408.15	56	0	0	1.71808	NA	1.60397	NA	0.491026	NA	0.241106	NA	NA	1.71808	1.60397	chr3	149517235	149736714	219480	WWTR1
ENSG00000018510.18	55	0	0	1.97313	NA	1.95542	NA	0.231283	NA	0.053492	NA	NA	1.96846	1.9205	chr2	177392746	177567024	174279	AGPS
ENSG00000018699.13	31	24	0.436364	1.36173	1.13004	1.11532	1.08131	0.592851	0.473916	0.351472	0.224596	0.414544	1.25527	1.08083	chr2	32628032	32821051	193020	TTC27
ENSG00000019144.19	56	0	0	0.0791812	NA	0.384524	NA	0.461556	NA	0.213034	NA	NA	0.0791812	0.384524	chr11	118606440	118658031	51592	PHLDB1
ENSG00000019582.16	54	1	0.0181818	0.60206	0.653213	0.555886	0.653213	0.292816	NA	0.0857413	NA	NA	0.60206	0.560179	chr5	150400041	150412969	12929	CD74
ENSG00000019995.6	54	1	0.0181818	1.54094	1.49831	1.46485	1.49831	0.342385	NA	0.117228	NA	NA	1.53782	1.46054	chr10	124942123	124988189	46067	ZRANB1
ENSG00000020181.18	50	6	0.107143	0.86008	0.987141	0.741784	0.834952	0.404626	0.440456	0.163722	0.194001	NA	0.86008	0.751767	chr8	37784191	37844896	60706	ADGRA2
ENSG00000020256.20	40	16	0.285714	1.07918	1.09376	0.905303	0.98997	0.541636	0.448182	0.293369	0.200867	0.757343	1.07918	0.929494	chr20	52051663	52204308	152646	ZFP64
ENSG00000020426.11	46	10	0.178571	1.12214	1.04846	0.960373	0.811168	0.46443	0.57388	0.215695	0.329338	NA	1.10543	0.933729	chr14	60734742	60969965	235224	MNAT1
ENSG00000020577.14	54	1	0.0181818	1.04139	0.69897	0.846519	0.69897	0.671772	NA	0.451277	NA	NA	0.972241	0.834143	chr14	54566117	54793315	227199	SAMD4A
ENSG00000020922.13	26	30	0.535714	1.8022	1.82929	1.68227	1.68418	0.441197	0.51142	0.194655	0.261551	0.570841	1.81789	1.68329	chr11	94415570	94493885	78316	MRE11
ENSG00000021355.13	56	0	0	1	NA	0.793392	NA	0.612184	NA	0.374769	NA	NA	1	0.793392	chr6	2832332	2841959	9628	SERPINB1
ENSG00000021574.13	50	6	0.107143	1.43136	1.70772	1.28017	1.66718	0.543683	0.104152	0.295592	0.0108477	NA	1.47081	1.32164	chr2	32063556	32157637	94082	SPAST
ENSG00000021762.20	49	0	0	0.477121	NA	0.540032	NA	0.525797	NA	0.276462	NA	NA	0.477121	0.550899	chr11	3087107	3166739	79633	OSBPL5
ENSG00000022277.13	24	31	0.563636	1.56517	1.42325	1.48895	1.40659	0.311861	0.26384	0.0972571	0.0696117	0.0962007	1.44709	1.41991	chr20	56468585	56519449	50865	RTF2
ENSG00000022567.10	53	2	0.0363636	0.778151	0.995613	0.616473	0.995613	0.552234	0.21286	0.304962	0.0453095	NA	0.778151	0.650562	chr8	141207166	141308305	101140	SLC45A4
ENSG00000022840.17	56	0	0	1.92942	NA	1.80218	NA	0.343835	NA	0.118223	NA	NA	1.92942	1.80218	chr12	120533480	120577588	44109	RNF10
ENSG00000022976.16	55	1	0.0178571	1.29003	1.23045	1.1339	1.23045	0.46912	NA	0.220074	NA	NA	1.29003	1.13562	chr14	102317377	102342702	25326	ZNF839
ENSG00000023041.12	22	30	0.576923	1.50162	1.45862	1.37521	1.39618	0.481099	0.484877	0.231456	0.235106	0.80968	1.46976	1.37545	chr10	112424428	112447572	23145	ZDHHC6
ENSG00000023171.19	11	45	0.803571	0.845098	0.60206	0.698825	0.673185	0.717302	0.633888	0.514523	0.401814	0.932417	0.650515	0.678222	chr11	123358428	123627774	269347	GRAMD1B
ENSG00000023228.14	52	3	0.0545455	2.12153	2.16468	2.06507	2.14197	0.221515	0.134978	0.0490688	0.0182191	NA	2.12997	2.07369	chr2	206114817	206159509	44693	NDUFS1
ENSG00000023287.13	44	12	0.214286	1.84188	1.74812	1.63969	1.75291	0.658453	0.330205	0.433561	0.109035	0.741683	1.82603	1.66396	chr8	52622458	52745843	123386	RB1CC1
ENSG00000023318.8	29	24	0.45283	1.39794	1.24286	1.33975	1.12622	0.381763	0.515216	0.145743	0.265448	0.101806	1.37097	1.25277	chr9	99979185	100099000	119816	ERP44
ENSG00000023330.15	56	0	0	1.06029	NA	0.959356	NA	0.493239	NA	0.243284	NA	NA	1.06029	0.959356	chr3	52198086	52214327	16242	ALAS1
ENSG00000023516.9	50	6	0.107143	1.95414	2.01827	1.76352	1.94691	0.566598	0.154901	0.321033	0.0239943	NA	1.97303	1.78317	chr13	42272152	42323261	51110	AKAP11
ENSG00000023608.5	53	3	0.0535714	0.740363	0.477121	0.650467	0.541083	0.482851	0.575735	0.233145	0.331471	NA	0.719666	0.644607	chr14	61762420	61796428	34009	SNAPC1
ENSG00000023697.13	26	27	0.509434	1.41368	1.25527	1.30606	1.07392	0.510631	0.543903	0.260744	0.295831	0.0579149	1.32173	1.20518	chr12	15911302	16037381	126080	DERA
ENSG00000023734.11	31	25	0.446429	2.06446	2.00432	2.08152	2.01994	0.201651	0.179656	0.040663	0.0322762	0.318637	2.02908	2.05403	chr12	15882387	15903478	21092	STRAP
ENSG00000024048.11	55	1	0.0178571	1.57978	1.4624	1.40428	1.4624	0.637133	NA	0.405939	NA	NA	1.57978	1.40531	chr6	42564029	42693505	129477	UBR2
ENSG00000024862.18	55	1	0.0178571	0.90309	1.11394	0.807968	1.11394	0.496616	NA	0.246627	NA	NA	0.951545	0.813432	chr6	138773769	138793319	19551	CCDC28A
ENSG00000025039.15	56	0	0	1.61802	NA	1.51257	NA	0.456308	NA	0.208217	NA	NA	1.61802	1.51257	chr6	89364616	89412273	47658	RRAGD
ENSG00000025156.13	16	40	0.714286	1.09656	1.30103	0.87647	1.00609	0.657586	0.657526	0.432419	0.432341	0.394437	1.2546	0.969053	chr6	122399551	122433119	33569	HSF2
ENSG00000025293.17	56	0	0	1.69888	NA	1.48698	NA	0.617218	NA	0.380959	NA	NA	1.69888	1.48698	chr20	35771974	35950370	178397	PHF20
ENSG00000025423.11	56	0	0	0.60206	NA	0.586891	NA	0.386677	NA	0.149519	NA	NA	0.60206	0.586891	chr12	56752161	56787790	35630	HSD17B6
ENSG00000025434.19	51	5	0.0892857	0	0.30103	0.390971	0.424115	0.457545	0.409034	0.209347	0.167309	NA	0.176091	0.39393	chr11	47248300	47269033	20734	NR1H3
ENSG00000025772.8	53	3	0.0535714	1.36173	1.34242	1.31618	1.4253	0.349968	0.143553	0.122478	0.0206076	NA	1.36173	1.32202	chr20	44942130	44960397	18268	TOMM34
ENSG00000025796.14	56	0	0	1.84818	NA	1.78174	NA	0.375328	NA	0.140871	NA	NA	1.84818	1.78174	chr6	107867756	107958208	90453	SEC63
ENSG00000026025.16	38	18	0.321429	2.26626	1.96009	2.28093	1.87767	0.292195	0.48953	0.0853779	0.239639	0.00124087	2.15784	2.15131	chr10	17228241	17237593	9353	VIM
ENSG00000026036.22	52	0	0	0.988862	NA	0.95115	NA	0.406113	NA	0.164928	NA	NA	0.988862	0.956978	chr20	63659300	63698684	39385	RTEL1-TNFRSF6B
ENSG00000026297.17	30	26	0.464286	1.03409	1.21244	0.951728	1.05297	0.466639	0.486131	0.217752	0.236324	0.336138	1.08805	0.998733	chr6	166922113	166957191	35079	RNASET2
ENSG00000026508.20	30	26	0.464286	0.874094	0	0.783661	0.458177	0.690834	0.567519	0.477252	0.322077	0.0594506	0.539591	0.632543	chr11	35138882	35232402	93521	CD44
ENSG00000026652.15	37	17	0.314815	1.25527	1.23045	0.928211	0.914388	0.716121	0.669363	0.512829	0.448047	0.858215	1.13592	0.890864	chr6	161129967	161274061	144095	AGPAT4
ENSG00000026950.17	13	43	0.767857	0.123852	0.367356	0.253115	0.482636	0.3454	0.466295	0.119301	0.217431	0.156775	0.222716	0.429354	chr6	26402237	26415208	12972	BTN3A1
ENSG00000027001.10	50	5	0.0909091	1.34242	1.14613	1.28991	1.09928	0.452494	0.71731	0.204751	0.514534	NA	1.33743	1.27346	chr13	23730189	23889400	159212	MIPEP
ENSG00000027697.15	55	1	0.0178571	1.11394	1.47712	0.962529	1.47712	0.532744	NA	0.283816	NA	NA	1.13004	0.971718	chr6	137197485	137219449	21965	IFNGR1
ENSG00000027847.14	50	3	0.0566038	0.650515	0.30103	0.599388	0.259384	0.438582	0.241272	0.192354	0.058212	NA	0.60206	0.56766	chr5	177600132	177610330	10199	B4GALT7
ENSG00000028116.18	39	17	0.303571	1.29003	1.11394	1.24928	1.13178	0.244477	0.27764	0.0597691	0.0770837	0.0731973	1.24304	1.21361	chr2	57907629	58159920	252292	VRK2
ENSG00000028203.18	55	1	0.0178571	1.59106	1.20412	1.50936	1.20412	0.381463	NA	0.145514	NA	NA	1.58542	1.50391	chr12	95217746	95302799	85054	VEZT
ENSG00000028310.18	39	7	0.152174	1.34242	1.62325	1.22677	1.4241	0.497607	0.520925	0.247613	0.271363	NA	1.35935	1.24974	chr5	850291	892801	42511	BRD9
ENSG00000028839.10	40	15	0.272727	1.07918	0.90309	0.903597	0.730985	0.57973	0.464616	0.336087	0.215868	0.105763	1.03129	0.846601	chr6	133952170	133990432	38263	TBPL1
ENSG00000029153.14	12	44	0.785714	0.845098	0.550185	0.719163	0.604759	0.61974	0.551887	0.384078	0.304579	0.527574	0.681806	0.629274	chr12	27332854	27425289	92436	ARNTL2
ENSG00000029363.17	52	4	0.0714286	2.32118	2.10716	2.29872	2.07448	0.169994	0.218897	0.0288979	0.0479161	NA	2.31087	2.2827	chr6	136256627	136289851	33225	BCLAF1
ENSG00000029364.12	53	3	0.0535714	1.93952	1.77085	1.86393	1.80556	0.424349	0.37695	0.180072	0.142091	NA	1.93952	1.8608	chr14	69398015	69462390	64376	SLC39A9
ENSG00000029639.11	51	5	0.0892857	0.845098	0.969882	0.76509	1.00624	0.47315	0.35475	0.223871	0.125848	NA	0.90224	0.786621	chr6	155256134	155314493	58360	TFB1M
ENSG00000029725.17	51	5	0.0892857	1.72835	1.74819	1.70736	1.69532	0.253215	0.211402	0.0641178	0.0446909	NA	1.73238	1.70629	chr17	5282265	5386340	104076	RABEP1
ENSG00000030066.13	55	1	0.0178571	2.15836	2.14613	2.09753	2.14613	0.331853	NA	0.110126	NA	NA	2.15225	2.09839	chr11	47778087	47848555	70469	NUP160
ENSG00000030110.13	52	1	0.0188679	0.778151	1.26717	0.723063	1.26717	0.37313	NA	0.139226	NA	NA	0.778151	0.736612	chr6	33572547	33580293	7747	BAK1
ENSG00000030582.18	50	1	0.0196078	1.65311	1.90309	1.65741	1.90309	0.23131	NA	0.0535041	NA	NA	1.64345	1.65533	chr17	44345246	44353106	7861	GRN
ENSG00000031003.10	52	4	0.0714286	1.3662	0.150515	1.17838	0.269795	0.575529	0.367415	0.331234	0.134993	NA	1.28989	1.11348	chr5	137937960	138051961	114002	FAM13B
ENSG00000031081.11	39	16	0.290909	0.845098	0.66111	0.713048	0.630097	0.614808	0.62938	0.377989	0.39612	0.606549	0.845098	0.69903	chr3	119294383	119420714	126332	ARHGAP31
ENSG00000031691.7	5	51	0.910714	1.11394	0.954243	0.887563	0.77058	0.592172	0.493329	0.350668	0.243374	NA	0.954243	0.781025	chr6	49463370	49493107	29738	CENPQ
ENSG00000031823.14	55	0	0	1.49136	NA	1.41896	NA	0.247725	NA	0.0613675	NA	NA	1.48424	1.41604	chr19	5916139	5978142	62004	RANBP3
ENSG00000032219.19	50	6	0.107143	0.30103	0.389076	0.543253	0.505571	0.597701	0.574042	0.357246	0.329524	NA	0.30103	0.539216	chr14	58298504	58373887	75384	ARID4A
ENSG00000032389.13	24	32	0.571429	1.23045	1.11265	1.00589	0.887532	0.558183	0.546894	0.311569	0.299093	0.279583	1.14613	0.938256	chr2	3188925	3377830	188906	EIPR1
ENSG00000032444.17	37	17	0.314815	1.23045	1.33244	1.20821	1.25376	0.382972	0.226759	0.146667	0.0514194	0.94059	1.28439	1.22931	chr19	7534004	7561764	27761	PNPLA6
ENSG00000032742.18	52	4	0.0714286	0.874094	0.738561	0.747201	0.688969	0.577358	0.566905	0.333343	0.321381	NA	0.874094	0.743042	chr13	20567138	20691444	124307	IFT88
ENSG00000033011.14	53	3	0.0535714	1.07918	1.30471	1.04743	1.20709	0.342839	0.191217	0.117539	0.0365639	NA	1.07918	1.05599	chr16	5033702	5087379	53678	ALG1
ENSG00000033030.15	55	0	0	1.41497	NA	1.29728	NA	0.395595	NA	0.156495	NA	NA	1.42715	1.30023	chr12	122471599	122501073	29475	ZCCHC8
ENSG00000033050.9	54	2	0.0357143	1.45849	1.33559	1.37692	1.33559	0.287067	0.267935	0.0824075	0.071789	NA	1.45849	1.37544	chr7	151211484	151227205	15722	ABCF2
ENSG00000033100.16	54	2	0.0357143	0.719666	0.60206	0.712923	0.60206	0.462065	0.851441	0.213504	0.724952	NA	0.719666	0.708964	chr7	151232489	151238827	6339	CHPF2
ENSG00000033170.17	50	6	0.107143	1.2786	1.24286	1.06966	1.23784	0.674147	0.396994	0.454474	0.157604	NA	1.26122	1.08768	chr14	65410592	65744121	333530	FUT8
ENSG00000033178.13	19	37	0.660714	1.83251	1.88081	1.79327	1.80901	0.276161	0.350229	0.0762648	0.12266	0.467217	1.8646	1.80367	chr4	67612652	67701155	88504	UBA6
ENSG00000033327.13	53	2	0.0363636	1.30103	1.23417	1.15241	1.23417	0.518849	0.219192	0.269205	0.0480453	NA	1.28989	1.14724	chr11	78215293	78418348	203056	GAB2
ENSG00000033627.17	56	0	0	1.69011	NA	1.57207	NA	0.461364	NA	0.212857	NA	NA	1.69011	1.57207	chr17	42458844	42522582	63739	ATP6V0A1
ENSG00000033867.16	44	12	0.214286	1.66266	1.49782	1.54255	1.42447	0.455444	0.4586	0.207429	0.210314	0.285224	1.64833	1.51725	chr3	27372721	27484420	111700	SLC4A7
ENSG00000034152.19	32	24	0.428571	1.13823	1.03129	1.00083	0.982265	0.47116	0.469398	0.221992	0.220335	0.696664	1.11394	0.992873	chr17	21284672	21315232	30561	MAP2K3
ENSG00000034510.6	54	2	0.0357143	1.70327	1.26638	1.68732	1.26638	0.181399	0.107545	0.0329057	0.0115658	NA	1.69679	1.67228	chr2	84905656	84906671	1016	TMSB10
ENSG00000034533.12	5	51	0.910714	0.954243	0.544068	0.646141	0.588947	0.465595	0.450226	0.216779	0.202704	NA	0.573064	0.594054	chr3	131013875	131027649	13775	ASTE1
ENSG00000034677.13	46	10	0.178571	1.2297	0.69897	0.993148	0.631936	0.572195	0.593774	0.327407	0.352567	NA	1.14502	0.928646	chr8	100257060	100336218	79159	RNF19A
ENSG00000034693.15	45	11	0.196429	0.90309	0.954243	0.73749	0.889747	0.552202	0.520546	0.304927	0.270968	0.49176	0.916254	0.767397	chr6	143450805	143490616	39812	PEX3
ENSG00000034713.8	56	0	0	1.67667	NA	1.61484	NA	0.29021	NA	0.0842216	NA	NA	1.67667	1.61484	chr16	75566375	75577881	11507	GABARAPL2
ENSG00000035115.22	3	53	0.946429	1.47712	1.14613	1.46294	0.994477	0.376864	0.612948	0.142027	0.375705	NA	1.22358	1.01957	chr2	217730	266398	48669	SH3YL1
ENSG00000035141.8	56	0	0	1.68537	NA	1.63065	NA	0.268558	NA	0.0721235	NA	NA	1.68537	1.63065	chr2	70295975	70302090	6116	FAM136A
ENSG00000035403.18	56	0	0	2.08186	NA	2.03846	NA	0.315278	NA	0.0994	NA	NA	2.08186	2.03846	chr10	73995193	74121363	126171	VCL
ENSG00000035499.13	24	30	0.555556	1.74428	1.63598	1.64014	1.61501	0.360356	0.36935	0.129857	0.136419	0.408222	1.672	1.60127	chr5	60596912	60700190	103279	DEPDC1B
ENSG00000035681.9	53	3	0.0535714	1.41497	1.59106	1.31863	1.59068	0.490323	0.0222935	0.240416	0.000497001	NA	1.43136	1.3332	chr8	58583508	58659853	76346	NSMAF
ENSG00000035862.12	55	1	0.0178571	1.59106	1.96848	1.4782	1.96848	0.479458	NA	0.22988	NA	NA	1.59106	1.48696	chr17	78852977	78925387	72411	TIMP2
ENSG00000035928.16	56	0	0	1.7745	NA	1.65172	NA	0.449386	NA	0.201948	NA	NA	1.7745	1.65172	chr4	39287456	39366375	78920	RFC1
ENSG00000036054.13	51	5	0.0892857	1.59106	1.70757	1.48932	1.6365	0.456122	0.142583	0.208047	0.0203298	NA	1.60206	1.50246	chr3	100260992	100325251	64260	TBC1D23
ENSG00000036257.13	23	32	0.581818	1.70757	1.59103	1.61078	1.6219	0.419301	0.180705	0.175814	0.0326544	0.579154	1.61265	1.61448	chr2	224470150	224585397	115248	CUL3
ENSG00000037042.9	55	0	0	0.875061	NA	0.789328	NA	0.342428	NA	0.117257	NA	NA	0.875061	0.794174	chr17	42659284	42667006	7723	TUBG2
ENSG00000037241.7	45	11	0.196429	0.875061	0.90309	0.873156	0.796932	0.29156	0.324449	0.085007	0.105267	0.613053	0.875061	0.858184	chr5	172958729	172969771	11043	RPL26L1
ENSG00000037280.16	50	3	0.0566038	1.34197	0.963788	1.04691	1.20274	0.641336	0.422174	0.411312	0.178231	NA	1.34197	1.07708	chr5	180601506	180649624	48119	FLT4
ENSG00000037474.15	6	50	0.892857	1.92446	1.79414	1.88289	1.72059	0.220582	0.257414	0.0486566	0.0662621	NA	1.79761	1.73798	chr5	6599239	6633291	34053	NSUN2
ENSG00000037749.13	33	21	0.388889	1.61278	1.61278	1.45907	1.52494	0.530334	0.342634	0.281255	0.117398	0.985833	1.61278	1.49028	chr5	154038959	154220478	181520	MFAP3
ENSG00000037757.14	51	4	0.0727273	1.30103	1.45127	1.2452	1.45671	0.281195	0.242646	0.0790707	0.0588771	NA	1.31162	1.24121	chr19	13764522	13774282	9761	MRI1
ENSG00000037897.17	45	2	0.0425532	0.740363	0.565167	0.662197	0.565167	0.482077	0.124515	0.232398	0.0155041	NA	0.778151	0.689384	chr12	57768471	57772119	3649	METTL1
ENSG00000037965.6	53	0	0	0.60206	NA	0.54262	NA	0.48053	NA	0.230909	NA	NA	0.650515	0.557251	chr12	54008985	54012769	3785	HOXC8
ENSG00000038002.9	42	12	0.222222	1.34197	1.41368	1.23665	1.25076	0.534795	0.474013	0.286006	0.224689	0.933623	1.37097	1.24645	chr4	177430774	177442437	11664	AGA
ENSG00000038210.14	35	21	0.375	1.5682	1.49136	1.42014	1.45425	0.453101	0.432423	0.2053	0.18699	0.912373	1.53465	1.43293	chr4	25160663	25279204	118542	PI4K2B
ENSG00000038219.13	40	14	0.259259	1.90478	1.79912	1.81175	1.71776	0.415342	0.483378	0.172509	0.233654	0.441356	1.84505	1.78432	chr4	13568738	13627725	58988	BOD1L1
ENSG00000038274.17	35	21	0.375	1.85733	1.85126	1.8336	1.83421	0.335068	0.260811	0.11227	0.0680226	0.858914	1.85733	1.83383	chr5	163503114	163519354	16241	MAT2B
ENSG00000038358.15	54	0	0	1.66033	NA	1.61801	NA	0.303952	NA	0.0923869	NA	NA	1.67207	1.62096	chr16	67873052	67884499	11448	EDC4
ENSG00000038382.20	16	40	0.714286	1.63203	1.65073	1.5733	1.49631	0.327024	0.551626	0.106945	0.304291	0.934933	1.65073	1.51831	chr5	14143342	14532128	388787	TRIO
ENSG00000038427.16	17	36	0.679245	1	0	0.999237	0.704703	0.695535	0.794188	0.483768	0.630735	0.228944	0.86008	0.756363	chr5	83471618	83582303	110686	VCAN
ENSG00000038532.16	38	18	0.321429	1.04139	1.27203	0.939342	1.03036	0.551781	0.602033	0.304462	0.362443	0.388356	1.06029	0.968598	chr16	10944564	11182186	237623	CLEC16A
ENSG00000039123.16	54	1	0.0181818	1.84341	1.78888	1.7696	1.78888	0.340771	NA	0.116125	NA	NA	1.82929	1.7676	chr5	55307989	55425579	117591	MTREX
ENSG00000039319.17	54	2	0.0357143	1.73632	2.03204	1.60512	2.03204	0.479208	0.209835	0.22964	0.0440306	NA	1.74721	1.62037	chr5	80408013	80483379	75367	ZFYVE16
ENSG00000039523.20	56	0	0	1.49364	NA	1.4286	NA	0.378273	NA	0.143091	NA	NA	1.49364	1.4286	chr16	67518418	67546788	28371	RIPOR1
ENSG00000039560.14	50	6	0.107143	1.76155	1.72466	1.6999	1.54781	0.397974	0.799585	0.158383	0.639336	NA	1.76155	1.6836	chr5	34656328	34832612	176285	RAI14
ENSG00000039650.12	54	2	0.0357143	1.27658	1.26673	1.28399	1.26673	0.206726	0.0275738	0.0427357	0.000760317	NA	1.27279	1.28338	chr19	49859882	49878351	18470	PNKP
ENSG00000040199.18	51	5	0.0892857	1.30103	1.57978	1.08699	1.231	0.623519	0.755479	0.388776	0.570749	NA	1.31162	1.09984	chr16	71637835	71724701	86867	PHLPP2
ENSG00000040275.17	37	17	0.314815	1.54407	1.34242	1.48402	1.20178	0.357383	0.493299	0.127723	0.243344	0.0104133	1.47712	1.37197	chr5	169583636	169604778	21143	SPDL1
ENSG00000040341.18	53	3	0.0535714	1.38917	1.35218	1.32634	1.26901	0.446374	0.455009	0.19925	0.207033	NA	1.37545	1.32327	chr8	73420369	73747708	327340	STAU2
ENSG00000040531.16	50	3	0.0566038	1.21524	0.30103	1.09669	0.478933	0.454435	0.588413	0.206511	0.34623	NA	1.19952	1.05653	chr17	3636459	3663103	26645	CTNS
ENSG00000040608.14	53	0	0	0.30103	NA	0.439215	NA	0.45732	NA	0.209142	NA	NA	0.30103	0.431812	chr22	20241415	20283246	41832	RTN4R
ENSG00000040633.13	55	1	0.0178571	1.07918	1.30103	1.00963	1.30103	0.443338	NA	0.196549	NA	NA	1.09656	1.01484	chr17	7235029	7239722	4694	PHF23
ENSG00000040731.10	9	47	0.839286	0	1	0.304133	0.793083	0.60394	0.674092	0.364743	0.4544	NA	0.928666	0.714501	chr5	24487100	24644978	157879	CDH10
ENSG00000040933.16	54	2	0.0357143	1.74036	1.90532	1.73638	1.90532	0.251979	0.169689	0.0634932	0.0287942	NA	1.74428	1.74242	chr2	98444854	98594392	149539	INPP4A
ENSG00000041802.11	47	9	0.160714	1.72428	1.45484	1.6702	1.53101	0.271964	0.292287	0.0739645	0.0854319	NA	1.72014	1.64783	chr3	194640791	194672463	31673	LSG1
ENSG00000041880.15	56	0	0	0.845098	NA	0.754078	NA	0.58275	NA	0.339598	NA	NA	0.845098	0.754078	chr3	51942345	51948867	6523	PARP3
ENSG00000042088.14	44	12	0.214286	1.16111	0.650515	0.956722	0.674018	0.586769	0.60986	0.344298	0.371929	0.131668	1.09376	0.896143	chr14	89954939	90044764	89826	TDP1
ENSG00000042286.15	56	0	0	0.840621	NA	0.73361	NA	0.5748	NA	0.330395	NA	NA	0.840621	0.73361	chr10	70098223	70132934	34712	AIFM2
ENSG00000042429.12	40	16	0.285714	1.15375	1.19011	1.10095	1.05804	0.35082	0.49196	0.123075	0.242024	0.992761	1.16873	1.08869	chr11	93784227	93814963	30737	MED17
ENSG00000042445.14	53	3	0.0535714	1.04139	1.30103	0.870779	1.14905	0.450384	0.263232	0.202846	0.0692913	NA	1.06029	0.885687	chr2	85341955	85354531	12577	RETSAT
ENSG00000042753.12	56	0	0	1.26701	NA	1.22123	NA	0.293655	NA	0.0862334	NA	NA	1.26701	1.22123	chr19	46838136	46850846	12711	AP2S1
ENSG00000043093.15	53	2	0.0363636	1.62325	1.40911	1.3826	1.40911	0.581493	0.371917	0.338134	0.138322	NA	1.60716	1.38676	chr3	182938074	182985953	47880	DCUN1D1
ENSG00000043143.22	55	1	0.0178571	0.477121	0.69897	0.527452	0.69897	0.527762	NA	0.278533	NA	NA	0.477121	0.530515	chr5	134524312	134583230	58919	JADE2
ENSG00000043355.12	51	5	0.0892857	0.90309	0.90309	0.772125	0.663613	0.491633	0.486095	0.241703	0.236288	NA	0.90309	0.762437	chr13	99981784	99986765	4982	ZIC2
ENSG00000044090.12	54	1	0.0181818	1.11394	1.56229	0.993141	1.56229	0.487389	NA	0.237548	NA	NA	1.11394	1.00343	chr6	43037617	43053943	16327	CUL7
ENSG00000044115.21	55	1	0.0178571	2.21484	2.21219	2.16591	2.21219	0.218508	NA	0.0477459	NA	NA	2.21352	2.16674	chr5	138610967	138935034	324068	CTNNA1
ENSG00000044459.15	37	18	0.327273	1.50515	1.33138	1.29806	1.30727	0.627191	0.449137	0.393369	0.201724	0.495081	1.44688	1.30215	chr9	17134982	17503923	368942	CNTLN
ENSG00000044524.11	37	19	0.339286	1.32222	1.43136	1.08754	1.2619	0.763417	0.564901	0.582805	0.319113	0.626213	1.33232	1.1467	chr3	89107621	89482134	374514	EPHA3
ENSG00000044574.9	50	5	0.0909091	2.0969	2.06258	2.05335	2.09157	0.254848	0.12956	0.0649475	0.0167858	NA	2.0969	2.06018	chr9	125234853	125241382	6530	HSPA5
ENSG00000046604.14	41	13	0.240741	1.8893	1.71181	1.81529	1.68137	0.355473	0.415946	0.126361	0.173011	0.202412	1.82199	1.74478	chr18	31498177	31549008	50832	DSG2
ENSG00000047056.16	48	8	0.142857	1.14613	1.40977	0.903006	1.24304	0.624984	0.436632	0.390605	0.190647	NA	1.17609	0.951583	chr10	1049538	1132384	82847	WDR37
ENSG00000047188.16	51	5	0.0892857	1.716	1.47712	1.62932	1.56054	0.460924	0.27974	0.212451	0.0782544	NA	1.716	1.62318	chr5	113513694	113595285	81592	YTHDC2
ENSG00000047249.18	45	11	0.196429	1.49136	1.41497	1.37917	1.28242	0.417879	0.554132	0.174623	0.307062	0.67231	1.44688	1.36016	chr8	53715543	53843558	128016	ATP6V1H
ENSG00000047315.17	51	5	0.0892857	2.16584	2.14301	2.12874	2.18043	0.215001	0.132939	0.0462253	0.0176728	NA	2.1636	2.13336	chr4	56977722	57031158	53437	POLR2B
ENSG00000047457.14	52	3	0.0545455	0.778151	0.778151	0.59762	0.619111	0.430871	0.388719	0.18565	0.151102	NA	0.778151	0.596619	chr3	149162410	149221829	59420	CP
ENSG00000047578.13	12	44	0.785714	0.772034	0.60206	0.622812	0.58548	0.52867	0.573353	0.279492	0.328734	0.835952	0.60206	0.593479	chr16	27550133	27780369	230237	KATNIP
ENSG00000047579.20	31	23	0.425926	0.60206	0.69897	0.590456	0.594062	0.419514	0.44484	0.175992	0.197883	0.936596	0.650515	0.599836	chr6	15522807	15663058	140252	DTNBP1
ENSG00000047621.12	9	47	0.839286	1.25527	1.27875	1.01166	1.06988	0.743985	0.527312	0.553513	0.278058	NA	1.27875	1.06052	chr12	4487735	4538508	50774	C12orf4
ENSG00000047662.5	44	12	0.214286	0.875061	0.778151	0.778726	0.711116	0.382018	0.393898	0.145938	0.155155	0.568507	0.816886	0.764238	chr4	17629306	17781621	152316	FAM184B
ENSG00000047849.22	56	0	0	2.13029	NA	2.12676	NA	0.172052	NA	0.0296021	NA	NA	2.13029	2.12676	chr3	47850690	48089272	238583	MAP4
ENSG00000047932.14	53	3	0.0535714	1.72835	1.65002	1.63778	1.58512	0.448245	0.247383	0.200924	0.0611982	NA	1.72426	1.63496	chr6	117560269	117602542	42274	GOPC
ENSG00000048028.11	17	39	0.696429	1.36173	1.36173	1.2552	1.13955	0.645525	0.669429	0.416702	0.448136	0.734342	1.36173	1.17466	chr11	113797874	113875570	77697	USP28
ENSG00000048052.23	53	3	0.0535714	2.03342	2.03743	1.98195	2.01782	0.428841	0.0589373	0.183905	0.0034736	NA	2.03543	1.98387	chr7	18086949	19002416	915468	HDAC9
ENSG00000048140.18	55	1	0.0178571	1.04139	1.23045	0.971576	1.23045	0.410523	NA	0.168529	NA	NA	1.06029	0.976199	chr5	176647387	176659054	11668	TSPAN17
ENSG00000048162.21	50	5	0.0909091	1.37107	1.42325	1.30818	1.43856	0.320031	0.0770832	0.10242	0.00594182	NA	1.37564	1.32061	chr5	176383938	176388927	4990	NOP16
ENSG00000048342.18	39	17	0.303571	0.954243	0.30103	0.920911	0.621604	0.516373	0.704108	0.266641	0.495768	0.104477	0.845098	0.83005	chr4	15469865	15601552	131688	CC2D2A
ENSG00000048392.12	27	29	0.517857	1.30103	1.43136	1.16568	1.17417	0.473635	0.64851	0.22433	0.420566	0.253619	1.38908	1.17008	chr8	102204502	102238961	34460	RRM2B
ENSG00000048405.10	53	3	0.0535714	1.14613	1.39794	0.997493	1.21934	0.529249	0.324212	0.280104	0.105114	NA	1.17512	1.00938	chr7	127346790	127431924	85135	ZNF800
ENSG00000048540.15	17	39	0.696429	1	0.954243	0.867518	0.798971	0.715878	0.613795	0.512481	0.376744	0.677554	0.977121	0.81978	chr12	16548372	16610594	62223	LMO3
ENSG00000048544.6	56	0	0	1.49758	NA	1.48379	NA	0.340949	NA	0.116246	NA	NA	1.49758	1.48379	chr6	42206807	42217861	11055	MRPS10
ENSG00000048649.14	55	1	0.0178571	1.94694	1.87506	1.81969	1.87506	0.395052	NA	0.156066	NA	NA	1.93818	1.82067	chr11	77660009	77820869	160861	RSF1
ENSG00000048740.18	23	31	0.574074	1.74819	1.41497	1.54464	1.19084	0.569282	0.644843	0.324082	0.415822	0.0142189	1.48932	1.29362	chr10	10798397	11336675	538279	CELF2
ENSG00000048828.17	47	7	0.12963	2.05308	2.03141	2.00859	2.06157	0.177691	0.0799664	0.031574	0.00639463	NA	2.05018	2.01065	chr9	93451685	93566112	114428	FAM120A
ENSG00000048991.17	45	10	0.181818	1.6902	1.81949	1.56266	1.68676	0.48542	0.356715	0.235633	0.127245	NA	1.74029	1.58785	chr2	135531455	135725270	193816	R3HDM1
ENSG00000049130.16	33	23	0.410714	0.30103	0.30103	0.774131	0.692051	0.802825	0.650678	0.644527	0.423382	0.796379	0.30103	0.74042	chr12	88492793	88580851	88059	KITLG
ENSG00000049167.16	26	30	0.535714	1.33232	1.31162	1.05214	1.06061	0.610657	0.63535	0.372902	0.40367	0.760276	1.32222	1.05668	chr5	60866454	60945073	78620	ERCC8
ENSG00000049449.10	26	30	0.535714	1.61144	1.49367	1.58713	1.42751	0.24287	0.246795	0.0589858	0.0609076	0.0209832	1.52988	1.50161	chr11	32091074	32105722	14649	RCN1
ENSG00000049541.11	54	2	0.0357143	1.3664	1.44716	1.32303	1.44716	0.320959	0	0.103015	0	NA	1.3786	1.32747	chr7	74231499	74254458	22960	RFC2
ENSG00000049618.24	51	5	0.0892857	1.81291	1.92428	1.71339	1.84792	0.414501	0.398132	0.171811	0.158509	NA	1.81291	1.7254	chr6	156776020	157210779	434760	ARID1B
ENSG00000049759.20	46	9	0.163636	1.73034	1.85431	1.61486	1.74964	0.498242	0.44646	0.248245	0.199327	NA	1.77633	1.60769	chr18	58044226	58401540	357315	NEDD4L
ENSG00000049860.14	22	33	0.6	1.32024	1.39794	1.29691	1.29496	0.360359	0.402776	0.129859	0.162229	0.763633	1.34197	1.28112	chr5	74640023	74722647	82625	HEXB
ENSG00000049883.15	45	10	0.181818	1.47712	1.28989	1.13729	1.01144	0.669255	0.576647	0.447902	0.332522	NA	1.41497	1.12932	chr5	72320367	72368395	48029	PTCD2
ENSG00000050130.18	20	36	0.642857	1.49706	1.34708	1.38745	1.28208	0.390892	0.442098	0.152797	0.195451	0.351298	1.39355	1.31971	chr14	59484443	59505410	20968	JKAMP
ENSG00000050165.19	33	22	0.4	1.24304	1.10543	1.14606	0.995846	0.342381	0.469163	0.117225	0.220114	0.219028	1.19033	1.07906	chr11	11956207	12009769	53563	DKK3
ENSG00000050344.9	54	1	0.0181818	1.08366	1.20412	0.93778	1.20412	0.575969	NA	0.331741	NA	NA	1.09252	0.955049	chr7	26152198	26187137	34940	NFE2L3
ENSG00000050393.11	37	19	0.339286	1.39794	1.38021	1.34734	1.16976	0.539053	0.572348	0.290578	0.327582	0.20302	1.39794	1.28709	chr6	13786557	13814568	28012	MCUR1
ENSG00000050426.16	55	1	0.0178571	1.80618	1.61278	1.78026	1.61278	0.224401	NA	0.050356	NA	NA	1.80276	1.77727	chr12	51047962	51060424	12463	LETMD1
ENSG00000050748.18	55	1	0.0178571	1.60206	1.86923	1.48333	1.86923	0.532979	NA	0.284067	NA	NA	1.61265	1.49022	chr5	180233143	180292099	58957	MAPK9
ENSG00000050820.17	56	0	0	0.928666	NA	0.811508	NA	0.424965	NA	0.180595	NA	NA	0.928666	0.811508	chr16	75228181	75268053	39873	BCAR1
ENSG00000051009.11	25	31	0.553571	1.17609	1.17609	1.00892	1.03333	0.553734	0.500243	0.306621	0.250243	0.986826	1.17609	1.02243	chr11	6211345	6234711	23367	FAM160A2
ENSG00000051108.15	55	1	0.0178571	1.5682	2.05308	1.46908	2.05308	0.477924	NA	0.228411	NA	NA	1.5682	1.47951	chr16	56932142	56944864	12723	HERPUD1
ENSG00000051128.19	47	0	0	0.60206	NA	0.529708	NA	0.424889	NA	0.180531	NA	NA	0.544068	0.509373	chr19	18929201	18941261	12061	HOMER3
ENSG00000051341.15	27	27	0.5	1.62325	1.6902	1.53159	1.34653	0.438907	0.708516	0.192639	0.501994	0.972386	1.64833	1.4324	chr3	121431431	121545988	114558	POLQ
ENSG00000051382.9	43	13	0.232143	1.14613	0.69897	0.784038	0.673592	0.704293	0.615936	0.496029	0.379377	0.434797	0.951545	0.758399	chr3	138652698	138834928	182231	PIK3CB
ENSG00000051523.11	43	2	0.0444444	0.90309	1.15903	0.875158	1.15903	0.336963	0.0637645	0.113544	0.00406591	NA	0.90309	0.901645	chr16	88643289	88651054	7766	CYBA
ENSG00000051620.11	55	1	0.0178571	1.34242	0.845098	1.25525	0.845098	0.393391	NA	0.154756	NA	NA	1.34242	1.24792	chr6	138403531	138422197	18667	HEBP2
ENSG00000051825.15	54	2	0.0357143	2.12871	1.94535	2.07254	1.94535	0.192702	0.306885	0.037134	0.0941786	NA	2.12871	2.068	chr12	123152320	123244014	91695	MPHOSPH9
ENSG00000052126.15	54	2	0.0357143	1.67667	1.5892	1.62816	1.5892	0.364447	0.179326	0.132821	0.0321578	NA	1.67667	1.62677	chr12	19129733	19376400	246668	PLEKHA5
ENSG00000052749.14	54	1	0.0181818	1.29003	0.875061	1.19208	0.875061	0.511838	NA	0.261978	NA	NA	1.29003	1.19439	chr10	97356358	97426076	69719	RRP12
ENSG00000052795.13	53	2	0.0363636	1.44716	1.79035	1.21384	1.79035	0.641306	0.366097	0.411273	0.134027	NA	1.46214	1.21275	chr4	158769026	158908050	139025	FNIP2
ENSG00000052802.13	49	7	0.125	1.4014	1.17609	1.29722	1.07248	0.551524	0.500994	0.304178	0.250995	NA	1.34062	1.26913	chr4	165327667	165343164	15498	MSMO1
ENSG00000052841.15	21	35	0.625	1.72428	1.68124	1.68445	1.65516	0.278997	0.379196	0.0778394	0.143789	0.617544	1.69679	1.66614	chr11	43358920	43494933	136014	TTC17
ENSG00000052850.8	27	28	0.509091	0.778151	1.01671	0.644347	0.782549	0.579005	0.601131	0.335247	0.361358	0.423715	0.811625	0.701942	chr11	44260440	44310139	49700	ALX4
ENSG00000053254.16	51	5	0.0892857	1.91645	2.03411	1.79356	2.03043	0.496574	0.250582	0.246586	0.0627911	NA	1.92037	1.81471	chr14	89124871	89619149	494279	FOXN3
ENSG00000053501.13	50	5	0.0909091	0.477121	0.778151	0.479885	0.733244	0.450248	0.193963	0.202723	0.0376216	NA	0.60206	0.516772	chr19	17215346	17219829	4484	USE1
ENSG00000053524.13	55	1	0.0178571	0.60206	0.812913	0.614391	0.812913	0.358968	NA	0.128858	NA	NA	0.627636	0.617936	chr3	183178041	183428778	250738	MCF2L2
ENSG00000053702.15	48	8	0.142857	0.238561	0	0.30591	0.0972689	0.351292	0.186154	0.123406	0.0346534	NA	0.176091	0.276104	chr12	2825348	2835544	10197	NRIP2
ENSG00000053770.12	56	0	0	1.65799	NA	1.52534	NA	0.528745	NA	0.279571	NA	NA	1.65799	1.52534	chr14	57268924	57298742	29819	AP5M1
ENSG00000053900.11	32	22	0.407407	1.49136	1.38835	1.43755	1.28743	0.353443	0.44467	0.124922	0.197731	0.161375	1.43926	1.36572	chr4	25377263	25418498	41236	ANAPC4
ENSG00000054148.18	54	1	0.0181818	0.954243	1	0.971583	1	0.319304	NA	0.101955	NA	NA	0.954243	0.979704	chr9	136848724	136851027	2304	PHPT1
ENSG00000054598.9	32	24	0.428571	1.32222	1.30103	1.02989	1.18297	0.653449	0.4474	0.426996	0.200166	0.927302	1.30103	1.09549	chr6	1609915	1613897	3983	FOXC1
ENSG00000054611.14	47	9	0.160714	0.69897	0.954243	0.597993	0.672723	0.498953	0.652834	0.248954	0.426193	NA	0.738561	0.610003	chr22	46762617	47175699	413083	TBC1D22A
ENSG00000054654.19	56	0	0	2.22141	NA	2.11085	NA	0.49704	NA	0.247049	NA	NA	2.22141	2.11085	chr14	63761899	64226433	464535	SYNE2
ENSG00000054690.14	55	0	0	1.32222	NA	1.1753	NA	0.479079	NA	0.229517	NA	NA	1.31162	1.15745	chr14	67533290	67589612	56323	PLEKHH1
ENSG00000054793.14	43	13	0.232143	1.53148	1.41497	1.42755	1.39657	0.644647	0.539834	0.41557	0.291421	0.509014	1.525	1.42036	chr20	51596514	51768390	171877	ATP9A
ENSG00000054965.11	56	0	0	1.68572	NA	1.63701	NA	0.270334	NA	0.0730805	NA	NA	1.68572	1.63701	chr11	73400487	73598189	197703	FAM168A
ENSG00000054967.13	56	0	0	0.69897	NA	0.59859	NA	0.458026	NA	0.209788	NA	NA	0.69897	0.59859	chr11	73376399	73397474	21076	RELT
ENSG00000055044.11	54	1	0.0181818	1.70113	1.44716	1.6428	1.44716	0.298483	NA	0.0890919	NA	NA	1.69458	1.64015	chr2	202265736	202303661	37926	NOP58
ENSG00000055118.17	50	4	0.0740741	0.874094	1.08805	0.761811	1.03497	0.512411	0.563892	0.262565	0.317975	NA	0.90309	0.784453	chr7	150944961	150978321	33361	KCNH2
ENSG00000055130.17	53	3	0.0535714	1.90849	1.89487	1.82123	1.91893	0.298568	0.0679479	0.0891427	0.00461692	NA	1.90306	1.82646	chr7	148697914	148801110	103197	CUL1
ENSG00000055147.19	26	24	0.48	1.24286	0.30103	0.966899	0.583898	0.641342	0.64081	0.411319	0.410637	0.0436482	0.977121	0.773959	chr5	153990148	154038936	48789	FAM114A2
ENSG00000055163.20	12	44	0.785714	1.76285	1.97991	1.72667	1.79109	0.614112	0.530463	0.377134	0.281391	0.674949	1.95517	1.77728	chr5	157266079	157395595	129517	CYFIP2
ENSG00000055208.19	54	1	0.0181818	1.82281	1.79934	1.65779	1.79934	0.51909	NA	0.269455	NA	NA	1.80944	1.63923	chr6	149218641	149411613	192973	TAB2
ENSG00000055211.14	55	1	0.0178571	0.977724	1.26717	0.832584	1.26717	0.509432	NA	0.259521	NA	NA	0.988862	0.840344	chr6	149566294	149591748	25455	GINM1
ENSG00000055332.19	53	0	0	1.97772	NA	1.95069	NA	0.270415	NA	0.0731245	NA	NA	1.98886	1.95638	chr2	37099210	37157522	58313	EIF2AK2
ENSG00000055483.19	55	1	0.0178571	1.47712	1.60206	1.33122	1.60206	0.502768	NA	0.252775	NA	NA	1.5043	1.33605	chr17	78787381	78841441	54061	USP36
ENSG00000055609.21	35	21	0.375	2.23862	2.133	2.10135	1.98753	0.472024	0.714804	0.222807	0.510945	0.61162	2.17328	2.05867	chr7	152134922	152436644	301723	KMT2C
ENSG00000055917.16	47	9	0.160714	2.2833	2.14922	2.23464	2.17936	0.195356	0.147951	0.0381639	0.0218895	NA	2.27068	2.22575	chr2	20248691	20352234	103544	PUM2
ENSG00000055950.16	54	2	0.0357143	1.14613	0.889076	1.0697	0.889076	0.323162	0.0198193	0.104434	0.000392805	NA	1.12152	1.06325	chr10	100969458	100987515	18058	MRPL43
ENSG00000056050.7	42	14	0.25	1.25527	0.981894	1.12727	0.916148	0.412914	0.419981	0.170498	0.176384	0.0677055	1.20412	1.07449	chr4	169729470	169757944	28475	HPF1
ENSG00000056097.16	53	1	0.0185185	2.09342	2.2266	2.01413	2.2266	0.411223	NA	0.169104	NA	NA	2.10629	2.02531	chr5	32354350	32444740	90391	ZFR
ENSG00000056586.16	45	10	0.181818	2.18184	2.13359	2.1345	2.09738	0.213212	0.236073	0.0454592	0.0557304	NA	2.16128	2.12364	chr9	122844556	122905359	60804	RC3H2
ENSG00000056736.10	46	9	0.163636	1.12027	1.25527	1.04411	1.29095	0.554253	0.264717	0.307196	0.0700749	NA	1.16137	1.08076	chr3	53846568	53865794	19227	IL17RB
ENSG00000056972.20	56	0	0	0.30103	NA	0.485926	NA	0.54055	NA	0.292194	NA	NA	0.30103	0.485926	chr6	111555381	111606906	51526	TRAF3IP2
ENSG00000057019.16	6	49	0.890909	1.74648	1.83251	1.73281	1.62368	0.327152	0.544114	0.107028	0.29606	NA	1.81764	1.64193	chr3	98795941	98901695	105755	DCBLD2
ENSG00000057608.17	49	7	0.125	2.25164	2.22789	2.18313	2.20098	0.234971	0.274745	0.0552113	0.0754846	NA	2.24796	2.18536	chr10	5765223	5842132	76910	GDI2
ENSG00000057663.16	51	5	0.0892857	1.14613	0	0.925738	0.528691	0.567964	0.750588	0.322583	0.563382	NA	1.13004	0.890288	chr6	106045423	106325791	280369	ATG5
ENSG00000057704.13	55	1	0.0178571	0.954243	0.778151	0.77431	0.778151	0.69463	NA	0.482511	NA	NA	0.954243	0.774379	chr12	94567122	94650557	83436	TMCC3
ENSG00000057935.14	50	6	0.107143	1.65799	1.59656	1.63355	1.66098	0.288369	0.221303	0.0831565	0.0489749	NA	1.65321	1.63649	chr2	42494569	42756947	262379	MTA3
ENSG00000058056.10	52	4	0.0714286	1.8497	1.79768	1.71451	1.81678	0.48153	0.283869	0.231871	0.0805817	NA	1.84039	1.72182	chr3	179653032	179804366	151335	USP13
ENSG00000058063.16	54	2	0.0357143	1.75008	1.46032	1.50682	1.46032	0.602339	0.32509	0.362812	0.105684	NA	1.71945	1.50516	chr3	182793503	182921629	128127	ATP11B
ENSG00000058091.17	30	19	0.387755	0.772034	0.69897	0.740514	0.636749	0.656617	0.562335	0.431145	0.31622	0.475834	0.874094	0.730607	chr7	90466424	91210590	744167	CDK14
ENSG00000058262.10	51	5	0.0892857	2.1271	2.03141	2.11451	2.01293	0.19759	0.0561156	0.0390417	0.00314896	NA	2.11059	2.10544	chr3	128051641	128071683	20043	SEC61A1
ENSG00000058272.19	55	1	0.0178571	1.72428	1.53148	1.60819	1.53148	0.489549	NA	0.239658	NA	NA	1.69819	1.60682	chr12	79773563	79935460	161898	PPP1R12A
ENSG00000058600.16	54	0	0	1.68124	NA	1.65066	NA	0.221625	NA	0.0491178	NA	NA	1.68572	1.66176	chr16	22297375	22335101	37727	POLR3E
ENSG00000058729.11	55	1	0.0178571	1.38021	1.23045	1.21549	1.23045	0.556914	NA	0.310153	NA	NA	1.37097	1.21575	chr5	97160867	97183247	22381	RIOK2
ENSG00000059122.17	53	2	0.0363636	1.14613	1.44605	1.05334	1.44605	0.422076	0.205085	0.178148	0.04206	NA	1.16111	1.07412	chr16	2911931	2951208	39278	FLYWCH1
ENSG00000059145.19	45	0	0	1.25527	NA	1.25345	NA	0.24786	NA	0.0614346	NA	NA	1.26122	1.2568	chr16	1363205	1414751	51547	UNKL
ENSG00000059573.9	10	46	0.821429	1.97303	1.97543	1.94896	1.89938	0.102267	0.264573	0.0104586	0.0699991	NA	1.97543	1.90823	chr10	95605941	95656711	50771	ALDH18A1
ENSG00000059691.12	39	12	0.235294	1.27875	1.16111	1.2114	0.9718	0.386531	0.548941	0.149406	0.301336	0.175179	1.27875	1.16074	chr4	151670504	151761007	90504	GATB
ENSG00000059728.11	56	0	0	0.86008	NA	0.915926	NA	0.620912	NA	0.385532	NA	NA	0.86008	0.915926	chr2	69897688	69942945	45258	MXD1
ENSG00000059758.8	40	16	0.285714	1.32222	1.03409	1.14625	0.874111	0.560769	0.611152	0.314462	0.373507	0.0854857	1.24286	1.06849	chr12	96278261	96400480	122220	CDK17
ENSG00000059769.20	43	12	0.218182	0.90309	0.914652	0.764272	0.723605	0.478047	0.500261	0.228529	0.250261	0.902101	0.889076	0.757001	chr9	111631334	111654351	23018	DNAJC25
ENSG00000060138.13	46	10	0.178571	2.07371	1.96563	2.05737	1.96312	0.169024	0.153254	0.0285691	0.0234869	NA	2.04812	2.04054	chr12	10699089	10723323	24235	YBX3
ENSG00000060237.19	56	0	0	2.19033	NA	2.1083	NA	0.348491	NA	0.121446	NA	NA	2.19033	2.1083	chr12	752579	911452	158874	WNK1
ENSG00000060303.5	5	51	0.910714	0	0.123852	0	0.153434	0	0.165325	0	0.0273323	NA	0.110381	0.139735	chr6	50857255	50857662	408	RPS17P5
ENSG00000060339.14	53	1	0.0185185	2.07918	1.95617	2.0549	1.95617	0.217501	NA	0.0473068	NA	NA	2.07003	2.04912	chr10	68721012	68792377	71366	CCAR1
ENSG00000060491.17	52	0	0	1.07918	NA	1.03637	NA	0.33392	NA	0.111502	NA	NA	1.07918	1.0251	chr20	62804835	62814000	9166	OGFR
ENSG00000060749.16	55	1	0.0178571	2.15229	1.23045	2.08751	1.23045	0.366449	NA	0.134285	NA	NA	2.14921	2.07221	chr11	32892811	32993316	100506	QSER1
ENSG00000060762.19	35	13	0.270833	1.32222	1	1.28017	1.00106	0.370519	0.505357	0.137285	0.255385	0.0484514	1.25527	1.22351	chr6	166364919	166383013	18095	MPC1
ENSG00000060971.19	56	0	0	1.16137	NA	1.08836	NA	0.363807	NA	0.132355	NA	NA	1.16137	1.08836	chr3	38103129	38137242	34114	ACAA1
ENSG00000060982.15	48	8	0.142857	2.5075	2.46896	2.4875	2.46488	0.212882	0.190708	0.0453187	0.0363695	NA	2.50037	2.48427	chr12	24810024	24949101	139078	BCAT1
ENSG00000061273.18	54	2	0.0357143	1.24916	1.29553	1.1715	1.29553	0.37374	0.00777491	0.139682	6.04492e-05	NA	1.26122	1.17593	chr12	47782722	47833132	50411	HDAC7
ENSG00000061676.15	56	0	0	2.24301	NA	2.23742	NA	0.204827	NA	0.0419543	NA	NA	2.24301	2.23742	chr2	182909115	183038858	129744	NCKAP1
ENSG00000061794.13	17	37	0.685185	1.60206	1.54407	1.5325	1.50736	0.455285	0.255165	0.207284	0.0651091	0.301093	1.54407	1.49291	chr12	27710822	27756295	45474	MRPS35
ENSG00000061918.14	22	25	0.531915	0.89967	0	0.689941	0.515623	0.648431	0.616971	0.420463	0.380653	0.323564	0.69897	0.60948	chr4	155758992	155807811	48820	GUCY1B1
ENSG00000061936.10	49	1	0.02	1.43136	1.34242	1.38575	1.34242	0.235386	NA	0.0554064	NA	NA	1.43136	1.39869	chr12	131711081	131799738	88658	SFSWAP
ENSG00000061987.16	46	10	0.178571	1.88645	1.77004	1.83806	1.66852	0.233177	0.392937	0.0543716	0.1544	NA	1.87794	1.80778	chr12	62466817	62600476	133660	MON2
ENSG00000062194.16	28	28	0.5	1.7952	1.71129	1.70537	1.67923	0.426218	0.293617	0.181662	0.0862107	0.24456	1.75965	1.6923	chr5	57173948	57264679	90732	GPBP1
ENSG00000062485.19	56	0	0	2.28138	NA	2.25423	NA	0.182443	NA	0.0332856	NA	NA	2.28138	2.25423	chr12	56271699	56300391	28693	CS
ENSG00000062582.14	52	4	0.0714286	1.41076	1.38543	1.35132	1.40337	0.225136	0.224103	0.050686	0.0502222	NA	1.41076	1.35504	chr7	43866558	43869893	3336	MRPS24
ENSG00000062598.18	39	16	0.290909	1.07918	1.0207	0.859989	1.00245	0.617659	0.606439	0.381503	0.367768	0.563041	1.06029	0.91145	chr20	46366050	46432985	66936	ELMO2
ENSG00000062650.20	51	4	0.0727273	1.75587	1.71728	1.68173	1.4628	0.380392	0.672037	0.144698	0.451634	NA	1.75203	1.64855	chr10	86435256	86521792	86537	WAPL
ENSG00000062716.13	56	0	0	1.75581	NA	1.75062	NA	0.193095	NA	0.0372857	NA	NA	1.75581	1.75062	chr17	59707192	59842255	135064	VMP1
ENSG00000062725.10	56	0	0	1.65311	NA	1.52432	NA	0.439911	NA	0.193522	NA	NA	1.65311	1.52432	chr17	60443158	60526242	83085	APPBP2
ENSG00000062822.15	35	20	0.363636	1.81624	1.88078	1.77313	1.81745	0.195665	0.188288	0.0382849	0.0354523	0.410814	1.8293	1.78838	chr19	50384204	50418018	33815	POLD1
ENSG00000063046.18	56	0	0	2.35263	NA	2.31563	NA	0.215211	NA	0.0463157	NA	NA	2.35263	2.31563	chr12	53006282	53042215	35934	EIF4B
ENSG00000063169.11	54	1	0.0181818	0.811625	1.27875	0.717387	1.27875	0.450824	NA	0.203243	NA	NA	0.811625	0.728496	chr19	47608196	47703277	95082	BICRA
ENSG00000063176.16	52	3	0.0545455	0.812913	0.39794	0.715005	0.53402	0.38353	0.323276	0.147096	0.104507	NA	0.812913	0.702257	chr19	48619291	48630717	11427	SPHK2
ENSG00000063177.13	52	3	0.0545455	2.2916	2.42651	2.27647	2.42198	0.154532	0.0793745	0.0238802	0.00630031	NA	2.31162	2.28753	chr19	48615328	48619184	3857	RPL18
ENSG00000063241.8	56	0	0	0.845098	NA	0.709522	NA	0.404085	NA	0.163285	NA	NA	0.845098	0.709522	chr19	55452985	55462343	9359	ISOC2
ENSG00000063244.13	53	3	0.0535714	1.53782	1.64345	1.49799	1.62395	0.176836	0.0603107	0.0312709	0.00363738	NA	1.54715	1.50474	chr19	55654146	55674716	20571	U2AF2
ENSG00000063245.15	52	3	0.0545455	1.40207	1	1.36139	1.13208	0.285277	0.269376	0.0813828	0.0725637	NA	1.40207	1.36027	chr19	55675226	55709858	34633	EPN1
ENSG00000063322.15	49	4	0.0754717	1.36173	1.36074	1.30543	1.15614	0.440393	0.677544	0.193946	0.459066	NA	1.37097	1.30017	chr19	39391303	39400641	9339	MED29
ENSG00000063438.20	53	2	0.0363636	0.60206	0.370181	0.518176	0.370181	0.439493	0.523515	0.193154	0.274068	NA	0.573064	0.512157	chr5	321714	438291	116578	AHRR
ENSG00000063660.9	52	2	0.037037	1.13004	1.15799	1.03745	1.15799	0.392297	0.288136	0.153897	0.0830221	NA	1.13004	1.05493	chr2	240435663	240468076	32414	GPC1
ENSG00000063761.16	43	10	0.188679	0.90309	0	0.697085	0.51284	0.534903	0.666057	0.286122	0.443632	NA	0.874094	0.657483	chr14	77800109	77935014	134906	ADCK1
ENSG00000063978.16	51	5	0.0892857	1.24304	1.23045	1.1434	1.23766	0.434095	0.152976	0.188438	0.0234016	NA	1.24304	1.15181	chr4	2462220	2625320	163101	RNF4
ENSG00000064012.22	55	1	0.0178571	1.07918	1.46982	0.885958	1.46982	0.54666	NA	0.298838	NA	NA	1.07918	0.896384	chr2	201233443	201287711	54269	CASP8
ENSG00000064042.18	51	5	0.0892857	0.477121	0	0.695546	0	0.696787	0	0.485512	0	NA	0.30103	0.633443	chr4	41359607	41700044	340438	LIMCH1
ENSG00000064102.15	53	2	0.0363636	1.36173	0.826606	1.22493	0.826606	0.525105	1.169	0.275736	1.36656	NA	1.37097	1.21818	chr12	26905181	26938326	33146	INTS13
ENSG00000064115.11	47	3	0.06	1.80956	2.02119	1.75086	2.03187	0.34436	0.11849	0.118584	0.01404	NA	1.84505	1.77561	chr12	26971579	27014434	42856	TM7SF3
ENSG00000064225.12	8	48	0.857143	1.0207	0.811625	0.774401	0.68744	0.540591	0.553966	0.292239	0.306878	NA	0.874094	0.699863	chr3	98732236	98821201	88966	ST3GAL6
ENSG00000064309.16	47	4	0.0784314	1.38021	0	1.11714	0.347292	0.684513	0.694583	0.468558	0.482446	NA	1.34664	1.08419	chr11	125955796	126063335	107540	CDON
ENSG00000064313.12	27	29	0.517857	1.73239	1.63347	1.50244	1.54718	0.666853	0.498718	0.444693	0.24872	0.593962	1.6721	1.52561	chr8	119730774	119832841	102068	TAF2
ENSG00000064393.16	55	1	0.0178571	1.85733	1.70757	1.73837	1.70757	0.458545	NA	0.210263	NA	NA	1.85122	1.73782	chr7	139561570	139777998	216429	HIPK2
ENSG00000064419.14	56	0	0	1.83727	NA	1.75344	NA	0.290099	NA	0.0841575	NA	NA	1.83727	1.75344	chr7	128954180	129055173	100994	TNPO3
ENSG00000064489.23	53	3	0.0535714	0.123852	0.222716	0.195351	0.174582	0.212745	0.156181	0.0452602	0.0243924	NA	0.149971	0.194238	chr19	19145569	19192158	46590	BORCS8-MEF2B
ENSG00000064490.14	52	2	0.037037	1	0.847303	0.983069	0.847303	0.299823	0.151236	0.0898936	0.0228723	NA	1	0.980462	chr19	19192229	19201869	9641	RFXANK
ENSG00000064545.15	53	2	0.0363636	1.38021	1.15799	1.31507	1.15799	0.319948	0.288136	0.102367	0.0830221	NA	1.37097	1.31094	chr19	19119169	19138513	19345	TMEM161A
ENSG00000064547.14	54	2	0.0357143	0.60206	0.69897	0.644725	0.69897	0.520799	0	0.271232	0	NA	0.650515	0.646662	chr19	19623655	19628930	5276	LPAR2
ENSG00000064601.21	53	3	0.0535714	1.43933	1.24304	1.39208	1.27859	0.380001	0.138464	0.1444	0.0191724	NA	1.4273	1.386	chr20	45890144	45898949	8806	CTSA
ENSG00000064607.17	55	0	0	2.21932	NA	2.21622	NA	0.127034	NA	0.0161376	NA	NA	2.21906	2.21304	chr19	18990888	19034023	43136	SUGP2
ENSG00000064651.14	47	9	0.160714	1.64836	1.75587	1.50089	1.49213	0.593146	0.642027	0.351822	0.412199	NA	1.66276	1.49948	chr5	128083766	128189677	105912	SLC12A2
ENSG00000064652.11	55	1	0.0178571	0.812913	1.5682	0.692829	1.5682	0.521883	NA	0.272362	NA	NA	0.829006	0.70846	chr5	122843439	123029354	185916	SNX24
ENSG00000064763.11	52	4	0.0714286	1.19011	0.887258	1.12441	0.703977	0.484919	0.476155	0.235146	0.226724	NA	1.15375	1.09438	chr12	29149103	29340980	191878	FAR2
ENSG00000064933.18	42	14	0.25	1.51846	1.51059	1.4531	1.33363	0.314609	0.609711	0.0989786	0.371747	0.812986	1.51846	1.42323	chr2	189784085	189877629	93545	PMS1
ENSG00000064961.19	49	5	0.0925926	1.04139	1.27875	1.02712	1.25557	0.262224	0.128828	0.0687613	0.0165968	NA	1.04139	1.0497	chr19	3572777	3579088	6312	HMG20B
ENSG00000064995.18	52	0	0	1.30103	NA	1.23051	NA	0.36494	NA	0.133181	NA	NA	1.30103	1.23236	chr6	34877462	34888071	10610	TAF11
ENSG00000064999.15	56	0	0	1.34242	NA	1.23376	NA	0.48501	NA	0.235235	NA	NA	1.34242	1.23376	chr6	34889255	35091406	202152	ANKS1A
ENSG00000065000.19	53	3	0.0535714	1.90849	1.85126	1.87326	1.88651	0.204473	0.136739	0.0418093	0.0186976	NA	1.90579	1.87397	chr19	2100988	2164468	63481	AP3D1
ENSG00000065029.15	54	1	0.0181818	1.49114	1.23045	1.38585	1.23045	0.355573	NA	0.126432	NA	NA	1.46976	1.38444	chr6	35258909	35295985	37077	ZNF76
ENSG00000065054.14	30	16	0.347826	0.650515	0.30103	0.56323	0.352932	0.393761	0.383115	0.155048	0.146777	0.0915245	0.477121	0.499003	chr16	2025356	2039026	13671	SLC9A3R2
ENSG00000065057.9	32	16	0.333333	0.90309	0.845098	0.850994	0.753009	0.381026	0.426342	0.145181	0.181768	0.503732	0.874094	0.828739	chr16	2039815	2047866	8052	NTHL1
ENSG00000065060.17	54	0	0	2.16584	NA	2.09378	NA	0.308623	NA	0.0952479	NA	NA	2.15983	2.08757	chr6	34792015	34883138	91124	UHRF1BP1
ENSG00000065150.21	56	0	0	2.78958	NA	2.76065	NA	0.184586	NA	0.0340719	NA	NA	2.78958	2.76065	chr13	97953658	98024296	70639	IPO5
ENSG00000065154.12	52	3	0.0545455	1.85126	1.93702	1.79946	1.29628	0.242238	1.12264	0.0586794	1.26031	NA	1.85126	1.7725	chr10	124397303	124418976	21674	OAT
ENSG00000065308.5	42	14	0.25	1.39984	1.56501	1.27371	1.40948	0.433916	0.513983	0.188283	0.264178	0.153034	1.42317	1.30765	chr6	52497408	52577060	79653	TRAM2
ENSG00000065328.17	52	2	0.037037	1.64334	1.59531	1.61145	1.59531	0.288984	0.1086	0.0835119	0.011794	NA	1.62836	1.60912	chr10	13161558	13211110	49553	MCM10
ENSG00000065357.20	54	2	0.0357143	1	0.80103	0.754484	0.80103	0.549589	0.707107	0.302049	0.5	NA	1	0.756147	chr12	55927319	55954027	26709	DGKA
ENSG00000065427.15	56	0	0	1.97313	NA	1.95787	NA	0.218503	NA	0.0477436	NA	NA	1.97313	1.95787	chr16	75627474	75648643	21170	KARS1
ENSG00000065457.11	56	0	0	1.5593	NA	1.39567	NA	0.579466	NA	0.335781	NA	NA	1.5593	1.39567	chr16	75596868	75623300	26433	ADAT1
ENSG00000065485.20	53	3	0.0535714	0.90309	1.07918	0.794014	1.11506	0.400215	0.181436	0.160172	0.032919	NA	0.916254	0.811213	chr3	123067025	123225227	158203	PDIA5
ENSG00000065491.8	56	0	0	0.845098	NA	0.705123	NA	0.496569	NA	0.246581	NA	NA	0.845098	0.705123	chr6	37257772	37332970	75199	TBC1D22B
ENSG00000065518.8	30	23	0.433962	1.72833	1.74819	1.74832	1.76222	0.190158	0.19157	0.0361603	0.0366991	0.836468	1.72833	1.7497	chr3	120596328	120602507	6180	NDUFB4
ENSG00000065534.19	43	10	0.188679	1.64345	1.62564	1.46573	1.55835	0.455201	0.479011	0.207208	0.229451	NA	1.64097	1.49643	chr3	123610049	123884332	274284	MYLK
ENSG00000065548.18	43	10	0.188679	1.53148	1.32271	1.513	1.26717	0.367919	0.412693	0.135364	0.170316	NA	1.51851	1.46156	chr2	186486253	186509361	23109	ZC3H15
ENSG00000065559.15	5	51	0.910714	1.42325	1.17609	1.15578	1.00305	0.64775	0.5762	0.419581	0.332006	NA	1.23674	1.01669	chr17	12020829	12143830	123002	MAP2K4
ENSG00000065613.15	44	5	0.102041	1.73239	1.92942	1.58418	1.49019	0.468213	0.85353	0.219223	0.728513	NA	1.73239	1.56115	chr10	103967140	104029233	62094	SLK
ENSG00000065615.14	13	39	0.75	1.38021	1	0.940293	0.835221	0.714531	0.535294	0.510555	0.28654	0.344502	1	0.841923	chr6	83859656	83967423	107768	CYB5R4
ENSG00000065665.21	56	0	0	1.23045	NA	1.21802	NA	0.344959	NA	0.118997	NA	NA	1.23045	1.21802	chr10	12129637	12169961	40325	SEC61A2
ENSG00000065717.15	56	0	0	0.845098	NA	0.709931	NA	0.525317	NA	0.275958	NA	NA	0.845098	0.709931	chr19	2997639	3047635	49997	TLE2
ENSG00000065802.12	31	18	0.367347	1.50515	1.49136	1.4763	1.37968	0.303471	0.459194	0.0920948	0.210859	0.603979	1.51183	1.44633	chr2	238426742	238452250	25509	ASB1
ENSG00000065809.14	22	33	0.6	1.43136	1.4624	1.23289	1.30879	0.559221	0.554128	0.312728	0.307057	0.594094	1.43926	1.28171	chr10	14518557	14774897	256341	FAM107B
ENSG00000065833.9	32	24	0.428571	1.38908	1.27815	1.30999	1.02366	0.413147	0.618234	0.170691	0.382213	0.0658251	1.35208	1.18728	chr6	83210402	83431051	220650	ME1
ENSG00000065882.16	39	17	0.303571	1.39794	1.41497	1.22241	1.24001	0.583136	0.613888	0.340047	0.376859	0.70789	1.41497	1.22775	chr4	37891084	38139175	248092	TBC1D1
ENSG00000065883.16	49	7	0.125	1.66464	1.57978	1.59995	1.61614	0.391307	0.31126	0.153121	0.0968827	NA	1.65893	1.60197	chr7	39950121	40099580	149460	CDK13
ENSG00000065911.13	55	1	0.0178571	2.46315	2.44456	2.49013	2.44456	0.252018	NA	0.0635128	NA	NA	2.45385	2.48932	chr2	74186172	74217565	31394	MTHFD2
ENSG00000065970.9	43	11	0.203704	0.845098	1.14613	0.740096	1.0364	0.547943	0.587961	0.300241	0.345698	0.12497	0.90309	0.796182	chr12	8032716	8055517	22802	FOXJ2
ENSG00000066044.15	41	15	0.267857	1.8451	1.81954	1.80005	1.79865	0.255947	0.165299	0.0655091	0.0273239	0.623886	1.8451	1.79968	chr19	7958573	8005659	47087	ELAVL1
ENSG00000066084.13	55	1	0.0178571	1.96848	1.86332	1.8411	1.86332	0.509887	NA	0.259985	NA	NA	1.96848	1.84149	chr12	50504985	50748657	243673	DIP2B
ENSG00000066117.15	55	1	0.0178571	1.77815	1.86332	1.75361	1.86332	0.220866	NA	0.0487819	NA	NA	1.78875	1.75557	chr12	50085200	50100707	15508	SMARCD1
ENSG00000066230.12	46	0	0	1.00705	NA	0.980006	NA	0.22419	NA	0.0502613	NA	NA	1.02113	0.97869	chr5	470456	524449	53994	SLC9A3
ENSG00000066248.15	48	8	0.142857	0.477121	0.889076	0.532404	0.698337	0.531339	0.484078	0.282321	0.234332	NA	0.539591	0.556109	chr2	232878701	233013256	134556	NGEF
ENSG00000066382.17	31	22	0.415094	1.32222	1.20327	1.25986	1.22739	0.498111	0.327144	0.248114	0.107023	0.381076	1.32222	1.26746	chr11	30384493	30586872	202380	MPPED2
ENSG00000066405.13	45	5	0.1	0.30103	0.69897	0.489947	0.686273	0.501337	0.444397	0.251339	0.197488	NA	0.389076	0.50113	chr3	137998735	138033655	34921	CLDN18
ENSG00000066422.5	48	8	0.142857	1.23045	0.30103	0.994391	0.651424	0.622481	0.687409	0.387483	0.472531	NA	1.14585	0.945396	chr3	101648889	101677132	28244	ZBTB11
ENSG00000066427.24	50	4	0.0740741	1.43136	1.41523	1.29077	1.32439	0.507279	0.427859	0.257332	0.183064	NA	1.43136	1.29037	chr14	92044496	92106621	62126	ATXN3
ENSG00000066455.13	44	7	0.137255	1.11265	1.04139	0.971516	0.933267	0.503563	0.473625	0.253575	0.22432	NA	1.11265	0.97404	chr14	92794305	92839947	45643	GOLGA5
ENSG00000066468.24	45	11	0.196429	1.60206	1.5682	1.36316	1.21252	0.689498	0.829903	0.475408	0.688738	0.860417	1.59656	1.33357	chr10	121478332	121598458	120127	FGFR2
ENSG00000066583.12	5	51	0.910714	1.38021	1.34242	1.36614	1.17192	0.228048	0.463687	0.0520057	0.215006	NA	1.35208	1.18926	chr5	129094749	129114028	19280	ISOC1
ENSG00000066629.18	54	2	0.0357143	1.37097	0.840621	1.05166	0.840621	0.692373	1.18882	0.479381	1.41329	NA	1.37097	1.04412	chr14	99737693	99942060	204368	EML1
ENSG00000066651.20	41	15	0.267857	1.43933	1.30103	1.29225	1.17344	0.469032	0.544345	0.219991	0.296311	0.578662	1.40579	1.26043	chr6	125986479	126203817	217339	TRMT11
ENSG00000066654.14	41	8	0.163265	1.41497	1.13592	1.33265	1.00687	0.395893	0.6269	0.156731	0.393004	NA	1.35208	1.2734	chr16	20702816	20742084	39269	THUMPD1
ENSG00000066697.15	36	20	0.357143	1.18321	1.12214	1.04473	0.962028	0.492151	0.394681	0.242213	0.155773	0.196252	1.14613	1.01519	chr9	100427143	100451734	24592	MSANTD3
ENSG00000066735.15	47	4	0.0784314	0.845098	1.09235	0.795933	1.01494	0.330669	0.40252	0.109342	0.162022	NA	0.845098	0.808356	chr14	104138587	104180894	42308	KIF26A
ENSG00000066739.12	26	30	0.535714	1.80265	1.78771	1.75534	1.7172	0.319765	0.49101	0.10225	0.24109	0.75488	1.80265	1.73491	chr14	96279195	96363341	84147	ATG2B
ENSG00000066777.9	53	3	0.0535714	1.81291	1.91381	1.77512	1.72238	0.253052	0.508334	0.0640355	0.258404	NA	1.81787	1.77229	chr8	67173511	67343781	170271	ARFGEF1
ENSG00000066855.16	41	13	0.240741	1.50515	1.5563	1.43847	1.39959	0.372555	0.339289	0.138797	0.115117	0.656074	1.50515	1.41363	chr8	65644734	65771261	126528	MTFR1
ENSG00000066923.18	55	0	0	0.511883	NA	0.594789	NA	0.362895	NA	0.131692	NA	NA	0.527976	0.595533	chr7	100177563	100221488	43926	STAG3
ENSG00000066926.13	47	7	0.12963	1.5682	1.61278	1.46545	1.36264	0.4761	0.698083	0.226671	0.48732	NA	1.57399	1.42887	chr18	57544377	57586732	42356	FECH
ENSG00000067057.18	3	53	0.946429	2.24304	2.13513	2.05938	2.11771	0.339639	0.188177	0.115355	0.0354105	NA	2.13829	2.11458	chr10	3066333	3137718	71386	PFKP
ENSG00000067064.12	50	6	0.107143	1.79063	1.525	1.78051	1.61239	0.298118	0.167833	0.0888746	0.0281679	NA	1.77615	1.7625	chr10	1039152	1049119	9968	IDI1
ENSG00000067066.17	24	26	0.52	0.414652	0.272963	0.451689	0.250919	0.23039	0.178576	0.0530796	0.0318894	0.00332944	0.342423	0.364917	chr2	230415942	230545606	129665	SP100
ENSG00000067082.15	0	55	1	NA	1.38021	NA	1.15173	NA	0.702584	NA	0.493625	NA	1.38021	1.15581	chr10	3775996	3785281	9286	KLF6
ENSG00000067113.17	56	0	0	1	NA	0.964367	NA	0.367715	NA	0.135215	NA	NA	1	0.964367	chr5	55424854	55534969	110116	PLPP1
ENSG00000067167.8	47	6	0.113208	1.69897	1.48284	1.66842	1.48817	0.279186	0.226705	0.0779447	0.0513953	NA	1.65311	1.63492	chr8	70573218	70608416	35199	TRAM1
ENSG00000067182.8	54	2	0.0357143	0.60206	0.150515	0.623547	0.150515	0.475721	0.21286	0.22631	0.0453095	NA	0.60206	0.606653	chr12	6328757	6342114	13358	TNFRSF1A
ENSG00000067191.16	55	0	0	0.30103	NA	0.332305	NA	0.394787	NA	0.155857	NA	NA	0.30103	0.344229	chr17	39173453	39197703	24251	CACNB1
ENSG00000067248.10	51	4	0.0727273	1.5682	1.35884	1.35213	1.24767	0.632299	0.598723	0.399802	0.358469	NA	1.57683	1.3529	chr5	55256055	55307694	51640	DHX29
ENSG00000067365.15	39	15	0.277778	0.845098	0.845098	0.792546	0.773819	0.563306	0.517327	0.317313	0.267627	0.838053	0.845098	0.800619	chr16	8621683	8649654	27972	METTL22
ENSG00000067560.14	55	0	0	2.29336	NA	2.21828	NA	0.213256	NA	0.0454781	NA	NA	2.3015	2.22248	chr3	49359139	49412998	53860	RHOA
ENSG00000067596.12	55	0	0	1.47712	NA	1.4086	NA	0.391803	NA	0.15351	NA	NA	1.47712	1.40872	chr17	43483865	43610338	126474	DHX8
ENSG00000067601.8	42	13	0.236364	0.244839	0.217484	0.284498	0.32718	0.237791	0.300245	0.0565446	0.090147	0.61814	0.210802	0.29074	chr7	67287541	67302419	14879	PMS2P4
ENSG00000067798.16	55	1	0.0178571	0.69897	0.30103	0.790329	0.30103	0.785066	NA	0.616329	NA	NA	0.650515	0.781592	chr12	77324641	78213010	888370	NAV3
ENSG00000067836.13	55	0	0	0.477121	NA	0.495075	NA	0.434061	NA	0.188409	NA	NA	0.510595	0.503694	chr16	4796968	4802880	5913	ROGDI
ENSG00000067900.8	48	5	0.0943396	1.64091	1.61278	1.57571	1.44415	0.371621	0.450881	0.138102	0.203294	NA	1.63347	1.53948	chr18	20946906	21111813	164908	ROCK1
ENSG00000067955.15	56	0	0	1.80955	NA	1.77146	NA	0.205922	NA	0.0424038	NA	NA	1.80955	1.77146	chr16	67028984	67101058	72075	CBFB
ENSG00000068001.14	55	0	0	0.875061	NA	0.812647	NA	0.408636	NA	0.166983	NA	NA	0.86008	0.812031	chr3	50317790	50322782	4993	HYAL2
ENSG00000068024.17	7	45	0.865385	1.07918	1.32222	0.936813	1.14172	0.690295	0.566171	0.476507	0.32055	NA	1.31699	1.1299	chr2	239048168	239401654	353487	HDAC4
ENSG00000068028.18	55	0	0	1.17609	NA	1.1212	NA	0.393152	NA	0.154569	NA	NA	1.16111	1.12164	chr3	50329782	50340980	11199	RASSF1
ENSG00000068078.20	52	4	0.0714286	1.11394	0.988862	1.00236	0.958764	0.507977	0.439501	0.258041	0.193161	NA	1.11394	0.999249	chr4	1793293	1808872	15580	FGFR3
ENSG00000068097.15	55	1	0.0178571	1.20412	1	0.992078	1	0.550937	NA	0.303532	NA	NA	1.18154	0.99222	chr17	60041008	60078922	37915	HEATR6
ENSG00000068120.15	56	0	0	1.42317	NA	1.36076	NA	0.280841	NA	0.0788717	NA	NA	1.42317	1.36076	chr17	42561467	42566277	4811	COASY
ENSG00000068137.15	55	0	0	0.954243	NA	0.891373	NA	0.36467	NA	0.132985	NA	NA	0.954243	0.893313	chr17	42667914	42676994	9081	PLEKHH3
ENSG00000068383.19	50	4	0.0740741	1.28439	1.26622	1.13363	0.9804	0.516701	0.661726	0.26698	0.437882	NA	1.27296	1.11739	chr10	132537787	132783480	245694	INPP5A
ENSG00000068489.13	54	2	0.0357143	1.58681	1.5295	1.55245	1.5295	0.400575	0.0948931	0.16046	0.0090047	NA	1.58681	1.55163	chr17	59155732	59206709	50978	PRR11
ENSG00000068615.19	42	13	0.236364	1.24286	0.845098	0.882839	0.746945	0.689155	0.681882	0.474934	0.464963	0.504284	1.04139	0.835527	chr2	86213993	86338083	124091	REEP1
ENSG00000068650.19	55	1	0.0178571	1.86034	1.47712	1.82715	1.47712	0.300841	NA	0.0905052	NA	NA	1.8558	1.8209	chr13	112690038	112887168	197131	ATP11A
ENSG00000068654.17	45	11	0.196429	1.74036	1.81291	1.62998	1.78524	0.470939	0.266233	0.221783	0.07088	0.322098	1.74819	1.66047	chr2	86020216	86106155	85940	POLR1A
ENSG00000068697.7	40	13	0.245283	1.94143	1.85126	1.93434	1.78411	0.197442	0.327465	0.0389833	0.107233	0.185752	1.90845	1.89739	chr2	20032650	20051628	18979	LAPTM4A
ENSG00000068724.17	52	4	0.0714286	0.477121	0.86008	0.557583	0.830555	0.540805	0.409852	0.29247	0.167979	NA	0.477121	0.577081	chr2	46916157	47076137	159981	TTC7A
ENSG00000068745.15	56	0	0	1.59106	NA	1.52729	NA	0.239958	NA	0.0575796	NA	NA	1.59106	1.52729	chr3	48688003	48740353	52351	IP6K2
ENSG00000068781.21	48	8	0.142857	0.287016	0.0880456	0.364089	0.273879	0.375208	0.41275	0.140781	0.170363	NA	0.176091	0.351201	chr2	48529925	48776517	246593	STON1-GTF2A1L
ENSG00000068784.13	53	3	0.0535714	1.32222	0	1.09822	0.577465	0.602847	1.0002	0.363424	1.0004	NA	1.28875	1.07032	chr2	45388680	45612165	223486	SRBD1
ENSG00000068796.19	27	29	0.517857	1.86332	1.80277	1.82212	1.80481	0.229469	0.287905	0.0526559	0.0828895	0.706057	1.84042	1.81316	chr5	62306162	62391025	84864	KIF2A
ENSG00000068878.15	54	2	0.0357143	1.94194	2.00797	1.84937	2.00797	0.441108	0.163877	0.194576	0.0268557	NA	1.94194	1.85503	chr2	53864069	53970993	106925	PSME4
ENSG00000068885.15	53	1	0.0185185	1.38021	1.36173	1.31082	1.36173	0.364059	NA	0.132539	NA	NA	1.37564	1.31369	chr3	160256986	160399880	142895	IFT80
ENSG00000068903.20	55	1	0.0178571	1.04139	1.38021	1.04696	1.38021	0.25671	NA	0.0659002	NA	NA	1.06029	1.05291	chr19	38878555	38899862	21308	SIRT2
ENSG00000068912.14	52	4	0.0714286	1.45478	1.25767	1.35636	1.1896	0.419042	0.353857	0.175596	0.125215	NA	1.44716	1.34445	chr2	53787044	53818819	31776	ERLEC1
ENSG00000068971.14	51	2	0.0377358	0.60206	0	0.554655	0	0.429582	0	0.18454	0	NA	0.477121	0.513652	chr11	64917553	64934475	16923	PPP2R5B
ENSG00000069011.16	55	1	0.0178571	1	1.14613	0.888746	1.14613	0.313357	NA	0.0981926	NA	NA	1	0.893342	chr5	135027734	135034813	7080	PITX1
ENSG00000069020.18	33	21	0.388889	1.30103	0.477121	1.02353	0.785072	0.808317	0.751832	0.653377	0.565252	0.348421	1.14833	0.928343	chr5	66596361	67169595	573235	MAST4
ENSG00000069329.18	55	1	0.0178571	2.15685	1.95424	2.09804	1.95424	0.262573	NA	0.0689448	NA	NA	2.15149	2.09547	chr16	46656132	46689518	33387	VPS35
ENSG00000069345.12	55	0	0	1.83885	NA	1.80138	NA	0.273143	NA	0.0746073	NA	NA	1.84809	1.80515	chr16	46955362	46973674	18313	DNAJA2
ENSG00000069493.15	54	2	0.0357143	1.19309	1.09014	1.20007	1.09014	0.311111	0.411249	0.0967902	0.169126	NA	1.19309	1.19615	chr12	9664969	9699553	34585	CLEC2D
ENSG00000069849.11	54	2	0.0357143	1.80277	1.85878	1.80449	1.85878	0.215425	0.0889586	0.0464079	0.00791363	NA	1.80277	1.80642	chr3	141876124	141926549	50426	ATP1B3
ENSG00000069998.12	49	7	0.125	1.34242	1.34242	1.31781	1.22799	0.261323	0.383948	0.0682897	0.147416	NA	1.34242	1.30658	chr22	17137511	17165287	27777	HDHD5
ENSG00000070010.19	56	0	0	1.56229	NA	1.53673	NA	0.203604	NA	0.0414544	NA	NA	1.56229	1.53673	chr22	19449911	19479202	29292	UFD1
ENSG00000070018.9	55	1	0.0178571	2.14613	0	2.09046	0	0.223994	NA	0.0501735	NA	NA	2.12836	2.05313	chr12	12116025	12267044	151020	LRP6
ENSG00000070061.16	46	10	0.178571	2.10548	1.96136	1.9522	1.88016	0.491976	0.322679	0.24204	0.104122	NA	2.07555	1.93934	chr9	108866898	108934328	67431	ELP1
ENSG00000070081.17	55	1	0.0178571	0.778151	1.34242	0.670924	1.34242	0.514264	NA	0.264468	NA	NA	0.811625	0.682915	chr11	17208153	17349980	141828	NUCB2
ENSG00000070087.14	54	2	0.0357143	2.16656	2.00885	2.13725	2.00885	0.253793	0.0570883	0.0644107	0.00325908	NA	2.1545	2.13266	chr3	149964904	150050788	85885	PFN2
ENSG00000070159.14	53	2	0.0363636	0.30103	0	0.631169	0	0.718781	0	0.516646	0	NA	0.190106	0.619329	chr9	109375466	109498313	122848	PTPN3
ENSG00000070182.21	55	0	0	0.60206	NA	0.62424	NA	0.543362	NA	0.295243	NA	NA	0.573064	0.613093	chr14	64746283	64879907	133625	SPTB
ENSG00000070214.16	51	5	0.0892857	1.90309	1.76343	1.75557	1.8284	0.53565	0.276818	0.28692	0.0766283	NA	1.89479	1.76208	chr9	105244622	105439171	194550	SLC44A1
ENSG00000070269.14	56	0	0	1.18274	NA	0.973155	NA	0.598753	NA	0.358505	NA	NA	1.18274	0.973155	chr14	56488354	56650606	162253	TMEM260
ENSG00000070366.14	50	6	0.107143	1.3372	0.736743	1.16438	0.762094	0.439963	0.535112	0.193568	0.286345	NA	1.24916	1.12128	chr17	2059839	2303785	243947	SMG6
ENSG00000070367.16	55	0	0	1.93197	NA	1.822	NA	0.419283	NA	0.175798	NA	NA	1.93449	1.82945	chr14	57200507	57268905	68399	EXOC5
ENSG00000070371.16	56	0	0	1.17585	NA	0.949194	NA	0.614517	NA	0.377631	NA	NA	1.17585	0.949194	chr22	19179473	19291719	112247	CLTCL1
ENSG00000070413.20	55	0	0	1.39794	NA	1.36653	NA	0.332001	NA	0.110225	NA	NA	1.39794	1.36825	chr22	19036282	19122454	86173	DGCR2
ENSG00000070444.15	55	0	0	1	NA	0.935724	NA	0.438276	NA	0.192086	NA	NA	1	0.937251	chr17	2384073	2401104	17032	MNT
ENSG00000070476.15	37	17	0.314815	1.5682	1.59106	1.49335	1.52958	0.251696	0.359494	0.0633509	0.129236	0.544722	1.5682	1.50265	chr3	126437601	126475891	38291	ZXDC
ENSG00000070495.15	55	0	0	1.23045	NA	1.07474	NA	0.502356	NA	0.252361	NA	NA	1.20327	1.07655	chr17	76712832	76726799	13968	JMJD6
ENSG00000070501.12	50	6	0.107143	0.845098	0.874094	0.742391	0.806466	0.459488	0.418576	0.211129	0.175206	NA	0.845098	0.749256	chr8	42338454	42371808	33355	POLB
ENSG00000070610.14	46	0	0	1.66273	NA	1.60267	NA	0.407812	NA	0.166311	NA	NA	1.65079	1.59539	chr9	35736866	35749228	12363	GBA2
ENSG00000070614.15	54	1	0.0181818	1.53129	1.74819	1.44426	1.74819	0.352348	NA	0.124149	NA	NA	1.53129	1.43899	chr5	150485818	150558211	72394	NDST1
ENSG00000070669.17	48	8	0.142857	2.24623	2.10692	2.14734	2.05371	0.363419	0.369563	0.132073	0.136577	NA	2.21964	2.13396	chr7	97851677	97872542	20866	ASNS
ENSG00000070718.12	48	6	0.111111	1.48424	1.28644	1.3284	1.10943	0.56544	0.63257	0.319723	0.400145	NA	1.46976	1.30629	chr8	42152946	42171673	18728	AP3M2
ENSG00000070731.11	56	0	0	0.30103	NA	0.32872	NA	0.342042	NA	0.116993	NA	NA	0.30103	0.32872	chr17	76565377	76586956	21580	ST6GALNAC2
ENSG00000070756.17	52	4	0.0714286	2.93586	2.92521	2.90508	2.90764	0.155533	0.161859	0.0241904	0.0261984	NA	2.93586	2.90527	chr8	100685816	100722809	36994	PABPC1
ENSG00000070761.8	49	4	0.0754717	1.38021	1.31849	1.31124	1.20891	0.38209	0.431312	0.145992	0.18603	NA	1.38021	1.28568	chr16	58113592	58129381	15790	CFAP20
ENSG00000070770.10	49	6	0.109091	1.80618	1.73959	1.76378	1.74914	0.29563	0.186749	0.0873968	0.0348751	NA	1.79575	1.74776	chr16	58157907	58198106	40200	CSNK2A2
ENSG00000070814.22	55	1	0.0178571	1.92942	2.03141	1.87406	2.03141	0.224735	NA	0.0505058	NA	NA	1.93069	1.87687	chr5	150357629	150400308	42680	TCOF1
ENSG00000070882.13	44	12	0.214286	1.57399	1.63789	1.39423	1.46582	0.586008	0.546306	0.343406	0.298451	0.71163	1.57399	1.40957	chr7	24796540	24981634	185095	OSBPL3
ENSG00000070950.10	10	42	0.807692	1.61802	1.43926	1.47029	1.36359	0.547235	0.456527	0.299467	0.208417	NA	1.51851	1.39426	chr3	8775402	8963773	188372	RAD18
ENSG00000070961.16	16	38	0.703704	1.82564	1.88021	1.81032	1.88821	0.356669	0.25247	0.127213	0.0637412	0.483287	1.8451	1.86131	chr12	89588049	89709300	121252	ATP2B1
ENSG00000071051.14	4	52	0.928571	1.25426	1.12214	0.965178	1.02838	0.648256	0.422836	0.420235	0.17879	NA	1.13033	1.02387	chr2	105744912	105894274	149363	NCK2
ENSG00000071054.16	14	41	0.745455	1.82607	1.75587	1.82075	1.68431	0.220497	0.354492	0.0486191	0.125664	0.258149	1.76343	1.68834	chr2	101696850	101894689	197840	MAP4K4
ENSG00000071073.13	49	6	0.109091	0.477121	0.663168	0.628806	0.780902	0.626442	0.874524	0.39243	0.764792	NA	0.477121	0.648964	chr2	98619106	98731132	112027	MGAT4A
ENSG00000071082.11	48	8	0.142857	2.52646	2.43476	2.52071	2.4614	0.169646	0.225402	0.0287796	0.0508061	NA	2.51077	2.51223	chr2	101002229	101024032	21804	RPL31
ENSG00000071127.17	0	55	1	NA	2.13354	NA	2.09819	NA	0.222609	NA	0.0495548	NA	2.13194	2.09499	chr4	10074339	10116949	42611	WDR1
ENSG00000071189.21	54	2	0.0357143	1.5563	1.95515	1.49149	1.95515	0.506614	0.0510163	0.256658	0.00260267	NA	1.57368	1.50805	chr7	17790761	17940501	149741	SNX13
ENSG00000071205.12	40	16	0.285714	0.150515	0.451545	0.508148	0.545367	0.572236	0.562482	0.327454	0.316386	0.745097	0.30103	0.518782	chr4	147732063	148072776	340714	ARHGAP10
ENSG00000071242.12	26	30	0.535714	1.3473	1.4624	1.26076	1.39789	0.542474	0.454449	0.294278	0.206524	0.233347	1.44688	1.33422	chr6	166409364	166906451	497088	RPS6KA2
ENSG00000071243.16	40	11	0.215686	1.11394	1.20412	0.900276	1.0031	0.597844	0.554792	0.357417	0.307794	0.80867	1.13004	0.930854	chr7	120950763	120977216	26454	ING3
ENSG00000071246.11	37	19	0.339286	0.977724	1.19507	0.893369	1.20767	0.432209	0.294144	0.186805	0.0865205	0.0133166	1.05105	1.00001	chr14	76761468	76783015	21548	VASH1
ENSG00000071462.12	52	0	0	1.75586	NA	1.70527	NA	0.233889	NA	0.0547039	NA	NA	1.75586	1.70708	chr7	73683025	73705161	22137	BUD23
ENSG00000071537.14	38	18	0.321429	1.74343	1.80357	1.69541	1.70488	0.351434	0.42712	0.123506	0.182431	0.738788	1.76336	1.69846	chr14	81471547	81533853	62307	SEL1L
ENSG00000071539.14	37	10	0.212766	1.85733	1.68516	1.84621	1.68904	0.205327	0.208036	0.0421592	0.0432791	NA	1.78886	1.76406	chr5	892884	919357	26474	TRIP13
ENSG00000071564.17	44	11	0.2	1.74428	1.80618	1.70535	1.79244	0.267489	0.0904577	0.0715503	0.0081826	0.307358	1.75581	1.72061	chr19	1609290	1652615	43326	TCF3
ENSG00000071575.12	5	51	0.910714	1.34242	1.27875	1.15995	1.1146	0.775485	0.519873	0.601376	0.270268	NA	1.28989	1.11865	chr2	12716910	12742734	25825	TRIB2
ENSG00000071626.17	45	10	0.181818	1.88649	1.91368	1.87066	1.94423	0.165402	0.146268	0.0273578	0.0213944	NA	1.89572	1.88398	chr19	1407569	1435687	28119	DAZAP1
ENSG00000071655.18	44	12	0.214286	1.59933	1.60192	1.59284	1.62388	0.19309	0.237403	0.0372838	0.0563603	0.689561	1.59933	1.59949	chr19	1573596	1592865	19270	MBD3
ENSG00000071794.16	53	3	0.0535714	1.89209	1.79934	1.83497	1.74519	0.334546	0.388523	0.111921	0.15095	NA	1.8907	1.83016	chr3	149030127	149086554	56428	HLTF
ENSG00000072042.13	56	0	0	1.70113	NA	1.62536	NA	0.374984	NA	0.140613	NA	NA	1.70113	1.62536	chr14	67676800	67695793	18994	RDH11
ENSG00000072062.15	53	3	0.0535714	1.07918	1.13033	0.979506	1.2684	0.357474	0.319272	0.127788	0.101935	NA	1.07918	0.994982	chr19	14091688	14118084	26397	PRKACA
ENSG00000072071.16	54	2	0.0357143	1.68797	1.75264	1.66884	1.75264	0.27193	0.0946124	0.0739457	0.00895151	NA	1.68797	1.67183	chr19	14147743	14206187	58445	ADGRL1
ENSG00000072110.16	56	0	0	1.75358	NA	1.68061	NA	0.328126	NA	0.107666	NA	NA	1.75358	1.68061	chr14	68874128	68979440	105313	ACTN1
ENSG00000072121.17	56	0	0	1.13004	NA	1.03058	NA	0.626064	NA	0.391956	NA	NA	1.13004	1.03058	chr14	67727374	67816590	89217	ZFYVE26
ENSG00000072134.15	55	0	0	1.19033	NA	1.17761	NA	0.31566	NA	0.0996413	NA	NA	1.17585	1.17362	chr17	19215615	19336715	121101	EPN2
ENSG00000072135.13	17	36	0.679245	1.6721	1.60206	1.55458	1.59741	0.452159	0.351509	0.204448	0.123558	0.977189	1.61802	1.58725	chr2	130356045	130375405	19361	PTPN18
ENSG00000072195.15	52	4	0.0714286	0.86008	1.24708	0.734633	1.16756	0.50485	0.357971	0.254874	0.128143	NA	0.875061	0.765557	chr2	219434843	219493629	58787	SPEG
ENSG00000072201.14	43	13	0.232143	0.544068	0.740363	0.583474	0.703922	0.43619	0.409	0.190261	0.167281	0.344758	0.60206	0.611435	chr4	53459301	53701405	242105	LNX1
ENSG00000072210.19	56	0	0	1.67302	NA	1.59562	NA	0.423355	NA	0.17923	NA	NA	1.67302	1.59562	chr17	19648136	19685760	37625	ALDH3A2
ENSG00000072274.13	51	2	0.0377358	2.17898	1.83545	2.16932	1.83545	0.301365	0.285641	0.0908211	0.081591	NA	2.17608	2.17891	chr3	196027183	196082096	54914	TFRC
ENSG00000072310.18	55	0	0	1.53782	NA	1.48005	NA	0.272567	NA	0.074293	NA	NA	1.54094	1.48575	chr17	17810399	17837002	26604	SREBF1
ENSG00000072364.13	55	1	0.0178571	1.77085	1.65321	1.6653	1.65321	0.42408	NA	0.179844	NA	NA	1.76714	1.66509	chr5	132875395	132963634	88240	AFF4
ENSG00000072401.15	48	7	0.127273	1.30049	0.60206	1.21235	0.739342	0.45577	0.816048	0.207726	0.665935	NA	1.26701	1.16143	chr10	58334979	58370751	35773	UBE2D1
ENSG00000072415.10	53	3	0.0535714	1.39794	0	1.26493	0.444146	0.478603	0.769284	0.229061	0.591797	NA	1.36173	1.22096	chr14	67240713	67336061	95349	MPP5
ENSG00000072518.22	56	0	0	1.14613	NA	1.12659	NA	0.371551	NA	0.13805	NA	NA	1.14613	1.12659	chr11	63838928	63911020	72093	MARK2
ENSG00000072571.20	35	21	0.375	1.44716	1.56229	1.35206	1.3827	0.493212	0.539572	0.243258	0.291138	0.588021	1.49136	1.36355	chr5	163460203	163491941	31739	HMMR
ENSG00000072682.20	41	14	0.254545	1.07918	1.2297	0.946097	1.14731	0.579463	0.45167	0.335777	0.204006	0.22639	1.09656	1.00365	chr5	132190147	132295315	105169	P4HA2
ENSG00000072736.19	56	0	0	1.76647	NA	1.66375	NA	0.388291	NA	0.15077	NA	NA	1.76647	1.66375	chr16	68084751	68229259	144509	NFATC3
ENSG00000072756.17	1	55	0.982143	0.954243	1.24304	0.954243	1.17649	NA	0.387878	NA	0.150449	NA	1.23674	1.17252	chr3	3126933	3150879	23947	TRNT1
ENSG00000072778.20	55	1	0.0178571	1.74819	1.6902	1.718	1.6902	0.221498	NA	0.0490613	NA	NA	1.74029	1.71751	chr17	7217125	7225266	8142	ACADVL
ENSG00000072786.13	53	2	0.0363636	0.30103	1.44936	0.561356	1.44936	0.572557	0.151236	0.327821	0.0228723	NA	0.389076	0.583047	chr5	172042079	172188224	146146	STK10
ENSG00000072803.18	48	8	0.142857	1.54583	1.51183	1.40155	1.32634	0.414656	0.559745	0.17194	0.313314	NA	1.5152	1.3908	chr5	171861549	172006873	145325	FBXW11
ENSG00000072832.15	7	49	0.875	2.02531	1.91381	2.00416	1.85792	0.106679	0.259842	0.0113805	0.067518	NA	1.91645	1.8762	chr4	5748084	5893086	145003	CRMP1
ENSG00000072840.13	7	49	0.875	0.90309	0.954243	0.823412	0.894526	0.470145	0.519009	0.221036	0.26937	NA	0.941831	0.885637	chr4	5711201	5814305	103105	EVC
ENSG00000072849.11	49	5	0.0925926	1.39794	1.36173	1.25782	1.32796	0.534774	0.193394	0.285984	0.0374013	NA	1.40646	1.27417	chr17	5471254	5486811	15558	DERL2
ENSG00000072954.7	52	3	0.0545455	0.539591	0.60206	0.544778	0.401373	0.539663	0.347599	0.291236	0.120825	NA	0.539591	0.527368	chr19	16661139	16690023	28885	TMEM38A
ENSG00000072958.9	52	4	0.0714286	1.36173	1.37794	1.28414	1.27987	0.318541	0.30816	0.101468	0.0949623	NA	1.36173	1.28383	chr19	16197854	16245906	48053	AP1M1
ENSG00000073008.15	54	2	0.0357143	1.4945	1.92063	1.41595	1.92063	0.358546	0.0522876	0.128555	0.00273399	NA	1.5152	1.43398	chr19	44643798	44666162	22365	PVR
ENSG00000073050.12	42	12	0.222222	1.42325	1.18181	1.25943	1.22569	0.487984	0.241385	0.238128	0.0582666	0.182866	1.37393	1.25254	chr19	43543311	43580473	37163	XRCC1
ENSG00000073060.17	50	4	0.0740741	1.38021	1.69022	1.3139	1.66543	0.428182	0.19774	0.18334	0.0391012	NA	1.44282	1.34723	chr12	124776856	124882668	105813	SCARB1
ENSG00000073111.14	43	12	0.218182	2.33646	2.35996	2.25376	2.32701	0.290248	0.206549	0.0842437	0.0426625	0.298603	2.33995	2.27485	chr3	127598410	127622436	24027	MCM2
ENSG00000073350.14	54	1	0.0181818	1.09656	1.60206	0.958658	1.60206	0.529669	NA	0.280549	NA	NA	1.13004	0.977991	chr17	75525080	75575209	50130	LLGL2
ENSG00000073536.18	38	18	0.321429	1.28439	1.19011	1.22235	1.08467	0.422084	0.57343	0.178155	0.328822	0.550663	1.26701	1.17809	chr17	35128730	35142304	13575	NLE1
ENSG00000073578.17	50	3	0.0566038	1.79788	1.70509	1.78313	1.6301	0.166516	0.261735	0.0277276	0.0685051	NA	1.79281	1.77062	chr5	218241	257082	38842	SDHA
ENSG00000073584.20	56	0	0	1.53573	NA	1.50192	NA	0.267326	NA	0.0714631	NA	NA	1.53573	1.50192	chr17	40624962	40648654	23693	SMARCE1
ENSG00000073598.6	38	18	0.321429	0.30103	0	0.293397	0.270152	0.284604	0.357425	0.0809994	0.127753	0.527559	0.238561	0.285925	chr17	35121615	35130732	9118	FNDC8
ENSG00000073605.19	55	1	0.0178571	0.60206	0.954243	0.574184	0.954243	0.533592	NA	0.28472	NA	NA	0.60206	0.580971	chr17	39904595	39919854	15260	GSDMB
ENSG00000073614.13	52	4	0.0714286	1.81291	1.8885	1.68886	1.6168	0.472873	0.909525	0.223609	0.827235	NA	1.82111	1.68371	chr12	280057	389320	109264	KDM5A
ENSG00000073670.14	54	1	0.0181818	0.874094	0.954243	0.755119	0.954243	0.565171	NA	0.319418	NA	NA	0.874094	0.745191	chr17	44758988	44781846	22859	ADAM11
ENSG00000073711.11	52	4	0.0714286	1.09656	1.03594	0.923009	0.977683	0.718009	0.832819	0.515536	0.693588	NA	1.09656	0.926915	chr3	135965728	136147894	182167	PPP2R3A
ENSG00000073712.15	56	0	0	1.85087	NA	1.80392	NA	0.318861	NA	0.101672	NA	NA	1.85087	1.80392	chr14	52857268	52952435	95168	FERMT2
ENSG00000073792.16	55	1	0.0178571	1.43136	1.53782	1.33277	1.53782	0.401097	NA	0.160879	NA	NA	1.43535	1.33643	chr3	185643130	185825042	181913	IGF2BP2
ENSG00000073803.14	49	7	0.125	0.544068	0.30103	0.625715	0.325536	0.555169	0.37094	0.308213	0.137596	NA	0.471004	0.588193	chr3	185282941	185489094	206154	MAP3K13
ENSG00000073849.16	55	1	0.0178571	1.86332	2.0569	1.77623	2.0569	0.447228	NA	0.200012	NA	NA	1.8912	1.78125	chr3	186930325	187078553	148229	ST6GAL1
ENSG00000073910.23	50	6	0.107143	0.849485	0.19897	0.813731	0.567757	0.763394	0.733926	0.582771	0.538648	NA	0.650515	0.787377	chr13	31846713	32299125	452413	FRY
ENSG00000073921.18	54	1	0.0181818	1.78886	1.75587	1.73687	1.75587	0.287272	NA	0.0825254	NA	NA	1.78533	1.7344	chr11	85957175	86069882	112708	PICALM
ENSG00000074047.22	38	18	0.321429	1.12764	1.19011	0.942975	1.07946	0.547752	0.56519	0.300032	0.31944	0.307901	1.17609	0.986844	chr2	120735623	120992653	257031	GLI2
ENSG00000074054.20	46	10	0.178571	1.69011	1.80597	1.59623	1.79384	0.476536	0.187705	0.227087	0.0352331	NA	1.73026	1.63152	chr2	121337776	121649476	311701	CLASP1
ENSG00000074181.9	47	9	0.160714	1.47712	1.38021	1.43502	1.49006	0.414827	0.386235	0.172082	0.149177	NA	1.45424	1.44387	chr19	15159038	15200995	41958	NOTCH3
ENSG00000074201.9	55	1	0.0178571	2.01703	1.8893	1.98722	1.8893	0.179695	NA	0.0322905	NA	NA	2.01599	1.98547	chr11	77514936	77637794	122859	CLNS1A
ENSG00000074211.14	49	7	0.125	0.90309	0.845098	0.736603	0.739312	0.534079	0.438755	0.28524	0.192506	NA	0.874094	0.736942	chr4	6320578	6563600	243023	PPP2R2C
ENSG00000074219.14	56	0	0	1.15375	NA	1.00985	NA	0.454631	NA	0.20669	NA	NA	1.15375	1.00985	chr19	49340595	49362457	21863	TEAD2
ENSG00000074266.22	54	1	0.0181818	1.23045	0.90309	1.13665	0.90309	0.429891	NA	0.184806	NA	NA	1.23045	1.12467	chr11	86244753	86278813	34061	EED
ENSG00000074276.10	53	2	0.0363636	0.30103	0.19897	0.308408	0.19897	0.332317	0.281386	0.110435	0.0791781	NA	0.30103	0.309743	chr5	176542511	176595974	53464	CDHR2
ENSG00000074319.13	43	13	0.232143	1.54407	1.65321	1.43993	1.65786	0.425655	0.159563	0.181183	0.0254602	0.0623648	1.57691	1.49052	chr11	18468336	18526951	58616	TSG101
ENSG00000074356.17	56	0	0	1.95424	NA	1.88788	NA	0.267556	NA	0.0715864	NA	NA	1.95424	1.88788	chr17	3802158	3846246	44089	NCBP3
ENSG00000074582.15	54	2	0.0357143	1.40646	1.48	1.40548	1.48	0.283596	0.141119	0.0804265	0.0199146	NA	1.40646	1.40814	chr2	218658764	218663443	4680	BCS1L
ENSG00000074590.14	45	11	0.196429	0.69897	0	0.639133	0.394564	0.631209	0.505476	0.398425	0.255506	0.227418	0.30103	0.591092	chr12	106063345	106138954	75610	NUAK1
ENSG00000074695.6	19	36	0.654545	2.15836	2.10721	2.15348	2.03924	0.147292	0.398203	0.021695	0.158566	0.28022	2.11059	2.04696	chr18	59327823	59359265	31443	LMAN1
ENSG00000074755.15	56	0	0	1.6721	NA	1.63014	NA	0.287798	NA	0.0828275	NA	NA	1.6721	1.63014	chr17	4004445	4143030	138586	ZZEF1
ENSG00000074842.8	54	1	0.0181818	1.34242	1.34242	1.27232	1.34242	0.279331	NA	0.0780259	NA	NA	1.34242	1.27369	chr19	4641374	4670362	28989	MYDGF
ENSG00000074855.11	43	13	0.232143	0.845098	0.740363	0.733245	0.708689	0.404636	0.412269	0.16373	0.169966	0.815562	0.829006	0.727545	chr19	17323223	17334855	11633	ANO8
ENSG00000074935.14	56	0	0	1.59383	NA	1.55404	NA	0.455149	NA	0.20716	NA	NA	1.59383	1.55404	chr6	112070663	112087529	16867	TUBE1
ENSG00000075089.10	55	1	0.0178571	1.11394	1.14613	0.994945	1.14613	0.503658	NA	0.253671	NA	NA	1.11394	0.997644	chr12	100199122	100241865	42744	ACTR6
ENSG00000075142.14	42	14	0.25	1.80448	1.76497	1.80419	1.66855	0.183619	0.25354	0.0337159	0.0642827	0.12766	1.79761	1.77028	chr7	88205115	88226993	21879	SRI
ENSG00000075188.9	38	18	0.321429	1.0788	1.0607	1.07371	0.940298	0.33185	0.420311	0.110125	0.176662	0.317013	1.0607	1.03083	chr12	102073103	102120120	47018	NUP37
ENSG00000075218.19	55	0	0	1.66276	NA	1.60982	NA	0.254442	NA	0.0647407	NA	NA	1.66276	1.60987	chr22	46296870	46330810	33941	GTSE1
ENSG00000075234.17	56	0	0	0.977121	NA	0.800738	NA	0.589891	NA	0.347971	NA	NA	0.977121	0.800738	chr22	46267961	46294008	26048	TTC38
ENSG00000075239.14	55	1	0.0178571	1.8293	1.989	1.79508	1.989	0.215235	NA	0.0463263	NA	NA	1.8325	1.79854	chr11	108116695	108147603	30909	ACAT1
ENSG00000075240.17	56	0	0	0.954243	NA	0.913723	NA	0.519391	NA	0.269767	NA	NA	0.954243	0.913723	chr22	46576012	46679790	103779	GRAMD4
ENSG00000075275.18	55	1	0.0178571	1.62325	1.94939	1.56492	1.94939	0.338922	NA	0.114868	NA	NA	1.62836	1.57178	chr22	46360834	46537620	176787	CELSR1
ENSG00000075292.19	51	4	0.0727273	2.07004	1.84618	2.05263	1.87533	0.172404	0.12698	0.0297232	0.016124	NA	2.05308	2.0311	chr2	71276561	71435069	158509	ZNF638
ENSG00000075303.13	44	11	0.2	1.25527	1.04139	1.11991	0.805716	0.517692	0.666404	0.268005	0.444094	0.205824	1.21728	1.04357	chr7	87833568	87876360	42793	SLC25A40
ENSG00000075336.12	1	53	0.981481	0.90309	1.30103	0.90309	1.2274	NA	0.364935	NA	0.133178	NA	1.28989	1.1939	chr18	74148523	74160531	12009	TIMM21
ENSG00000075340.23	54	2	0.0357143	1.96608	1.92569	1.88656	1.92569	0.391973	0.140878	0.153643	0.0198465	NA	1.96608	1.88796	chr2	70607618	70768225	160608	ADD2
ENSG00000075399.14	51	3	0.0555556	0.977724	0.60206	0.939788	0.530355	0.38187	0.32441	0.145825	0.105242	NA	0.941831	0.919188	chr16	89707134	89720898	13765	VPS9D1
ENSG00000075407.18	2	54	0.964286	0	1.52826	0	1.38206	0	0.518224	0	0.268556	NA	1.51168	1.3327	chr10	38094334	38150293	55960	ZNF37A
ENSG00000075413.19	55	0	0	1.75587	NA	1.72565	NA	0.320708	NA	0.102854	NA	NA	1.75587	1.7141	chr14	103385377	103503831	118455	MARK3
ENSG00000075415.15	51	5	0.0892857	2.76901	2.65176	2.73011	2.57942	0.141172	0.190414	0.0199296	0.0362573	NA	2.74764	2.71665	chr12	98593591	98606379	12789	SLC25A3
ENSG00000075420.13	39	17	0.303571	0.90309	0.477121	0.819085	0.731229	0.698253	0.72099	0.487557	0.519827	0.806048	0.845098	0.792414	chr3	172039578	172401669	362092	FNDC3B
ENSG00000075539.15	53	3	0.0535714	1.76343	1.14613	1.68235	0.959507	0.494081	0.881146	0.244116	0.776418	NA	1.74413	1.64363	chr4	48497357	48780322	282966	FRYL
ENSG00000075568.17	56	0	0	1.96379	NA	1.85464	NA	0.436082	NA	0.190167	NA	NA	1.96379	1.85464	chr2	97756333	97995948	239616	TMEM131
ENSG00000075618.18	56	0	0	1.59103	NA	1.5923	NA	0.2298	NA	0.0528082	NA	NA	1.59103	1.5923	chr7	5592816	5606655	13840	FSCN1
ENSG00000075624.17	56	0	0	3.16319	NA	3.19817	NA	0.176386	NA	0.0311119	NA	NA	3.16319	3.19817	chr7	5526409	5563902	37494	ACTB
ENSG00000075702.19	55	0	0	1.38021	NA	1.30684	NA	0.489536	NA	0.239646	NA	NA	1.40579	1.31399	chr19	36054649	36105108	50460	WDR62
ENSG00000075711.21	55	1	0.0178571	1.94448	1.97772	1.9027	1.97772	0.297553	NA	0.088538	NA	NA	1.94815	1.90404	chr3	197042560	197299330	256771	DLG1
ENSG00000075785.14	56	0	0	2.05115	NA	2.01662	NA	0.207057	NA	0.0428728	NA	NA	2.05115	2.01662	chr3	128693669	128825942	132274	RAB7A
ENSG00000075790.12	53	3	0.0535714	0.875061	0.653213	0.79652	0.627887	0.442442	0.615615	0.195755	0.378982	NA	0.86008	0.787486	chr7	107580246	107629170	48925	BCAP29
ENSG00000075826.17	55	1	0.0178571	1.39794	1.23045	1.34803	1.23045	0.426229	NA	0.181671	NA	NA	1.39355	1.34593	chr10	100486646	100519864	33219	SEC31B
ENSG00000075856.12	47	6	0.113208	1.79934	1.69908	1.73815	1.5818	0.372723	0.439088	0.138922	0.192798	NA	1.79411	1.72785	chr12	108522214	108561400	39187	SART3
ENSG00000075914.13	46	10	0.178571	1.16137	1.22397	1.11323	0.990677	0.390297	0.580452	0.152331	0.336925	NA	1.17863	1.09134	chr3	44975241	45036066	60826	EXOSC7
ENSG00000075975.17	54	1	0.0181818	1.72833	1.52504	1.65049	1.52504	0.231651	NA	0.0536622	NA	NA	1.7059	1.64776	chr3	12557057	12586208	29152	MKRN2
ENSG00000076003.5	47	9	0.160714	2.13354	2.29885	2.11625	2.29262	0.263193	0.117223	0.0692703	0.0137411	NA	2.15229	2.1446	chr2	135839626	135876443	36818	MCM6
ENSG00000076043.11	2	53	0.963636	1.47421	1.40654	1.47421	1.31173	0.132929	0.392241	0.0176702	0.153853	NA	1.40654	1.3219	chr11	114439435	114450279	10845	REXO2
ENSG00000076053.12	3	53	0.946429	0.875061	0.929419	1.04935	0.835159	0.462835	0.453969	0.214217	0.206088	NA	0.929419	0.846634	chr11	114400030	114414203	14174	RBM7
ENSG00000076067.13	56	0	0	1.32709	NA	1.23331	NA	0.444257	NA	0.197364	NA	NA	1.32709	1.23331	chr12	56521820	56596193	74374	RBMS2
ENSG00000076108.12	56	0	0	1.90443	NA	1.8776	NA	0.208988	NA	0.0436758	NA	NA	1.90443	1.8776	chr12	56595596	56636816	41221	BAZ2A
ENSG00000076201.16	56	0	0	1.24286	NA	1.17403	NA	0.399712	NA	0.15977	NA	NA	1.24286	1.17403	chr3	47381011	47413435	32425	PTPN23
ENSG00000076242.16	49	7	0.125	1.77815	1.74819	1.68545	1.49321	0.429712	0.546641	0.184653	0.298816	NA	1.75581	1.66142	chr3	36993350	37050846	57497	MLH1
ENSG00000076248.11	49	7	0.125	1.23045	1.14613	1.07644	1.0628	0.451406	0.515693	0.203767	0.265939	NA	1.18829	1.07474	chr12	109097597	109110992	13396	UNG
ENSG00000076351.13	56	0	0	0.916254	NA	0.84553	NA	0.514415	NA	0.264623	NA	NA	0.916254	0.84553	chr17	28394642	28407197	12556	SLC46A1
ENSG00000076382.17	55	0	0	2.04727	NA	2.00966	NA	0.198153	NA	0.0392646	NA	NA	2.04532	2.00832	chr17	28577565	28599025	21461	SPAG5
ENSG00000076513.17	56	0	0	1.75479	NA	1.63852	NA	0.448752	NA	0.201378	NA	NA	1.75479	1.63852	chr12	109999186	110039763	40578	ANKRD13A
ENSG00000076554.16	54	2	0.0357143	1.62214	1.83541	1.44563	1.83541	0.508811	0.107119	0.258889	0.0114746	NA	1.65321	1.45955	chr8	80034745	80231232	196488	TPD52
ENSG00000076555.15	50	6	0.107143	0.30103	0.588046	0.613247	0.709813	0.624278	0.798893	0.389723	0.638229	NA	0.30103	0.623594	chr12	109116595	109268226	151632	ACACB
ENSG00000076604.15	54	0	0	1.43136	NA	1.36094	NA	0.369778	NA	0.136736	NA	NA	1.4273	1.35992	chr17	28744005	28750956	6952	TRAF4
ENSG00000076650.7	50	5	0.0909091	0.928666	1.17609	0.74303	1.14047	0.601431	0.146236	0.361719	0.0213851	NA	0.954243	0.777728	chr19	33080899	33130542	49644	GPATCH1
ENSG00000076685.19	54	2	0.0357143	1.16873	0.995613	1.0531	0.995613	0.443305	0.556568	0.196519	0.309768	NA	1.16873	1.05105	chr10	103087185	103277605	190421	NT5C2
ENSG00000076706.17	56	0	0	1.39549	NA	1.2673	NA	0.489565	NA	0.239674	NA	NA	1.39549	1.2673	chr11	119308529	119321521	12993	MCAM
ENSG00000076826.10	37	16	0.301887	0.69897	0.69897	0.664723	0.685655	0.478647	0.400576	0.229103	0.160462	0.906915	0.69897	0.673952	chr19	7595863	7618304	22442	CAMSAP3
ENSG00000076924.12	40	16	0.285714	1.61227	1.61227	1.62355	1.5841	0.260455	0.315681	0.067837	0.0996544	0.855976	1.61227	1.61228	chr19	7619525	7629545	10021	XAB2
ENSG00000076928.18	54	0	0	1.37983	NA	1.33423	NA	0.383355	NA	0.146961	NA	NA	1.40646	1.34591	chr19	41883173	41930150	46978	ARHGEF1
ENSG00000076984.18	39	17	0.303571	1.31175	1.17609	1.20843	1.15916	0.305004	0.186897	0.0930277	0.0349304	0.181129	1.25527	1.19348	chr19	7903843	7914478	10636	MAP2K7
ENSG00000077044.11	54	2	0.0357143	1.51183	1.30373	1.38789	1.30373	0.473851	0.494246	0.224535	0.24428	NA	1.51183	1.38488	chr2	233354494	233472104	117611	DGKD
ENSG00000077063.11	40	16	0.285714	1.25527	1.20327	1.05535	1.01875	0.643817	0.687306	0.4145	0.472389	0.735573	1.24286	1.04489	chr7	117710651	117874139	163489	CTTNBP2
ENSG00000077097.16	38	18	0.321429	2.30482	2.29557	2.25451	2.21757	0.215189	0.244021	0.0463063	0.0595461	0.654593	2.29557	2.24264	chr3	25597984	25664907	66924	TOP2B
ENSG00000077147.16	45	11	0.196429	2.1271	1.97772	2.08941	1.99416	0.217071	0.232866	0.0471197	0.0542265	0.0868973	2.11059	2.0707	chr10	96518110	96587452	69343	TM9SF3
ENSG00000077150.20	55	1	0.0178571	0.954243	0.69897	0.968607	0.69897	0.389209	NA	0.151484	NA	NA	0.954243	0.963792	chr10	102394110	102402524	8415	NFKB2
ENSG00000077232.19	55	1	0.0178571	1.83251	1.98677	1.74224	1.98677	0.321391	NA	0.103292	NA	NA	1.83251	1.7466	chr2	182716255	182794464	78210	DNAJC10
ENSG00000077235.18	10	46	0.821429	1.73447	1.716	1.67063	1.69094	0.247042	0.319267	0.0610298	0.101931	NA	1.716	1.68731	chr16	27459555	27549913	90359	GTF3C1
ENSG00000077238.14	12	44	0.785714	0.690106	0.539591	0.644047	0.552107	0.571569	0.520803	0.326692	0.271236	0.586436	0.60206	0.571808	chr16	27313668	27364778	51111	IL4R
ENSG00000077312.9	54	1	0.0181818	1.48772	1.61805	1.49868	1.61805	0.228565	NA	0.052242	NA	NA	1.50173	1.50285	chr19	40750637	40765389	14753	SNRPA
ENSG00000077348.9	38	13	0.254902	0.977121	0.845098	0.917801	0.80253	0.283875	0.371453	0.080585	0.137978	0.224995	0.954243	0.883352	chr19	41386374	41397359	10986	EXOSC5
ENSG00000077380.16	55	0	0	1.57403	NA	1.47356	NA	0.431041	NA	0.185796	NA	NA	1.57975	1.47677	chr2	171687409	171750158	62750	DYNC1I2
ENSG00000077454.16	54	2	0.0357143	0.69897	0.696788	0.609282	0.696788	0.393173	0.0616245	0.154585	0.00379758	NA	0.69897	0.612407	chr7	100574011	100586129	12119	LRCH4
ENSG00000077458.13	51	5	0.0892857	1.36173	1.27875	1.28871	1.18818	0.372845	0.382098	0.139013	0.145999	NA	1.35208	1.27974	chr11	95768953	95790409	21457	FAM76B
ENSG00000077463.15	55	1	0.0178571	0.69897	0.477121	0.618501	0.477121	0.409564	NA	0.167742	NA	NA	0.69897	0.615976	chr19	4174109	4182566	8458	SIRT6
ENSG00000077514.9	55	1	0.0178571	1.39794	0	1.33602	0	0.435229	NA	0.189425	NA	NA	1.39794	1.31216	chr11	74493851	74669117	175267	POLD3
ENSG00000077616.11	2	54	0.964286	1.24144	1.23045	1.24144	1.10452	0.0527739	0.612223	0.00278509	0.374817	NA	1.23045	1.10941	chr11	90131515	90192894	61380	NAALAD2
ENSG00000077684.16	43	11	0.203704	1.70329	1.79588	1.64095	1.72116	0.4256	0.268217	0.181136	0.0719404	0.458663	1.73238	1.66418	chr4	128809700	128875224	65525	JADE1
ENSG00000077782.22	56	0	0	2.19089	NA	2.15086	NA	0.185567	NA	0.0344352	NA	NA	2.19089	2.15086	chr8	38400215	38468834	68620	FGFR1
ENSG00000077942.19	55	0	0	2.0569	NA	2.01342	NA	0.239926	NA	0.0575644	NA	NA	2.05499	2.00972	chr22	45502238	45601135	98898	FBLN1
ENSG00000078043.16	29	24	0.45283	1.86332	1.83232	1.84866	1.79965	0.321734	0.301926	0.103513	0.0911596	0.385995	1.8543	1.80071	chr18	46803218	46920160	116943	PIAS2
ENSG00000078070.13	54	2	0.0357143	0.972241	0	0.829856	0	0.625851	0	0.391689	0	NA	0.90309	0.800218	chr3	183015218	183116075	100858	MCCC1
ENSG00000078124.13	52	4	0.0714286	1.75386	1.59783	1.7161	1.26325	0.400516	0.851889	0.160413	0.725716	NA	1.74034	1.68375	chr11	76860859	77026797	165939	ACER3
ENSG00000078140.14	54	2	0.0357143	2.18505	2.10151	2.14442	2.10151	0.188206	0.0222859	0.0354215	0.000496662	NA	2.17303	2.14289	chr4	39698109	39782792	84684	UBE2K
ENSG00000078142.13	45	10	0.181818	1.66276	1.42298	1.45373	1.35874	0.596321	0.381033	0.355599	0.145186	NA	1.60192	1.41081	chr18	41955234	42087830	132597	PIK3C3
ENSG00000078177.14	55	1	0.0178571	1.85126	1.53148	1.71926	1.53148	0.421212	NA	0.17742	NA	NA	1.84505	1.71591	chr4	40056850	40158252	101403	N4BP2
ENSG00000078237.7	12	44	0.785714	1.05105	0.928666	0.954113	0.845723	0.641807	0.618889	0.411917	0.383023	0.629033	1.00956	0.868949	chr12	4307763	4360028	52266	TIGAR
ENSG00000078246.17	49	7	0.125	1.30103	1.37107	1.0697	1.00893	0.613898	0.69143	0.376871	0.478075	NA	1.31699	1.0621	chr12	2877223	2941138	63916	TULP3
ENSG00000078269.15	56	0	0	0.477121	NA	0.625984	NA	0.588142	NA	0.345911	NA	NA	0.477121	0.625984	chr6	157981863	158099176	117314	SYNJ2
ENSG00000078304.19	56	0	0	1.90848	NA	1.83843	NA	0.300558	NA	0.090335	NA	NA	1.90848	1.83843	chr14	101761798	101927989	166192	PPP2R5C
ENSG00000078319.10	56	0	0	0.738618	NA	0.694548	NA	0.405695	NA	0.164588	NA	NA	0.738618	0.694548	chr7	100319222	100336307	17086	PMS2P1
ENSG00000078399.19	51	3	0.0555556	1.32222	1.31175	1.30163	1.27807	0.28371	0.308363	0.0804916	0.0950876	NA	1.33232	1.30626	chr7	27162438	27175180	12743	HOXA9
ENSG00000078403.17	43	10	0.188679	1.81291	1.7031	1.75327	1.64647	0.24273	0.407004	0.0589181	0.165653	NA	1.73594	1.69078	chr10	21524646	21743630	218985	MLLT10
ENSG00000078668.14	50	6	0.107143	1.8388	1.94538	1.78698	1.94998	0.229641	0.181177	0.0527351	0.0328252	NA	1.85122	1.80445	chr8	42391624	42405937	14314	VDAC3
ENSG00000078674.18	55	1	0.0178571	2.17319	2.17609	2.10456	2.17609	0.278311	NA	0.0774572	NA	NA	2.17464	2.10584	chr8	17922840	18027975	105136	PCM1
ENSG00000078687.17	54	2	0.0357143	1.38021	1.00323	1.20371	1.00323	0.535351	0.223637	0.2866	0.0500133	NA	1.35122	1.19655	chr17	77959240	78108835	149596	TNRC6C
ENSG00000078699.22	54	2	0.0357143	0.650515	0.96214	0.684263	0.96214	0.611215	0.260199	0.373584	0.0677035	NA	0.738561	0.694187	chr20	33490075	33650036	159962	CBFA2T2
ENSG00000078747.16	56	0	0	1.88366	NA	1.78057	NA	0.330511	NA	0.109238	NA	NA	1.88366	1.78057	chr20	34363241	34540748	177508	ITCH
ENSG00000078795.17	51	4	0.0727273	0.30103	0	0.35765	0	0.312155	0	0.0974406	0	NA	0.30103	0.328862	chr5	137887968	137942747	54780	PKD2L2
ENSG00000078804.13	56	0	0	1.24286	NA	1.08878	NA	0.505728	NA	0.255761	NA	NA	1.24286	1.08878	chr20	34704339	34713439	9101	TP53INP2
ENSG00000078814.17	55	1	0.0178571	0.176091	1.17609	0.312329	1.17609	0.313917	NA	0.0985438	NA	NA	0.238561	0.327753	chr20	34955810	35002437	46628	MYH7B
ENSG00000078967.13	51	5	0.0892857	0.778151	0.620136	0.619932	0.541605	0.489897	0.333906	0.239999	0.111493	NA	0.732319	0.612939	chr7	43926436	43956136	29701	UBE2D4
ENSG00000079101.16	48	8	0.142857	0.439149	0.573064	0.467552	0.581189	0.352134	0.327243	0.123998	0.107088	NA	0.451786	0.483786	chr18	596988	650334	53347	CLUL1
ENSG00000079102.16	54	2	0.0357143	1.33138	0.639377	1.18015	0.639377	0.55448	0.904215	0.307448	0.817605	NA	1.28989	1.16084	chr8	91954967	92103286	148320	RUNX1T1
ENSG00000079134.12	48	6	0.111111	1.56525	1.44861	1.54279	1.49154	0.348731	0.279516	0.121613	0.0781293	NA	1.56525	1.52526	chr18	214520	268050	53531	THOC1
ENSG00000079156.17	56	0	0	1.28989	NA	1.10791	NA	0.730303	NA	0.533342	NA	NA	1.28989	1.10791	chr2	178194481	178402893	208413	OSBPL6
ENSG00000079215.15	42	14	0.25	1.17512	1.32948	0.90319	0.906835	0.700353	0.788172	0.490495	0.621215	0.892823	1.21728	0.904102	chr5	36596588	36688334	91747	SLC1A3
ENSG00000079246.16	52	4	0.0714286	2.66978	2.58441	2.63108	2.5633	0.167292	0.265253	0.0279865	0.070359	NA	2.66978	2.62623	chr2	216107464	216206303	98840	XRCC5
ENSG00000079257.8	39	17	0.303571	0.60206	0.60206	0.692693	0.600018	0.492452	0.439991	0.242509	0.193592	0.555208	0.60206	0.66456	chr3	158645822	158672648	26827	LXN
ENSG00000079313.15	40	12	0.230769	1.11394	1.23045	1.03932	1.07029	0.370297	0.322163	0.13712	0.103789	0.802683	1.13823	1.05264	chr19	1815248	1848483	33236	REXO1
ENSG00000079332.15	56	0	0	2.01469	NA	1.97006	NA	0.236363	NA	0.0558675	NA	NA	2.01469	1.97006	chr10	70147289	70170523	23235	SAR1A
ENSG00000079387.14	55	1	0.0178571	1.69897	1.62325	1.63772	1.62325	0.382811	NA	0.146544	NA	NA	1.69458	1.63746	chr12	48042897	48106079	63183	SENP1
ENSG00000079432.9	54	0	0	1.38908	NA	1.31511	NA	0.372409	NA	0.138689	NA	NA	1.38908	1.31211	chr19	42268537	42295797	27261	CIC
ENSG00000079459.13	20	34	0.62963	2.01047	1.97985	2.06705	2.01586	0.275624	0.236355	0.0759687	0.0558636	0.333371	1.99343	2.02829	chr8	11795573	11839304	43732	FDFT1
ENSG00000079462.8	54	1	0.0181818	1.20412	1.32222	1.1236	1.32222	0.32134	NA	0.103259	NA	NA	1.20412	1.12697	chr19	42297033	42303546	6514	PAFAH1B3
ENSG00000079616.13	54	0	0	1.86181	NA	1.85393	NA	0.167339	NA	0.0280025	NA	NA	1.86181	1.85532	chr16	29790719	29805384	14666	KIF22
ENSG00000079691.18	8	47	0.854545	0	1.30103	0.406909	1.1419	0.609796	0.553823	0.371851	0.30672	NA	1.2546	1.0442	chr6	25279078	25620530	341453	CARMIL1
ENSG00000079785.16	30	25	0.454545	2.0492	2.19033	2.02792	2.05373	0.244292	0.421685	0.0596788	0.177818	0.0893182	2.08457	2.0364	chr2	15591178	15634346	43169	DDX1
ENSG00000079805.19	53	2	0.0363636	1.54407	1.63915	1.53928	1.63915	0.212484	0.10869	0.0451494	0.0118135	NA	1.55318	1.54294	chr19	10718055	10833488	115434	DNM2
ENSG00000079819.19	52	4	0.0714286	1.53129	0.96214	1.38872	0.99904	0.415053	0.609107	0.172269	0.371011	NA	1.51183	1.36089	chr6	130839347	131063322	223976	EPB41L2
ENSG00000079931.15	36	17	0.320755	0.30103	0.30103	0.487645	0.598916	0.502969	0.642422	0.252978	0.412706	0.504928	0.30103	0.4953	chr6	132296055	132401475	105421	MOXD1
ENSG00000079950.14	39	16	0.290909	1.36173	1.5536	1.29589	1.32644	0.557128	0.655081	0.310391	0.429131	0.584116	1.37097	1.30509	chr6	132445867	132513198	67332	STX7
ENSG00000079999.14	52	4	0.0714286	1.5563	1.74442	1.53983	1.73668	0.229577	0.165259	0.0527055	0.0273106	NA	1.5563	1.55389	chr19	10486125	10503558	17434	KEAP1
ENSG00000080189.15	40	14	0.259259	1.20412	1.19011	1.1249	1.0362	0.339181	0.362601	0.115044	0.13148	0.358004	1.20412	1.09224	chr20	46345980	46364458	18479	SLC35C2
ENSG00000080200.10	52	2	0.037037	1.28439	1.66248	1.11907	1.66248	0.573407	0.093166	0.328795	0.00867991	NA	1.31124	1.13209	chr3	97822011	97944984	122974	CRYBG3
ENSG00000080224.17	37	16	0.301887	0.477121	0.811625	0.540498	0.663693	0.554033	0.554605	0.306952	0.307587	0.530667	0.650515	0.559223	chr3	96814581	97752460	937880	EPHA6
ENSG00000080298.16	20	36	0.642857	1.26317	1.38835	1.16123	1.14068	0.662856	0.683402	0.439378	0.467039	0.870552	1.36173	1.14801	chr9	3218297	3526004	307708	RFX3
ENSG00000080345.18	56	0	0	2.3439	NA	2.30024	NA	0.209159	NA	0.0437476	NA	NA	2.3439	2.30024	chr2	151409883	151508013	98131	RIF1
ENSG00000080371.6	33	23	0.410714	1.86451	1.74036	1.84573	1.45994	0.225045	0.614133	0.0506452	0.377159	0.00599434	1.774	1.68728	chr12	71754863	71800286	45424	RAB21
ENSG00000080503.24	22	31	0.584906	1.38689	0.90309	1.24907	0.696649	0.602376	0.649203	0.362857	0.421464	0.00258156	1.07918	0.926421	chr9	1980290	2193624	213335	SMARCA2
ENSG00000080546.13	55	1	0.0178571	0.845098	0	0.676946	0	0.607326	NA	0.368845	NA	NA	0.811625	0.664857	chr6	108986437	109094819	108383	SESN1
ENSG00000080603.17	56	0	0	1.76247	NA	1.73694	NA	0.193677	NA	0.037511	NA	NA	1.76247	1.73694	chr16	30698209	30741409	43201	SRCAP
ENSG00000080608.10	24	31	0.563636	1.34197	1.44716	1.28346	1.43042	0.323578	0.304523	0.104703	0.0927343	0.0745661	1.38908	1.36339	chr9	2720469	2844095	123627	PUM3
ENSG00000080802.19	37	17	0.314815	1.27875	1.17609	1.15506	0.908189	0.526069	0.66654	0.276749	0.444275	0.173057	1.25527	1.05276	chr7	135361795	135510127	148333	CNOT4
ENSG00000080815.19	56	0	0	1.59049	NA	1.48164	NA	0.474882	NA	0.225512	NA	NA	1.59049	1.48164	chr14	73136418	73223691	87274	PSEN1
ENSG00000080819.9	12	44	0.785714	1.29386	1.07767	1.19964	1.00871	0.424365	0.492661	0.180086	0.242715	0.133803	1.11394	1.04962	chr3	98579446	98593648	14203	CPOX
ENSG00000080822.17	13	38	0.745098	1.95182	1.70113	1.8104	1.53557	0.267568	0.49832	0.0715926	0.248322	0.0145817	1.71179	1.62033	chr3	98497912	98523066	25155	CLDND1
ENSG00000080823.23	56	0	0	0.238561	NA	0.423972	NA	0.475663	NA	0.226255	NA	NA	0.238561	0.423972	chr14	102224500	102305190	80691	MOK
ENSG00000080824.19	55	0	0	3.05925	NA	3.06301	NA	0.155056	NA	0.0240423	NA	NA	3.06007	3.06911	chr14	102080742	102139699	58958	HSP90AA1
ENSG00000080839.12	56	0	0	1.75581	NA	1.68494	NA	0.407439	NA	0.166006	NA	NA	1.75581	1.68494	chr20	36996349	37095997	99649	RBL1
ENSG00000080845.19	56	0	0	0.977121	NA	0.876935	NA	0.531951	NA	0.282972	NA	NA	0.977121	0.876935	chr20	36306336	36528637	222302	DLGAP4
ENSG00000080854.16	23	33	0.589286	1.34242	1.36173	1.19235	1.34757	0.532341	0.446396	0.283387	0.199269	0.313283	1.34242	1.28382	chr11	133896438	133956968	60531	IGSF9B
ENSG00000080986.13	55	1	0.0178571	2.0607	1.57978	2.0419	1.57978	0.269529	NA	0.0726461	NA	NA	2.0588	2.03365	chr18	2571557	2616635	45079	NDC80
ENSG00000081052.14	27	29	0.517857	0.954243	1.50515	0.825282	1.41199	0.708058	0.391712	0.501346	0.153438	0.000488527	1.36173	1.12911	chr2	227002714	227164453	161740	COL4A4
ENSG00000081087.15	56	0	0	1.47335	NA	1.3209	NA	0.521028	NA	0.27147	NA	NA	1.47335	1.3209	chr6	108041409	108165854	124446	OSTM1
ENSG00000081154.12	48	8	0.142857	1.87645	1.71626	1.86807	1.68496	0.212375	0.294084	0.0451032	0.0864853	NA	1.85529	1.84191	chr3	101574180	101594465	20286	PCNP
ENSG00000081177.18	56	0	0	1.06029	NA	0.816907	NA	0.558272	NA	0.311668	NA	NA	1.06029	0.816907	chr14	69191511	69244020	52510	EXD2
ENSG00000081181.8	56	0	0	1.2786	NA	1.26143	NA	0.302147	NA	0.091293	NA	NA	1.2786	1.26143	chr14	67619920	67651708	31789	ARG2
ENSG00000081189.16	49	5	0.0925926	0.30103	0	0.629464	0.472581	0.641229	0.653635	0.411175	0.427239	NA	0.30103	0.592975	chr5	88717117	88904257	187141	MEF2C
ENSG00000081307.15	22	34	0.607143	1.63823	1.43314	1.48402	1.32445	0.46107	0.390228	0.212585	0.152278	0.0139495	1.5563	1.38714	chr3	132654446	132679794	25349	UBA5
ENSG00000081377.17	49	4	0.0754717	1.39794	1.52537	1.24113	1.2102	0.495112	0.824953	0.245136	0.680547	NA	1.38021	1.20528	chr9	96490241	96619843	129603	CDC14B
ENSG00000081665.14	42	8	0.16	1	0.0395906	0.953961	0.418348	0.453557	0.615259	0.205714	0.378543	NA	0.90309	0.825499	chr19	19785839	19821751	35913	ZNF506
ENSG00000081760.17	53	3	0.0535714	1.23045	1.38917	1.1185	1.33609	0.492399	0.409048	0.242457	0.16732	NA	1.26574	1.13016	chr12	125065434	125143333	77900	AACS
ENSG00000081791.9	42	14	0.25	1.39794	1.51831	1.28811	1.3117	0.420581	0.466534	0.176888	0.217654	0.712018	1.40646	1.294	chr5	141923855	141942047	18193	DELE1
ENSG00000081913.14	53	1	0.0185185	1.25527	1.68305	1.12786	1.68305	0.520018	NA	0.270419	NA	NA	1.25527	1.12073	chr18	62715541	62980433	264893	PHLPP1
ENSG00000082014.17	54	2	0.0357143	1.29553	1.31124	1.2095	1.31124	0.376724	0.029984	0.141921	0.000899043	NA	1.29553	1.21314	chr7	151238764	151277896	39133	SMARCD3
ENSG00000082068.9	37	16	0.301887	1.04139	0.90309	1.00868	0.806488	0.413571	0.559542	0.171041	0.313087	0.236688	1.04139	0.9615	chr5	37379285	37753435	374151	WDR70
ENSG00000082146.13	56	0	0	1.65479	NA	1.51458	NA	0.455438	NA	0.207423	NA	NA	1.65479	1.51458	chr2	201387858	201480846	92989	STRADB
ENSG00000082153.18	53	3	0.0535714	2.09806	2.01355	2.07348	2.06405	0.175669	0.272173	0.0308596	0.0740782	NA	2.09456	2.07297	chr2	200810594	200827338	16745	BZW1
ENSG00000082212.13	34	21	0.381818	1.71568	1.83569	1.71437	1.78452	0.254102	0.405125	0.0645678	0.164126	0.0962081	1.77561	1.71006	chr18	50879080	50954257	75178	ME2
ENSG00000082213.18	47	9	0.160714	1.50515	1.38021	1.30105	1.24525	0.598917	0.518008	0.358702	0.268333	NA	1.45424	1.29208	chr5	31532287	31555053	22767	C5orf22
ENSG00000082258.13	45	10	0.181818	1.68124	1.47712	1.64629	1.16793	0.304529	0.844537	0.0927381	0.713243	NA	1.672	1.54395	chr2	134918235	134959342	41108	CCNT2
ENSG00000082269.17	38	18	0.321429	1.38908	1.43107	1.11438	1.00649	0.693544	0.807869	0.481003	0.652653	0.978798	1.40646	1.0797	chr6	70412941	70561174	148234	FAM135A
ENSG00000082397.18	5	51	0.910714	1.94448	1.75587	1.93046	1.62877	0.096763	0.429131	0.00936307	0.184153	NA	1.77085	1.65571	chr18	5392381	5630700	238320	EPB41L3
ENSG00000082438.18	51	3	0.0555556	1.57978	1.14613	1.37774	1.28654	0.669119	0.337985	0.44772	0.114234	NA	1.56804	1.35723	chr2	164653624	164843679	190056	COBLL1
ENSG00000082515.18	38	17	0.309091	1.27875	1.17609	1.18076	1.00465	0.323915	0.424417	0.104921	0.18013	0.0830986	1.23045	1.12234	chr5	154941073	154969411	28339	MRPL22
ENSG00000082516.9	39	15	0.277778	1.50515	1.57978	1.23376	1.41797	0.612665	0.47819	0.375359	0.228665	0.310229	1.51851	1.29271	chr5	154887411	154938211	50801	GEMIN5
ENSG00000082641.16	55	1	0.0178571	1.71181	1.93952	1.6441	1.93952	0.267899	NA	0.0717699	NA	NA	1.71391	1.64937	chr17	48048329	48061545	13217	NFE2L1
ENSG00000082701.17	31	25	0.446429	1.74036	1.80618	1.58923	1.69759	0.566036	0.443513	0.320397	0.196704	0.592133	1.78886	1.63761	chr3	119821321	120094994	273674	GSK3B
ENSG00000082781.12	37	14	0.27451	1.30103	1.26701	1.34414	1.08323	0.496452	0.579815	0.246464	0.336186	0.142107	1.30103	1.27339	chr3	124761948	124901418	139471	ITGB5
ENSG00000082805.20	50	5	0.0909091	1.49826	1.38021	1.43652	1.10413	0.477023	0.667157	0.227551	0.445098	NA	1.49136	1.39194	chr12	990509	1495933	505425	ERC1
ENSG00000082898.19	56	0	0	2.82002	NA	2.81038	NA	0.109257	NA	0.011937	NA	NA	2.82002	2.81038	chr2	61476032	61538741	62710	XPO1
ENSG00000082996.20	55	1	0.0178571	1.34242	1.26717	1.21701	1.26717	0.510493	NA	0.260603	NA	NA	1.33743	1.2179	chr3	149812770	149962139	149370	RNF13
ENSG00000083067.24	54	2	0.0357143	1.33232	0.573064	1.22592	0.573064	0.655308	0.810435	0.429429	0.656805	NA	1.26317	1.2026	chr9	70529060	71446904	917845	TRPM3
ENSG00000083093.10	16	40	0.714286	1.11265	1.0788	0.88291	0.810144	0.640562	0.617608	0.41032	0.38144	0.563094	1.08805	0.830934	chr16	23603160	23641310	38151	PALB2
ENSG00000083097.15	22	29	0.568627	1.67722	1.53148	1.5068	1.47992	0.466943	0.432151	0.218035	0.186754	0.689545	1.52826	1.45855	chr6	83067666	83171350	103685	DOP1A
ENSG00000083099.11	53	2	0.0363636	1.49136	0.928666	1.41376	0.928666	0.362221	0.0361703	0.131204	0.00130829	NA	1.47848	1.39578	chr6	89568144	89638749	70606	LYRM2
ENSG00000083123.15	14	42	0.75	1.14502	1.30103	1.03196	1.1475	0.523084	0.552511	0.273617	0.305269	0.426358	1.26574	1.11862	chr6	80106647	80346270	239624	BCKDHB
ENSG00000083168.11	42	13	0.236364	1.83232	1.65321	1.79926	1.62803	0.324312	0.374257	0.105178	0.140068	0.148038	1.81623	1.76362	chr8	41929479	42051994	122516	KAT6A
ENSG00000083223.18	35	20	0.363636	0.845098	0.539591	0.646179	0.654714	0.636633	0.681891	0.405301	0.464975	0.795559	0.874094	0.65758	chr9	86287733	86354454	66722	TUT7
ENSG00000083312.19	44	12	0.214286	2.26299	2.19732	2.19985	2.21425	0.256796	0.138691	0.0659441	0.0192351	0.790198	2.237	2.20294	chr5	72816312	72916733	100422	TNPO1
ENSG00000083454.22	53	2	0.0363636	0.845098	1.08586	0.707504	1.08586	0.483263	0.18614	0.233544	0.034648	NA	0.889076	0.733346	chr17	3672199	3696240	24042	P2RX5
ENSG00000083457.12	54	1	0.0181818	1.22163	1.70757	1.13067	1.70757	0.379385	NA	0.143933	NA	NA	1.27296	1.14662	chr17	3714628	3801188	86561	ITGAE
ENSG00000083520.15	51	4	0.0727273	1.74819	1.75132	1.65498	1.32635	0.461147	0.885436	0.212657	0.783996	NA	1.75393	1.63698	chr13	72752169	72782096	29928	DIS3
ENSG00000083535.16	52	4	0.0714286	0.778151	0.690106	0.667442	0.717893	0.517677	0.68749	0.26799	0.472643	NA	0.778151	0.671045	chr13	72782133	73016461	234329	PIBF1
ENSG00000083544.16	49	5	0.0925926	1.25527	1.07918	1.06528	0.876734	0.525447	0.463188	0.276094	0.214543	NA	1.19011	1.05014	chr13	60396457	60573878	177422	TDRD3
ENSG00000083635.8	56	0	0	0.539591	NA	0.507613	NA	0.497638	NA	0.247644	NA	NA	0.539591	0.507613	chr13	44939249	44989471	50223	NUFIP1
ENSG00000083642.19	53	2	0.0363636	1.91908	1.57918	1.83133	1.57918	0.332478	0.707107	0.110542	0.5	NA	1.91645	1.81625	chr13	32586452	32778019	191568	PDS5B
ENSG00000083720.13	15	40	0.727273	1.97772	1.77079	1.95281	1.72065	0.122322	0.278425	0.0149626	0.0775208	0.000767863	1.81789	1.78072	chr5	41730065	41870425	140361	OXCT1
ENSG00000083799.18	29	27	0.482143	1.34242	1.20412	1.12888	1.04897	0.613522	0.608079	0.376409	0.36976	0.499635	1.23045	1.09035	chr16	50742050	50801935	59886	CYLD
ENSG00000083807.10	46	0	0	0.69897	NA	0.675951	NA	0.405703	NA	0.164595	NA	NA	0.69897	0.661457	chr19	58479512	58512413	32902	SLC27A5
ENSG00000083812.12	46	0	0	1	NA	0.822878	NA	0.453377	NA	0.205551	NA	NA	0.964709	0.815687	chr19	58467045	58475436	8392	ZNF324
ENSG00000083828.16	28	24	0.461538	0.334193	0.123852	0.505457	0.32074	0.507213	0.381521	0.257265	0.145558	0.189981	0.261873	0.414246	chr19	57769655	57819939	50285	ZNF586
ENSG00000083838.16	46	0	0	0.732319	NA	0.64246	NA	0.439401	NA	0.193073	NA	NA	0.653213	0.624751	chr19	58474017	58481230	7214	ZNF446
ENSG00000083845.9	51	0	0	2.52569	NA	2.55492	NA	0.175187	NA	0.0306903	NA	NA	2.52903	2.56121	chr19	58386400	58394806	8407	RPS5
ENSG00000083857.14	3	53	0.946429	2.58433	2.47129	2.56978	2.46175	0.144758	0.217218	0.0209547	0.0471837	NA	2.47708	2.46754	chr4	186587794	186726722	138929	FAT1
ENSG00000083896.13	10	36	0.782609	1.77809	1.90278	1.82763	1.85368	0.281398	0.321049	0.0791846	0.103072	NA	1.88078	1.85354	chr4	68310387	68350090	39704	YTHDC1
ENSG00000083937.10	22	30	0.576923	1.27875	1.07767	1.09163	0.947479	0.541093	0.537525	0.292782	0.288933	0.217011	1.19011	1.03271	chr3	87227271	87255556	28286	CHMP2B
ENSG00000084090.14	55	0	0	2.48001	NA	2.43148	NA	0.16769	NA	0.0281199	NA	NA	2.48001	2.43273	chr2	96184859	96208827	23969	STARD7
ENSG00000084092.7	51	5	0.0892857	1.23045	1	1.18314	0.889679	0.39125	0.53563	0.153077	0.286899	NA	1.21748	1.15694	chr4	56963350	56977606	14257	NOA1
ENSG00000084093.19	51	5	0.0892857	1.59106	1.39794	1.45277	1.22257	0.503877	0.846435	0.253892	0.716453	NA	1.58255	1.43221	chr4	56907876	56966808	58933	REST
ENSG00000084112.15	53	3	0.0535714	1.47712	0	1.25977	0.100343	0.671129	0.1738	0.450414	0.0302064	NA	1.47712	1.19765	chr12	108778191	108857590	79400	SSH1
ENSG00000084207.18	56	0	0	2.35023	NA	2.35648	NA	0.157586	NA	0.0248334	NA	NA	2.35023	2.35648	chr11	67583742	67586656	2915	GSTP1
ENSG00000084234.18	19	37	0.660714	2.35984	2.33646	2.33648	2.34749	0.118784	0.147358	0.0141097	0.0217144	0.828731	2.34536	2.34376	chr11	130068147	130144811	76665	APLP2
ENSG00000084444.14	38	18	0.321429	1.58542	1.62214	1.47871	1.39812	0.452037	0.60565	0.204338	0.366812	0.958005	1.59106	1.45281	chr12	13044381	13142521	98141	FAM234B
ENSG00000084463.8	4	51	0.927273	1.8048	1.73239	1.75	1.65708	0.230605	0.304053	0.0531788	0.0924484	NA	1.73969	1.66984	chr12	14784582	14803486	18905	WBP11
ENSG00000084676.16	56	0	0	1.51183	NA	1.09489	NA	0.772308	NA	0.596459	NA	NA	1.51183	1.09489	chr2	24491254	24770702	279449	NCOA1
ENSG00000084693.16	56	0	0	1.40646	NA	1.32287	NA	0.304323	NA	0.0926127	NA	NA	1.40646	1.32287	chr2	27042364	27070622	28259	AGBL5
ENSG00000084710.14	53	0	0	1.25527	NA	1.01542	NA	0.693259	NA	0.480608	NA	NA	1.25527	1.01898	chr2	25042076	25159135	117060	EFR3B
ENSG00000084731.15	55	1	0.0178571	1.20412	0.845098	0.994886	0.845098	0.617233	NA	0.380976	NA	NA	1.19011	0.992211	chr2	25926598	25982749	56152	KIF3C
ENSG00000084733.11	55	1	0.0178571	1.989	2.20412	1.92851	2.20412	0.308226	NA	0.095003	NA	NA	1.9945	1.93343	chr2	26034084	26137454	103371	RAB10
ENSG00000084754.12	55	1	0.0178571	1.90309	1.72428	1.8529	1.72428	0.262333	NA	0.0688184	NA	NA	1.90309	1.8506	chr2	26190635	26244672	54038	HADHA
ENSG00000084774.14	56	0	0	2.16435	NA	2.12588	NA	0.218851	NA	0.0478958	NA	NA	2.16435	2.12588	chr2	27217369	27243943	26575	CAD
ENSG00000085063.17	54	2	0.0357143	1.49809	1.11103	1.36973	1.11103	0.430628	0.0711846	0.185441	0.00506724	NA	1.4843	1.36049	chr11	33703010	33736479	33470	CD59
ENSG00000085274.16	56	0	0	1.29553	NA	1.1885	NA	0.477387	NA	0.227898	NA	NA	1.29553	1.1885	chr3	169773396	169789716	16321	MYNN
ENSG00000085276.19	56	0	0	1.69352	NA	1.59257	NA	0.513397	NA	0.263576	NA	NA	1.69352	1.59257	chr3	169083499	169663775	580277	MECOM
ENSG00000085365.18	56	0	0	1.44848	NA	1.24635	NA	0.618634	NA	0.382709	NA	NA	1.44848	1.24635	chr5	78360611	78480739	120129	SCAMP1
ENSG00000085377.15	56	0	0	1.33232	NA	1.20552	NA	0.512917	NA	0.263084	NA	NA	1.33232	1.20552	chr6	105273218	105454062	180845	PREP
ENSG00000085382.12	55	1	0.0178571	0.845098	0.30103	0.711191	0.30103	0.650209	NA	0.422771	NA	NA	0.811625	0.703867	chr6	104728094	104859919	131826	HACE1
ENSG00000085415.16	51	3	0.0555556	1.83251	1.63849	1.82747	1.70316	0.282523	0.278785	0.079819	0.0777212	NA	1.81458	1.8144	chr18	12947133	12987536	40404	SEH1L
ENSG00000085449.15	24	31	0.563636	1.31912	1.27875	1.1066	1.1222	0.53578	0.506094	0.28706	0.256131	0.972906	1.29525	1.12131	chr2	223855716	223945357	89642	WDFY1
ENSG00000085511.20	43	12	0.218182	1.63347	1.3048	1.40351	1.00938	0.564936	0.627826	0.319152	0.394165	0.0206287	1.43136	1.30251	chr6	160991727	161117385	125659	MAP3K4
ENSG00000085514.16	55	1	0.0178571	0.583199	0.812913	0.638633	0.812913	0.330117	NA	0.108977	NA	NA	0.626258	0.641745	chr7	100367530	100400096	32567	PILRA
ENSG00000085563.15	44	12	0.214286	1.38689	1.40579	1.25787	1.13792	0.672724	0.733797	0.452557	0.538457	0.659742	1.40579	1.23217	chr7	87503017	87713323	210307	ABCB1
ENSG00000085644.14	54	1	0.0181818	0.778151	0.778151	0.687243	0.778151	0.502939	NA	0.252947	NA	NA	0.778151	0.695536	chr16	3129777	3142804	13028	ZNF213
ENSG00000085662.14	43	13	0.232143	2.0905	1.95665	2.01236	1.87409	0.261549	0.310763	0.0684079	0.0965737	0.0990114	2.07065	1.98027	chr7	134442356	134459284	16929	AKR1B1
ENSG00000085719.13	16	40	0.714286	2.10375	2.11211	1.85362	1.9796	0.659374	0.385589	0.434774	0.148679	0.913338	2.10548	1.9436	chr8	86514435	86561498	47064	CPNE3
ENSG00000085733.16	10	45	0.818182	1.79929	1.81954	1.83493	1.81356	0.147341	0.180639	0.0217093	0.0326305	NA	1.81286	1.81926	chr11	70398404	70436584	38181	CTTN
ENSG00000085760.15	55	0	0	1.30103	NA	1.25071	NA	0.346626	NA	0.12015	NA	NA	1.28989	1.22837	chr2	55236595	55269347	32753	MTIF2
ENSG00000085788.14	52	2	0.037037	1.63598	1.48744	1.54358	1.48744	0.408701	0.381775	0.167036	0.145753	NA	1.62836	1.53812	chr8	38225218	38275558	50341	DDHD2
ENSG00000085871.9	54	1	0.0181818	0.477121	0	0.46245	0	0.43623	NA	0.190296	NA	NA	0.477121	0.451309	chr4	139665768	139740745	74978	MGST2
ENSG00000085872.15	55	1	0.0178571	1.66745	1.72428	1.58451	1.72428	0.28507	NA	0.0812648	NA	NA	1.66978	1.58701	chr19	16517894	16542437	24544	CHERP
ENSG00000085978.22	54	2	0.0357143	1.28989	1.03959	1.11136	1.03959	0.497982	0.193041	0.247987	0.0372648	NA	1.27875	1.1088	chr2	233210051	233295674	85624	ATG16L1
ENSG00000085982.14	50	5	0.0909091	1.46976	1.44716	1.279	1.47209	0.53964	0.341991	0.291211	0.116958	NA	1.45478	1.29329	chr2	233475520	233566782	91263	USP40
ENSG00000086061.16	55	1	0.0178571	1.92169	1.74036	1.90048	1.74036	0.287499	NA	0.0826558	NA	NA	1.91907	1.89762	chr9	33025273	33039907	14635	DNAJA1
ENSG00000086062.13	55	1	0.0178571	1.23045	0.30103	1.07875	0.30103	0.488802	NA	0.238927	NA	NA	1.23045	1.06486	chr9	33104082	33167356	63275	B4GALT1
ENSG00000086065.14	55	1	0.0178571	1.4624	1.17609	1.36735	1.17609	0.328029	NA	0.107603	NA	NA	1.4624	1.36394	chr9	33264879	33282070	17192	CHMP5
ENSG00000086102.19	56	0	0	1.66743	NA	1.57404	NA	0.392221	NA	0.153837	NA	NA	1.66743	1.57404	chr9	33290512	33371157	80646	NFX1
ENSG00000086189.11	25	31	0.553571	1.40654	1.53782	1.38684	1.47837	0.312122	0.303127	0.0974203	0.0918859	0.171186	1.46976	1.43751	chr5	62347284	62403943	56660	DIMT1
ENSG00000086200.17	25	30	0.545455	1.85126	1.84972	1.85783	1.81253	0.180233	0.310149	0.0324839	0.0961923	0.839242	1.84972	1.83334	chr5	62403972	62628582	224611	IPO11
ENSG00000086232.13	54	2	0.0357143	2.1775	2.30234	2.13166	2.30234	0.214509	0.0580858	0.046014	0.00337396	NA	2.19096	2.13775	chr7	6022247	6059175	36929	EIF2AK1
ENSG00000086300.16	55	1	0.0178571	0.977724	0.845098	0.727737	0.845098	0.621102	NA	0.385768	NA	NA	0.911411	0.729833	chr7	26291862	26374383	82522	SNX10
ENSG00000086475.15	52	2	0.037037	2.19067	2.15474	2.13136	2.15474	0.199457	0.0436819	0.0397832	0.00190811	NA	2.19067	2.13743	chr10	13317428	13348298	30871	SEPHS1
ENSG00000086544.3	55	1	0.0178571	0.60206	0	0.522974	0	0.465843	NA	0.21701	NA	NA	0.60206	0.513635	chr19	40717112	40740860	23749	ITPKC
ENSG00000086589.12	50	2	0.0384615	1.59656	1.34949	1.51289	1.34949	0.451851	0.0685257	0.20417	0.00469578	NA	1.56225	1.49086	chr5	150690792	150701077	10286	RBM22
ENSG00000086598.11	56	0	0	2.14535	NA	2.09805	NA	0.19152	NA	0.0366798	NA	NA	2.14535	2.09805	chr12	123584533	123598582	14050	TMED2
ENSG00000086827.9	14	39	0.735849	1.46136	1.17609	1.31078	1.1133	0.47788	0.527668	0.228369	0.278434	0.143269	1.30049	1.17373	chr11	113733187	113773735	40549	ZW10
ENSG00000086848.15	50	6	0.107143	1.38012	1.31162	1.26389	1.18883	0.507306	0.667668	0.257359	0.44578	NA	1.38012	1.25585	chr11	111782195	111871581	89387	ALG9
ENSG00000087008.16	22	34	0.607143	0.588046	0.150515	0.54865	0.390776	0.48028	0.456252	0.230669	0.208166	0.234851	0.477121	0.452798	chr4	8366282	8440723	74442	ACOX3
ENSG00000087053.20	51	4	0.0727273	1.87506	1.81547	1.71392	1.74951	0.527392	0.285264	0.278142	0.0813753	NA	1.87506	1.72169	chr11	95821766	95925315	103550	MTMR2
ENSG00000087074.8	55	1	0.0178571	0.60206	0.845098	0.605643	0.845098	0.368428	NA	0.135739	NA	NA	0.60206	0.609919	chr19	48872421	48876058	3638	PPP1R15A
ENSG00000087077.14	54	2	0.0357143	1.47712	1.36173	1.42757	1.36173	0.235359	0	0.0553937	0	NA	1.47712	1.42522	chr7	100867387	100873454	6068	TRIP6
ENSG00000087085.16	52	4	0.0714286	0.845098	1.0536	0.724787	0.862408	0.474174	0.603485	0.224841	0.364195	NA	0.845098	0.734617	chr7	100889994	100896974	6981	ACHE
ENSG00000087086.15	54	2	0.0357143	1.7152	2.13332	1.78583	2.13332	0.252755	0.149871	0.0638852	0.0224614	NA	1.72631	1.79824	chr19	48965309	48966879	1571	FTL
ENSG00000087087.20	52	2	0.037037	1.91115	2.01993	1.8925	2.01993	0.155246	0.0468859	0.0241013	0.00219829	NA	1.91645	1.89596	chr7	100875103	100888664	13562	SRRT
ENSG00000087088.20	54	2	0.0357143	0.69897	0.650515	0.682828	0.650515	0.378406	0.919967	0.143191	0.84634	NA	0.69897	0.681674	chr19	48954815	48961798	6984	BAX
ENSG00000087095.13	54	2	0.0357143	1.53148	1.7435	1.48867	1.7435	0.382305	0.356575	0.146157	0.127146	NA	1.53148	1.49778	chr17	28041737	28196381	154645	NLK
ENSG00000087111.21	55	0	0	1.61278	NA	1.56834	NA	0.371274	NA	0.137844	NA	NA	1.61802	1.57182	chr17	28553383	28571794	18412	PIGS
ENSG00000087116.16	41	15	0.267857	1.32222	1.41497	1.07921	1.15632	0.631979	0.632993	0.399398	0.40068	0.655974	1.36132	1.09986	chr5	179110853	179345461	234609	ADAMTS2
ENSG00000087152.16	55	0	0	0.90309	NA	0.858686	NA	0.376787	NA	0.141969	NA	NA	0.916254	0.863244	chr17	44191805	44200113	8309	ATXN7L3
ENSG00000087157.19	51	3	0.0555556	1.33244	1.14613	1.23996	1.1724	0.380034	0.487096	0.144426	0.237262	NA	1.31162	1.2332	chr17	78378649	78425114	46466	PGS1
ENSG00000087191.13	55	1	0.0178571	1.77452	1.76343	1.69389	1.76343	0.272422	NA	0.0742137	NA	NA	1.76897	1.69513	chr17	63827152	63832026	4875	PSMC5
ENSG00000087206.17	56	0	0	1.30103	NA	1.09409	NA	0.558257	NA	0.311651	NA	NA	1.30103	1.09409	chr5	176905005	177022633	117629	UIMC1
ENSG00000087258.16	48	8	0.142857	0.738561	0	0.66046	0.337804	0.541585	0.525619	0.293314	0.276275	NA	0.69897	0.614366	chr16	56191390	56357444	166055	GNAO1
ENSG00000087263.17	55	1	0.0178571	1.5966	0.544068	1.52255	0.544068	0.302565	NA	0.0915454	NA	NA	1.57645	1.50508	chr16	56451521	56479104	27584	OGFOD1
ENSG00000087269.16	55	0	0	1.42651	NA	1.34614	NA	0.33407	NA	0.111603	NA	NA	1.42894	1.35356	chr4	2937933	2963406	25474	NOP14
ENSG00000087274.18	56	0	0	2.06787	NA	2.00103	NA	0.246665	NA	0.0608434	NA	NA	2.06787	2.00103	chr4	2843844	2930076	86233	ADD1
ENSG00000087299.12	56	0	0	1.20412	NA	1.04239	NA	0.484767	NA	0.234999	NA	NA	1.20412	1.04239	chr14	50237563	50312229	74667	L2HGDH
ENSG00000087301.9	55	1	0.0178571	1.41497	1.73239	1.08427	1.73239	0.740231	NA	0.547942	NA	NA	1.42317	1.09584	chr14	52430596	52552522	121927	TXNDC16
ENSG00000087302.9	55	0	0	2.02735	NA	2.00826	NA	0.171557	NA	0.0294317	NA	NA	2.0253	2.00604	chr14	51989514	52010694	21181	RTRAF
ENSG00000087303.18	54	1	0.0181818	1.40654	1.4843	1.25767	1.4843	0.531382	NA	0.282367	NA	NA	1.41895	1.2651	chr14	52004803	52069228	64426	NID2
ENSG00000087338.5	56	0	0	1.65799	NA	1.54263	NA	0.401426	NA	0.161143	NA	NA	1.65799	1.54263	chr2	69829660	69881384	51725	GMCL1
ENSG00000087365.16	56	0	0	2.08991	NA	2.04134	NA	0.197442	NA	0.0389835	NA	NA	2.08991	2.04134	chr11	66050729	66069308	18580	SF3B2
ENSG00000087448.11	21	32	0.603774	1.74819	1.77029	1.56975	1.54854	0.438998	0.597985	0.192719	0.357587	0.418292	1.74819	1.57237	chr12	27780048	27803040	22993	KLHL42
ENSG00000087460.29	42	14	0.25	2.91672	2.79587	2.87308	2.8141	0.178465	0.158393	0.0318499	0.0250884	0.268299	2.8739	2.85833	chr20	58839718	58911192	71475	GNAS
ENSG00000087470.19	46	10	0.178571	2.06066	2.00533	2.0139	1.92432	0.238164	0.3108	0.0567222	0.0965965	NA	2.05404	1.9979	chr12	32679200	32745650	66451	DNM1L
ENSG00000087502.18	52	3	0.0545455	1.46976	1	1.33015	0.710111	0.499254	0.618418	0.249255	0.38244	NA	1.45478	1.30075	chr12	29337352	29381189	43838	ERGIC2
ENSG00000087510.7	27	29	0.517857	1.5682	1.30103	1.38568	1.17083	0.472351	0.549104	0.223115	0.301515	0.0942971	1.43136	1.27442	chr20	56629306	56639283	9978	TFAP2C
ENSG00000087586.18	21	35	0.625	1.39794	1.42325	1.3979	1.42554	0.383084	0.385246	0.146753	0.148414	0.819205	1.41059	1.41518	chr20	56369389	56392337	22949	AURKA
ENSG00000087884.14	56	0	0	0.533256	NA	0.506688	NA	0.299854	NA	0.0899125	NA	NA	0.533256	0.506688	chr11	77821109	77918432	97324	AAMDC
ENSG00000087903.13	56	0	0	0.650515	NA	0.628628	NA	0.536226	NA	0.287539	NA	NA	0.650515	0.628628	chr19	5993164	6199572	206409	RFX2
ENSG00000087995.16	53	1	0.0185185	1.38021	1.45484	1.34749	1.45484	0.269375	NA	0.0725627	NA	NA	1.40353	1.35507	chr17	62423875	62453385	29511	METTL2A
ENSG00000088179.9	49	7	0.125	1.4624	0.60206	1.21918	0.703963	0.695975	0.75361	0.484382	0.567927	NA	1.41465	1.15478	chr2	119759922	119984899	224978	PTPN4
ENSG00000088205.13	9	47	0.839286	2.08636	2.01494	2.03169	1.98299	0.307723	0.263734	0.0946934	0.0695557	NA	2.02519	1.99082	chr2	117814691	117832377	17687	DDX18
ENSG00000088247.18	54	2	0.0357143	1.95665	1.90224	1.92839	1.90224	0.156845	0.0384367	0.0246005	0.00147738	NA	1.95302	1.92746	chr19	6413102	6424811	11710	KHSRP
ENSG00000088256.9	54	0	0	1.31699	NA	1.29624	NA	0.327287	NA	0.107117	NA	NA	1.3372	1.30281	chr19	3094362	3123999	29638	GNA11
ENSG00000088298.13	55	0	0	0.90309	NA	0.754112	NA	0.458155	NA	0.209906	NA	NA	0.874094	0.751397	chr20	35115364	35147336	31973	EDEM2
ENSG00000088305.18	55	1	0.0178571	0.477121	1.17609	0.604189	1.17609	0.600807	NA	0.36097	NA	NA	0.539591	0.614401	chr20	32762385	32809356	46972	DNMT3B
ENSG00000088325.16	56	0	0	2.17026	NA	2.08156	NA	0.30441	NA	0.0926655	NA	NA	2.17026	2.08156	chr20	31739271	31801805	62535	TPX2
ENSG00000088356.6	56	0	0	0.778151	NA	0.70858	NA	0.462936	NA	0.214309	NA	NA	0.778151	0.70858	chr20	31944337	31952046	7710	PDRG1
ENSG00000088367.23	55	0	0	0.954243	NA	0.91204	NA	0.622473	NA	0.387472	NA	NA	0.954243	0.906505	chr20	36091504	36232799	141296	EPB41L1
ENSG00000088387.20	56	0	0	1.38908	NA	1.20179	NA	0.70425	NA	0.495969	NA	NA	1.38908	1.20179	chr13	98793429	99086625	293197	DOCK9
ENSG00000088448.14	37	17	0.314815	2.13988	2.16435	2.12623	2.13118	0.189826	0.235423	0.036034	0.055424	0.772814	2.14918	2.13257	chr13	110878540	110915069	36530	ANKRD10
ENSG00000088451.11	54	0	0	1.16111	NA	0.974215	NA	0.584155	NA	0.341237	NA	NA	1.13004	0.970357	chr13	94574054	94596242	22189	TGDS
ENSG00000088538.13	56	0	0	1.43926	NA	1.30216	NA	0.65153	NA	0.424491	NA	NA	1.43926	1.30216	chr3	50674927	51384198	709272	DOCK3
ENSG00000088682.14	55	1	0.0178571	1.47712	1	1.3989	1	0.307313	NA	0.0944411	NA	NA	1.47347	1.39177	chr16	57447425	57461270	13846	COQ9
ENSG00000088727.14	56	0	0	0.69897	NA	0.635414	NA	0.423868	NA	0.179664	NA	NA	0.69897	0.635414	chr3	47227998	47283451	55454	KIF9
ENSG00000088766.12	41	13	0.240741	1.30103	1.19033	1.2183	1.0567	0.363263	0.390296	0.13196	0.152331	0.0716944	1.27296	1.17829	chr20	6006093	6040053	33961	CRLS1
ENSG00000088808.18	51	4	0.0727273	0.929419	0.573064	0.872034	0.61179	0.402914	0.577449	0.162339	0.333448	NA	0.929419	0.856108	chr14	103733195	103847575	114381	PPP1R13B
ENSG00000088812.18	56	0	0	1.60206	NA	1.55778	NA	0.443109	NA	0.196345	NA	NA	1.60206	1.55778	chr20	3471018	3651118	180101	ATRN
ENSG00000088826.18	55	1	0.0178571	0.30103	0.477121	0.471671	0.477121	0.528944	NA	0.279782	NA	NA	0.30103	0.471768	chr20	4120980	4187747	66768	SMOX
ENSG00000088832.18	22	33	0.6	2.01211	1.86034	1.92372	1.81202	0.201486	0.184009	0.0405964	0.0338594	0.0208382	1.89437	1.85964	chr20	1368977	1393164	24188	FKBP1A
ENSG00000088833.18	19	36	0.654545	1.32222	1.2297	1.19185	1.17903	0.406122	0.396284	0.164935	0.157041	0.763249	1.25527	1.18729	chr20	1442162	1473842	31681	NSFL1C
ENSG00000088836.14	56	0	0	0.69897	NA	0.594342	NA	0.550432	NA	0.302976	NA	NA	0.69897	0.594342	chr20	3227417	3239559	12143	SLC4A11
ENSG00000088854.13	56	0	0	0.676091	NA	0.730222	NA	0.634734	NA	0.402888	NA	NA	0.676091	0.730222	chr20	3249306	3407669	158364	C20orf194
ENSG00000088876.13	52	4	0.0714286	0.719666	0.422549	0.641767	0.558566	0.558709	0.596777	0.312156	0.356142	NA	0.650515	0.635825	chr20	2481817	2524702	42886	ZNF343
ENSG00000088881.21	55	1	0.0178571	0.30103	0	0.482187	0	0.459934	NA	0.21154	NA	NA	0.30103	0.473576	chr20	2692874	2760108	67235	EBF4
ENSG00000088882.8	55	1	0.0178571	1.17609	1.20412	1.05221	1.20412	0.50006	NA	0.25006	NA	NA	1.19011	1.05492	chr20	2794074	2800627	6554	CPXM1
ENSG00000088888.18	55	0	0	1.91418	NA	1.85587	NA	0.280715	NA	0.0788012	NA	NA	1.90864	1.84374	chr20	3846799	3876123	29325	MAVS
ENSG00000088899.16	56	0	0	0.389076	NA	0.532561	NA	0.534681	NA	0.285884	NA	NA	0.389076	0.532561	chr20	3162617	3173549	10933	LZTS3
ENSG00000088930.8	38	18	0.321429	2.05306	1.91879	1.98374	1.80533	0.310774	0.486377	0.0965805	0.236562	0.0118147	1.98788	1.92639	chr20	21303331	21389825	86495	XRN2
ENSG00000088970.16	37	19	0.339286	0.90309	0.845098	0.709656	0.882922	0.596882	0.555383	0.356268	0.30845	0.310587	0.874094	0.768443	chr20	21125983	21246622	120640	KIZ
ENSG00000088986.11	56	0	0	1.9916	NA	2.03085	NA	0.203202	NA	0.0412911	NA	NA	1.9916	2.03085	chr12	120469850	120498493	28644	DYNLL1
ENSG00000089006.17	38	16	0.296296	1.96883	1.80875	1.91677	1.85543	0.188473	0.260591	0.035522	0.0679078	0.338712	1.91509	1.88598	chr20	17941597	17968980	27384	SNX5
ENSG00000089009.16	56	0	0	2.46701	NA	2.44157	NA	0.19107	NA	0.0365076	NA	NA	2.46701	2.44157	chr12	112405189	112418838	13650	RPL6
ENSG00000089022.14	53	3	0.0535714	1.83885	1.92169	1.82586	1.84623	0.228552	0.159722	0.0522359	0.0255112	NA	1.84042	1.82695	chr12	111842228	111902222	59995	MAPKAPK5
ENSG00000089048.15	42	14	0.25	1.11394	1.21728	1.01541	0.962623	0.421825	0.59464	0.177937	0.353597	0.857089	1.11394	1.00221	chr20	13714322	13784919	70598	ESF1
ENSG00000089050.16	36	20	0.357143	1.07767	1.22742	0.955075	1.07926	0.430006	0.493814	0.184905	0.243852	0.14805	1.14613	0.999429	chr20	18486540	18497225	10686	RBBP9
ENSG00000089053.13	51	5	0.0892857	2.2878	2.33646	2.2581	2.35229	0.133003	0.0754068	0.0176898	0.00568619	NA	2.29769	2.26651	chr12	121308245	121399896	91652	ANAPC5
ENSG00000089057.15	24	32	0.571429	1.35208	1.25527	1.26009	1.00864	0.580592	0.688269	0.337087	0.473714	0.212468	1.32222	1.11641	chr20	4852356	5010293	157938	SLC23A2
ENSG00000089060.12	54	2	0.0357143	0.977121	1.21244	0.883555	1.21244	0.530781	0.0937804	0.281728	0.00879477	NA	1.0207	0.895301	chr12	113298759	113359493	60735	SLC8B1
ENSG00000089063.15	20	32	0.615385	1.96343	1.87166	1.86924	1.754	0.481259	0.317733	0.23161	0.100954	0.0666392	1.87795	1.79828	chr20	5068232	5113103	44872	TMEM230
ENSG00000089094.19	53	3	0.0535714	1.78888	1.81624	1.73075	1.763	0.337859	0.0950924	0.114149	0.00904257	NA	1.79238	1.73248	chr12	121429096	121581023	151928	KDM2B
ENSG00000089123.16	45	11	0.196429	0.845098	0.30103	0.665156	0.491818	0.577832	0.581896	0.33389	0.338603	0.471002	0.627636	0.631107	chr20	13389392	13638932	249541	TASP1
ENSG00000089154.11	54	1	0.0181818	2.319	2.45179	2.29244	2.45179	0.155419	NA	0.024155	NA	NA	2.32322	2.29574	chr12	120127202	120194715	67514	GCN1
ENSG00000089157.16	55	1	0.0178571	2.92823	3.10429	2.9503	3.10429	0.179961	NA	0.032386	NA	NA	2.93199	2.95305	chr12	120196699	120201235	4537	RPLP0
ENSG00000089159.17	55	0	0	1.35218	NA	1.26818	NA	0.376374	NA	0.141658	NA	NA	1.35218	1.26627	chr12	120210439	120265771	55333	PXN
ENSG00000089177.19	1	55	0.982143	1.47712	1	1.47712	0.842603	NA	0.573387	NA	0.328772	NA	1.0207	0.853934	chr20	16272104	16573448	301345	KIF16B
ENSG00000089195.15	37	18	0.327273	1.25527	1.16111	1.10223	1.14187	0.545379	0.345711	0.297438	0.119516	0.659996	1.25527	1.12085	chr20	5937228	5950558	13331	TRMT6
ENSG00000089220.5	20	36	0.642857	2.17912	2.18781	2.15565	2.15738	0.167177	0.159583	0.0279483	0.0254667	0.952274	2.18509	2.15676	chr12	118136124	118145584	9461	PEBP1
ENSG00000089225.20	44	12	0.214286	1.5563	0.951545	1.4449	0.837722	0.427443	0.616924	0.182707	0.380596	0.00202353	1.44688	1.31479	chr12	114353911	114408442	54532	TBX5
ENSG00000089234.16	51	5	0.0892857	1.14613	1.11394	0.946076	1.07355	0.598079	0.374962	0.357698	0.140596	NA	1.13004	0.957458	chr12	111642146	111685956	43811	BRAP
ENSG00000089248.7	54	2	0.0357143	1.70113	1.63929	1.67149	1.63929	0.209931	0.125954	0.044071	0.0158643	NA	1.70113	1.67034	chr12	112013348	112023449	10102	ERP29
ENSG00000089280.19	52	4	0.0714286	2.3008	2.13274	2.30117	2.16693	0.137913	0.165476	0.0190201	0.0273822	NA	2.28668	2.29158	chr16	31180138	31191605	11468	FUS
ENSG00000089327.15	55	0	0	1.41497	NA	1.37495	NA	0.360301	NA	0.129817	NA	NA	1.43107	1.37938	chr19	35154730	35169881	15152	FXYD5
ENSG00000089335.21	55	1	0.0178571	1.21748	0.845098	1.14715	0.845098	0.521872	NA	0.27235	NA	NA	1.19679	1.14176	chr19	34677639	34686397	8759	ZNF302
ENSG00000089351.15	56	0	0	1.24286	NA	1.17661	NA	0.352259	NA	0.124086	NA	NA	1.24286	1.17661	chr19	34994784	35026471	31688	GRAMD1A
ENSG00000089597.18	55	1	0.0178571	2.38382	2.34341	2.37883	2.34341	0.125105	NA	0.0156513	NA	NA	2.38382	2.37819	chr11	62624826	62646726	21901	GANAB
ENSG00000089685.15	53	2	0.0363636	1.98677	1.61265	1.96052	1.61265	0.202481	0.328725	0.0409984	0.10806	NA	1.97313	1.94707	chr17	78214186	78225636	11451	BIRC5
ENSG00000089692.9	54	1	0.0181818	0.811625	1.11394	0.657031	1.11394	0.498947	NA	0.248948	NA	NA	0.811625	0.658833	chr12	6772512	6778455	5944	LAG3
ENSG00000089693.11	54	1	0.0181818	1.68124	1.57978	1.68334	1.57978	0.185095	NA	0.0342603	NA	NA	1.68124	1.68096	chr12	6747996	6767475	19480	MLF2
ENSG00000089775.12	56	0	0	1.5107	NA	1.51764	NA	0.326036	NA	0.1063	NA	NA	1.5107	1.51764	chr14	64449106	64505213	56108	ZBTB25
ENSG00000089818.18	44	11	0.2	1.20001	0.954243	1.0213	0.883677	0.507869	0.551664	0.257931	0.304333	0.399189	1.14613	0.996215	chr12	8076939	8097881	20943	NECAP1
ENSG00000089876.12	31	25	0.446429	1.46982	1.35218	1.37077	1.25212	0.428507	0.508206	0.183618	0.258274	0.458191	1.46611	1.3178	chr10	125836337	125896436	60100	DHX32
ENSG00000089902.10	56	0	0	1.6721	NA	1.47544	NA	0.531343	NA	0.282325	NA	NA	1.6721	1.47544	chr14	102592649	102730561	137913	RCOR1
ENSG00000089916.18	35	20	0.363636	1.88649	1.78886	1.81687	1.53831	0.381425	0.634672	0.145485	0.402809	0.0728456	1.86025	1.71852	chr14	76151916	76254342	102427	GPATCH2L
ENSG00000090006.18	54	1	0.0181818	1.60192	1.83885	1.52068	1.83885	0.393333	NA	0.154711	NA	NA	1.61802	1.53182	chr19	40592883	40629818	36936	LTBP4
ENSG00000090013.11	51	0	0	0.778151	NA	0.748744	NA	0.471535	NA	0.222346	NA	NA	0.845098	0.767602	chr19	40447765	40465764	18000	BLVRB
ENSG00000090054.15	52	4	0.0714286	1.53777	1.35208	1.50626	1.32041	0.321141	0.134642	0.103132	0.0181286	NA	1.525	1.49298	chr9	92000087	92115413	115327	SPTLC1
ENSG00000090060.19	37	19	0.339286	1.79588	1.77085	1.76733	1.6845	0.252088	0.293428	0.0635483	0.0861001	0.358961	1.78337	1.73923	chr14	96501433	96567116	65684	PAPOLA
ENSG00000090061.17	52	3	0.0545455	1.45484	1.31869	1.42717	1.28339	0.162673	0.267492	0.0264625	0.071552	NA	1.45484	1.41445	chr14	99481169	99535044	53876	CCNK
ENSG00000090097.22	56	0	0	1.15746	NA	1.07765	NA	0.375114	NA	0.14071	NA	NA	1.15746	1.07765	chr3	51957454	51974016	16563	PCBP4
ENSG00000090238.12	55	0	0	1.07918	NA	0.986821	NA	0.476078	NA	0.22665	NA	NA	1.09656	0.991396	chr16	30092314	30096915	4602	YPEL3
ENSG00000090263.16	54	2	0.0357143	1.19723	1	1.06075	1	0.441301	0	0.194747	0	NA	1.18321	1.05858	chr7	141002610	141015228	12619	MRPS33
ENSG00000090266.13	53	2	0.0363636	1.43136	1.57268	1.42634	1.57268	0.239286	0.0859736	0.0572576	0.00739147	NA	1.43933	1.43627	chr7	140690777	140722790	32014	NDUFB2
ENSG00000090316.16	54	2	0.0357143	1.74036	1.95007	1.72208	1.95007	0.221792	0.263958	0.0491917	0.0696737	NA	1.74036	1.73022	chr4	1289887	1340147	50261	MAEA
ENSG00000090372.15	56	0	0	1.60206	NA	1.55526	NA	0.194304	NA	0.037754	NA	NA	1.60206	1.55526	chr19	46719511	46746994	27484	STRN4
ENSG00000090447.12	49	0	0	1.07918	NA	1.00169	NA	0.320867	NA	0.102955	NA	NA	1.06029	1.00201	chr16	4257186	4273075	15890	TFAP4
ENSG00000090520.12	56	0	0	1.39355	NA	1.32533	NA	0.338843	NA	0.114815	NA	NA	1.39355	1.32533	chr3	186567403	186585800	18398	DNAJB11
ENSG00000090581.11	50	0	0	1.33743	NA	1.31346	NA	0.25732	NA	0.0662135	NA	NA	1.33743	1.31859	chr16	1351931	1365737	13807	GNPTG
ENSG00000090612.22	26	27	0.509434	0.849485	0.39794	0.752654	0.710973	0.745873	0.685345	0.556327	0.469697	0.949156	0.840621	0.749137	chr12	133181409	133214832	33424	ZNF268
ENSG00000090615.15	38	14	0.269231	1.57399	1.69635	1.56737	1.74188	0.243575	0.256728	0.0593288	0.0659094	0.0335589	1.60567	1.60931	chr12	132768914	132829078	60165	GOLGA3
ENSG00000090661.12	51	5	0.0892857	0.30103	0.477121	0.409016	0.359868	0.403751	0.361232	0.163015	0.130489	NA	0.30103	0.404628	chr19	8206736	8262421	55686	CERS4
ENSG00000090674.16	39	17	0.303571	0.845098	1.0607	0.840143	0.872212	0.329762	0.431774	0.108743	0.186428	0.459036	0.889076	0.849878	chr19	7522624	7534009	11386	MCOLN1
ENSG00000090857.14	56	0	0	2.17151	NA	2.10449	NA	0.248133	NA	0.0615702	NA	NA	2.17151	2.10449	chr16	70114332	70162537	48206	PDPR
ENSG00000090861.17	56	0	0	2.20001	NA	2.1417	NA	0.24061	NA	0.0578934	NA	NA	2.20001	2.1417	chr16	70251983	70289707	37725	AARS1
ENSG00000090863.12	55	1	0.0178571	2.14922	2.08814	2.05497	2.08814	0.281504	NA	0.0792447	NA	NA	2.14767	2.05556	chr16	74447427	74607144	159718	GLG1
ENSG00000090905.19	43	11	0.203704	1.57978	1.5682	1.44186	1.63379	0.441739	0.201347	0.195134	0.0405405	0.349977	1.56225	1.48299	chr16	24610209	24827632	217424	TNRC6A
ENSG00000090924.15	52	4	0.0714286	1.49114	1.83591	1.39165	1.68256	0.415281	0.437842	0.172458	0.191706	NA	1.50515	1.41243	chr19	39412669	39428415	15747	PLEKHG2
ENSG00000090971.5	56	0	0	1.04139	NA	0.994059	NA	0.289953	NA	0.0840728	NA	NA	1.04139	0.994059	chr19	55485188	55487568	2381	NAT14
ENSG00000090975.14	55	1	0.0178571	0.69897	0.90309	0.652629	0.90309	0.489543	NA	0.239653	NA	NA	0.738561	0.657101	chr12	122983480	123151090	167611	PITPNM2
ENSG00000090989.18	49	2	0.0392157	1.29003	1.48731	1.13702	1.48731	0.573381	0.138801	0.328765	0.0192658	NA	1.36173	1.17375	chr4	55853648	55905086	51439	EXOC1
ENSG00000091009.8	50	6	0.107143	1.52485	1.36367	1.37372	1.22281	0.472213	0.639773	0.222985	0.40931	NA	1.49809	1.35755	chr5	146203605	146289223	85619	RBM27
ENSG00000091039.17	45	11	0.196429	1.88366	1.85126	1.71373	1.71099	0.515831	0.611903	0.266082	0.374425	0.718132	1.87497	1.71319	chr12	76351797	76559809	208013	OSBPL8
ENSG00000091073.20	48	5	0.0943396	0	0.491362	0.250442	0.486922	0.313489	0.304603	0.0982756	0.0927829	NA	0.136501	0.282286	chr7	76461676	76505995	44320	DTX2
ENSG00000091127.14	54	1	0.0181818	1.43926	1.62325	1.33433	1.62325	0.432983	NA	0.187474	NA	NA	1.46214	1.34791	chr7	105439661	105522271	82611	PUS7
ENSG00000091136.15	56	0	0	0.477121	NA	0.619328	NA	0.598915	NA	0.358699	NA	NA	0.477121	0.619328	chr7	107923799	108003213	79415	LAMB1
ENSG00000091140.14	56	0	0	1.81623	NA	1.77707	NA	0.273339	NA	0.074714	NA	NA	1.81623	1.77707	chr7	107891162	107931730	40569	DLD
ENSG00000091157.14	44	11	0.2	1.17609	1.11394	0.908538	1.05781	0.686832	0.625901	0.471738	0.391752	0.536563	1.16873	0.921634	chr18	56651343	57029811	378469	WDR7
ENSG00000091164.13	50	5	0.0909091	1.38021	1.4624	1.33126	1.228	0.317171	0.50154	0.100598	0.251542	NA	1.38021	1.31439	chr18	56597209	56651600	54392	TXNL1
ENSG00000091317.8	56	0	0	1.48783	NA	1.42219	NA	0.403668	NA	0.162948	NA	NA	1.48783	1.42219	chr3	32481312	32502852	21541	CMTM6
ENSG00000091409.16	56	0	0	1.43136	NA	1.26241	NA	0.615996	NA	0.379451	NA	NA	1.43136	1.26241	chr2	172427354	172506459	79106	ITGA6
ENSG00000091436.17	55	1	0.0178571	1.68124	0.30103	1.61309	0.30103	0.393806	NA	0.155083	NA	NA	1.66235	1.58967	chr2	173075435	173268015	192581	MAP3K20
ENSG00000091490.11	38	17	0.309091	1.68115	1.66276	1.54866	1.39972	0.510288	0.63881	0.260394	0.408079	0.367128	1.6721	1.50828	chr4	25747433	25863760	116328	SEL1L3
ENSG00000091527.16	26	30	0.535714	1.9618	1.97178	1.93053	1.89174	0.188369	0.355217	0.0354831	0.126179	0.824469	1.96493	1.90975	chr3	133573686	133590261	16576	CDV3
ENSG00000091542.9	55	1	0.0178571	1.75967	1.81624	1.73618	1.81624	0.214312	NA	0.0459297	NA	NA	1.76526	1.73761	chr17	18183078	18209954	26877	ALKBH5
ENSG00000091592.16	40	11	0.215686	0.176091	0	0.251994	0.211601	0.279073	0.297406	0.0778815	0.0884502	0.57431	0.176091	0.251167	chr17	5499427	5619424	119998	NLRP1
ENSG00000091640.8	56	0	0	1.19011	NA	1.09596	NA	0.304488	NA	0.0927131	NA	NA	1.19011	1.09596	chr17	4959226	4967817	8592	SPAG7
ENSG00000091651.9	55	1	0.0178571	1.73239	1.93044	1.74425	1.93044	0.18785	NA	0.0352877	NA	NA	1.7332	1.74758	chr16	46689643	46698394	8752	ORC6
ENSG00000091656.19	12	44	0.785714	1.60152	1.71179	1.43627	1.4378	0.66848	0.726989	0.446865	0.528513	0.960149	1.70327	1.43747	chr8	76681239	76867281	186043	ZFHX4
ENSG00000091732.17	53	0	0	1.25527	NA	1.04145	NA	0.571504	NA	0.326616	NA	NA	1.27875	1.05842	chr7	130018287	130051451	33165	ZC3HC1
ENSG00000091844.8	33	21	0.388889	0.954243	1.14613	0.82257	0.94608	0.664589	0.633584	0.441679	0.401429	0.794183	1.13004	0.86051	chr6	153004459	153131282	126824	RGS17
ENSG00000091947.10	56	0	0	1.23045	NA	1.1264	NA	0.431659	NA	0.18633	NA	NA	1.23045	1.1264	chr17	44011188	44023946	12759	TMEM101
ENSG00000092010.15	51	5	0.0892857	1.73239	1.53148	1.67138	1.55593	0.264957	0.359659	0.0702022	0.129354	NA	1.73239	1.66107	chr14	24136163	24138967	2805	PSME1
ENSG00000092020.11	55	1	0.0178571	1.23477	1.26717	1.11801	1.26717	0.539042	NA	0.290566	NA	NA	1.2389	1.12067	chr14	35085467	35122517	37051	PPP2R3C
ENSG00000092036.19	50	1	0.0196078	1.30613	0.60206	1.27207	0.60206	0.302915	NA	0.0917576	NA	NA	1.29003	1.23666	chr14	22946228	22957161	10934	HAUS4
ENSG00000092094.11	51	5	0.0892857	1.61278	1	1.51844	1.09005	0.332194	0.461606	0.110353	0.21308	NA	1.59926	1.48019	chr14	20446401	20455089	8689	OSGEP
ENSG00000092096.18	46	8	0.148148	0.30103	0.349485	0.425891	0.45808	0.447462	0.503301	0.200222	0.253312	NA	0.30103	0.415279	chr14	23346306	23352912	6607	SLC22A17
ENSG00000092098.17	51	4	0.0727273	0.929419	0.953571	0.824803	0.951467	0.364971	0.0777249	0.133204	0.00604115	NA	0.929419	0.824497	chr14	24146683	24160660	13978	RNF31
ENSG00000092108.22	47	4	0.0784314	1.53148	1.58747	1.44863	1.60609	0.370694	0.398033	0.137414	0.15843	NA	1.51831	1.44442	chr14	30622291	30737694	115404	SCFD1
ENSG00000092140.16	43	13	0.232143	1.65801	1.5563	1.57827	1.21783	0.445232	0.666472	0.198231	0.444184	0.0405584	1.64334	1.4946	chr14	30559158	30620064	60907	G2E3
ENSG00000092148.13	54	2	0.0357143	2.08279	1.90679	2.00163	1.90679	0.442776	0.0872463	0.196051	0.00761192	NA	2.07917	1.99824	chr14	31100112	31207804	107693	HECTD1
ENSG00000092199.18	56	0	0	2.60924	NA	2.60381	NA	0.151404	NA	0.022923	NA	NA	2.60924	2.60381	chr14	21209136	21269494	60359	HNRNPC
ENSG00000092201.10	56	0	0	2.32376	NA	2.29634	NA	0.19905	NA	0.0396211	NA	NA	2.32376	2.29634	chr14	21351476	21384019	32544	SUPT16H
ENSG00000092203.15	55	1	0.0178571	1.72428	1.95182	1.70317	1.95182	0.186477	NA	0.0347737	NA	NA	1.73428	1.70761	chr14	21476597	21499175	22579	TOX4
ENSG00000092208.19	52	4	0.0714286	1.0207	1.0207	0.915754	1.06439	0.469833	0.22122	0.220743	0.0489384	NA	1.0207	0.926371	chr14	39114285	39136973	22689	GEMIN2
ENSG00000092330.18	52	4	0.0714286	0.977121	1.11265	0.858988	1.09592	0.438384	0.107364	0.192181	0.0115269	NA	1	0.875911	chr14	24239643	24242674	3032	TINF2
ENSG00000092421.17	44	11	0.2	1.79587	1.83885	1.7734	1.71003	0.401241	0.470847	0.160995	0.221697	0.93292	1.80106	1.75232	chr5	116443555	116574823	131269	SEMA6A
ENSG00000092820.18	49	4	0.0754717	1.85126	1.54229	1.82601	1.56774	0.21397	0.323442	0.0457833	0.104615	NA	1.83067	1.79079	chr6	158765741	158819368	53628	EZR
ENSG00000092841.19	54	1	0.0181818	2.11003	2.23447	2.10005	2.23447	0.158599	NA	0.0251536	NA	NA	2.11003	2.10031	chr12	56158346	56163496	5151	MYL6
ENSG00000092871.17	32	24	0.428571	1.43535	1.4864	1.43286	1.44333	0.277132	0.26025	0.0768019	0.0677299	0.920864	1.46039	1.43735	chr17	35005990	35089319	83330	RFFL
ENSG00000092931.11	55	1	0.0178571	1.75074	1.78412	1.74694	1.78412	0.153663	NA	0.0236122	NA	NA	1.75331	1.7476	chr17	76735865	76781449	45585	MFSD11
ENSG00000092964.18	35	21	0.375	2.31806	2.14922	2.23927	2.10422	0.27278	0.320762	0.074409	0.102888	0.0921665	2.30101	2.18863	chr8	26514031	26658178	144148	DPYSL2
ENSG00000093000.19	55	1	0.0178571	2.03411	1.17609	1.9736	1.17609	0.269566	NA	0.0726657	NA	NA	2.03175	1.95936	chr22	45163925	45188017	24093	NUP50
ENSG00000093009.11	56	0	0	1.94448	NA	1.88148	NA	0.254496	NA	0.0647683	NA	NA	1.94448	1.88148	chr22	19479457	19520612	41156	CDC45
ENSG00000093010.15	47	6	0.113208	1.31175	1.07918	1.26985	0.980029	0.365665	0.57003	0.133711	0.324934	NA	1.31175	1.24312	chr22	19941371	19969975	28605	COMT
ENSG00000093100.13	50	3	0.0566038	0.812913	0.875061	0.712784	0.710111	0.422549	0.643688	0.178548	0.414334	NA	0.86008	0.735968	chr22	17787652	17811497	23846	XXbac-B461K10.4
ENSG00000093167.18	52	4	0.0714286	1.07918	1.07767	0.954611	1.13918	0.46148	0.215447	0.212963	0.0464172	NA	1.07918	0.967795	chr3	37052626	37183689	131064	LRRFIP2
ENSG00000093183.14	49	7	0.125	1.75587	1.80618	1.64467	1.73823	0.386352	0.264288	0.149268	0.0698479	NA	1.76787	1.65636	chr3	42547969	42601080	53112	SEC22C
ENSG00000093217.11	51	4	0.0727273	0.845098	0.951545	0.76212	0.833613	0.566145	0.601312	0.32052	0.361576	NA	0.90309	0.770658	chr3	38346760	38421348	74589	XYLB
ENSG00000094804.12	56	0	0	1.65321	NA	1.57651	NA	0.369322	NA	0.136399	NA	NA	1.65321	1.57651	chr17	40287879	40304657	16779	CDC6
ENSG00000094880.11	55	1	0.0178571	1.63347	1.64345	1.55263	1.64345	0.324908	NA	0.105565	NA	NA	1.63598	1.55425	chr5	138187650	138213343	25694	CDC23
ENSG00000094914.14	56	0	0	1.63846	NA	1.58765	NA	0.277017	NA	0.0767383	NA	NA	1.63846	1.58765	chr12	53307456	53324864	17409	AAAS
ENSG00000094916.16	56	0	0	2.71991	NA	2.72833	NA	0.150557	NA	0.0226673	NA	NA	2.71991	2.72833	chr12	54230942	54280133	49192	CBX5
ENSG00000095002.15	54	2	0.0357143	1.86628	1.64222	1.79358	1.64222	0.360251	0.138801	0.129781	0.0192658	NA	1.8447	1.78817	chr2	47403067	47663146	260080	MSH2
ENSG00000095015.6	32	24	0.428571	1.61278	1.48377	1.38369	1.07925	0.616868	0.759421	0.380526	0.57672	0.134596	1.54811	1.25322	chr5	56815549	56896152	80604	MAP3K1
ENSG00000095059.16	40	8	0.166667	1.27075	1.20576	1.21127	1.17089	0.259287	0.390392	0.0672296	0.152406	NA	1.25527	1.18687	chr19	12675717	12681880	6164	DHPS
ENSG00000095066.12	28	28	0.5	1.3473	1.36173	1.29942	1.24978	0.377865	0.347724	0.142782	0.120912	0.628686	1.35696	1.2746	chr19	12763003	12872740	109738	HOOK2
ENSG00000095139.14	56	0	0	2.09371	NA	1.9952	NA	0.368038	NA	0.135452	NA	NA	2.09371	1.9952	chr11	118572390	118603033	30644	ARCN1
ENSG00000095203.15	53	3	0.0535714	1.23045	0.778151	1.13233	0.641426	0.535455	0.585169	0.286712	0.342423	NA	1.23045	1.10603	chr9	109171974	109321059	149086	EPB41L4B
ENSG00000095209.12	51	5	0.0892857	1.38021	1.50515	1.25773	1.32119	0.411721	0.329254	0.169514	0.108408	NA	1.38021	1.26339	chr9	105694541	105776629	82089	TMEM38B
ENSG00000095319.14	56	0	0	2.18325	NA	2.10359	NA	0.349472	NA	0.12213	NA	NA	2.18325	2.10359	chr9	128947699	129007096	59398	NUP188
ENSG00000095321.18	54	0	0	0.738561	NA	0.628136	NA	0.572015	NA	0.327201	NA	NA	0.69897	0.605702	chr9	129094142	129111189	17048	CRAT
ENSG00000095380.11	47	8	0.145455	1.27875	1.31124	1.21626	1.18439	0.388922	0.500228	0.15126	0.250228	NA	1.28439	1.19851	chr9	98056732	98083077	26346	NANS
ENSG00000095397.16	38	17	0.309091	0.477121	0.778151	0.464105	0.667681	0.484161	0.534503	0.234412	0.285694	0.19477	0.60206	0.522993	chr9	114402080	114505473	103394	WHRN
ENSG00000095485.18	55	1	0.0178571	1.38021	1.43933	1.30959	1.43933	0.417155	NA	0.174018	NA	NA	1.38469	1.3119	chr10	100232298	100267680	35383	CWF19L1
ENSG00000095539.15	54	2	0.0357143	0.829006	0.60206	0.716347	0.60206	0.479136	0.851441	0.229571	0.724952	NA	0.829006	0.712266	chr10	100969518	100985871	16354	SEMA4G
ENSG00000095564.14	56	0	0	2.0808	NA	2.0498	NA	0.268851	NA	0.0722811	NA	NA	2.0808	2.0498	chr10	91923770	92030325	106556	BTAF1
ENSG00000095574.12	5	49	0.907407	1.11394	1.37107	0.854159	1.15182	0.802831	0.576223	0.644537	0.332033	NA	1.35675	1.13964	chr10	122990807	123008812	18006	IKZF5
ENSG00000095739.11	17	36	0.679245	0.90309	0.811625	0.849984	0.690566	0.609273	0.566425	0.371213	0.320837	0.231817	0.811625	0.717057	chr10	28677510	28682932	5423	BAMBI
ENSG00000095787.24	21	35	0.625	2.11727	2.05881	2.02386	2.04205	0.255313	0.199182	0.0651845	0.0396733	1	2.06163	2.03523	chr10	28532493	28623112	90620	WAC
ENSG00000095794.19	49	7	0.125	1.11394	1.04139	1.0007	1.09364	0.427535	0.239689	0.182786	0.057451	NA	1.09656	1.01232	chr10	35126791	35212958	86168	CREM
ENSG00000095951.17	13	43	0.767857	0.477121	0.69897	0.705873	0.82665	0.733118	0.74912	0.537462	0.561181	0.502258	0.69897	0.798612	chr6	12008762	12164999	156238	HIVEP1
ENSG00000096060.15	56	0	0	1.73239	NA	1.60522	NA	0.502528	NA	0.252535	NA	NA	1.73239	1.60522	chr6	35573585	35728583	154999	FKBP5
ENSG00000096063.16	56	0	0	1.97307	NA	1.94649	NA	0.219418	NA	0.0481443	NA	NA	1.97307	1.94649	chr6	35832966	35921342	88377	SRPK1
ENSG00000096070.19	55	1	0.0178571	1.5682	1.70757	1.42008	1.70757	0.510662	NA	0.260776	NA	NA	1.5682	1.42521	chr6	36196744	36232790	36047	BRPF3
ENSG00000096080.12	55	0	0	0.845098	NA	0.768247	NA	0.364845	NA	0.133112	NA	NA	0.845098	0.779012	chr6	43671202	43687791	16590	MRPS18A
ENSG00000096092.6	47	9	0.160714	1.07918	0.845098	1.02705	0.775432	0.378702	0.481745	0.143416	0.232078	NA	1.07918	0.986608	chr6	52671113	52686588	15476	TMEM14A
ENSG00000096093.16	39	17	0.303571	1.60746	1.56229	1.38512	1.3466	0.703835	0.608994	0.495384	0.370874	0.453736	1.59106	1.37342	chr6	52362123	52529886	167764	EFHC1
ENSG00000096384.20	55	0	0	3.20548	NA	3.1993	NA	0.149468	NA	0.0223408	NA	NA	3.20907	3.2043	chr6	44246166	44253888	7723	HSP90AB1
ENSG00000096401.8	55	0	0	1.68124	NA	1.56288	NA	0.390983	NA	0.152867	NA	NA	1.68572	1.56803	chr6	44387706	44450425	62720	CDC5L
ENSG00000096433.11	55	1	0.0178571	2.02119	2.07555	1.93825	2.07555	0.288934	NA	0.0834827	NA	NA	2.02529	1.94071	chr6	33620365	33696574	76210	ITPR3
ENSG00000096696.15	29	24	0.45283	1.90309	1.83559	1.8192	1.70042	0.327234	0.471375	0.107082	0.222194	0.312632	1.8451	1.76246	chr6	7541617	7586714	45098	DSP
ENSG00000096717.12	52	0	0	1.74029	NA	1.60266	NA	0.488274	NA	0.238412	NA	NA	1.74819	1.62312	chr10	67884656	67918390	33735	SIRT1
ENSG00000096746.18	55	1	0.0178571	1.79934	1.52504	1.79613	1.52504	0.192369	NA	0.037006	NA	NA	1.79761	1.79129	chr10	68331174	68343193	12020	HNRNPH3
ENSG00000096872.17	34	21	0.381818	0.5	0.69897	0.596969	0.675543	0.557333	0.473171	0.310621	0.223891	0.592394	0.650515	0.636776	chr9	26947039	27066134	119096	IFT74
ENSG00000097007.19	53	1	0.0185185	1	0.778151	0.871858	0.778151	0.533125	NA	0.284223	NA	NA	1	0.894772	chr9	130713016	130887675	174660	ABL1
ENSG00000099194.6	53	3	0.0535714	2.34242	2.40226	2.33032	2.41521	0.24964	0.0684973	0.0623199	0.00469188	NA	2.34976	2.33487	chr10	100347233	100364826	17594	SCD
ENSG00000099203.7	54	2	0.0357143	0.90309	1.05276	0.846837	1.05276	0.387128	0.174424	0.149868	0.0304236	NA	0.916254	0.854191	chr19	10832067	10836318	4252	TMED1
ENSG00000099204.20	12	44	0.785714	1.80597	1.72833	1.76407	1.60566	0.280643	0.529722	0.0787607	0.280606	0.37409	1.74029	1.63961	chr10	114431113	114768061	336949	ABLIM1
ENSG00000099219.14	31	25	0.446429	1.51851	1.34242	1.337	1.21266	0.493417	0.566097	0.24346	0.320466	0.302819	1.47347	1.28149	chr9	5765076	5833117	68042	ERMP1
ENSG00000099246.18	42	13	0.236364	1.5563	1.41497	1.49179	1.38139	0.328159	0.300021	0.107689	0.0900126	0.137182	1.53148	1.46813	chr10	27504174	27543207	39034	RAB18
ENSG00000099250.18	50	6	0.107143	1.55327	1.91077	1.47637	1.64002	0.466753	0.813372	0.217859	0.661574	NA	1.60732	1.4939	chr10	33177492	33336262	158771	NRP1
ENSG00000099251.14	1	55	0.982143	0.69897	0.30103	0.69897	0.333515	NA	0.307066	NA	0.0942894	NA	0.30103	0.340041	chr10	38356380	38378505	22126	HSD17B7P2
ENSG00000099256.19	34	22	0.392857	1.4624	1.27296	1.42395	1.15553	0.357018	0.584864	0.127462	0.342065	0.133027	1.44716	1.3185	chr10	24848614	24952606	103993	PRTFDC1
ENSG00000099284.15	56	0	0	1.06029	NA	0.927096	NA	0.440104	NA	0.193691	NA	NA	1.06029	0.927096	chr10	70052544	70112282	59739	MACROH2A2
ENSG00000099290.17	7	49	0.875	1.54407	1.56229	1.40307	1.48201	0.466246	0.356208	0.217386	0.126884	NA	1.55522	1.47214	chr10	50067888	50133509	65622	WASHC2A
ENSG00000099308.10	56	0	0	0.389076	NA	0.509319	NA	0.54831	NA	0.300644	NA	NA	0.389076	0.509319	chr19	18097793	18151692	53900	MAST3
ENSG00000099331.14	55	1	0.0178571	1.55023	1.82282	1.46364	1.82282	0.408786	NA	0.167106	NA	NA	1.55922	1.47005	chr19	17075777	17214537	138761	MYO9B
ENSG00000099341.12	55	0	0	1.79934	NA	1.78148	NA	0.181191	NA	0.0328301	NA	NA	1.79934	1.78278	chr19	38374550	38383824	9275	PSMD8
ENSG00000099364.18	54	2	0.0357143	0.477121	0.715682	0.483089	0.715682	0.373876	0.337376	0.139783	0.113822	NA	0.477121	0.491396	chr16	30923055	30948783	25729	FBXL19
ENSG00000099381.19	54	2	0.0357143	1.37107	1.14165	1.30231	1.14165	0.252797	0.514066	0.0639065	0.264264	NA	1.37107	1.29657	chr16	30957754	30984664	26911	SETD1A
ENSG00000099385.12	55	1	0.0178571	0.778151	0.929419	0.763982	0.929419	0.346256	NA	0.119893	NA	NA	0.778151	0.766936	chr16	30833626	30894302	60677	BCL7C
ENSG00000099617.4	50	2	0.0384615	0.60206	0.627636	0.553558	0.627636	0.364336	0.21286	0.132741	0.0453095	NA	0.60206	0.534521	chr19	1285873	1301431	15559	EFNA2
ENSG00000099622.14	45	1	0.0217391	2.19033	2.24797	2.18761	2.24797	0.12435	NA	0.0154628	NA	NA	2.19103	2.1812	chr19	1259384	1274880	15497	CIRBP
ENSG00000099624.8	45	1	0.0217391	1.30103	1.30103	1.24011	1.30103	0.277158	NA	0.0768166	NA	NA	1.30103	1.2426	chr19	1241746	1244825	3080	ATP5F1D
ENSG00000099783.12	52	4	0.0714286	2.44326	2.27274	2.39318	2.27181	0.173397	0.112824	0.0300664	0.0127292	NA	2.43171	2.38451	chr19	8444767	8489114	44348	HNRNPM
ENSG00000099785.11	52	4	0.0714286	0.30103	0.389076	0.402035	0.405812	0.433636	0.469388	0.18804	0.220325	NA	0.30103	0.402305	chr19	8413270	8439017	25748	MARCHF2
ENSG00000099795.7	55	0	0	1.25527	NA	1.26165	NA	0.20473	NA	0.0419143	NA	NA	1.24286	1.25698	chr19	14566078	14572066	5989	NDUFB7
ENSG00000099797.15	56	0	0	1.44838	NA	1.36028	NA	0.3252	NA	0.105755	NA	NA	1.44838	1.36028	chr19	14517085	14565980	48896	TECR
ENSG00000099800.8	53	3	0.0535714	1.44716	1.41497	1.43333	1.42768	0.206857	0.179094	0.0427897	0.0320746	NA	1.44716	1.43303	chr19	2425625	2427586	1962	TIMM13
ENSG00000099810.21	37	18	0.327273	1.50515	1.46976	1.47223	1.44314	0.336704	0.283359	0.11337	0.0802925	0.699696	1.48783	1.4437	chr9	21802636	21937651	135016	MTAP
ENSG00000099814.16	53	1	0.0185185	0.954243	0.69897	0.914094	0.69897	0.401123	NA	0.1609	NA	NA	0.954243	0.916465	chr14	104865268	104896770	31503	CEP170B
ENSG00000099860.9	51	5	0.0892857	1.17609	0.778151	1.04435	0.689679	0.46699	0.687419	0.21808	0.472545	NA	1.14613	1.01268	chr19	2476122	2478259	2138	GADD45B
ENSG00000099875.16	52	2	0.037037	1.37097	1.2297	1.30059	1.2297	0.260492	0.461891	0.0678559	0.213343	NA	1.33138	1.28559	chr19	2037465	2051244	13780	MKNK2
ENSG00000099889.14	49	5	0.0925926	0.778151	0.90309	0.702825	0.707715	0.391239	0.432712	0.153068	0.187239	NA	0.778151	0.702133	chr22	19969896	20016823	46928	ARVCF
ENSG00000099899.15	48	7	0.127273	1.05105	1.09691	0.953037	1.05103	0.403787	0.320456	0.163044	0.102692	NA	1.0607	0.968452	chr22	20111875	20117392	5518	TRMT2A
ENSG00000099901.17	46	6	0.115385	2.11168	2.12979	2.09035	2.12659	0.164921	0.150183	0.0271989	0.022555	NA	2.11168	2.08558	chr22	20115938	20127355	11418	RANBP1
ENSG00000099904.16	45	8	0.150943	1	0.723579	0.890914	0.713879	0.406468	0.448435	0.165216	0.201094	NA	0.988862	0.853294	chr22	20129456	20148007	18552	ZDHHC8
ENSG00000099910.17	54	0	0	1.2551	NA	1.13872	NA	0.449057	NA	0.201652	NA	NA	1.2551	1.14718	chr22	20441519	20495844	54326	KLHL22
ENSG00000099917.17	55	0	0	1.49831	NA	1.42886	NA	0.314366	NA	0.0988257	NA	NA	1.50173	1.43601	chr22	20495913	20587632	91720	MED15
ENSG00000099940.12	53	1	0.0185185	1.34242	1.76716	1.15824	1.76716	0.559699	NA	0.313263	NA	NA	1.34927	1.18621	chr22	20859007	20891214	32208	SNAP29
ENSG00000099942.13	53	1	0.0185185	1.95424	2.13672	1.96023	2.13672	0.163692	NA	0.0267951	NA	NA	1.9576	1.96947	chr22	20917407	20953747	36341	CRKL
ENSG00000099954.19	52	4	0.0714286	1.25527	1.34332	1.22489	1.32406	0.410656	0.227854	0.168639	0.0519173	NA	1.25527	1.23197	chr22	17359949	17558151	198203	CECR2
ENSG00000099968.18	52	4	0.0714286	1.32222	0.539591	1.17344	0.694538	0.486319	0.840952	0.236506	0.7072	NA	1.31162	1.13923	chr22	17628855	17730855	102001	BCL2L13
ENSG00000099991.18	47	5	0.0961538	1.43136	1.51851	1.31481	1.38282	0.430411	0.528267	0.185254	0.279066	NA	1.46826	1.31137	chr22	24011192	24178628	167437	CABIN1
ENSG00000099995.19	56	0	0	2.02325	NA	1.94105	NA	0.243886	NA	0.0594803	NA	NA	2.02325	1.94105	chr22	30331988	30356919	24932	SF3A1
ENSG00000099999.15	55	0	0	0.845098	NA	0.7538	NA	0.434211	NA	0.188539	NA	NA	0.845098	0.754235	chr22	30368811	30421771	52961	RNF215
ENSG00000100003.18	55	0	0	0.176091	NA	0.411357	NA	0.455887	NA	0.207833	NA	NA	0.238561	0.425514	chr22	30396941	30425303	28363	SEC14L2
ENSG00000100014.20	50	6	0.107143	1.44709	1.40729	1.35959	1.31053	0.404093	0.234	0.163291	0.0547559	NA	1.44709	1.35433	chr22	24270817	24417739	146923	SPECC1L
ENSG00000100023.20	44	7	0.137255	1.41497	1.4843	1.38279	1.38299	0.308919	0.230663	0.0954311	0.0532053	NA	1.41497	1.38455	chr22	21666000	21700015	34016	PPIL2
ENSG00000100027.17	47	7	0.12963	0.845098	1.24304	0.742565	1.18856	0.493329	0.279907	0.243373	0.0783481	NA	0.896196	0.7789	chr22	21697536	21735794	38259	YPEL1
ENSG00000100028.12	54	2	0.0357143	1.62122	1.80695	1.57147	1.80695	0.277686	0.242485	0.0771096	0.0587988	NA	1.62851	1.57988	chr22	24555958	24582052	26095	SNRPD3
ENSG00000100029.18	54	2	0.0357143	1.43107	1.47712	1.3593	1.47712	0.339912	0.425721	0.11554	0.181238	NA	1.43107	1.3635	chr22	30576625	30607083	30459	PES1
ENSG00000100030.15	52	1	0.0188679	2.15683	2.39967	2.08528	2.39967	0.271321	NA	0.0736153	NA	NA	2.15683	2.0877	chr22	21759657	21867680	108024	MAPK1
ENSG00000100034.14	54	1	0.0181818	1.2108	1.24304	1.14621	1.24304	0.397844	NA	0.15828	NA	NA	1.23026	1.15504	chr22	21919425	21952848	33424	PPM1F
ENSG00000100036.13	54	2	0.0357143	0.477121	0.588046	0.487177	0.588046	0.435239	0.831622	0.189433	0.691595	NA	0.477121	0.490779	chr22	30635781	30669016	33236	SLC35E4
ENSG00000100038.20	54	1	0.0181818	0.829006	0.778151	0.769151	0.778151	0.387342	NA	0.150034	NA	NA	0.829006	0.774348	chr22	21957025	21982813	25789	TOP3B
ENSG00000100056.12	53	0	0	0.845098	NA	0.772042	NA	0.451945	NA	0.204255	NA	NA	0.845098	0.791299	chr22	19130279	19144684	14406	ESS2
ENSG00000100058.12	41	15	0.267857	1.07918	0.90309	0.928082	0.975561	0.445934	0.333946	0.198857	0.11152	0.985224	1.05593	0.9408	chr22	25448105	25520854	72750	CRYBB2P1
ENSG00000100060.18	55	1	0.0178571	1.34242	1.04139	1.21685	1.04139	0.40761	NA	0.166146	NA	NA	1.34242	1.21372	chr22	37469063	37486393	17331	MFNG
ENSG00000100075.10	55	0	0	1.4624	NA	1.35598	NA	0.385385	NA	0.148522	NA	NA	1.47688	1.36365	chr22	19175581	19178739	3159	SLC25A1
ENSG00000100077.15	29	27	0.482143	1.44716	1.25527	1.30293	1.01731	0.499465	0.667577	0.249465	0.445658	0.0816466	1.32222	1.16522	chr22	25564675	25729294	164620	GRK3
ENSG00000100083.19	54	0	0	1.44716	NA	1.3776	NA	0.295172	NA	0.0871262	NA	NA	1.43926	1.35619	chr22	37608725	37633564	24840	GGA1
ENSG00000100084.14	56	0	0	1.02119	NA	0.974165	NA	0.384139	NA	0.147563	NA	NA	1.02119	0.974165	chr22	19330698	19447450	116753	HIRA
ENSG00000100092.24	54	0	0	0.424863	NA	0.400369	NA	0.328099	NA	0.107649	NA	NA	0.464454	0.408966	chr22	37634654	37656117	21464	SH3BP1
ENSG00000100097.12	52	0	0	0.69897	NA	0.674033	NA	0.468736	NA	0.219714	NA	NA	0.69897	0.687467	chr22	37675636	37679802	4167	LGALS1
ENSG00000100099.21	53	2	0.0363636	1.5563	1.45796	1.48675	1.45796	0.415284	0.358989	0.172461	0.128873	NA	1.5563	1.47703	chr22	26443423	26483837	40415	HPS4
ENSG00000100101.15	53	0	0	0.845098	NA	0.788322	NA	0.343486	NA	0.117983	NA	NA	0.829006	0.771967	chr22	37686414	37726503	40090	RP1-37E16.12
ENSG00000100104.13	54	2	0.0357143	1.17609	1.25393	1.09356	1.25393	0.375911	0.152452	0.141309	0.0232416	NA	1.17609	1.09928	chr22	26483877	26494658	10782	SRRD
ENSG00000100105.18	55	1	0.0178571	1.47712	1.43136	1.32417	1.43136	0.487535	NA	0.237691	NA	NA	1.46214	1.32608	chr22	31325804	31346346	20543	PATZ1
ENSG00000100106.22	54	0	0	1.34242	NA	1.18871	NA	0.506466	NA	0.256507	NA	NA	1.34242	1.17338	chr22	37697048	37776556	79509	TRIOBP
ENSG00000100109.17	54	2	0.0357143	1.24881	1.38835	1.17188	1.38835	0.389964	0.0376503	0.152072	0.00141754	NA	1.26717	1.17962	chr22	26491225	26512505	21281	TFIP11
ENSG00000100116.17	52	0	0	0.818745	NA	0.721893	NA	0.46953	NA	0.220459	NA	NA	0.818745	0.711341	chr22	37807905	37817176	9272	GCAT
ENSG00000100124.15	54	0	0	1.1365	NA	0.999893	NA	0.480287	NA	0.230675	NA	NA	1.1365	1.00125	chr22	37830855	37849327	18473	ANKRD54
ENSG00000100129.18	54	0	0	2.36619	NA	2.3166	NA	0.233249	NA	0.054405	NA	NA	2.36619	2.32025	chr22	37848868	37889407	40540	EIF3L
ENSG00000100138.15	55	0	0	1.78533	NA	1.72806	NA	0.234257	NA	0.0548765	NA	NA	1.78886	1.73455	chr22	41673933	41690504	16572	SNU13
ENSG00000100139.14	54	0	0	1.17609	NA	1.10153	NA	0.423647	NA	0.179477	NA	NA	1.17609	1.10943	chr22	37905657	37942822	37166	MICALL1
ENSG00000100142.16	56	0	0	1.35208	NA	1.32746	NA	0.241592	NA	0.0583665	NA	NA	1.35208	1.32746	chr22	37952607	38041915	89309	POLR2F
ENSG00000100147.14	56	0	0	1.55023	NA	1.43017	NA	0.460414	NA	0.211981	NA	NA	1.55023	1.43017	chr22	41800679	41832164	31486	CCDC134
ENSG00000100150.20	7	49	0.875	0	0.875061	0.394909	0.788236	0.683471	0.632474	0.467132	0.400023	NA	0.835586	0.73907	chr22	31753867	31908033	154167	DEPDC5
ENSG00000100151.16	55	0	0	0.477121	NA	0.555655	NA	0.504782	NA	0.254805	NA	NA	0.477121	0.545733	chr22	38056311	38075701	19391	PICK1
ENSG00000100154.14	52	3	0.0545455	1.87919	1.63347	1.6902	1.68191	0.513759	0.19872	0.263948	0.0394896	NA	1.85569	1.68541	chr22	27978014	28679865	701852	TTC28
ENSG00000100162.15	54	1	0.0181818	1.14613	1.38021	1.14387	1.38021	0.264043	NA	0.0697187	NA	NA	1.14613	1.15404	chr22	41938737	41947152	8416	CENPM
ENSG00000100167.20	53	1	0.0185185	1.17609	2.14768	0.893487	2.14768	0.664753	NA	0.441897	NA	NA	1.17609	0.90862	chr22	41969475	41998221	28747	SEPTIN3
ENSG00000100181.22	28	28	0.5	1.74567	1.8431	1.72436	1.75457	0.272223	0.274716	0.0741052	0.0754687	0.531026	1.8082	1.73946	chr22	16601887	16698742	96856	TPTEP1
ENSG00000100196.11	55	0	0	0.60206	NA	0.644159	NA	0.376212	NA	0.141536	NA	NA	0.573064	0.6358	chr22	38468078	38483447	15370	KDELR3
ENSG00000100201.23	55	0	0	3.05937	NA	3.05008	NA	0.14116	NA	0.019926	NA	NA	3.05747	3.04762	chr22	38483438	38507660	24223	DDX17
ENSG00000100209.11	56	0	0	0.69897	NA	0.672088	NA	0.425792	NA	0.181299	NA	NA	0.69897	0.672088	chr22	28742039	28757515	15477	HSCB
ENSG00000100211.10	52	4	0.0714286	0.845098	0.994502	0.754511	0.835297	0.509238	0.589948	0.259324	0.348039	NA	0.845098	0.760281	chr22	38656636	38673854	17219	CBY1
ENSG00000100216.6	50	6	0.107143	1.62836	1.36173	1.59604	1.30659	0.212983	0.340534	0.0453619	0.115964	NA	1.60742	1.56503	chr22	38681957	38685421	3465	TOMM22
ENSG00000100218.12	49	6	0.109091	0.30103	0.437531	0.349234	0.359915	0.2672	0.30097	0.0713961	0.0905827	NA	0.349485	0.360739	chr22	23059415	23145021	85607	RSPH14
ENSG00000100219.16	55	1	0.0178571	1.77815	1.74036	1.78275	1.74036	0.311395	NA	0.0969669	NA	NA	1.76317	1.78199	chr22	28794555	28800597	6043	XBP1
ENSG00000100220.12	0	56	1	NA	1.77085	NA	1.6928	NA	0.29655	NA	0.0879418	NA	1.77085	1.6928	chr22	32387582	32412248	24667	RTCB
ENSG00000100221.11	50	6	0.107143	1.65778	1.50515	1.58316	1.36108	0.341631	0.285062	0.116712	0.0812606	NA	1.63347	1.55936	chr22	38685543	38701556	16014	JOSD1
ENSG00000100225.18	1	53	0.981481	1.11394	1.5682	1.11394	1.5619	NA	0.26589	NA	0.0706976	NA	1.57399	1.558	chr22	32474676	32498829	24154	FBXO7
ENSG00000100226.16	45	6	0.117647	1.61278	1.61162	1.52359	1.69184	0.278764	0.251839	0.0777093	0.063423	NA	1.61452	1.55583	chr22	38705742	38738299	32558	GTPBP1
ENSG00000100227.18	54	1	0.0181818	1.84197	2.01703	1.80309	2.01703	0.300928	NA	0.0905576	NA	NA	1.85122	1.80809	chr22	42583721	42614962	31242	POLDIP3
ENSG00000100234.12	3	53	0.946429	0.90309	0.477121	0.848848	0.554787	0.522811	0.559013	0.273331	0.312495	NA	0.539591	0.57054	chr22	32801705	32863041	61337	TIMP3
ENSG00000100239.16	49	1	0.02	1.50515	1.96614	1.43054	1.96614	0.336148	NA	0.112996	NA	NA	1.50852	1.44315	chr22	50343304	50445090	101787	PPP6R2
ENSG00000100242.15	40	11	0.215686	1.21524	1.34242	1.13392	1.32741	0.387144	0.287271	0.149881	0.0825245	0.133568	1.21524	1.15388	chr22	38734725	38794143	59419	SUN2
ENSG00000100243.21	54	0	0	1.48377	NA	1.43889	NA	0.335232	NA	0.112381	NA	NA	1.51183	1.44713	chr22	42617840	42649392	31553	CYB5R3
ENSG00000100246.13	40	15	0.272727	0.778151	0.954243	0.599218	0.837296	0.431491	0.420298	0.186184	0.176651	0.0287185	0.845098	0.652288	chr22	38778508	38794198	15691	DNAL4
ENSG00000100263.14	52	3	0.0545455	1.0207	1.14613	0.966615	1.21244	0.405491	0.212118	0.164423	0.044994	NA	1.04139	0.981794	chr22	29259872	29268209	8338	RHBDD3
ENSG00000100266.19	56	0	0	1.50841	NA	1.40875	NA	0.440794	NA	0.1943	NA	NA	1.50841	1.40875	chr22	42835412	43015149	179738	PACSIN2
ENSG00000100280.17	52	3	0.0545455	1.74422	1.66276	1.69206	1.58065	0.229689	0.174524	0.0527572	0.0304585	NA	1.72828	1.68763	chr22	29327680	29388583	60904	AP1B1
ENSG00000100281.14	52	4	0.0714286	1.70749	1.54811	1.53378	1.49063	0.50274	0.222904	0.252747	0.0496864	NA	1.6902	1.5307	chr22	35257452	35295807	38356	HMGXB4
ENSG00000100284.22	52	3	0.0545455	0.60206	0.477121	0.523212	0.39203	0.450796	0.35717	0.203217	0.12757	NA	0.60206	0.506842	chr22	35299275	35347992	48718	TOM1
ENSG00000100294.13	53	1	0.0185185	0.845098	1.34242	0.766066	1.34242	0.437543	NA	0.191444	NA	NA	0.845098	0.77902	chr22	43132209	43143398	11190	MCAT
ENSG00000100296.14	51	3	0.0555556	1.36173	1.47712	1.33143	1.36935	0.362541	0.450187	0.131436	0.202669	NA	1.3664	1.32792	chr22	29505879	29555216	49338	THOC5
ENSG00000100297.16	54	2	0.0357143	1.92168	1.96064	1.93384	1.96064	0.195884	0.0369628	0.0383706	0.00136625	NA	1.92685	1.9348	chr22	35400134	35425431	25298	MCM5
ENSG00000100300.18	54	1	0.0181818	1.39794	1.39794	1.38291	1.39794	0.172855	NA	0.029879	NA	NA	1.39794	1.38375	chr22	43151547	43163242	11696	TSPO
ENSG00000100304.13	54	1	0.0181818	1.67667	2.0569	1.65691	2.0569	0.198338	NA	0.0393379	NA	NA	1.67667	1.6603	chr22	43166622	43187134	20513	TTLL12
ENSG00000100316.16	52	4	0.0714286	2.92375	3.03302	2.89714	3.00716	0.196014	0.120718	0.0384213	0.0145729	NA	2.94916	2.905	chr22	39312882	39320389	7508	RPL3
ENSG00000100319.13	52	1	0.0188679	0.477121	0.477121	0.396789	0.477121	0.342714	NA	0.117453	NA	NA	0.437531	0.376967	chr22	29730956	29767011	36056	ZMAT5
ENSG00000100320.23	55	1	0.0178571	1.76343	1.88081	1.68525	1.88081	0.38586	NA	0.148888	NA	NA	1.76714	1.68874	chr22	35738736	36028824	290089	RBFOX2
ENSG00000100321.15	50	4	0.0740741	1.11394	1.17609	1.03621	1.20513	0.441683	0.0793256	0.195084	0.00629254	NA	1.13004	1.0527	chr22	39349925	39385575	35651	SYNGR1
ENSG00000100324.14	50	5	0.0909091	1.23045	1.14613	1.14671	0.968881	0.323632	0.666971	0.104738	0.44485	NA	1.21728	1.13082	chr22	39399778	39437060	37283	TAB1
ENSG00000100325.15	53	0	0	1.30103	NA	1.24883	NA	0.283469	NA	0.0803548	NA	NA	1.31162	1.24574	chr22	29788609	29838304	49696	ASCC2
ENSG00000100330.16	56	0	0	1.32733	NA	1.24543	NA	0.372408	NA	0.138687	NA	NA	1.32733	1.24543	chr22	29883169	30030868	147700	MTMR3
ENSG00000100335.15	49	7	0.125	1.92942	1.99782	1.88884	2.007	0.352962	0.124497	0.124582	0.0154996	NA	1.94688	1.90361	chr22	39499432	39518132	18701	MIEF1
ENSG00000100344.11	24	28	0.538462	0.69897	0.829006	0.714325	0.759197	0.460133	0.459886	0.211723	0.211495	0.639278	0.795532	0.777286	chr22	43923792	43964488	40697	PNPLA3
ENSG00000100345.22	56	0	0	1.95182	NA	1.94519	NA	0.206401	NA	0.0426015	NA	NA	1.95182	1.94519	chr22	36281280	36387967	106688	MYH9
ENSG00000100347.15	28	28	0.5	1.61792	1.47347	1.51862	1.38064	0.441487	0.301152	0.194911	0.0906922	0.0149404	1.56225	1.44963	chr22	43955442	44010531	55090	SAMM50
ENSG00000100348.10	54	1	0.0181818	1.57978	1.23045	1.51525	1.23045	0.295352	NA	0.0872328	NA	NA	1.57399	1.50948	chr22	36467046	36481640	14595	TXN2
ENSG00000100350.15	54	2	0.0357143	1.66033	1.50494	1.55284	1.50494	0.390995	0.0191995	0.152877	0.000368622	NA	1.64833	1.55113	chr22	36487190	36507043	19854	FOXRED2
ENSG00000100353.18	53	2	0.0363636	2.02938	2.17294	1.99483	2.17294	0.32142	0.102631	0.103311	0.0105331	NA	2.02938	1.99925	chr22	36510855	36529184	18330	EIF3D
ENSG00000100354.21	52	3	0.0545455	2.01671	1.44716	1.96044	1.22672	0.358375	0.667269	0.128433	0.445248	NA	1.93618	1.9118	chr22	40044817	40335808	290992	TNRC6B
ENSG00000100359.21	56	0	0	1.35696	NA	1.29795	NA	0.194827	NA	0.0379576	NA	NA	1.35696	1.29795	chr22	40370591	40410289	39699	SGSM3
ENSG00000100360.15	44	10	0.185185	1.09656	1.32709	0.971926	1.23945	0.554307	0.384226	0.307257	0.147629	NA	1.13823	1.02982	chr22	36758202	36776256	18055	IFT27
ENSG00000100364.19	55	1	0.0178571	1.04139	0	0.940517	0	0.480268	NA	0.230657	NA	NA	1.04139	0.923722	chr22	45192244	45240894	48651	KIAA0930
ENSG00000100372.15	55	1	0.0178571	1.23045	1.50515	1.11096	1.50515	0.479606	NA	0.230022	NA	NA	1.24286	1.118	chr22	40769630	40819399	49770	SLC25A17
ENSG00000100376.12	54	0	0	1.26941	NA	1.05233	NA	0.614457	NA	0.377558	NA	NA	1.26941	1.05391	chr22	45308968	45341955	32988	FAM118A
ENSG00000100379.17	47	6	0.113208	0.60206	0.451545	0.577154	0.531065	0.394039	0.269534	0.155267	0.0726486	NA	0.650515	0.588676	chr22	37051736	37063390	11655	KCTD17
ENSG00000100380.14	55	1	0.0178571	2.22024	2.04474	2.15524	2.04474	0.22297	NA	0.0497155	NA	NA	2.21956	2.15327	chr22	40824535	40856639	32105	ST13
ENSG00000100387.9	55	0	0	1.72428	NA	1.71104	NA	0.316674	NA	0.100283	NA	NA	1.72014	1.70869	chr22	40951347	40973309	21963	RBX1
ENSG00000100393.14	56	0	0	2.17092	NA	2.16006	NA	0.247461	NA	0.061237	NA	NA	2.17092	2.16006	chr22	41092592	41180077	87486	EP300
ENSG00000100395.15	56	0	0	1.35696	NA	1.20024	NA	0.446024	NA	0.198938	NA	NA	1.35696	1.20024	chr22	41205282	41231271	25990	L3MBTL2
ENSG00000100401.20	56	0	0	1.6902	NA	1.66118	NA	0.210526	NA	0.0443212	NA	NA	1.6902	1.66118	chr22	41244779	41286187	41409	RANGAP1
ENSG00000100403.12	56	0	0	0.845098	NA	0.822471	NA	0.431973	NA	0.186601	NA	NA	0.845098	0.822471	chr22	41301525	41360147	58623	ZC3H7B
ENSG00000100410.8	56	0	0	0.778151	NA	0.737186	NA	0.359143	NA	0.128983	NA	NA	0.778151	0.737186	chr22	41459717	41468692	8976	PHF5A
ENSG00000100412.17	55	1	0.0178571	1.86629	2.11561	1.85832	2.11561	0.189808	NA	0.0360272	NA	NA	1.88196	1.86292	chr22	41447830	41529273	81444	ACO2
ENSG00000100413.17	55	1	0.0178571	1.43136	1.60746	1.43799	1.60746	0.188417	NA	0.035501	NA	NA	1.43731	1.44102	chr22	41525799	41544606	18808	POLR3H
ENSG00000100416.15	55	1	0.0178571	1.63347	1.6721	1.58675	1.6721	0.217171	NA	0.0471633	NA	NA	1.63347	1.58827	chr22	46330875	46357340	26466	TRMU
ENSG00000100417.12	55	1	0.0178571	1.11394	1.26717	1.00317	1.26717	0.403021	NA	0.162426	NA	NA	1.12214	1.00789	chr22	41576900	41589871	12972	PMM1
ENSG00000100418.8	55	1	0.0178571	1.38021	1.54407	1.32297	1.54407	0.321439	NA	0.103323	NA	NA	1.38908	1.32692	chr22	41598028	41621043	23016	DESI1
ENSG00000100422.14	55	1	0.0178571	1.5563	1.48001	1.50504	1.48001	0.396364	NA	0.157105	NA	NA	1.55019	1.50459	chr22	46684410	46738252	53843	CERK
ENSG00000100425.18	54	0	0	1.46976	NA	1.39821	NA	0.385995	NA	0.148992	NA	NA	1.45478	1.39219	chr22	49773283	49827512	54230	BRD1
ENSG00000100426.7	53	1	0.0185185	1.78533	1.99123	1.64717	1.99123	0.435481	NA	0.189644	NA	NA	1.78533	1.66847	chr22	49853844	49890080	36237	ZBED4
ENSG00000100429.18	46	1	0.0212766	1.14585	1.38021	1.07008	1.38021	0.325178	NA	0.105741	NA	NA	1.14585	1.07463	chr22	50245183	50251405	6223	HDAC10
ENSG00000100439.10	46	6	0.115385	0.80103	0.422549	0.637656	0.632496	0.586554	0.730557	0.344046	0.533714	NA	0.588046	0.610152	chr14	22598237	22613215	14979	ABHD4
ENSG00000100441.10	48	6	0.111111	1.57691	1.5043	1.53826	1.52173	0.293637	0.253762	0.0862228	0.0643953	NA	1.55327	1.53388	chr14	24429286	24441843	12558	KHNYN
ENSG00000100442.11	40	15	0.272727	1.55847	1.50515	1.55819	1.51365	0.207367	0.19611	0.0430011	0.0384592	0.650041	1.53465	1.55044	chr14	45115599	45135319	19721	FKBP3
ENSG00000100445.18	48	6	0.111111	1.29003	1.13476	1.27526	1.125	0.238085	0.301973	0.0566845	0.0911876	NA	1.26654	1.25593	chr14	24439766	24442905	3140	SDR39U1
ENSG00000100461.18	52	1	0.0188679	1.70892	1.86332	1.56557	1.86332	0.447616	NA	0.20036	NA	NA	1.68926	1.55503	chr14	22893204	22919182	25979	RBM23
ENSG00000100462.16	50	1	0.0196078	1.85707	1.87506	1.84888	1.87506	0.206614	NA	0.0426894	NA	NA	1.85707	1.83719	chr14	22920525	22929408	8884	PRMT5
ENSG00000100473.18	56	0	0	1.19011	NA	1.0937	NA	0.525388	NA	0.276033	NA	NA	1.19011	1.0937	chr14	30874514	30895065	20552	COCH
ENSG00000100478.16	55	0	0	0.778151	NA	0.677025	NA	0.372321	NA	0.138623	NA	NA	0.778151	0.675687	chr14	31025106	31130996	105891	AP4S1
ENSG00000100479.13	51	1	0.0192308	1.30103	0.30103	1.24466	0.30103	0.384496	NA	0.147837	NA	NA	1.32173	1.23748	chr14	49643555	49688422	44868	POLE2
ENSG00000100483.14	56	0	0	0.477121	NA	0.548586	NA	0.503535	NA	0.253548	NA	NA	0.477121	0.548586	chr14	50108632	50116600	7969	VCPKMT
ENSG00000100485.12	56	0	0	1.40646	NA	1.16978	NA	0.684015	NA	0.467876	NA	NA	1.40646	1.16978	chr14	50117130	50231578	114449	SOS2
ENSG00000100490.10	56	0	0	0.90272	NA	0.865135	NA	0.4792	NA	0.229633	NA	NA	0.90272	0.865135	chr14	50326265	50416461	90197	CDKL1
ENSG00000100503.26	56	0	0	2.08635	NA	2.03134	NA	0.28466	NA	0.0810316	NA	NA	2.08635	2.03134	chr14	50719763	50831162	111400	NIN
ENSG00000100504.17	56	0	0	1.92037	NA	1.8857	NA	0.364954	NA	0.133192	NA	NA	1.92037	1.8857	chr14	50857891	50944483	86593	PYGL
ENSG00000100505.14	55	0	0	1.97772	NA	1.85621	NA	0.473705	NA	0.224396	NA	NA	1.97658	1.85507	chr14	50975262	51096061	120800	TRIM9
ENSG00000100519.12	55	0	0	1.69897	NA	1.67258	NA	0.203062	NA	0.041234	NA	NA	1.69534	1.6704	chr14	52707178	52728590	21413	PSMC6
ENSG00000100522.10	56	0	0	1.28439	NA	1.21625	NA	0.418348	NA	0.175015	NA	NA	1.28439	1.21625	chr14	52775193	52791668	16476	GNPNAT1
ENSG00000100523.16	54	2	0.0357143	1.79934	1.83736	1.70963	1.83736	0.405937	0.208124	0.164785	0.0433154	NA	1.79934	1.71419	chr14	53036745	53153323	116579	DDHD1
ENSG00000100526.20	52	2	0.037037	1.25527	1.43753	1.21325	1.43753	0.40304	0.0559896	0.162441	0.00313483	NA	1.29885	1.22561	chr14	54396849	54420218	23370	CDKN3
ENSG00000100528.12	54	0	0	1.79234	NA	1.81549	NA	0.278291	NA	0.0774459	NA	NA	1.78174	1.80638	chr14	54423561	54441391	17831	CNIH1
ENSG00000100532.13	55	1	0.0178571	0.69897	0	0.571306	0	0.54531	NA	0.297362	NA	NA	0.69897	0.561104	chr14	54509812	54539292	29481	CGRRF1
ENSG00000100554.12	56	0	0	1.21728	NA	1.11221	NA	0.366918	NA	0.134629	NA	NA	1.21728	1.11221	chr14	67294371	67360265	65895	ATP6V1D
ENSG00000100564.9	55	0	0	0.90309	NA	0.890782	NA	0.466734	NA	0.21784	NA	NA	0.951545	0.895059	chr14	67581955	67600286	18332	PIGH
ENSG00000100567.13	52	4	0.0714286	1.91645	1.8987	1.90739	1.88144	0.157017	0.155884	0.0246543	0.0242999	NA	1.91645	1.90553	chr14	58244843	58272012	27170	PSMA3
ENSG00000100568.11	56	0	0	1.59933	NA	1.57152	NA	0.332856	NA	0.110793	NA	NA	1.59933	1.57152	chr14	67647085	67674820	27736	VTI1B
ENSG00000100575.14	42	13	0.236364	1.21748	1.11394	1.11665	1.03649	0.443512	0.392216	0.196703	0.153833	0.388559	1.20412	1.0781	chr14	58408495	58427531	19037	TIMM9
ENSG00000100577.19	49	7	0.125	0.845098	1.04139	0.702233	0.878866	0.478027	0.41487	0.228509	0.172117	NA	0.90309	0.724312	chr14	77320996	77331597	10602	GSTZ1
ENSG00000100578.18	39	16	0.290909	1.53148	1.39794	1.4597	1.41868	0.469091	0.380654	0.220046	0.144898	0.559222	1.43535	1.44291	chr14	58427385	58551297	123913	KIAA0586
ENSG00000100580.8	49	6	0.109091	1.70757	1.66682	1.57327	1.68547	0.538322	0.2505	0.289791	0.0627501	NA	1.69888	1.59306	chr14	77335029	77377094	42066	TMED8
ENSG00000100591.8	49	6	0.109091	1.51851	1.41465	1.49831	1.4154	0.221516	0.0926369	0.0490695	0.0085816	NA	1.50515	1.48764	chr14	77457870	77469472	11603	AHSA1
ENSG00000100592.16	30	22	0.423077	1.17897	1.15903	0.916382	0.929735	0.76426	0.657874	0.584093	0.432798	0.799063	1.09656	0.919459	chr14	59188646	59371405	182760	DAAM1
ENSG00000100596.7	49	6	0.109091	1.87506	1.59517	1.76751	1.55814	0.468065	0.393192	0.219085	0.1546	NA	1.80955	1.74354	chr14	77505997	77616637	110641	SPTLC2
ENSG00000100601.10	49	5	0.0925926	0.778151	0	0.666326	0.464444	0.573421	0.636054	0.328812	0.404565	NA	0.738561	0.647736	chr14	77672404	77708023	35620	ALKBH1
ENSG00000100603.14	49	7	0.125	1.65321	1.60206	1.60933	1.67876	0.276839	0.236552	0.0766399	0.0559567	NA	1.65079	1.61801	chr14	77717599	77761207	43609	SNW1
ENSG00000100612.14	39	16	0.290909	1.30103	1.14833	1.21309	1.24194	0.391313	0.284196	0.153126	0.0807676	0.831167	1.28989	1.22523	chr14	60144119	60169856	25738	DHRS7
ENSG00000100614.18	38	16	0.296296	1.76317	1.7355	1.72556	1.60665	0.25139	0.482194	0.0631972	0.232511	0.602358	1.75581	1.69243	chr14	60245752	60299087	53336	PPM1A
ENSG00000100625.9	49	7	0.125	1.27875	1.51851	0.905087	1.09	0.737355	0.791842	0.543693	0.627014	NA	1.28989	0.928202	chr14	60709539	60724351	14813	SIX4
ENSG00000100626.17	53	3	0.0535714	0.0791812	0	0.50729	0.418424	0.567368	0.724732	0.321907	0.525236	NA	0.0791812	0.502529	chr14	69259277	69357033	97757	GALNT16
ENSG00000100629.17	7	49	0.875	0.778151	1.07918	0.863146	0.971562	0.533455	0.499239	0.284575	0.249239	NA	1.06029	0.95801	chr14	80476983	80959517	482535	CEP128
ENSG00000100632.11	54	2	0.0357143	1.769	1.7188	1.7255	1.7188	0.252409	0.142479	0.0637104	0.0203003	NA	1.769	1.72526	chr14	69380128	69398299	18172	ERH
ENSG00000100644.17	53	2	0.0363636	1.95665	1.79059	1.83721	1.79059	0.44614	0.543129	0.199041	0.29499	NA	1.94557	1.82201	chr14	61695513	61748259	52747	HIF1A
ENSG00000100650.16	42	13	0.236364	2.08448	1.86923	2.0284	1.87018	0.222712	0.381854	0.0496006	0.145813	0.162381	2.05649	1.99371	chr14	69726900	69772005	45106	SRSF5
ENSG00000100664.11	55	0	0	2.13988	NA	2.10983	NA	0.186337	NA	0.0347216	NA	NA	2.13988	2.1108	chr14	103333544	103345025	11482	EIF5
ENSG00000100697.15	10	44	0.814815	1.98284	1.92685	1.93953	1.82893	0.264287	0.501144	0.0698474	0.251145	NA	1.9466	1.85891	chr14	95086228	95158010	71783	DICER1
ENSG00000100711.14	51	3	0.0555556	1.04139	1.20412	0.9233	1.17545	0.473403	0.163012	0.22411	0.0265729	NA	1.04139	0.938125	chr14	103715730	103733668	17939	ZFYVE21
ENSG00000100714.17	56	0	0	2.09748	NA	2.0736	NA	0.209353	NA	0.0438287	NA	NA	2.09748	2.0736	chr14	64388031	64463457	75427	MTHFD1
ENSG00000100722.20	18	37	0.672727	1.92366	1.82282	1.86991	1.71842	0.268904	0.283391	0.0723095	0.0803107	0.047454	1.83468	1.76504	chr14	88562970	88627596	64627	ZC3H14
ENSG00000100726.15	49	0	0	1.45484	NA	1.41273	NA	0.338809	NA	0.114792	NA	NA	1.451	1.40709	chr16	1493344	1510457	17114	TELO2
ENSG00000100731.16	54	2	0.0357143	2.02523	1.57691	1.94015	1.57691	0.369236	0.253098	0.136335	0.0640587	NA	2.01282	1.92718	chr14	70907405	71115382	207978	PCNX1
ENSG00000100744.15	29	27	0.482143	1.14613	0.90309	0.979363	0.74982	0.606921	0.679048	0.368354	0.461106	0.290602	1.09656	0.868691	chr14	96363452	96387288	23837	GSKIP
ENSG00000100749.9	40	15	0.272727	1.70482	1.81954	1.67804	1.76519	0.353373	0.279744	0.124873	0.0782568	0.389767	1.76343	1.69339	chr14	96797304	96954846	157543	VRK1
ENSG00000100764.14	50	6	0.107143	1.36623	1.37723	1.32121	1.37957	0.26412	0.0861888	0.0697594	0.00742852	NA	1.36623	1.32746	chr14	90256527	90275429	18903	PSMC1
ENSG00000100767.17	56	0	0	1.12214	NA	0.993804	NA	0.572724	NA	0.328013	NA	NA	1.12214	0.993804	chr14	73237497	73274640	37144	PAPLN
ENSG00000100784.12	53	3	0.0535714	0.954243	1.04139	0.811094	0.700697	0.745557	0.606898	0.555855	0.368325	NA	0.997818	0.80518	chr14	90847861	91060641	212781	RPS6KA5
ENSG00000100796.18	54	0	0	2	NA	1.94638	NA	0.260945	NA	0.0680924	NA	NA	1.99782	1.94003	chr14	91457508	91510554	53047	PPP4R3A
ENSG00000100802.15	50	1	0.0196078	0.69897	1.25527	0.63798	1.25527	0.482648	NA	0.232949	NA	NA	0.69897	0.663651	chr14	22985894	23010166	24273	C14orf93
ENSG00000100811.14	56	0	0	2.13987	NA	2.10328	NA	0.173513	NA	0.0301067	NA	NA	2.13987	2.10328	chr14	100238298	100282788	44491	YY1
ENSG00000100814.18	48	7	0.127273	1.51831	1.68574	1.47653	1.74881	0.441031	0.276404	0.194508	0.076399	NA	1.53148	1.50279	chr14	20311368	20333312	21945	CCNB1IP1
ENSG00000100815.12	50	4	0.0740741	1.59912	1.50298	1.35122	1.1718	0.644563	0.787509	0.415462	0.62017	NA	1.57683	1.3215	chr14	91965991	92040896	74906	TRIP11
ENSG00000100823.12	51	5	0.0892857	1.99782	2.00647	1.95955	2.04737	0.215257	0.116101	0.0463355	0.0134794	NA	1.99782	1.96739	chr14	20455191	20457772	2582	APEX1
ENSG00000100836.11	46	8	0.148148	1.95141	1.89762	1.94541	1.87951	0.0991004	0.109177	0.00982089	0.0119196	NA	1.93952	1.93223	chr14	23321457	23326163	4707	PABPN1
ENSG00000100852.13	54	2	0.0357143	1.89556	1.77604	1.83356	1.77604	0.24258	0.0998507	0.058845	0.00997017	NA	1.88904	1.8315	chr14	32076114	32159728	83615	ARHGAP5
ENSG00000100865.15	55	1	0.0178571	1.07918	0.90309	1.00779	0.90309	0.368875	NA	0.136068	NA	NA	1.06994	1.00592	chr14	102341102	102362916	21815	CINP
ENSG00000100883.13	56	0	0	1.69011	NA	1.60905	NA	0.304355	NA	0.092632	NA	NA	1.69011	1.60905	chr14	34981957	35029686	47730	SRP54
ENSG00000100888.15	56	0	0	1.89815	NA	1.87343	NA	0.268792	NA	0.0722494	NA	NA	1.89815	1.87343	chr14	21385194	21456126	70933	CHD8
ENSG00000100889.12	49	6	0.109091	1.82607	1.48977	1.81694	1.59961	0.322406	0.39646	0.103946	0.15718	NA	1.81271	1.80202	chr14	24094053	24110598	16546	PCK2
ENSG00000100890.16	55	1	0.0178571	1.33244	0	1.26121	0	0.42389	NA	0.179683	NA	NA	1.32733	1.23869	chr14	35121846	35277622	155777	PRORP
ENSG00000100897.18	50	5	0.0909091	1.37545	1.51851	1.23181	1.5098	0.493878	0.265133	0.243916	0.0702957	NA	1.39355	1.2639	chr14	24114195	24125242	11048	DCAF11
ENSG00000100902.11	56	0	0	1.6433	NA	1.61161	NA	0.209957	NA	0.044082	NA	NA	1.6433	1.61161	chr14	35278633	35317493	38861	PSMA6
ENSG00000100906.11	56	0	0	1.30103	NA	1.20413	NA	0.418616	NA	0.175239	NA	NA	1.30103	1.20413	chr14	35401513	35404749	3237	NFKBIA
ENSG00000100908.14	51	5	0.0892857	0.544068	0.60206	0.520614	0.638847	0.372616	0.65003	0.138843	0.422538	NA	0.544068	0.53117	chr14	24138959	24141591	2633	EMC9
ENSG00000100911.16	51	5	0.0892857	1.50515	1.33244	1.46939	1.31489	0.231672	0.327315	0.0536719	0.107135	NA	1.50515	1.4556	chr14	24143362	24147570	4209	PSME2
ENSG00000100916.14	50	6	0.107143	1.24881	1.35664	0.974659	1.24235	0.647541	0.66486	0.419309	0.442039	NA	1.26717	1.00334	chr14	35826338	35932325	105988	BRMS1L
ENSG00000100918.13	52	4	0.0714286	0.39794	0.66111	0.441289	0.655812	0.42616	0.552013	0.181612	0.304718	NA	0.437531	0.456613	chr14	24171853	24180257	8405	REC8
ENSG00000100926.15	52	4	0.0714286	1.0633	1.25428	0.924248	1.19932	0.426328	0.246035	0.181756	0.0605335	NA	1.08949	0.943896	chr14	24189149	24195687	6539	TM9SF1
ENSG00000100934.15	51	5	0.0892857	2.0607	1.65321	1.94957	1.40903	0.373113	0.807886	0.139213	0.652681	NA	2.02313	1.90131	chr14	39031919	39109646	77728	SEC23A
ENSG00000100938.18	52	4	0.0714286	1.42255	1.63194	1.37408	1.6048	0.399463	0.204179	0.15957	0.0416889	NA	1.46214	1.39056	chr14	24232422	24239242	6821	GMPR2
ENSG00000100941.9	53	3	0.0535714	1.98677	2.03543	1.97102	1.97951	0.123674	0.153221	0.0152953	0.0234765	NA	1.98677	1.97148	chr14	39175183	39183220	8038	PNN
ENSG00000100949.15	52	4	0.0714286	1.09691	1.35208	0.895225	1.32736	0.507625	0.156898	0.257683	0.0246171	NA	1.11394	0.926092	chr14	24265538	24271611	6074	RABGGTA
ENSG00000100968.14	50	6	0.107143	1.06029	0.840621	0.87023	0.817413	0.680709	0.641405	0.463364	0.4114	NA	1.06029	0.864571	chr14	24365673	24379604	13932	NFATC4
ENSG00000100979.15	53	3	0.0535714	1.04139	0.812913	0.954426	0.86064	0.386669	0.488316	0.149513	0.238453	NA	1.03129	0.949402	chr20	45898621	45912155	13535	PLTP
ENSG00000100982.12	54	2	0.0357143	1.14613	0.639377	1.04415	0.639377	0.498785	0.904215	0.248786	0.817605	NA	1.14613	1.0297	chr20	45934683	45948023	13341	PCIF1
ENSG00000100983.12	55	1	0.0178571	1.4624	0.954243	1.38823	0.954243	0.374452	NA	0.140214	NA	NA	1.4624	1.38048	chr20	34928432	34956027	27596	GSS
ENSG00000100991.12	55	1	0.0178571	1.65321	1.04139	1.58338	1.04139	0.331906	NA	0.110161	NA	NA	1.65321	1.5737	chr20	35002404	35092807	90404	TRPC4AP
ENSG00000100994.12	47	9	0.160714	1.25527	1.38021	1.17631	1.23713	0.369533	0.536175	0.136555	0.287484	NA	1.25527	1.18608	chr20	25248085	25298012	49928	PYGB
ENSG00000100997.20	48	8	0.142857	1.27875	1.25527	1.25151	1.30031	0.313679	0.164854	0.0983944	0.0271767	NA	1.27875	1.25848	chr20	25294742	25390835	96094	ABHD12
ENSG00000101003.10	48	8	0.142857	1.90845	1.69819	1.90999	1.66872	0.193745	0.299478	0.0375369	0.0896874	NA	1.90036	1.87552	chr20	25407673	25452628	44956	GINS1
ENSG00000101019.22	56	0	0	1.60469	NA	1.54144	NA	0.297683	NA	0.0886151	NA	NA	1.60469	1.54144	chr20	35302566	35412031	109466	UQCC1
ENSG00000101040.19	53	3	0.0535714	1.68124	1.34242	1.62153	1.47266	0.339624	0.701798	0.115344	0.49252	NA	1.67667	1.61356	chr20	47209214	47356889	147676	ZMYND8
ENSG00000101052.13	22	34	0.607143	1.38908	1.20327	1.25823	0.978182	0.471959	0.571561	0.222746	0.326682	0.0334475	1.25527	1.0882	chr20	43590937	43647299	56363	IFT52
ENSG00000101057.16	21	33	0.611111	2.09342	2.10037	2.07464	2.0546	0.169517	0.228976	0.028736	0.0524302	1	2.10379	2.06664	chr20	43667019	43716495	49477	MYBL2
ENSG00000101079.21	53	3	0.0535714	1.51851	1.72632	1.43553	1.70266	0.356547	0.06091	0.127125	0.00371002	NA	1.525	1.44984	chr20	36651766	36746090	94325	NDRG3
ENSG00000101082.14	54	1	0.0181818	0.777977	0.653213	0.774535	0.653213	0.27217	NA	0.0740766	NA	NA	0.759626	0.771515	chr20	36612318	36646196	33879	SLA2
ENSG00000101084.18	55	1	0.0178571	1.31534	1.02119	1.25778	1.02119	0.247003	NA	0.0610105	NA	NA	1.30079	1.25356	chr20	36605779	36612557	6779	RAB5IF
ENSG00000101098.13	53	3	0.0535714	1.16137	1.38917	1.09737	1.30057	0.391872	0.24729	0.153563	0.0611522	NA	1.18274	1.10826	chr20	44751808	44810546	58739	RIMS4
ENSG00000101104.13	53	3	0.0535714	1.83251	1.95904	1.8241	1.995	0.24921	0.114218	0.0621058	0.0130457	NA	1.83568	1.83325	chr20	44910060	44959035	48976	PABPC1L
ENSG00000101109.12	53	3	0.0535714	1.86332	1.90849	1.7613	1.70275	0.44417	0.387942	0.197287	0.150499	NA	1.86919	1.75817	chr20	44966479	45080021	113543	STK4
ENSG00000101126.18	48	7	0.127273	2.24116	2.15229	2.22786	2.17492	0.227213	0.154254	0.0516258	0.0237942	NA	2.23552	2.2239	chr20	50888916	50931437	42522	ADNP
ENSG00000101132.10	39	17	0.303571	0.90309	0.845098	0.755878	0.674311	0.410821	0.433995	0.168774	0.188352	0.585039	0.874094	0.731117	chr20	54208087	54228052	19966	PFDN4
ENSG00000101138.12	21	34	0.618182	1.43136	1.17512	1.26632	1.06868	0.576103	0.547544	0.331894	0.299804	0.0956556	1.33138	1.14075	chr20	56392371	56406362	13992	CSTF1
ENSG00000101144.13	22	34	0.607143	1.24286	0	0.920359	0.491744	0.699464	0.613078	0.48925	0.375864	0.0200314	0.738561	0.660128	chr20	57168753	57266641	97889	BMP7
ENSG00000101146.13	14	40	0.740741	1.75952	1.56127	1.69122	1.48137	0.243156	0.329314	0.059125	0.108448	0.0183007	1.61278	1.51773	chr20	57351223	57379211	27989	RAE1
ENSG00000101150.18	52	0	0	1.86919	NA	1.79827	NA	0.254704	NA	0.0648744	NA	NA	1.86919	1.79752	chr20	63865228	63891545	26318	TPD52L2
ENSG00000101152.11	46	0	0	1.60192	NA	1.55293	NA	0.311226	NA	0.0968619	NA	NA	1.61802	1.56502	chr20	63895126	63936031	40906	DNAJC5
ENSG00000101158.15	33	23	0.410714	1.5563	1.40654	1.52123	1.40221	0.173842	0.200134	0.0302211	0.0400536	0.0201307	1.525	1.47235	chr20	58981208	58995133	13926	NELFCD
ENSG00000101160.15	33	23	0.410714	1.62839	1.56229	1.59044	1.51837	0.176065	0.207103	0.0309987	0.0428918	0.233621	1.60742	1.56084	chr20	58985686	59008238	22553	CTSZ
ENSG00000101166.16	32	23	0.418182	2.01792	1.94694	1.96016	1.9118	0.192986	0.219181	0.0372438	0.0480404	0.494846	1.98447	1.94128	chr20	59033145	59042809	9665	PRELID3B
ENSG00000101181.18	54	0	0	1.08277	NA	0.958654	NA	0.490312	NA	0.240406	NA	NA	1.07918	0.957583	chr20	62183028	62203568	20541	MTG2
ENSG00000101182.15	51	0	0	1.92428	NA	1.93287	NA	0.126547	NA	0.0160142	NA	NA	1.93196	1.93552	chr20	62136733	62143440	6708	PSMA7
ENSG00000101187.16	55	0	0	0.812913	NA	0.664539	NA	0.542867	NA	0.294705	NA	NA	0.829006	0.676284	chr20	62642503	62685785	43283	SLCO4A1
ENSG00000101189.7	53	0	0	1.23045	NA	1.19882	NA	0.335571	NA	0.112608	NA	NA	1.24286	1.20331	chr20	62796473	62801729	5257	MRGBP
ENSG00000101190.13	54	0	0	1.24304	NA	1.10542	NA	0.458984	NA	0.210666	NA	NA	1.24304	1.10554	chr20	62841005	62861822	20818	TCFL5
ENSG00000101191.17	54	0	0	1.81954	NA	1.80894	NA	0.220875	NA	0.0487857	NA	NA	1.81954	1.81287	chr20	62877738	62937952	60215	DIDO1
ENSG00000101193.8	53	0	0	1.92428	NA	1.86975	NA	0.268673	NA	0.0721851	NA	NA	1.91905	1.86839	chr20	62938147	62948475	10329	GID8
ENSG00000101194.18	54	0	0	0.477121	NA	0.557965	NA	0.522736	NA	0.273253	NA	NA	0.588046	0.580765	chr20	62952707	62969585	16879	SLC17A9
ENSG00000101216.11	48	2	0.04	1.13004	1.22358	1.02386	1.22358	0.468584	0.109532	0.219571	0.0119973	NA	1.13004	1.01253	chr20	63587602	63627101	39500	GMEB2
ENSG00000101220.18	47	0	0	1.32222	NA	1.27582	NA	0.258426	NA	0.0667841	NA	NA	1.31162	1.26204	chr20	3753508	3767781	14274	C20orf27
ENSG00000101224.18	54	0	0	1.52461	NA	1.54119	NA	0.262951	NA	0.069143	NA	NA	1.50515	1.52408	chr20	3786772	3806121	19350	CDC25B
ENSG00000101236.17	56	0	0	0.965983	NA	0.947483	NA	0.437668	NA	0.191553	NA	NA	0.965983	0.947483	chr20	3927309	4015558	88250	RNF24
ENSG00000101246.20	50	0	0	0.90309	NA	0.837057	NA	0.37872	NA	0.143429	NA	NA	0.928666	0.857792	chr20	63698642	63708025	9384	ARFRP1
ENSG00000101247.18	37	16	0.301887	1	0.539591	0.927904	0.56327	0.482471	0.493265	0.232778	0.243311	0.0201916	0.874094	0.828182	chr20	13785007	13821580	36574	NDUFAF5
ENSG00000101255.12	55	1	0.0178571	1.41497	1.17609	1.37802	1.17609	0.441298	NA	0.194744	NA	NA	1.39759	1.37441	chr20	362835	397559	34725	TRIB3
ENSG00000101266.19	55	1	0.0178571	2.00432	1.8451	1.93859	1.8451	0.258983	NA	0.0670722	NA	NA	2.00216	1.93692	chr20	472498	543835	71338	CSNK2A1
ENSG00000101278.6	38	18	0.321429	0.609005	0.554789	0.580618	0.594756	0.223491	0.161469	0.0499482	0.0260723	0.826277	0.60206	0.585162	chr20	839447	839977	531	RPS10P5
ENSG00000101290.14	19	37	0.660714	1.70757	1.63347	1.67269	1.54494	0.265042	0.3884	0.0702471	0.150854	0.372658	1.65799	1.58828	chr20	5126879	5197887	71009	CDS2
ENSG00000101294.18	56	0	0	1.55019	NA	1.51697	NA	0.313344	NA	0.0981842	NA	NA	1.55019	1.51697	chr20	31514410	31577923	63514	HM13
ENSG00000101310.17	36	20	0.357143	1.80613	1.78527	1.67508	1.82205	0.502498	0.223474	0.252504	0.0499405	0.373775	1.79587	1.72757	chr20	18507520	18561415	53896	SEC23B
ENSG00000101311.16	42	14	0.25	1.51183	1.3962	1.47079	1.32816	0.302101	0.496067	0.0912652	0.246083	0.495598	1.49826	1.43513	chr20	6074845	6123030	48186	FERMT1
ENSG00000101337.16	56	0	0	1.51183	NA	1.46993	NA	0.329357	NA	0.108476	NA	NA	1.51183	1.46993	chr20	32109714	32167258	57545	TM9SF4
ENSG00000101342.10	56	0	0	0.176091	NA	0.256881	NA	0.268108	NA	0.0718818	NA	NA	0.176091	0.256881	chr20	36876121	36894235	18115	TLDC2
ENSG00000101343.15	9	46	0.836364	1.47712	1.43136	1.18863	1.25781	0.683828	0.57435	0.46762	0.329878	NA	1.44716	1.25472	chr20	20034368	20056046	21679	CRNKL1
ENSG00000101346.14	56	0	0	1.49484	NA	1.45365	NA	0.442933	NA	0.19619	NA	NA	1.49484	1.45365	chr20	32207880	32238658	30779	POFUT1
ENSG00000101347.11	56	0	0	1.41895	NA	1.23614	NA	0.634222	NA	0.402238	NA	NA	1.41895	1.23614	chr20	36890229	36951893	61665	SAMHD1
ENSG00000101350.8	56	0	0	1.60742	NA	1.52356	NA	0.436746	NA	0.190747	NA	NA	1.60742	1.52356	chr20	32277651	32335011	57361	KIF3B
ENSG00000101353.15	56	0	0	0.39794	NA	0.478055	NA	0.377496	NA	0.142503	NA	NA	0.39794	0.478055	chr20	37101226	37179588	78363	MROH8
ENSG00000101361.17	51	5	0.0892857	2.25768	2.35218	2.22871	2.30011	0.159549	0.154958	0.025456	0.0240119	NA	2.25867	2.23509	chr20	2652593	2658393	5801	NOP56
ENSG00000101363.13	55	0	0	1.11394	NA	1.00159	NA	0.43605	NA	0.19014	NA	NA	1.11394	0.983704	chr20	37289649	37317260	27612	MANBAL
ENSG00000101365.21	51	5	0.0892857	1.92942	1.72428	1.89306	1.81656	0.194456	0.197244	0.0378131	0.0389053	NA	1.92162	1.88623	chr20	2658395	2664219	5825	IDH3B
ENSG00000101367.9	54	1	0.0181818	2.13434	1.90037	2.11169	1.90037	0.204803	NA	0.0419441	NA	NA	2.13434	2.11058	chr20	32819954	32850405	30452	MAPRE1
ENSG00000101384.12	21	35	0.625	1.36173	1.49136	1.16664	1.30996	0.656906	0.529283	0.431526	0.28014	0.690626	1.46214	1.25621	chr20	10637684	10673999	36316	JAG1
ENSG00000101391.21	54	2	0.0357143	1.58513	1.75507	1.5431	1.75507	0.295398	0.231941	0.0872597	0.0537964	NA	1.59656	1.55067	chr20	33358839	33401561	42723	CDK5RAP1
ENSG00000101400.6	52	2	0.037037	0.650515	0.650515	0.585443	0.650515	0.485632	0.919967	0.235838	0.84634	NA	0.650515	0.587859	chr20	33407957	33443763	35807	SNTA1
ENSG00000101407.13	47	8	0.145455	1.4624	1.17512	1.40472	1.16492	0.352445	0.541021	0.124218	0.292704	NA	1.4213	1.36397	chr20	37983007	38033461	50455	TTI1
ENSG00000101412.13	54	1	0.0181818	1.34242	1.80618	1.25452	1.80618	0.37349	NA	0.139495	NA	NA	1.35208	1.26752	chr20	33675477	33686385	10909	E2F1
ENSG00000101413.12	46	9	0.163636	1.56225	1.36173	1.4392	1.4064	0.446567	0.306898	0.199422	0.0941861	NA	1.54389	1.41898	chr20	38033725	38127780	94056	RPRD1B
ENSG00000101417.12	53	0	0	1.07918	NA	0.98055	NA	0.505426	NA	0.255455	NA	NA	1.04139	0.962383	chr20	33702758	33720319	17562	PXMP4
ENSG00000101421.4	56	0	0	1.30103	NA	1.22633	NA	0.343866	NA	0.118244	NA	NA	1.30103	1.22633	chr20	33811348	33854366	43019	CHMP4B
ENSG00000101439.9	5	51	0.910714	1.23045	1.20412	0.988113	1.09726	0.722606	0.343819	0.52216	0.118211	NA	1.20412	1.08751	chr20	23626706	23638473	11768	CST3
ENSG00000101442.10	34	18	0.346154	1.17609	1.04139	1.0455	0.896064	0.524451	0.630053	0.275049	0.396967	0.543335	1.14502	0.969848	chr20	38748460	38772520	24061	ACTR5
ENSG00000101444.13	50	0	0	2.12303	NA	2.11741	NA	0.205211	NA	0.0421117	NA	NA	2.12303	2.12089	chr20	34280268	34311802	31535	AHCY
ENSG00000101447.15	21	35	0.625	1.20412	1.39794	1.01048	1.23313	0.57771	0.532002	0.333749	0.283026	0.117141	1.31059	1.14964	chr20	38926312	38953106	26795	FAM83D
ENSG00000101452.15	16	36	0.692308	0.909772	1.14613	0.75543	0.797234	0.581229	0.66438	0.337827	0.4414	0.590008	1.04139	0.775353	chr20	38962299	39039723	77425	DHX35
ENSG00000101457.13	54	2	0.0357143	0.874094	0.30103	0.738121	0.30103	0.442874	0.425721	0.196137	0.181238	NA	0.845098	0.722511	chr20	45791954	45811427	19474	DNTTIP1
ENSG00000101464.11	56	0	0	1.17609	NA	1.10765	NA	0.517838	NA	0.268156	NA	NA	1.17609	1.10765	chr20	34560542	34698790	138249	PIGU
ENSG00000101473.17	53	3	0.0535714	0.778151	0.69897	0.734921	0.479778	0.421845	0.416015	0.177953	0.173068	NA	0.759257	0.721253	chr20	45841721	45857405	15685	ACOT8
ENSG00000101474.12	40	16	0.285714	1.83246	1.88254	1.81565	1.83517	0.24833	0.248035	0.0616677	0.0615215	0.519616	1.8451	1.82123	chr20	24962925	24992751	29827	APMAP
ENSG00000101493.11	43	12	0.218182	1.47712	1.71399	1.30851	1.54791	0.577692	0.48643	0.333728	0.236614	0.0778481	1.53777	1.34497	chr18	76357682	76495242	137561	ZNF516
ENSG00000101544.9	45	6	0.117647	1.91908	1.83844	1.7938	1.56104	0.410642	0.802048	0.168627	0.643281	NA	1.91645	1.7431	chr18	80109262	80147523	38262	ADNP2
ENSG00000101546.13	42	5	0.106383	0.999456	1.29003	0.976194	1.11998	0.395417	0.476729	0.156355	0.227271	NA	0.999456	0.971262	chr18	80034389	80050651	16263	RBFA
ENSG00000101557.15	50	6	0.107143	2.07091	2.00027	2.0561	1.95676	0.191142	0.19169	0.0365351	0.0367449	NA	2.06068	2.04546	chr18	158383	214629	56247	USP14
ENSG00000101558.14	50	6	0.107143	2.01486	1.78981	1.93299	1.77465	0.330948	0.206055	0.109527	0.0424585	NA	2.00324	1.91603	chr18	9914016	9960021	46006	VAPA
ENSG00000101574.15	55	1	0.0178571	1.49136	1.4624	1.40674	1.4624	0.398833	NA	0.159068	NA	NA	1.49136	1.40773	chr18	2537525	2571509	33985	METTL4
ENSG00000101577.10	56	0	0	1.30103	NA	1.07656	NA	0.612739	NA	0.375449	NA	NA	1.30103	1.07656	chr18	2916994	3013144	96151	LPIN2
ENSG00000101596.16	56	0	0	1.98895	NA	1.90389	NA	0.402817	NA	0.162261	NA	NA	1.98895	1.90389	chr18	2655726	2805017	149292	SMCHD1
ENSG00000101605.13	56	0	0	1.57368	NA	1.43722	NA	0.667573	NA	0.445653	NA	NA	1.57368	1.43722	chr18	3066807	3219968	153162	MYOM1
ENSG00000101608.13	56	0	0	1.76938	NA	1.78894	NA	0.237991	NA	0.0566398	NA	NA	1.76938	1.78894	chr18	3247481	3256236	8756	MYL12A
ENSG00000101624.11	53	1	0.0185185	1.23045	1.49136	1.10467	1.49136	0.508714	NA	0.258789	NA	NA	1.21728	1.11016	chr18	12661833	12702777	40945	CEP76
ENSG00000101639.18	49	7	0.125	1.91908	1.82607	1.82525	1.80296	0.357433	0.131096	0.127759	0.0171861	NA	1.89763	1.82247	chr18	12991362	13125052	133691	CEP192
ENSG00000101654.18	18	37	0.672727	1.69182	1.5563	1.63203	1.51713	0.327222	0.394113	0.107074	0.155325	0.310708	1.61278	1.55058	chr18	13726660	13764556	37897	RNMT
ENSG00000101665.10	51	0	0	0.69897	NA	0.645777	NA	0.499999	NA	0.249999	NA	NA	0.69897	0.622102	chr18	48919853	48950965	31113	SMAD7
ENSG00000101745.17	54	2	0.0357143	1.21244	0.539591	1.04463	0.539591	0.700231	0.763096	0.490324	0.582316	NA	1.16399	1.02659	chr18	9136228	9285985	149758	ANKRD12
ENSG00000101751.11	21	34	0.618182	1.38021	1.22742	1.27894	1.10402	0.427688	0.674052	0.182917	0.454346	0.526652	1.28989	1.1499	chr18	54269517	54321266	51750	POLI
ENSG00000101752.12	46	9	0.163636	2.15836	2.15534	2.1283	2.14122	0.24261	0.355231	0.0588598	0.126189	NA	2.15685	2.10312	chr18	21704957	21870953	165997	MIB1
ENSG00000101773.19	53	2	0.0363636	1.36173	1.47952	1.27203	1.47952	0.492606	0.0912837	0.242661	0.00833272	NA	1.37983	1.26921	chr18	22798261	23026488	228228	RBBP8
ENSG00000101782.15	53	1	0.0185185	1.5966	0	1.45803	0	0.436444	NA	0.190484	NA	NA	1.59383	1.40926	chr18	23453287	23486603	33317	RIOK3
ENSG00000102189.17	54	2	0.0357143	1.57399	1.32564	1.4043	1.32564	0.535632	0.253867	0.286901	0.0644484	NA	1.5682	1.40149	chr12	92770637	92929331	158695	EEA1
ENSG00000102471.14	36	18	0.333333	1.4624	1.36173	1.2509	1.08872	0.534474	0.580216	0.285662	0.336651	0.1625	1.39794	1.20271	chr13	79481124	79556075	74952	NDFIP2
ENSG00000102531.16	48	8	0.142857	1.80618	1.50557	1.67963	1.4245	0.480802	0.535125	0.23117	0.286359	NA	1.79761	1.64318	chr13	48975912	49209779	233868	FNDC3A
ENSG00000102554.14	54	2	0.0357143	1.39794	1.14165	1.33469	1.14165	0.364781	0.939786	0.133065	0.883199	NA	1.39794	1.32779	chr13	73054976	73077541	22566	KLF5
ENSG00000102572.15	56	0	0	1.84972	NA	1.8128	NA	0.260548	NA	0.0678855	NA	NA	1.84972	1.8128	chr13	98445185	98577940	132756	STK24
ENSG00000102580.15	55	0	0	1.4624	NA	1.31222	NA	0.508967	NA	0.259047	NA	NA	1.46976	1.32094	chr13	95677139	95794988	117850	DNAJC3
ENSG00000102595.20	56	0	0	1.36173	NA	1.28236	NA	0.388546	NA	0.150968	NA	NA	1.36173	1.28236	chr13	95801580	96053482	251903	UGGT2
ENSG00000102606.19	50	6	0.107143	1.66276	1.62594	1.50194	1.5966	0.484326	0.204108	0.234571	0.0416601	NA	1.66276	1.51208	chr13	111114559	111305737	191179	ARHGEF7
ENSG00000102699.6	25	31	0.553571	1.62325	1.76118	1.58265	1.59027	0.503725	0.566956	0.253739	0.321439	0.747904	1.75456	1.58686	chr13	24420931	24512778	91848	PARP4
ENSG00000102710.20	46	7	0.132075	1.57691	1.38021	1.50344	1.36285	0.430049	0.415506	0.184942	0.172645	NA	1.57112	1.46153	chr13	37009312	37059713	50402	SUPT20H
ENSG00000102738.8	44	11	0.2	1	1.20412	1.05313	1.02754	0.318258	0.482048	0.101288	0.23237	0.751944	1.07918	1.05172	chr13	40729128	40771190	42063	MRPS31
ENSG00000102743.15	45	10	0.181818	1.21085	1.4273	0.973393	1.44096	0.586082	0.225917	0.343492	0.0510384	NA	1.23045	1.07132	chr13	40789412	40812460	23049	SLC25A15
ENSG00000102753.10	55	1	0.0178571	1.69897	1.55023	1.63188	1.55023	0.393974	NA	0.155215	NA	NA	1.68321	1.63042	chr13	49699320	49792682	93363	KPNA3
ENSG00000102763.18	56	0	0	1.2297	NA	1.03827	NA	0.621935	NA	0.386803	NA	NA	1.2297	1.03827	chr13	41566835	41961120	394286	VWA8
ENSG00000102780.17	52	4	0.0714286	1.83804	1.79259	1.6428	1.73003	0.610415	0.445573	0.372606	0.198535	NA	1.83804	1.64903	chr13	42040036	42256578	216543	DGKH
ENSG00000102781.14	53	3	0.0535714	1.59106	1.32222	1.29463	1.46713	0.766208	0.384554	0.587074	0.147882	NA	1.58542	1.30387	chr13	30202630	30307551	104922	KATNAL1
ENSG00000102786.15	56	0	0	1.70755	NA	1.6084	NA	0.422459	NA	0.178472	NA	NA	1.70755	1.6084	chr13	51354077	51454264	100188	INTS6
ENSG00000102804.15	47	9	0.160714	1.75205	1.75205	1.73835	1.40839	0.376889	0.740533	0.142045	0.54839	NA	1.75205	1.68532	chr13	44432143	44577147	145005	TSC22D1
ENSG00000102805.16	39	15	0.277778	1.16137	0.945961	1.07184	0.912845	0.395898	0.40839	0.156735	0.166783	0.179317	1.07608	1.02799	chr13	76990660	77019143	28484	CLN5
ENSG00000102858.13	51	1	0.0192308	1.6902	1.23045	1.63767	1.23045	0.24821	NA	0.0616082	NA	NA	1.68124	1.62293	chr16	4616493	4690974	74482	MGRN1
ENSG00000102870.6	56	0	0	1	NA	0.905075	NA	0.416295	NA	0.173302	NA	NA	1	0.905075	chr16	30778456	30787205	8750	ZNF629
ENSG00000102871.16	55	0	0	0.60206	NA	0.536101	NA	0.424039	NA	0.179809	NA	NA	0.60206	0.526527	chr16	67154185	67159909	5725	TRADD
ENSG00000102879.16	52	0	0	0.39794	NA	0.400546	NA	0.395859	NA	0.156704	NA	NA	0.39794	0.397915	chr16	30182827	30189076	6250	CORO1A
ENSG00000102882.12	55	0	0	1	NA	0.906559	NA	0.437111	NA	0.191066	NA	NA	1	0.895746	chr16	30114105	30123506	9402	MAPK3
ENSG00000102886.15	55	0	0	0.30103	NA	0.440346	NA	0.465475	NA	0.216667	NA	NA	0.30103	0.432483	chr16	30104810	30113537	8728	GDPD3
ENSG00000102893.16	38	18	0.321429	1.87069	1.77995	1.78773	1.6644	0.413805	0.443465	0.171234	0.196661	0.226029	1.84631	1.74809	chr16	47461123	47701523	240401	PHKB
ENSG00000102897.10	50	4	0.0740741	0.977121	0.5	0.81775	0.575257	0.499623	0.675523	0.249623	0.456331	NA	0.977121	0.79587	chr16	20899868	20925006	25139	LYRM1
ENSG00000102898.12	52	0	0	2.01353	NA	1.96481	NA	0.156907	NA	0.0246198	NA	NA	2.01599	1.97344	chr16	67846923	67872567	25645	NUTF2
ENSG00000102900.13	56	0	0	1.8579	NA	1.78316	NA	0.327936	NA	0.107542	NA	NA	1.8579	1.78316	chr16	56730118	56850286	120169	NUP93
ENSG00000102901.13	55	0	0	1.43933	NA	1.42603	NA	0.22694	NA	0.0515019	NA	NA	1.44709	1.43	chr16	67828157	67847811	19655	CENPT
ENSG00000102904.15	55	0	0	0.740363	NA	0.69158	NA	0.344381	NA	0.118598	NA	NA	0.740363	0.697827	chr16	67806765	67832148	25384	TSNAXIP1
ENSG00000102908.22	56	0	0	2.42406	NA	2.40031	NA	0.166922	NA	0.0278631	NA	NA	2.42406	2.40031	chr16	69565094	69704666	139573	NFAT5
ENSG00000102910.14	39	17	0.303571	1.74429	1.84819	1.75493	1.75437	0.169668	0.235339	0.0287871	0.0553843	0.387379	1.76526	1.75476	chr16	48244300	48363122	118823	LONP2
ENSG00000102921.8	28	27	0.490909	1.30103	1.23045	1.03696	1.07691	0.634938	0.53756	0.403147	0.288971	0.839135	1.30103	1.06202	chr16	48538726	48620148	81423	N4BP1
ENSG00000102931.8	50	2	0.0384615	1.47615	1.6585	1.33615	1.6585	0.416053	0.119451	0.1731	0.0142686	NA	1.44325	1.33957	chr16	57245259	57253635	8377	ARL2BP
ENSG00000102934.10	50	2	0.0384615	1.45989	1.634	1.3907	1.634	0.366198	0.15409	0.134101	0.0237437	NA	1.45484	1.39055	chr16	57248547	57284672	36126	PLLP
ENSG00000102967.12	53	3	0.0535714	0.954243	1.41497	0.812603	1.43457	0.489621	0.189858	0.239729	0.0360461	NA	0.977121	0.845923	chr16	72008588	72027664	19077	DHODH
ENSG00000102974.16	56	0	0	1.93196	NA	1.85064	NA	0.286936	NA	0.0823325	NA	NA	1.93196	1.85064	chr16	67562467	67639177	76711	CTCF
ENSG00000102977.17	56	0	0	1.18321	NA	1.05364	NA	0.423529	NA	0.179376	NA	NA	1.18321	1.05364	chr16	67657512	67660815	3304	ACD
ENSG00000102978.13	55	1	0.0178571	1.33244	1.40654	1.28344	1.40654	0.360886	NA	0.130239	NA	NA	1.34231	1.28564	chr16	57462660	57472009	9350	POLR2C
ENSG00000102981.10	56	0	0	0.30103	NA	0.350623	NA	0.387447	NA	0.150115	NA	NA	0.30103	0.350623	chr16	67660946	67662774	1829	PARD6A
ENSG00000102984.15	50	3	0.0566038	0.30103	0.778151	0.386262	0.874416	0.39292	0.238616	0.154386	0.0569378	NA	0.477121	0.421982	chr16	71859680	71895336	35657	ZNF821
ENSG00000103005.12	50	4	0.0740741	1.35208	1.01671	1.23342	1.02258	0.440083	0.210748	0.193673	0.0444147	NA	1.33232	1.23046	chr16	57999546	58021618	22073	USB1
ENSG00000103018.17	55	0	0	1.58546	NA	1.57748	NA	0.25463	NA	0.0648366	NA	NA	1.59213	1.5801	chr16	69424619	69466264	41646	CYB5B
ENSG00000103035.11	49	7	0.125	1.63347	1.61278	1.622	1.61915	0.245201	0.151085	0.0601237	0.0228268	NA	1.63093	1.62164	chr16	74296814	74306288	9475	PSMD7
ENSG00000103037.12	49	6	0.109091	1.68124	1.64264	1.6405	1.65492	0.183467	0.158561	0.0336603	0.0251417	NA	1.68349	1.64762	chr16	58515479	58523842	8364	SETD6
ENSG00000103042.9	53	3	0.0535714	1.07918	0	0.887381	0.557366	0.591184	0.965386	0.349498	0.93197	NA	1.07918	0.869702	chr16	58665109	58684770	19662	SLC38A7
ENSG00000103043.15	55	0	0	1.38917	NA	1.37246	NA	0.275751	NA	0.0760388	NA	NA	1.38469	1.36814	chr16	70687439	70801160	113722	VAC14
ENSG00000103044.11	44	10	0.185185	0.564666	0.600577	0.582495	0.567068	0.351479	0.273789	0.123537	0.0749605	NA	0.564666	0.576794	chr16	69105653	69118719	13067	HAS3
ENSG00000103047.8	47	9	0.160714	0.60206	0.30103	0.64537	0.623892	0.56727	0.682961	0.321796	0.466436	NA	0.60206	0.641919	chr16	68843531	69085182	241652	TANGO6
ENSG00000103051.20	55	0	0	1.68124	NA	1.65127	NA	0.26802	NA	0.0718345	NA	NA	1.68124	1.64735	chr16	70480568	70523560	42993	COG4
ENSG00000103056.12	55	0	0	0.69897	NA	0.568699	NA	0.481667	NA	0.232003	NA	NA	0.69897	0.57714	chr16	68358327	68448508	90182	SMPD3
ENSG00000103061.13	56	0	0	1.49136	NA	1.46388	NA	0.249005	NA	0.0620036	NA	NA	1.49136	1.46388	chr16	68284503	68310946	26444	SLC7A6OS
ENSG00000103064.15	56	0	0	1.58262	NA	1.58454	NA	0.22026	NA	0.0485145	NA	NA	1.58262	1.58454	chr16	68264516	68301823	37308	SLC7A6
ENSG00000103066.13	56	0	0	0.30103	NA	0.41437	NA	0.428051	NA	0.183228	NA	NA	0.30103	0.41437	chr16	68245304	68261058	15755	PLA2G15
ENSG00000103067.14	56	0	0	0.242584	NA	0.28059	NA	0.29578	NA	0.0874858	NA	NA	0.242584	0.28059	chr16	68229033	68238102	9070	ESRP2
ENSG00000103091.15	56	0	0	1.5563	NA	1.45403	NA	0.363035	NA	0.131795	NA	NA	1.5563	1.45403	chr16	74871362	75000173	128812	WDR59
ENSG00000103111.15	13	38	0.745098	1.51188	1.48783	1.49352	1.38195	0.381355	0.495692	0.145432	0.24571	0.523641	1.49826	1.42117	chr16	77190835	77202398	11564	MON1B
ENSG00000103121.9	38	16	0.296296	1.32815	1.2131	1.27459	1.13378	0.318822	0.402822	0.101647	0.162266	0.118065	1.28821	1.22549	chr16	80966448	81020270	53823	CMC2
ENSG00000103126.15	46	0	0	1.27875	NA	1.18978	NA	0.371221	NA	0.137805	NA	NA	1.28989	1.19571	chr16	287440	352723	65284	AXIN1
ENSG00000103145.11	52	3	0.0545455	0.627636	0.778151	0.575377	0.518768	0.304654	0.449266	0.0928143	0.20184	NA	0.627636	0.565214	chr16	3022625	3024286	1662	HCFC1R1
ENSG00000103148.17	46	1	0.0212766	1.56525	1.68124	1.52566	1.68124	0.227245	NA	0.0516404	NA	NA	1.58255	1.55218	chr16	84271	138677	54407	NPRL3
ENSG00000103150.7	52	3	0.0545455	1.38021	0.90309	1.088	0.966242	0.785166	0.226372	0.616486	0.0512444	NA	1.28263	1.07453	chr16	83899115	83951445	52331	MLYCD
ENSG00000103152.12	44	1	0.0222222	0.845098	1.02119	0.824722	1.02119	0.292127	NA	0.085338	NA	NA	0.90224	0.839532	chr16	77007	85851	8845	MPG
ENSG00000103154.10	53	1	0.0185185	0.69897	0	0.607716	0	0.541309	NA	0.293015	NA	NA	0.60206	0.57516	chr16	83968244	84002776	34533	NECAB2
ENSG00000103160.12	55	1	0.0178571	1.53148	1.54407	1.29659	1.54407	0.625713	NA	0.391517	NA	NA	1.53777	1.30101	chr16	84122141	84145192	23052	HSDL1
ENSG00000103168.17	55	1	0.0178571	1.25527	0.812913	1.2394	0.812913	0.338096	NA	0.114309	NA	NA	1.25527	1.23179	chr16	84177847	84187070	9224	TAF1C
ENSG00000103174.13	53	3	0.0535714	0.845098	1	0.691854	1.06437	0.505441	0.323255	0.255471	0.104494	NA	0.845098	0.71181	chr16	5024844	5034141	9298	NAGPA
ENSG00000103187.8	56	0	0	1.41497	NA	1.32509	NA	0.391553	NA	0.153314	NA	NA	1.41497	1.32509	chr16	84565596	84618078	52483	COTL1
ENSG00000103194.16	56	0	0	2.03643	NA	1.98748	NA	0.215658	NA	0.0465085	NA	NA	2.03643	1.98748	chr16	84699986	84779922	79937	USP10
ENSG00000103197.18	26	19	0.422222	1.79929	1.72452	1.74769	1.68969	0.231968	0.287835	0.053809	0.0828492	0.69604	1.79758	1.72689	chr16	2047967	2089491	41525	TSC2
ENSG00000103199.14	54	1	0.0181818	0.90309	1.15229	0.746545	1.15229	0.496845	NA	0.246855	NA	NA	0.90309	0.747249	chr16	4748239	4767624	19386	ZNF500
ENSG00000103227.19	51	2	0.0377358	0.477121	1.22818	0.479728	1.22818	0.46779	0.161559	0.218827	0.0261014	NA	0.573064	0.517887	chr16	853634	981318	127685	LMF1
ENSG00000103245.14	51	0	0	1.14613	NA	1.09434	NA	0.371304	NA	0.137867	NA	NA	1.14613	1.09894	chr16	729760	741329	11570	CIAO3
ENSG00000103248.19	10	46	0.821429	0.874094	0.954243	0.851747	0.891602	0.38121	0.408657	0.145321	0.167001	NA	0.90309	0.884485	chr16	86530178	86555235	25058	MTHFSD
ENSG00000103249.18	46	0	0	1.29553	NA	1.22798	NA	0.336894	NA	0.113497	NA	NA	1.31162	1.24144	chr16	1444934	1475084	30151	CLCN7
ENSG00000103253.19	51	0	0	1.04139	NA	0.877119	NA	0.420843	NA	0.177109	NA	NA	0.977724	0.872623	chr16	726936	735525	8590	HAGHL
ENSG00000103257.9	49	4	0.0754717	2.09167	1.95347	2.04366	1.82977	0.260172	0.357598	0.0676892	0.127876	NA	2.0734	2.01234	chr16	87830023	87869507	39485	SLC7A5
ENSG00000103260.9	48	1	0.0204082	0.90309	1.04139	0.786333	1.04139	0.423997	NA	0.179773	NA	NA	0.954243	0.798167	chr16	715118	719655	4538	METRN
ENSG00000103264.18	47	6	0.113208	1.07918	1.09656	0.915986	0.999265	0.538731	0.550917	0.290231	0.30351	NA	1.07918	0.934067	chr16	87326987	87392142	65156	FBXO31
ENSG00000103266.11	48	1	0.0204082	1.24286	1.24304	1.17223	1.24304	0.270868	NA	0.0733696	NA	NA	1.25527	1.18402	chr16	680224	682870	2647	STUB1
ENSG00000103274.11	16	40	0.714286	0.671211	0.953571	0.578491	0.765539	0.376084	0.467428	0.141439	0.218489	0.0671231	0.812913	0.712097	chr16	10743786	10769351	25566	NUBP1
ENSG00000103275.21	54	0	0	1.68122	NA	1.63833	NA	0.18568	NA	0.0344769	NA	NA	1.68349	1.64191	chr16	1308880	1327018	18139	UBE2I
ENSG00000103319.12	55	0	0	1.60563	NA	1.47313	NA	0.394302	NA	0.155474	NA	NA	1.59835	1.47147	chr16	22206278	22288738	82461	EEF2K
ENSG00000103335.22	47	3	0.06	1.96142	1.90037	1.96158	1.85418	0.219378	0.117916	0.0481267	0.0139043	NA	1.95664	1.95539	chr16	88715338	88785220	69883	PIEZO1
ENSG00000103342.13	51	4	0.0727273	2.15229	2.16961	2.08421	2.15395	0.22041	0.148776	0.0485805	0.0221343	NA	2.15381	2.09203	chr16	11868128	11916082	47955	GSPT1
ENSG00000103351.13	56	0	0	0.477121	NA	0.460071	NA	0.467375	NA	0.218439	NA	NA	0.477121	0.460071	chr16	3500976	3539048	38073	CLUAP1
ENSG00000103353.16	14	41	0.745455	1.84432	1.90309	1.85268	1.83221	0.231795	0.253598	0.0537288	0.0643118	0.992291	1.8962	1.83799	chr16	23557721	23574389	16669	UBFD1
ENSG00000103356.18	14	42	0.75	1.66541	1.53777	1.62515	1.31796	0.209828	0.607421	0.044028	0.36896	0.166977	1.55019	1.39476	chr16	23520754	23557731	36978	EARS2
ENSG00000103363.15	54	1	0.0181818	1.59933	1.43136	1.53738	1.43136	0.18579	NA	0.0345179	NA	NA	1.59933	1.53764	chr16	2771414	2777280	5867	ELOB
ENSG00000103365.15	13	43	0.767857	1.79239	1.87506	1.82405	1.817	0.208319	0.204535	0.0433969	0.0418346	0.992257	1.84972	1.81863	chr16	23463542	23521995	58454	GGA2
ENSG00000103404.15	13	43	0.767857	1.43409	1.47465	1.18717	1.33296	0.673559	0.579301	0.453682	0.33559	0.785774	1.46853	1.29912	chr16	23061406	23149452	88047	USP31
ENSG00000103449.12	18	38	0.678571	1.57229	1.30103	1.47931	1.04598	0.436095	0.629738	0.190179	0.39657	0.00835222	1.40646	1.18526	chr16	51135975	51151367	15393	SALL1
ENSG00000103472.10	50	3	0.0566038	0.597673	0.683947	0.554399	0.637287	0.225781	0.191752	0.0509772	0.0367689	NA	0.597673	0.55326	chr16	29074976	29116718	41743	RRN3P2
ENSG00000103479.17	52	4	0.0714286	1.67555	1.83748	1.66429	1.84555	0.268989	0.118167	0.0723552	0.0139635	NA	1.70749	1.67724	chr16	53433977	53491648	57672	RBL2
ENSG00000103494.16	50	6	0.107143	1.14613	1.44041	1.02252	1.37184	0.54116	0.461116	0.292855	0.212628	NA	1.16111	1.05995	chr16	53598153	53703938	105786	RPGRIP1L
ENSG00000103495.14	54	0	0	1.84972	NA	1.84878	NA	0.113344	NA	0.0128469	NA	NA	1.84972	1.84658	chr16	29806106	29811164	5059	MAZ
ENSG00000103496.15	54	2	0.0357143	0.553605	0.588046	0.514368	0.588046	0.432647	0.156871	0.187184	0.0246084	NA	0.553605	0.517	chr16	31032889	31042975	10087	STX4
ENSG00000103502.14	55	0	0	1.53148	NA	1.44932	NA	0.30972	NA	0.0959267	NA	NA	1.53148	1.45078	chr16	29858357	29863414	5058	CDIPT
ENSG00000103507.14	53	3	0.0535714	0.954243	1.07918	0.902809	0.942456	0.4799	0.585169	0.230304	0.342423	NA	0.954243	0.904933	chr16	31106107	31112791	6685	BCKDK
ENSG00000103510.20	53	3	0.0535714	1.44716	1.32222	1.43751	1.29284	0.259768	0.105184	0.0674797	0.0110636	NA	1.43136	1.42976	chr16	31114489	31131393	16905	KAT8
ENSG00000103540.16	35	21	0.375	1.80618	1.74036	1.7857	1.70431	0.25782	0.258693	0.0664713	0.066922	0.392626	1.78103	1.75518	chr16	19523811	19553408	29598	CCP110
ENSG00000103544.15	29	27	0.482143	1.57403	1.70183	1.58869	1.66647	0.240473	0.244176	0.0578274	0.0596221	0.197983	1.68272	1.62619	chr16	19555240	19706793	151554	VPS35L
ENSG00000103549.22	56	0	0	1.53148	NA	1.4749	NA	0.294564	NA	0.0867681	NA	NA	1.53148	1.4749	chr16	30761745	30776307	14563	RNF40
ENSG00000103550.14	24	32	0.571429	1.1639	1.17371	1.13038	1.10442	0.449472	0.428902	0.202025	0.183957	0.759318	1.16643	1.11555	chr16	19701937	19718235	16299	KNOP1
ENSG00000104205.16	56	0	0	0.539591	NA	0.593179	NA	0.54656	NA	0.298728	NA	NA	0.539591	0.593179	chr8	66712734	66862022	149289	SGK3
ENSG00000104213.13	49	7	0.125	0.69897	0.845098	0.658011	0.787175	0.419528	0.401742	0.176004	0.161396	NA	0.740363	0.674156	chr8	17576433	17644071	67639	PDGFRL
ENSG00000104218.16	54	2	0.0357143	1.31432	1.5824	1.3019	1.5824	0.404357	0.0200786	0.163505	0.000403149	NA	1.35122	1.31192	chr8	67062417	67196778	134362	CSPP1
ENSG00000104219.13	31	25	0.446429	1.9345	1.79934	1.85127	1.74696	0.332962	0.433791	0.110864	0.188174	0.1985	1.87215	1.8047	chr8	17156482	17224799	68318	ZDHHC2
ENSG00000104221.13	50	6	0.107143	0.60206	0.525576	0.586306	0.572569	0.466852	0.601684	0.21795	0.362024	NA	0.60206	0.584834	chr8	37843268	37849861	6594	BRF2
ENSG00000104228.13	12	44	0.785714	1.22358	1	1.09902	0.875052	0.491806	0.542313	0.241873	0.294104	0.199311	1.06029	0.923044	chr8	27284886	27311272	26387	TRIM35
ENSG00000104231.11	37	18	0.327273	1.30103	1.29885	1.12939	1.12119	0.510291	0.492118	0.260397	0.24218	0.850336	1.31162	1.13594	chr8	81701334	81732903	31570	ZFAND1
ENSG00000104267.10	14	36	0.72	1.05697	0.922549	0.876979	0.770311	0.537849	0.629821	0.289282	0.396675	0.708652	0.922549	0.779299	chr8	85463968	85481493	17526	CA2
ENSG00000104290.11	55	1	0.0178571	1.81954	2.32838	1.69519	2.32838	0.566523	NA	0.320949	NA	NA	1.8354	1.7065	chr8	28494205	28574267	80063	FZD3
ENSG00000104299.15	48	8	0.142857	1.19011	1.13004	0.953502	0.890372	0.552171	0.600354	0.304893	0.360425	NA	1.16111	0.944484	chr8	28767661	28890242	122582	INTS9
ENSG00000104312.8	43	12	0.218182	1.11394	1.14502	0.919379	0.833391	0.578393	0.64768	0.334539	0.419489	0.942519	1.11394	0.889911	chr8	89757806	89791064	33259	RIPK2
ENSG00000104320.14	44	12	0.214286	1.55019	1.40977	1.38052	1.22606	0.556616	0.602345	0.309822	0.362819	0.26737	1.53777	1.34742	chr8	89933331	90003228	69898	NBN
ENSG00000104325.7	44	12	0.214286	1.28875	1.05697	1.24442	0.946819	0.387554	0.437007	0.150198	0.190975	0.0227245	1.24286	1.18065	chr8	90001405	90053633	52229	DECR1
ENSG00000104331.9	15	41	0.732143	1.99123	1.85733	1.98691	1.75789	0.190647	0.423644	0.0363464	0.179474	0.0128037	1.88649	1.81923	chr8	56957931	56993867	35937	BPNT2
ENSG00000104332.12	13	42	0.763636	1.23045	0.738561	0.959961	0.739711	0.643565	0.621193	0.414176	0.385881	0.229857	0.928666	0.794671	chr8	41261962	41309473	47512	SFRP1
ENSG00000104341.17	52	4	0.0714286	2.33644	2.31441	2.32455	2.29479	0.186143	0.136248	0.0346491	0.0185635	NA	2.33644	2.32243	chr8	97775057	97853013	77957	LAPTM4B
ENSG00000104343.21	56	0	0	1.29525	NA	1.14561	NA	0.55499	NA	0.308013	NA	NA	1.29525	1.14561	chr8	73780097	73878910	98814	UBE2W
ENSG00000104356.11	53	2	0.0363636	1.41497	1.61071	1.26645	1.61071	0.555079	0.0601117	0.308113	0.00361342	NA	1.41497	1.2781	chr8	98117293	98159835	42543	POP1
ENSG00000104365.16	50	6	0.107143	1.42317	1.60152	1.26179	1.60897	0.540478	0.104592	0.292117	0.0109395	NA	1.47712	1.29899	chr8	42271302	42332460	61159	IKBKB
ENSG00000104375.17	54	2	0.0357143	0.477121	0	0.555828	0	0.501509	0	0.251511	0	NA	0.477121	0.535977	chr8	98371228	98942827	571600	STK3
ENSG00000104381.14	53	3	0.0535714	1.27875	1.49136	1.14424	1.00329	0.561674	0.868982	0.315478	0.75513	NA	1.27875	1.13669	chr8	74320613	74518007	197395	GDAP1
ENSG00000104388.15	53	3	0.0535714	1.63347	1.5682	1.56591	1.41282	0.364936	0.289162	0.133178	0.0836147	NA	1.61802	1.55771	chr8	60516936	60623644	106709	RAB2A
ENSG00000104408.11	14	40	0.740741	2.38805	2.24289	2.28612	2.19236	0.259511	0.225383	0.067346	0.0507975	0.0972906	2.26025	2.21128	chr8	108162787	108443496	280710	EIF3E
ENSG00000104412.8	18	38	0.678571	1.19011	0.977121	0.947808	0.882921	0.532507	0.457705	0.283564	0.209493	0.342202	1	0.903777	chr8	108443601	108489196	45596	EMC2
ENSG00000104419.17	1	55	0.982143	1.11394	0.30103	1.11394	0.49185	NA	0.511725	NA	0.261862	NA	0.389076	0.502958	chr8	133237175	133302022	64848	NDRG1
ENSG00000104427.12	10	46	0.821429	0.90309	0.889076	0.818361	0.800088	0.578508	0.512818	0.334672	0.262982	NA	0.90309	0.803351	chr8	78666089	78719765	53677	ZC2HC1A
ENSG00000104432.14	9	47	0.839286	0.30103	0.176091	0.241788	0.239316	0.242719	0.279702	0.0589125	0.0782332	NA	0.176091	0.239714	chr8	78675743	78805523	129781	IL7
ENSG00000104442.10	43	13	0.232143	1.79934	1.79239	1.73768	1.77573	0.270816	0.215384	0.0733415	0.0463903	0.853702	1.79587	1.74652	chr8	65602458	65634217	31760	ARMC1
ENSG00000104447.13	41	15	0.267857	1.91908	1.93952	1.86772	1.88605	0.360383	0.28365	0.129876	0.080457	0.94099	1.9319	1.87263	chr8	115408496	115809673	401178	TRPS1
ENSG00000104450.13	44	12	0.214286	0.238561	0.548455	0.395222	0.614007	0.433111	0.550371	0.187585	0.302908	0.245984	0.349485	0.442105	chr8	100157906	100259278	101373	SPAG1
ENSG00000104472.10	52	4	0.0714286	1.48424	1.70216	1.46712	1.61182	0.30841	0.28491	0.0951168	0.0811738	NA	1.49136	1.47745	chr8	140511311	140517154	5844	CHRAC1
ENSG00000104517.13	39	17	0.303571	2.11893	2.23045	2.11975	2.18607	0.202069	0.253186	0.0408317	0.0641029	0.214533	2.15827	2.13988	chr8	102252273	102412759	160487	UBR5
ENSG00000104549.12	10	45	0.818182	1.60341	1.61278	1.55699	1.65071	0.200272	0.270212	0.040109	0.0730147	NA	1.61278	1.62946	chr8	124998497	125022283	23787	SQLE
ENSG00000104613.12	4	51	0.927273	1.38835	1.68124	1.40389	1.62906	0.343617	0.299896	0.118072	0.0899375	NA	1.66276	1.61052	chr8	19817391	19852083	34693	INTS10
ENSG00000104626.15	44	11	0.2	1.37285	1.11394	1.19167	1.18455	0.584679	0.51916	0.341849	0.269527	0.841344	1.35396	1.19182	chr8	9002147	9116746	114600	ERI1
ENSG00000104635.15	55	1	0.0178571	1.91908	2.22272	1.88044	2.22272	0.271151	NA	0.073523	NA	NA	1.92168	1.88656	chr8	22367278	22434129	66852	SLC39A14
ENSG00000104643.10	13	43	0.767857	1.32222	1.02119	1.01893	0.824392	0.759977	0.717524	0.577564	0.514841	0.253348	1.08805	0.869554	chr8	11284816	11328146	43331	MTMR9
ENSG00000104660.19	48	8	0.142857	1.66266	1.49978	1.60276	1.59407	0.32735	0.257231	0.107158	0.066168	NA	1.6408	1.60151	chr8	30095408	30177208	81801	LEPROTL1
ENSG00000104671.8	48	7	0.127273	0.90309	0.845098	0.895048	0.623197	0.366243	0.46777	0.134134	0.218809	NA	0.875061	0.86555	chr8	30156319	30183639	27321	DCTN6
ENSG00000104679.12	40	15	0.272727	1.06029	1.11394	0.879679	1.12899	0.505345	0.405264	0.255374	0.164239	0.15844	1.07918	0.951752	chr8	23270120	23296279	26160	R3HCC1
ENSG00000104687.14	54	2	0.0357143	1.74428	1.23638	1.6718	1.23638	0.259031	0.275751	0.0670971	0.0760387	NA	1.73232	1.65625	chr8	30678066	30727846	49781	GSR
ENSG00000104689.10	44	9	0.169811	0.795532	0.69897	0.696779	0.620744	0.543692	0.428492	0.295601	0.183605	NA	0.778151	0.67831	chr8	23190452	23225102	34651	TNFRSF10A
ENSG00000104695.13	55	1	0.0178571	1.77452	1.11394	1.6725	1.11394	0.39364	NA	0.154952	NA	NA	1.77268	1.66252	chr8	30774457	30814314	39858	PPP2CB
ENSG00000104714.14	4	50	0.925926	1.21467	1.14613	0.956822	1.0337	0.660869	0.431706	0.436747	0.18637	NA	1.14613	1.01279	chr8	614746	738106	123361	ERICH1
ENSG00000104723.21	5	51	0.910714	1.66276	1.57978	1.67598	1.51242	0.216815	0.387294	0.0470087	0.149997	NA	1.59656	1.52703	chr8	15417215	15766649	349435	TUSC3
ENSG00000104731.14	52	3	0.0545455	1.3473	1.26717	1.28761	1.26321	0.394828	0.306999	0.155889	0.0942483	NA	1.3473	1.29152	chr16	87696485	87765992	69508	KLHDC4
ENSG00000104738.18	49	7	0.125	2.52504	2.44012	2.51652	2.41158	0.182163	0.169853	0.0331834	0.02885	NA	2.51712	2.50341	chr8	47960185	47978160	17976	MCM4
ENSG00000104756.16	1	55	0.982143	1.36493	1.33244	1.36493	1.20102	NA	0.468828	NA	0.2198	NA	1.33743	1.20395	chr8	25427847	25458476	30630	KCTD9
ENSG00000104763.20	48	5	0.0943396	1.451	1.57978	1.32716	1.49002	0.502222	0.2943	0.252227	0.0866127	NA	1.49114	1.36312	chr8	18055992	18084998	29007	ASAH1
ENSG00000104765.16	41	15	0.267857	1.81954	1.78888	1.73733	1.69701	0.339591	0.389948	0.115322	0.152059	0.824279	1.81116	1.72653	chr8	26383054	26505636	122583	BNIP3L
ENSG00000104774.13	48	8	0.142857	1.34197	1.35998	1.23236	1.32781	0.373471	0.327252	0.13948	0.107094	NA	1.35531	1.24599	chr19	12646511	12666742	20232	MAN2B1
ENSG00000104805.16	54	1	0.0181818	1.31162	1.27875	1.23732	1.27875	0.377008	NA	0.142135	NA	NA	1.31162	1.24093	chr19	48900312	48923372	23061	NUCB1
ENSG00000104812.15	54	2	0.0357143	1.46976	1.52615	1.37048	1.52615	0.410896	0.206395	0.168835	0.0425989	NA	1.46976	1.37604	chr19	48968130	48993310	25181	GYS1
ENSG00000104823.9	55	1	0.0178571	1.32222	1.13033	1.22712	1.13033	0.388369	NA	0.15083	NA	NA	1.31699	1.2254	chr19	38815422	38831841	16420	ECH1
ENSG00000104824.18	55	1	0.0178571	2.29794	2.4183	2.26173	2.4183	0.135574	NA	0.0183802	NA	NA	2.2993	2.26453	chr19	38836370	38852347	15978	HNRNPL
ENSG00000104825.17	55	1	0.0178571	1.07918	1.16435	0.971368	1.16435	0.362643	NA	0.13151	NA	NA	1.07918	0.974814	chr19	38899700	38908893	9194	NFKBIB
ENSG00000104833.12	54	2	0.0357143	1.27206	1.43459	1.23765	1.43459	0.33292	0.124792	0.110836	0.015573	NA	1.2792	1.24468	chr19	6494319	6502848	8530	TUBB4A
ENSG00000104835.15	55	1	0.0178571	0.812913	0.653213	0.77892	0.653213	0.365262	NA	0.133417	NA	NA	0.812913	0.776675	chr19	38915266	38930763	15498	SARS2
ENSG00000104852.15	55	1	0.0178571	2.0086	1.77085	2.00268	1.77085	0.109098	NA	0.0119025	NA	NA	2.00646	1.99854	chr19	49085419	49108605	23187	SNRNP70
ENSG00000104853.16	56	0	0	1.35208	NA	1.33632	NA	0.302106	NA	0.0912682	NA	NA	1.35208	1.33632	chr19	44954585	44993341	38757	CLPTM1
ENSG00000104859.15	55	0	0	1.20412	NA	1.16578	NA	0.296697	NA	0.0880292	NA	NA	1.20412	1.17275	chr19	45039045	45070956	31912	CLASRP
ENSG00000104863.12	55	1	0.0178571	0.544068	0.30103	0.534461	0.30103	0.427695	NA	0.182923	NA	NA	0.544068	0.530293	chr19	49114324	49118460	4137	LIN7B
ENSG00000104866.11	55	0	0	0.778151	NA	0.72429	NA	0.37119	NA	0.137782	NA	NA	0.778151	0.716732	chr19	45091396	45148077	56682	PPP1R37
ENSG00000104872.11	56	0	0	1.38908	NA	1.35689	NA	0.226704	NA	0.0513947	NA	NA	1.38908	1.35689	chr19	49446298	49453497	7200	PIH1D1
ENSG00000104880.19	45	10	0.181818	0.90309	0.922549	0.771123	0.720683	0.465204	0.532906	0.216415	0.283989	NA	0.90309	0.748346	chr19	7348937	7472485	123549	ARHGEF18
ENSG00000104884.17	55	0	0	1.19033	NA	1.082	NA	0.449293	NA	0.201865	NA	NA	1.18321	1.06268	chr19	45349837	45370918	21082	ERCC2
ENSG00000104885.18	53	2	0.0363636	1.74429	1.46407	1.73877	1.46407	0.224915	0.407263	0.0505866	0.165863	NA	1.73834	1.72698	chr19	2163933	2232578	68646	DOT1L
ENSG00000104886.12	53	2	0.0363636	1.5563	1.69766	1.55029	1.69766	0.208658	0.217216	0.0435382	0.0471829	NA	1.56661	1.55806	chr19	2230084	2237704	7621	PLEKHJ1
ENSG00000104889.7	28	28	0.5	1.24812	1.21748	1.11044	1.17335	0.399002	0.210621	0.159203	0.0443614	0.793082	1.21748	1.1419	chr19	12806584	12813640	7057	RNASEH2A
ENSG00000104894.12	56	0	0	0.60206	NA	0.568292	NA	0.332628	NA	0.110641	NA	NA	0.60206	0.568292	chr19	49335171	49343335	8165	CD37
ENSG00000104897.10	52	2	0.037037	1.18321	1.17609	1.12754	1.17609	0.228018	0	0.0519921	0	NA	1.17609	1.12217	chr19	2236824	2248655	11832	SF3A2
ENSG00000104899.8	50	3	0.0566038	1.06994	1.04139	0.937667	0.966242	0.453669	0.163983	0.205816	0.0268905	NA	1.06994	0.944256	chr19	2249309	2252073	2765	AMH
ENSG00000104904.12	50	3	0.0566038	2.10411	2.23887	2.10782	2.18322	0.164014	0.117772	0.0269006	0.0138703	NA	2.12057	2.1186	chr19	2269509	2273490	3982	OAZ1
ENSG00000104907.13	39	17	0.303571	1.27875	1.27875	1.27789	1.26646	0.315434	0.286071	0.0994984	0.0818365	0.872457	1.27875	1.27442	chr19	13104902	13117567	12666	TRMT1
ENSG00000104915.15	41	15	0.267857	1.38021	1.20412	1.33998	1.27846	0.234143	0.352441	0.054823	0.124215	0.38394	1.37097	1.3235	chr19	13144058	13150383	6326	STX10
ENSG00000104936.20	55	1	0.0178571	1.4843	1.30103	1.46329	1.30103	0.241766	NA	0.0584506	NA	NA	1.47706	1.4604	chr19	45769709	45782552	12844	DMPK
ENSG00000104946.13	54	2	0.0357143	0.81852	0.520696	0.743904	0.520696	0.419737	0.736376	0.176179	0.542249	NA	0.81852	0.735932	chr19	49877425	49888750	11326	TBC1D17
ENSG00000104951.16	54	2	0.0357143	0.176091	0	0.205198	0	0.192047	0	0.0368821	0	NA	0.176091	0.197869	chr19	49889654	49929539	39886	IL4I1
ENSG00000104957.14	50	4	0.0740741	1.17609	1.12764	1.06931	0.921659	0.341516	0.646591	0.116633	0.418079	NA	1.17609	1.06204	chr19	13731760	13763296	31537	CCDC130
ENSG00000104960.15	54	2	0.0357143	1.74004	1.89053	1.70648	1.89053	0.195936	0.111369	0.0383907	0.0124031	NA	1.74495	1.71306	chr19	49850735	49860744	10010	PTOV1
ENSG00000104964.15	56	0	0	1.55019	NA	1.49997	NA	0.179937	NA	0.0323774	NA	NA	1.55019	1.49997	chr19	3052910	3063107	10198	TLE5
ENSG00000104969.11	53	3	0.0535714	1.5682	1.51851	1.50722	1.47241	0.318627	0.11415	0.101523	0.0130301	NA	1.55019	1.50535	chr19	2754715	2783362	28648	SGTA
ENSG00000104973.19	54	1	0.0181818	1.28439	1.34242	1.23433	1.34242	0.320067	NA	0.102443	NA	NA	1.30089	1.24033	chr19	49818282	49840383	22102	MED25
ENSG00000104976.12	40	16	0.285714	0.778151	0.772034	0.60012	0.672532	0.436324	0.330461	0.190378	0.109205	0.769688	0.778151	0.620809	chr19	7920338	7923250	2913	SNAPC2
ENSG00000104979.9	51	4	0.0727273	1.17609	1.29609	1.12326	1.2088	0.222103	0.252922	0.0493299	0.0639696	NA	1.17609	1.11783	chr19	13774456	13778773	4318	C19orf53
ENSG00000104980.8	40	16	0.285714	1.61542	1.7952	1.64076	1.68862	0.196767	0.275141	0.0387173	0.0757024	0.256916	1.63347	1.65443	chr19	7926718	7943667	16950	TIMM44
ENSG00000105011.9	53	3	0.0535714	1.54407	1.6721	1.48137	1.61789	0.278329	0.109946	0.0774669	0.012088	NA	1.55019	1.48868	chr19	14119512	14136613	17102	ASF1B
ENSG00000105048.17	47	2	0.0408163	0.30103	0.389076	0.412278	0.389076	0.430206	0.550236	0.185077	0.30276	NA	0.30103	0.391132	chr19	55132698	55149206	16509	TNNT1
ENSG00000105053.11	54	2	0.0357143	1.16399	1.05529	0.949707	1.05529	0.559697	0.0781987	0.313261	0.00611504	NA	1.13004	0.953478	chr19	49976468	50025946	49479	VRK3
ENSG00000105058.12	52	4	0.0714286	1.57978	1.57306	1.57409	1.47998	0.228119	0.370006	0.0520382	0.136905	NA	1.57978	1.56736	chr19	16185380	16192046	6667	FAM32A
ENSG00000105063.19	55	0	0	0.875061	NA	0.768969	NA	0.460408	NA	0.211975	NA	NA	0.86008	0.755237	chr19	55229779	55259017	29239	PPP6R1
ENSG00000105072.9	55	1	0.0178571	1.29003	1.14613	1.24605	1.14613	0.251141	NA	0.063072	NA	NA	1.28439	1.24427	chr19	16496394	16521352	24959	C19orf44
ENSG00000105085.11	54	1	0.0181818	0.261873	0.477121	0.339995	0.477121	0.365597	NA	0.133662	NA	NA	0.30103	0.350888	chr19	16574907	16629062	54156	MED26
ENSG00000105088.9	53	3	0.0535714	0.30103	0.477121	0.537877	0.592717	0.564775	0.658173	0.318971	0.433192	NA	0.389076	0.540814	chr19	9853718	9936515	82798	OLFM2
ENSG00000105127.10	44	11	0.2	1.58542	1.51851	1.46816	1.39974	0.382002	0.504338	0.145926	0.254357	0.704791	1.57399	1.46088	chr19	15353385	15379815	26431	AKAP8
ENSG00000105135.16	54	2	0.0357143	1.35208	1.30426	1.25239	1.30426	0.364217	0.223637	0.132654	0.0500133	NA	1.35208	1.25424	chr19	15114984	15125786	10803	ILVBL
ENSG00000105136.21	10	46	0.821429	1.06955	0.0880456	0.796803	0.42493	0.647224	0.500915	0.418899	0.250916	NA	0.30103	0.491336	chr19	57487711	57496098	8388	ZNF419
ENSG00000105137.13	54	2	0.0357143	0.845098	0.811625	0.80618	0.811625	0.435725	0.0473385	0.189857	0.00224094	NA	0.845098	0.806375	chr19	15107401	15114985	7585	SYDE1
ENSG00000105143.13	53	3	0.0535714	0.477121	1.04139	0.610914	0.839505	0.63845	0.758974	0.407618	0.576041	NA	0.539591	0.62316	chr19	14950033	15022990	72958	SLC1A6
ENSG00000105171.10	48	8	0.142857	1.14613	1.27875	1.00178	1.1287	0.442131	0.464055	0.195479	0.215347	NA	1.17609	1.01991	chr19	29606283	29617237	10955	POP4
ENSG00000105173.14	46	7	0.132075	0.954243	0.845098	0.85844	0.758555	0.48769	0.482828	0.237842	0.233123	NA	0.954243	0.823938	chr19	29811991	29824312	12322	CCNE1
ENSG00000105176.18	52	4	0.0714286	1.83232	1.65225	1.74987	1.62279	0.273879	0.114661	0.0750099	0.0131472	NA	1.79553	1.74079	chr19	29923644	30016612	92969	URI1
ENSG00000105185.12	46	10	0.178571	1.60746	1.65691	1.60318	1.59045	0.239581	0.24904	0.0573989	0.0620211	NA	1.60746	1.60091	chr19	32581190	32587453	6264	PDCD5
ENSG00000105186.16	47	9	0.160714	1.5563	1.5682	1.38989	1.50244	0.492597	0.481303	0.242652	0.231653	NA	1.5563	1.40798	chr19	32597006	32676597	79592	ANKRD27
ENSG00000105193.9	52	4	0.0714286	2.67873	2.671	2.71139	2.67383	0.174066	0.0830721	0.0302989	0.00690098	NA	2.67873	2.7087	chr19	39433137	39435949	2813	RPS16
ENSG00000105197.11	49	7	0.125	1.55023	1.39794	1.48692	1.42014	0.210171	0.0974212	0.0441718	0.00949089	NA	1.51983	1.47858	chr19	39480412	39493785	13374	TIMM50
ENSG00000105202.9	48	6	0.111111	1.92168	2.04261	1.93799	2.02501	0.159998	0.123811	0.0255993	0.0153291	NA	1.95422	1.95216	chr19	39834458	39846379	11922	FBL
ENSG00000105220.17	43	6	0.122449	2.38184	2.3957	2.39579	2.37012	0.155058	0.189469	0.0240431	0.0358985	NA	2.37404	2.38401	chr19	34359480	34402413	42934	GPI
ENSG00000105221.18	52	1	0.0188679	1.64833	1.63347	1.59296	1.63347	0.23353	NA	0.0545362	NA	NA	1.63846	1.59123	chr19	40230317	40285536	55220	AKT2
ENSG00000105223.20	44	1	0.0222222	1.16873	0.778151	1.14788	0.778151	0.324138	NA	0.105066	NA	NA	1.17609	1.14773	chr19	40348456	40380439	31984	PLD3
ENSG00000105229.7	55	1	0.0178571	0.69897	0.845098	0.647951	0.845098	0.390304	NA	0.152337	NA	NA	0.738561	0.651472	chr19	4007736	4039386	31651	PIAS4
ENSG00000105245.9	55	1	0.0178571	0.60206	1.38021	0.580908	1.38021	0.463068	NA	0.214432	NA	NA	0.60206	0.595182	chr19	40665905	40690972	25068	NUMBL
ENSG00000105248.16	51	5	0.0892857	0.60206	0.929419	0.483542	0.87547	0.410141	0.336788	0.168216	0.113426	NA	0.60206	0.518535	chr19	4247080	4269088	22009	YJU2
ENSG00000105254.12	49	0	0	1.52284	NA	1.4741	NA	0.232498	NA	0.0540551	NA	NA	1.52067	1.47311	chr19	36114289	36125947	11659	TBCB
ENSG00000105255.11	53	3	0.0535714	1.20412	1.17609	1.11526	1.18422	0.385539	0.343263	0.14864	0.117829	NA	1.19011	1.11896	chr19	4304598	4323843	19246	FSD1
ENSG00000105258.9	47	0	0	0.992554	NA	0.98486	NA	0.359159	NA	0.128995	NA	NA	1.12758	1.0255	chr19	36113709	36115213	1505	POLR2I
ENSG00000105281.12	56	0	0	2.20669	NA	2.13207	NA	0.28172	NA	0.079366	NA	NA	2.20669	2.13207	chr19	46774883	46788594	13712	SLC1A5
ENSG00000105287.13	56	0	0	1.14613	NA	1.03254	NA	0.446092	NA	0.198998	NA	NA	1.14613	1.03254	chr19	46674275	46717127	42853	PRKD2
ENSG00000105290.13	53	0	0	1.07918	NA	0.928944	NA	0.527721	NA	0.27849	NA	NA	1.11394	0.95129	chr19	35867899	35879792	11894	APLP1
ENSG00000105298.14	50	4	0.0740741	0.845098	1.22104	0.791943	1.21364	0.441952	0.15386	0.195322	0.023673	NA	0.86008	0.818897	chr19	3610645	3626815	16171	CACTIN
ENSG00000105321.14	55	1	0.0178571	0.39794	0.69897	0.417175	0.69897	0.387797	NA	0.150387	NA	NA	0.437531	0.422207	chr19	47255980	47273701	17722	CCDC9
ENSG00000105323.17	41	8	0.163265	2.06819	1.93672	1.99272	1.92858	0.24226	0.213417	0.0586897	0.0455469	NA	2.06632	2.00145	chr19	41262496	41307787	45292	HNRNPUL1
ENSG00000105325.15	50	5	0.0909091	1.31162	1.39794	1.21199	1.43451	0.338427	0.0911232	0.114533	0.00830344	NA	1.32222	1.21874	chr19	3506311	3538334	32024	FZR1
ENSG00000105327.18	55	1	0.0178571	0.60206	0	0.562579	0	0.398666	NA	0.158935	NA	NA	0.60206	0.552533	chr19	47220822	47232766	11945	BBC3
ENSG00000105329.11	39	11	0.22	1.34242	1.38917	1.24142	1.40064	0.351161	0.28035	0.123314	0.0785959	0.116475	1.35218	1.29511	chr19	41301587	41353922	52336	TGFB1
ENSG00000105339.11	56	0	0	0.90309	NA	0.770891	NA	0.63637	NA	0.404967	NA	NA	0.90309	0.770891	chr8	141117278	141195808	78531	DENND3
ENSG00000105341.19	37	12	0.244898	1.47712	1.33232	1.34575	1.36402	0.442105	0.365557	0.195457	0.133632	0.816075	1.48424	1.36841	chr19	41431318	41440717	9400	DMAC2
ENSG00000105355.9	55	0	0	1.11394	NA	0.990364	NA	0.446797	NA	0.199628	NA	NA	1.11394	0.992571	chr19	4838341	4867694	29354	PLIN3
ENSG00000105364.14	52	4	0.0714286	1.19033	1.31419	1.19772	1.29752	0.226045	0.141948	0.0510965	0.0201494	NA	1.19723	1.20485	chr19	10251901	10260055	8155	MRPL4
ENSG00000105372.8	53	1	0.0185185	2.48678	2.52201	2.51273	2.52201	0.150304	NA	0.0225913	NA	NA	2.52929	2.51902	chr19	41860255	41872925	12671	RPS19
ENSG00000105373.19	52	2	0.037037	1.74621	1.85379	1.705	1.85379	0.236119	0.0300891	0.055752	0.000905351	NA	1.75205	1.7133	chr19	47745546	47757058	11513	NOP53
ENSG00000105376.5	52	4	0.0714286	0.30103	0	0.437334	0.194538	0.46665	0.389076	0.217762	0.15138	NA	0.30103	0.419991	chr19	10289952	10296778	6827	ICAM5
ENSG00000105379.10	2	54	0.964286	1.4712	1.21954	1.4712	1.19037	0.205743	0.309956	0.0423302	0.0960729	NA	1.22827	1.2004	chr19	51345169	51366388	21220	ETFB
ENSG00000105393.16	44	12	0.214286	1.41497	1.52826	1.34837	1.47524	0.286111	0.15703	0.0818592	0.0246584	0.162047	1.41911	1.37556	chr19	17267376	17281249	13874	BABAM1
ENSG00000105397.14	52	3	0.0545455	1.47712	1.57978	1.41102	1.64874	0.263669	0.200928	0.0695211	0.0403721	NA	1.47712	1.4232	chr19	10350529	10380572	30044	TYK2
ENSG00000105401.9	52	3	0.0545455	1.79761	1.74819	1.79041	1.83531	0.156271	0.168366	0.0244206	0.0283473	NA	1.79761	1.79385	chr19	10391133	10420121	28989	CDC37
ENSG00000105402.8	56	0	0	1.27875	NA	1.23172	NA	0.302039	NA	0.0912278	NA	NA	1.27875	1.23172	chr19	47487637	47515091	27455	NAPA
ENSG00000105404.11	54	0	0	1.0207	NA	0.966267	NA	0.36774	NA	0.135233	NA	NA	1.0207	0.972651	chr19	41956681	41959321	2641	RABAC1
ENSG00000105409.19	55	0	0	0.954243	NA	0.922895	NA	0.512199	NA	0.262348	NA	NA	0.987716	0.925356	chr19	41966582	41997497	30916	ATP1A3
ENSG00000105419.18	55	1	0.0178571	0.726727	1.34242	0.663747	1.34242	0.485335	NA	0.23555	NA	NA	0.752439	0.675866	chr19	47403124	47419527	16404	MEIS3
ENSG00000105426.17	55	1	0.0178571	1.69897	1.89209	1.65451	1.89209	0.250568	NA	0.0627845	NA	NA	1.70749	1.65876	chr19	5158495	5340803	182309	PTPRS
ENSG00000105429.13	54	1	0.0181818	1.43926	1.23045	1.38805	1.23045	0.327373	NA	0.107173	NA	NA	1.43926	1.39403	chr19	42325609	42378769	53161	MEGF8
ENSG00000105438.9	54	2	0.0357143	1.65278	1.95881	1.60084	1.95881	0.226431	0.0202552	0.0512711	0.000410273	NA	1.6721	1.61362	chr19	48382575	48391551	8977	KDELR1
ENSG00000105443.15	52	3	0.0545455	1.85278	1.80618	1.82374	1.86624	0.195321	0.239237	0.0381504	0.0572345	NA	1.84818	1.81886	chr19	48469208	48482314	13107	CYTH2
ENSG00000105447.13	52	4	0.0714286	1.37983	1.34242	1.2575	1.34595	0.448995	0.285382	0.201596	0.0814431	NA	1.35208	1.26381	chr19	48445841	48457022	11182	GRWD1
ENSG00000105483.18	54	2	0.0357143	1.19011	1.45611	1.01024	1.45611	0.600736	0.250821	0.360884	0.0629113	NA	1.20412	1.02617	chr19	48180770	48255946	75177	CARD8
ENSG00000105486.14	55	1	0.0178571	1.6902	1.73239	1.67221	1.73239	0.197842	NA	0.0391414	NA	NA	1.6902	1.67329	chr19	48115445	48170603	55159	LIG1
ENSG00000105514.8	49	7	0.125	0.801404	0.845098	0.694659	0.847433	0.44885	0.399434	0.201466	0.159547	NA	0.829006	0.713756	chr19	11322068	11346270	24203	RAB3D
ENSG00000105516.11	52	3	0.0545455	0.510595	0.778151	0.553461	0.577465	0.330274	0.347599	0.109081	0.120825	NA	0.510595	0.55197	chr19	48630030	48637379	7350	DBP
ENSG00000105518.14	49	7	0.125	1.09096	1.14613	0.951803	0.862916	0.464911	0.596643	0.216143	0.355982	NA	1.09394	0.940693	chr19	11342776	11346518	3743	TMEM205
ENSG00000105519.18	53	0	0	0.477121	NA	0.515716	NA	0.304225	NA	0.092553	NA	NA	0.510595	0.527447	chr19	5912339	5916211	3873	CAPS
ENSG00000105520.10	49	6	0.109091	0.69897	0.389076	0.590891	0.439247	0.457434	0.358756	0.209246	0.128706	NA	0.650515	0.580218	chr19	11355386	11365698	10313	PLPPR2
ENSG00000105552.15	54	2	0.0357143	1.17609	1.06029	1.1793	1.06029	0.236625	0.0852586	0.0559913	0.00726904	NA	1.16873	1.17505	chr19	48795062	48811029	15968	BCAT2
ENSG00000105556.12	46	0	0	0.778151	NA	0.710948	NA	0.437527	NA	0.19143	NA	NA	0.69897	0.651191	chr19	305573	344815	39243	MIER2
ENSG00000105568.18	3	53	0.946429	2.1038	2.16286	2.02	2.15353	0.296907	0.162448	0.088154	0.0263892	NA	2.16212	2.14638	chr19	52190048	52229518	39471	PPP2R1A
ENSG00000105576.16	33	16	0.326531	1.91381	1.94194	1.88648	1.92631	0.168425	0.131854	0.0283668	0.0173854	0.474932	1.91115	1.89614	chr19	12699201	12724011	24811	TNPO2
ENSG00000105583.11	48	8	0.142857	1.20059	1.1784	1.15817	1.1923	0.207611	0.0933959	0.0431024	0.00872279	NA	1.18437	1.16305	chr19	12668073	12669415	1343	WDR83OS
ENSG00000105607.13	34	22	0.392857	0.954243	1.0207	0.85551	0.832897	0.431027	0.504949	0.185784	0.254974	0.959736	0.965983	0.846626	chr19	12891160	12914207	23048	GCDH
ENSG00000105612.9	31	22	0.415094	1.26717	1.25527	1.11081	1.12501	0.480714	0.524691	0.231086	0.275301	0.697834	1.25527	1.10647	chr19	12875209	12881466	6258	DNASE2
ENSG00000105613.10	28	25	0.471698	0.778151	0.778151	0.60497	0.726262	0.499229	0.526117	0.249229	0.276799	0.342962	0.778151	0.681702	chr19	12833951	12874952	41002	MAST1
ENSG00000105640.13	55	1	0.0178571	2.14404	2.38546	2.12658	2.38546	0.196426	NA	0.038583	NA	NA	2.15482	2.1312	chr19	17859910	17864153	4244	RPL18A
ENSG00000105643.11	56	0	0	0.738561	NA	0.610193	NA	0.492461	NA	0.242518	NA	NA	0.738561	0.610193	chr19	18001132	18014102	12971	ARRDC2
ENSG00000105647.19	54	0	0	0.954243	NA	0.794787	NA	0.402738	NA	0.162198	NA	NA	0.954243	0.812424	chr19	18153163	18170532	17370	PIK3R2
ENSG00000105649.10	51	0	0	0.30103	NA	0.386722	NA	0.375725	NA	0.14117	NA	NA	0.30103	0.382532	chr19	18196784	18204042	7259	RAB3A
ENSG00000105655.19	56	0	0	1.2983	NA	1.30176	NA	0.311622	NA	0.0971082	NA	NA	1.2983	1.30176	chr19	18434388	18438167	3780	ISYNA1
ENSG00000105656.13	56	0	0	0.477121	NA	0.430789	NA	0.387337	NA	0.15003	NA	NA	0.477121	0.430789	chr19	18442663	18522116	79454	ELL
ENSG00000105662.16	53	1	0.0185185	0.845098	0.60206	0.778523	0.60206	0.438731	NA	0.192485	NA	NA	0.811625	0.77932	chr19	18683678	18782333	98656	CRTC1
ENSG00000105669.14	49	0	0	1.43933	NA	1.40346	NA	0.278732	NA	0.0776914	NA	NA	1.47347	1.41779	chr19	18899514	18919387	19874	COPE
ENSG00000105671.12	49	0	0	1.34242	NA	1.26892	NA	0.253236	NA	0.0641285	NA	NA	1.34242	1.27452	chr19	18919705	18929189	9485	DDX49
ENSG00000105676.14	53	0	0	1.37107	NA	1.32622	NA	0.33407	NA	0.111603	NA	NA	1.39302	1.31542	chr19	19033575	19060311	26737	ARMC6
ENSG00000105677.12	56	0	0	1.30089	NA	1.2392	NA	0.314701	NA	0.0990366	NA	NA	1.30089	1.2392	chr19	35545600	35547526	1927	TMEM147
ENSG00000105679.9	56	0	0	0.39794	NA	0.395691	NA	0.336029	NA	0.112916	NA	NA	0.39794	0.395691	chr19	35533455	35545319	11865	GAPDHS
ENSG00000105696.9	55	1	0.0178571	1.04139	0.954243	1.06045	0.954243	0.366835	NA	0.134568	NA	NA	1.0207	1.05855	chr19	18607430	18621039	13610	TMEM59L
ENSG00000105698.16	55	0	0	1.4624	NA	1.40215	NA	0.26634	NA	0.0709369	NA	NA	1.45478	1.397	chr19	35268962	35279821	10860	USF2
ENSG00000105699.17	55	0	0	1.32222	NA	1.30008	NA	0.326283	NA	0.10646	NA	NA	1.32222	1.30548	chr19	35248330	35267964	19635	LSR
ENSG00000105700.11	55	1	0.0178571	1.35218	1.55023	1.33968	1.55023	0.247996	NA	0.0615019	NA	NA	1.35696	1.34344	chr19	18557762	18569387	11626	KXD1
ENSG00000105701.16	55	1	0.0178571	1.39794	1.47712	1.31275	1.47712	0.310447	NA	0.0963773	NA	NA	1.39794	1.31569	chr19	18531751	18544077	12327	FKBP8
ENSG00000105705.16	54	2	0.0357143	1.11394	1.05019	1.02195	1.05019	0.430386	0.135684	0.185232	0.01841	NA	1.11394	1.02296	chr19	19276018	19320509	44492	SUGP1
ENSG00000105722.10	55	0	0	0.69897	NA	0.703371	NA	0.380963	NA	0.145133	NA	NA	0.719666	0.710082	chr19	42247569	42255128	7560	ERF
ENSG00000105723.13	55	0	0	1.38021	NA	1.35363	NA	0.242723	NA	0.0589146	NA	NA	1.37097	1.33918	chr19	42226225	42242625	16401	GSK3A
ENSG00000105726.17	54	2	0.0357143	1.83251	1.86438	1.80142	1.86438	0.204887	0.221762	0.0419789	0.0491785	NA	1.83251	1.80367	chr19	19645198	19663676	18479	ATP13A1
ENSG00000105732.13	56	0	0	0.811625	NA	0.766855	NA	0.396404	NA	0.157136	NA	NA	0.811625	0.766855	chr19	42068477	42081552	13076	ZNF574
ENSG00000105738.11	55	1	0.0178571	1.07918	1.30103	0.964782	1.30103	0.460958	NA	0.212482	NA	NA	1.07918	0.970787	chr19	37907208	38208369	301162	SIPA1L3
ENSG00000105755.8	41	13	0.240741	0.812913	0.812913	0.698386	0.666777	0.466137	0.426988	0.217284	0.182318	0.814985	0.812913	0.681197	chr19	43506719	43527230	20512	ETHE1
ENSG00000105767.3	43	13	0.232143	0.477121	0	0.46237	0.312834	0.444319	0.488618	0.197419	0.238747	0.193355	0.30103	0.427657	chr19	43622368	43639850	17483	CADM4
ENSG00000105771.14	43	13	0.232143	1.20412	1.11394	1.11975	1.09326	0.434039	0.341556	0.188389	0.116661	0.472263	1.16111	1.1136	chr19	43727983	43754962	26980	SMG9
ENSG00000105778.19	37	19	0.339286	1.64345	1.43136	1.47392	1.17614	0.399509	0.649968	0.159607	0.422458	0.148318	1.57978	1.37289	chr7	32495426	32588726	93301	AVL9
ENSG00000105784.15	43	12	0.218182	0.477121	0.840621	0.64588	0.682173	0.673444	0.62908	0.453526	0.395742	0.948448	0.539591	0.642124	chr7	87627548	87832296	204749	RUNDC3B
ENSG00000105793.16	53	3	0.0535714	1.38021	1	1.22806	1.16402	0.505057	0.609599	0.255082	0.371611	NA	1.37564	1.22463	chr7	90335223	90391453	56231	GTPBP10
ENSG00000105810.10	39	10	0.204082	1.97772	2.05276	1.95955	2.09599	0.464989	0.297838	0.216215	0.0887072	NA	2.01489	1.98239	chr7	92604921	92836573	231653	CDK6
ENSG00000105819.14	43	11	0.203704	2.14922	2.08099	2.12442	2.08242	0.121982	0.0916628	0.0148796	0.00840206	0.197465	2.12791	2.11304	chr7	103297435	103329511	32077	PMPCB
ENSG00000105821.15	43	11	0.203704	1.49136	1.38917	1.46601	1.44374	0.244777	0.201147	0.059916	0.0404602	0.69901	1.47335	1.45252	chr7	103312289	103344830	32542	DNAJC2
ENSG00000105829.13	33	20	0.377358	1	1	0.814809	0.935116	0.590225	0.414185	0.348366	0.171549	0.860897	1	0.879222	chr7	93962762	94004382	41621	BET1
ENSG00000105835.13	48	8	0.142857	1.38021	1.24603	1.34718	1.18604	0.33524	0.45427	0.112386	0.206362	NA	1.38021	1.32416	chr7	106248298	106285966	37669	NAMPT
ENSG00000105849.6	19	37	0.660714	1.74819	1.59106	1.50586	1.48158	0.618857	0.385956	0.382984	0.148962	0.222349	1.62325	1.48982	chr7	19695461	19709037	13577	POLR1F
ENSG00000105854.13	55	1	0.0178571	1.25527	1.25527	1.14875	1.25527	0.434956	NA	0.189187	NA	NA	1.25527	1.15065	chr7	95404862	95435329	30468	PON2
ENSG00000105856.14	36	20	0.357143	1.30639	1.36328	1.26396	1.33197	0.434792	0.320792	0.189044	0.102907	0.745212	1.34439	1.28825	chr7	107168961	107202522	33562	HBP1
ENSG00000105865.11	53	3	0.0535714	0.778151	1.07918	0.668578	0.778151	0.553899	0.679626	0.306804	0.461892	NA	0.811625	0.674448	chr7	107563484	107578523	15040	DUS4L
ENSG00000105866.15	49	7	0.125	1.43136	1.14613	1.29859	1.01727	0.454832	0.377921	0.206872	0.142825	NA	1.39759	1.26343	chr7	21428043	21514822	86780	SP4
ENSG00000105875.15	30	24	0.444444	0.941831	1.06757	0.85658	0.811868	0.639591	0.585711	0.409077	0.343057	0.597485	1.05905	0.851828	chr7	135183839	135211555	27717	WDR91
ENSG00000105877.18	53	3	0.0535714	1.19033	1.16137	1.16973	1.09723	0.28714	0.198053	0.0824496	0.039225	NA	1.18321	1.16585	chr7	21543039	21901839	358801	DNAH11
ENSG00000105879.12	55	0	0	1.07918	NA	0.922073	NA	0.57141	NA	0.32651	NA	NA	1.07918	0.924879	chr7	107743949	107761667	17719	CBLL1
ENSG00000105880.7	47	9	0.160714	0.477121	0.69897	0.450015	0.530906	0.415309	0.419578	0.172482	0.176046	NA	0.477121	0.463016	chr7	97020396	97024950	4555	DLX5
ENSG00000105887.11	13	40	0.754717	2.2014	2.02111	2.13844	1.9978	0.188046	0.327279	0.0353613	0.107112	0.126038	2.04336	2.03081	chr7	135926760	135977359	50600	MTPN
ENSG00000105889.16	54	2	0.0357143	0.954243	1.32636	0.885827	1.32636	0.417137	0.19238	0.174003	0.03701	NA	0.977121	0.90156	chr7	22419444	22727613	308170	STEAP1B
ENSG00000105926.16	50	6	0.107143	1.70749	1.81265	1.65864	1.80715	0.364048	0.142446	0.132531	0.0202908	NA	1.74211	1.67455	chr7	24573268	24694193	120926	MPP6
ENSG00000105939.14	56	0	0	1.63846	NA	1.57343	NA	0.459269	NA	0.210928	NA	NA	1.63846	1.57343	chr7	139043515	139132122	88608	ZC3HAV1
ENSG00000105948.13	56	0	0	1.01059	NA	0.869219	NA	0.540539	NA	0.292182	NA	NA	1.01059	0.869219	chr7	139133744	139191986	58243	TTC26
ENSG00000105953.15	53	3	0.0535714	1.65321	1.30103	1.49252	1.42395	0.408417	0.276287	0.166804	0.0763345	NA	1.64334	1.48884	chr7	44606572	44709066	102495	OGDH
ENSG00000105963.15	44	6	0.12	0.544068	0.150515	0.487584	0.322752	0.396553	0.446864	0.157255	0.199687	NA	0.451545	0.468945	chr7	897900	955407	57508	ADAP1
ENSG00000105968.19	51	5	0.0892857	2.50786	2.4216	2.4858	2.42537	0.13187	0.085714	0.0173896	0.00734689	NA	2.49762	2.48041	chr7	44826791	44848087	21297	H2AZ2
ENSG00000105976.16	55	1	0.0178571	1.77085	0.69897	1.57599	0.69897	0.600829	NA	0.360995	NA	NA	1.77085	1.56033	chr7	116672196	116798377	126182	MET
ENSG00000105983.23	28	28	0.5	1.82271	1.9316	1.78634	1.88771	0.274258	0.247019	0.0752173	0.0610183	0.0823444	1.84818	1.83703	chr7	156668946	156893216	224271	LMBR1
ENSG00000105993.15	46	10	0.178571	1.33743	1.31999	1.30787	1.25864	0.396809	0.300289	0.157458	0.0901733	NA	1.33743	1.29908	chr7	157335381	157417439	82059	DNAJB6
ENSG00000105997.23	55	1	0.0178571	0.30103	0.176091	0.443303	0.176091	0.444559	NA	0.197633	NA	NA	0.30103	0.438532	chr7	27106184	27152583	46400	HOXA3
ENSG00000106004.5	55	1	0.0178571	0.477121	0	0.506493	0	0.488875	NA	0.238999	NA	NA	0.389076	0.497449	chr7	27141052	27143681	2630	HOXA5
ENSG00000106006.6	55	1	0.0178571	0.222716	0.176091	0.293556	0.176091	0.327704	NA	0.10739	NA	NA	0.199404	0.291458	chr7	27145396	27150603	5208	HOXA6
ENSG00000106009.16	46	1	0.0212766	1.38413	1.23045	1.32868	1.23045	0.310377	NA	0.096334	NA	NA	1.38413	1.33978	chr7	2537810	2555694	17885	BRAT1
ENSG00000106012.18	51	1	0.0192308	0.69897	0.30103	0.626031	0.30103	0.51607	NA	0.266328	NA	NA	0.778151	0.652923	chr7	2558972	2614733	55762	IQCE
ENSG00000106028.11	27	24	0.470588	1.68124	1.64345	1.63262	1.58414	0.235556	0.232508	0.0554866	0.0540601	0.385125	1.66743	1.62336	chr7	141738334	141787922	49589	SSBP1
ENSG00000106031.9	51	3	0.0555556	1.76343	0.69897	1.75139	0.848023	0.23825	0.634782	0.0567629	0.402948	NA	1.74791	1.71413	chr7	27193503	27200091	6589	HOXA13
ENSG00000106049.9	56	0	0	1.38021	NA	1.25606	NA	0.457606	NA	0.209403	NA	NA	1.38021	1.25606	chr7	27525442	27662883	137442	HIBADH
ENSG00000106052.14	56	0	0	1.62313	NA	1.54879	NA	0.38789	NA	0.150459	NA	NA	1.62313	1.54879	chr7	27739331	27844564	105234	TAX1BP1
ENSG00000106066.15	54	2	0.0357143	1.36173	1.26317	1.24219	1.26317	0.490921	0.0835088	0.241004	0.00697372	NA	1.35208	1.24293	chr7	28995235	29195451	200217	CPVL
ENSG00000106069.23	53	2	0.0363636	0.176091	0.830551	0.487211	0.830551	0.551417	0.611805	0.304061	0.374305	NA	0.349485	0.51773	chr7	29146569	29514328	367760	CHN2
ENSG00000106070.20	10	45	0.818182	1.95515	2.1038	1.91289	2.09888	0.344331	0.220643	0.118564	0.0486833	NA	2.09517	2.06694	chr7	50590063	50793462	203400	GRB10
ENSG00000106077.19	49	0	0	0.30103	NA	0.355258	NA	0.371192	NA	0.137783	NA	NA	0.30103	0.344638	chr7	73736094	73738852	2759	ABHD11
ENSG00000106078.19	6	47	0.886792	0.874094	1.17609	0.742199	0.89066	0.432201	0.681773	0.186797	0.464815	NA	1.11394	0.874829	chr7	51016212	51316818	300607	COBL
ENSG00000106080.11	55	1	0.0178571	1.11394	0	0.929087	0	0.65642	NA	0.430887	NA	NA	1.07767	0.912496	chr7	30010587	30026702	16116	FKBP14
ENSG00000106086.20	55	1	0.0178571	1.43136	1.49136	1.24869	1.49136	0.57412	NA	0.329613	NA	NA	1.43136	1.25303	chr7	30027404	30130483	103080	PLEKHA8
ENSG00000106089.12	52	0	0	0.30103	NA	0.395178	NA	0.413443	NA	0.170935	NA	NA	0.389076	0.401174	chr7	73699206	73719672	20467	STX1A
ENSG00000106100.11	55	1	0.0178571	0.740363	0.477121	0.688081	0.477121	0.506605	NA	0.256649	NA	NA	0.740363	0.684314	chr7	30424527	30478784	54258	NOD1
ENSG00000106105.15	52	3	0.0545455	2.50155	2.18327	2.45172	2.20388	0.230306	0.300897	0.0530408	0.0905388	NA	2.48355	2.43877	chr7	30580533	30634033	53501	GARS1
ENSG00000106125.14	47	5	0.0961538	0	0.30103	0.250034	0.390849	0.299559	0.412554	0.0897355	0.170201	NA	0.127636	0.276404	chr7	30771417	30892387	120971	MINDY4
ENSG00000106133.18	47	3	0.06	1.42862	1.47232	1.42501	1.44628	0.172977	0.0903498	0.0299211	0.00816309	NA	1.41613	1.42102	chr7	72947581	72954790	7210	NSUN5P2
ENSG00000106144.20	3	52	0.945455	2.01389	1.79999	1.99751	1.76068	0.144916	0.258068	0.0210008	0.0665989	NA	1.80618	1.76972	chr7	143288215	143307696	19482	CASP2
ENSG00000106153.13	15	41	0.732143	2.27397	2.32222	2.29685	2.31971	0.0964058	0.126342	0.00929408	0.0159623	0.560015	2.32066	2.31359	chr7	56101573	56106476	4904	CHCHD2
ENSG00000106211.10	53	2	0.0363636	1.11394	1.18531	1.09796	1.18531	0.23781	0.0200392	0.0565538	0.000401571	NA	1.12214	1.09493	chr7	76302673	76304295	1623	HSPB1
ENSG00000106244.13	52	3	0.0545455	1.28069	1.09691	1.27008	1.19026	0.191759	0.182797	0.0367714	0.0334149	NA	1.27495	1.2556	chr7	99392048	99408597	16550	PDAP1
ENSG00000106245.11	52	4	0.0714286	1.25527	1.26278	1.20519	1.24023	0.302381	0.42491	0.0914341	0.180549	NA	1.25527	1.2077	chr7	99408641	99419616	10976	BUD31
ENSG00000106246.18	50	4	0.0740741	1.27075	1.51757	1.21708	1.17565	0.296293	0.795254	0.0877897	0.632429	NA	1.27075	1.21066	chr7	99416739	99466163	49425	PTCD1
ENSG00000106261.17	55	0	0	1.8451	NA	1.71638	NA	0.413205	NA	0.170739	NA	NA	1.8451	1.71211	chr7	100015572	100041689	26118	ZKSCAN1
ENSG00000106263.18	51	2	0.0377358	2.37658	2.42076	2.36013	2.42076	0.165648	0.00582736	0.0274392	3.39581e-05	NA	2.39171	2.38024	chr7	2354086	2380745	26660	EIF3B
ENSG00000106266.11	51	3	0.0555556	0.477121	1.23045	0.534517	0.828574	0.494151	0.717673	0.244186	0.515055	NA	0.60206	0.572902	chr7	2251770	2354318	102549	SNX8
ENSG00000106268.16	51	3	0.0555556	1	0.778151	0.938666	0.890082	0.32182	0.47884	0.103568	0.229288	NA	1	0.948566	chr7	2242226	2251146	8921	NUDT1
ENSG00000106290.15	55	1	0.0178571	1.43136	1.91116	1.38713	1.91116	0.282295	NA	0.0796904	NA	NA	1.43535	1.39649	chr7	100107070	100119841	12772	TAF6
ENSG00000106299.8	44	12	0.214286	1.7519	1.6717	1.62763	1.54489	0.438377	0.430241	0.192174	0.185107	0.267665	1.72397	1.6099	chr7	123681943	123749003	67061	WASL
ENSG00000106305.10	52	2	0.037037	1.3473	1.47543	1.2477	1.47543	0.342442	0.147584	0.117266	0.0217811	NA	1.36173	1.26165	chr7	6009255	6023834	14580	AIMP2
ENSG00000106327.13	53	1	0.0185185	0.30103	0	0.47141	0	0.482799	NA	0.233095	NA	NA	0.30103	0.446156	chr7	100620416	100642779	22364	TFR2
ENSG00000106328.10	53	1	0.0185185	0.60206	0.865104	0.594308	0.865104	0.267401	NA	0.0715034	NA	NA	0.60206	0.585749	chr7	127591409	127602144	10736	FSCN3
ENSG00000106330.12	54	2	0.0357143	0.477121	0.811625	0.418142	0.811625	0.401561	0.0473385	0.161251	0.00224094	NA	0.477121	0.432195	chr7	100612102	100615384	3283	MOSPD3
ENSG00000106333.13	54	2	0.0357143	0.60206	0.707487	0.497679	0.707487	0.392255	0.574817	0.153864	0.330414	NA	0.60206	0.505172	chr7	100602363	100608175	5813	PCOLCE
ENSG00000106344.8	56	0	0	1.7242	NA	1.67099	NA	0.375163	NA	0.140747	NA	NA	1.7242	1.67099	chr7	128297685	128343908	46224	RBM28
ENSG00000106346.11	54	1	0.0181818	0.977121	1.34242	0.837809	1.34242	0.592001	NA	0.350465	NA	NA	1.03959	0.858737	chr7	6104884	6161564	56681	USP42
ENSG00000106348.18	56	0	0	1.45478	NA	1.36698	NA	0.393037	NA	0.154478	NA	NA	1.45478	1.36698	chr7	128392277	128410252	17976	IMPDH1
ENSG00000106355.10	33	23	0.410714	1.44716	1.34242	1.41801	1.28341	0.374479	0.365269	0.140235	0.133422	0.0732926	1.42483	1.36273	chr7	32485338	32495283	9946	LSM5
ENSG00000106367.15	51	4	0.0727273	0.477121	0.539591	0.52138	0.495568	0.416401	0.375652	0.173389	0.141114	NA	0.539591	0.520977	chr7	101154456	101161596	7141	AP1S1
ENSG00000106392.11	41	15	0.267857	0.954243	1.14613	0.775986	0.871756	0.593371	0.635266	0.352089	0.403562	0.43706	1	0.801639	chr7	7156934	7248616	91683	C1GALT1
ENSG00000106397.12	51	5	0.0892857	1.36173	1.4624	1.32729	1.45503	0.370752	0.285719	0.137457	0.0816354	NA	1.36173	1.3387	chr7	101205977	101218420	12444	PLOD3
ENSG00000106399.11	46	9	0.163636	1.53777	1.5682	1.42984	1.47966	0.312087	0.254811	0.0973982	0.0649288	NA	1.54407	1.44457	chr7	7636518	7718607	82090	RPA3
ENSG00000106400.12	51	5	0.0892857	1.20412	1.14613	1.15862	1.1648	0.327369	0.226785	0.10717	0.0514314	NA	1.19011	1.15918	chr7	101218165	101224190	6026	ZNHIT1
ENSG00000106404.14	51	5	0.0892857	0.845098	1.07918	0.780405	0.767921	0.487464	0.514369	0.237621	0.264576	NA	0.874094	0.77929	chr7	101232092	101238820	6729	CLDN15
ENSG00000106415.13	48	5	0.0943396	1.49131	1.34242	1.26823	1.29728	0.691027	0.574428	0.477519	0.329968	NA	1.39355	1.24692	chr7	7968796	8094272	125477	GLCCI1
ENSG00000106443.17	47	7	0.12963	1.76343	1.85126	1.67099	1.68939	0.381342	0.30765	0.145422	0.0946488	NA	1.77079	1.67631	chr7	10973336	11169623	196288	PHF14
ENSG00000106459.15	54	2	0.0357143	1.19723	1.01671	1.05034	1.01671	0.447673	0.586406	0.200411	0.343872	NA	1.19723	1.04914	chr7	129611720	129757082	145363	NRF1
ENSG00000106460.19	53	3	0.0535714	1.74194	1.86923	1.6663	1.88013	0.495978	0.20455	0.245994	0.0418406	NA	1.74506	1.67776	chr7	12211270	12243367	32098	TMEM106B
ENSG00000106462.12	55	1	0.0178571	2.04532	1.53148	2.01438	1.53148	0.251964	NA	0.063486	NA	NA	2.04532	2.00576	chr7	148807257	148884321	77065	EZH2
ENSG00000106477.20	52	3	0.0545455	1.67667	1.50515	1.53488	1.04953	0.566619	0.91155	0.321057	0.830923	NA	1.66266	1.51269	chr7	130393771	130442433	48663	CEP41
ENSG00000106479.11	40	14	0.259259	0.389076	0.627636	0.568588	0.541237	0.59174	0.521526	0.350156	0.271989	0.885598	0.477121	0.561628	chr7	149838375	149867479	29105	ZNF862
ENSG00000106484.16	51	3	0.0555556	0.30103	0.477121	0.282351	0.46007	0.305355	0.451786	0.0932415	0.204111	NA	0.30103	0.284933	chr7	130486171	130506465	20295	MEST
ENSG00000106524.9	54	1	0.0181818	0.477121	0	0.539722	0	0.540839	NA	0.292507	NA	NA	0.477121	0.536573	chr7	16599779	16645817	46039	ANKMY2
ENSG00000106537.8	54	1	0.0181818	1.74428	1.65321	1.60264	1.65321	0.428346	NA	0.18348	NA	NA	1.74428	1.6091	chr7	16753755	16784536	30782	TSPAN13
ENSG00000106546.14	53	2	0.0363636	0.69897	1.0043	0.685191	1.0043	0.58165	0.319823	0.338317	0.102287	NA	0.759257	0.710055	chr7	16916359	17346152	429794	AHR
ENSG00000106554.13	34	22	0.392857	1.475	1.39266	1.38983	1.35383	0.242409	0.254148	0.0587623	0.0645911	0.644521	1.47147	1.37568	chr7	132784870	133082090	297221	CHCHD3
ENSG00000106571.15	5	51	0.910714	1.5682	1.50515	1.23893	1.30532	0.699778	0.635127	0.489689	0.403386	NA	1.52461	1.29939	chr7	41960949	42264100	303152	GLI3
ENSG00000106588.12	4	52	0.928571	1.91311	1.74885	1.8882	1.70484	0.0622924	0.188701	0.00388034	0.0356082	NA	1.76434	1.71793	chr7	42916828	42932185	15358	PSMA2
ENSG00000106591.4	4	52	0.928571	1.59988	1.30103	1.5824	1.26495	0.0931719	0.364098	0.008681	0.132568	NA	1.3787	1.28762	chr7	42932376	42948958	16583	MRPL32
ENSG00000106603.20	51	3	0.0555556	1.70329	1.55023	1.67158	1.40682	0.269571	0.449529	0.0726687	0.202076	NA	1.69674	1.66096	chr7	43608456	43729717	121262	COA1
ENSG00000106605.11	53	3	0.0535714	1.07918	1.4624	1.02103	1.43991	0.480592	0.0522223	0.230969	0.00272716	NA	1.13004	1.04347	chr7	43758680	43807342	48663	BLVRA
ENSG00000106608.17	51	5	0.0892857	1.24304	1.26482	1.11107	1.23521	0.534566	0.195616	0.285761	0.0382658	NA	1.24916	1.12215	chr7	43875894	43926411	50518	URGCP
ENSG00000106609.16	54	0	0	1.87215	NA	1.75206	NA	0.368962	NA	0.136133	NA	NA	1.87215	1.74749	chr7	66921225	66958551	37327	TMEM248
ENSG00000106610.15	43	13	0.232143	0.778151	0.90309	0.697161	0.798375	0.565888	0.496496	0.320229	0.246508	0.583089	0.795532	0.720657	chr7	67302621	67362950	60330	STAG3L4
ENSG00000106615.10	47	8	0.145455	1.64345	1.46836	1.59087	1.47155	0.273286	0.166913	0.0746853	0.02786	NA	1.63006	1.57734	chr7	151466012	151520120	54109	RHEB
ENSG00000106628.12	55	1	0.0178571	1.77085	1.72016	1.72059	1.72016	0.211933	NA	0.0449156	NA	NA	1.77085	1.72058	chr7	44114680	44124358	9679	POLD2
ENSG00000106635.8	54	2	0.0357143	1.06029	0.69897	0.970829	0.69897	0.402596	0	0.162084	0	NA	1.04139	0.961119	chr7	73536356	73557690	21335	BCL7B
ENSG00000106636.9	54	2	0.0357143	1.33232	1.38021	1.23791	1.38021	0.346664	0.17669	0.120176	0.0312194	NA	1.33232	1.24299	chr7	44200959	44214294	13336	YKT6
ENSG00000106638.17	53	2	0.0363636	1.23045	0.5	1.16157	0.5	0.425688	0.707107	0.181211	0.5	NA	1.20412	1.1172	chr7	73567537	73578791	11255	TBL2
ENSG00000106665.16	55	1	0.0178571	0.69897	0.954243	0.600827	0.954243	0.493757	NA	0.243796	NA	NA	0.738561	0.607138	chr7	74289407	74405935	116529	CLIP2
ENSG00000106682.16	54	2	0.0357143	2.24366	2.25218	2.20595	2.25218	0.159047	0.0392017	0.025296	0.00153678	NA	2.24366	2.2076	chr7	74174231	74197122	22892	EIF4H
ENSG00000106683.15	54	1	0.0181818	0.477121	0.477121	0.472753	0.477121	0.432906	NA	0.187407	NA	NA	0.477121	0.476871	chr7	74082933	74122525	39593	LIMK1
ENSG00000106689.11	53	0	0	1.20412	NA	1.11087	NA	0.422004	NA	0.178088	NA	NA	1.2108	1.11439	chr9	124001670	124033301	31632	LHX2
ENSG00000106692.15	51	5	0.0892857	1.69897	1	1.53828	0.789683	0.5186	0.749374	0.268946	0.561562	NA	1.6902	1.47145	chr9	105558122	105653820	95699	FKTN
ENSG00000106701.13	50	6	0.107143	1.36173	1.22358	1.09784	1.19201	0.719325	0.747915	0.517428	0.559377	NA	1.33138	1.10793	chr9	105447796	105552433	104638	FSD1L
ENSG00000106723.17	1	55	0.982143	2.13988	2.0086	2.13988	1.96308	NA	0.251937	NA	0.0634723	NA	2.01695	1.96624	chr9	88388430	88478694	90265	SPIN1
ENSG00000106733.21	16	39	0.709091	0	0.90309	0.289718	0.640411	0.534864	0.513395	0.28608	0.263574	0.0684908	0.539591	0.552749	chr9	75060573	75088217	27645	NMRK1
ENSG00000106771.13	53	3	0.0535714	1.98227	1.66276	1.95182	1.73807	0.343765	0.185508	0.118174	0.0344134	NA	1.98	1.94036	chr9	109015135	109119947	104813	TMEM245
ENSG00000106780.9	54	2	0.0357143	1.63347	1.34062	1.48862	1.34062	0.479241	0.193041	0.229672	0.0372648	NA	1.61776	1.48333	chr9	120600811	120714470	113660	MEGF9
ENSG00000106785.15	47	8	0.145455	1.36173	1.25926	1.29085	1.37015	0.34065	0.355607	0.116042	0.126456	NA	1.35208	1.30524	chr9	98069275	98119222	49948	TRIM14
ENSG00000106789.13	46	8	0.148148	1.17609	1.20412	0.885277	0.959959	0.675638	0.648112	0.456487	0.420049	NA	1.19011	0.892333	chr9	98120975	98192637	71663	CORO2A
ENSG00000106799.13	27	28	0.509091	1.82607	1.88649	1.84863	1.83418	0.24424	0.281719	0.0596532	0.0793655	0.953002	1.83559	1.83988	chr9	99104038	99154192	50155	TGFBR1
ENSG00000106803.10	31	25	0.446429	1.30103	1.25527	1.33588	1.25391	0.20493	0.262516	0.0419963	0.0689149	0.258247	1.27875	1.29929	chr9	99222064	99230615	8552	SEC61B
ENSG00000106823.12	52	4	0.0714286	0.738561	0	0.702211	0	0.571726	0	0.32687	0	NA	0.69897	0.652053	chr9	92493554	92536655	43102	ECM2
ENSG00000106829.20	0	56	1	NA	0.90309	NA	0.711016	NA	0.620613	NA	0.38516	NA	0.90309	0.711016	chr9	79571773	79726882	155110	TLE4
ENSG00000106853.20	41	15	0.267857	0.90309	0.778151	0.79569	0.65939	0.44384	0.458435	0.196994	0.210162	0.425357	0.874094	0.759181	chr9	111549722	111599893	50172	PTGR1
ENSG00000106868.17	53	3	0.0535714	0.60206	0.30103	0.571144	0.259384	0.542006	0.241272	0.293771	0.058212	NA	0.539591	0.554443	chr9	112040783	112175297	134515	SUSD1
ENSG00000106948.17	39	12	0.235294	0.60206	0.977121	0.691768	0.87833	0.589841	0.389289	0.347912	0.151546	0.219034	0.650515	0.730457	chr9	114334156	114394405	60250	AKNA
ENSG00000106976.21	48	8	0.142857	1.49826	1.05019	1.35807	1.1919	0.505427	0.464406	0.255456	0.215673	NA	1.45478	1.33433	chr9	128191655	128255248	63594	DNM1
ENSG00000106993.12	53	1	0.0185185	0.477121	1.17609	0.545949	1.17609	0.531203	NA	0.282177	NA	NA	0.738561	0.577302	chr9	4679559	4708399	28841	CDC37L1
ENSG00000107020.10	40	16	0.285714	0.90309	0.69897	0.822662	0.766007	0.407185	0.432667	0.165799	0.1872	0.554509	0.845098	0.806475	chr9	5357971	5437925	79955	PLGRKT
ENSG00000107021.16	56	0	0	1.16111	NA	0.951533	NA	0.510105	NA	0.260208	NA	NA	1.16111	0.951533	chr9	128787253	128810430	23178	TBC1D13
ENSG00000107036.12	33	23	0.410714	1.49831	1.6902	1.37143	1.41763	0.561017	0.717885	0.31474	0.515359	0.1823	1.57368	1.39041	chr9	5629025	5776557	147533	RIC1
ENSG00000107077.19	13	40	0.754717	1.25527	0.650515	1.07604	0.646642	0.55344	0.611214	0.306296	0.373582	0.0319418	0.954243	0.765362	chr9	6720863	7175648	454786	KDM4C
ENSG00000107104.20	11	40	0.784314	1.33244	0.954243	1.03517	0.846391	0.492584	0.648731	0.242639	0.420852	0.627632	0.954243	0.835475	chr9	470291	746106	275816	KANK1
ENSG00000107105.15	8	47	0.854545	0.150515	0.845098	0.364754	0.675502	0.518481	0.548638	0.268822	0.301003	NA	0.811625	0.638318	chr9	23690104	23826337	136234	ELAVL2
ENSG00000107130.10	50	5	0.0909091	1.26701	1.11394	1.23148	0.982657	0.328277	0.377473	0.107766	0.142486	NA	1.26701	1.21916	chr9	130172404	130237303	64900	NCS1
ENSG00000107140.16	56	0	0	0.778151	NA	0.708736	NA	0.515307	NA	0.265541	NA	NA	0.778151	0.708736	chr9	35605262	35610041	4780	TESK1
ENSG00000107164.16	54	1	0.0181818	1.65321	1.44716	1.64198	1.44716	0.190773	NA	0.0363943	NA	NA	1.65321	1.63606	chr9	130578965	130638352	59388	FUBP3
ENSG00000107175.12	46	0	0	1.04139	NA	0.965887	NA	0.333744	NA	0.111385	NA	NA	1.04139	0.983783	chr9	35732598	35736999	4402	CREB3
ENSG00000107185.10	46	0	0	1.30639	NA	1.20819	NA	0.415894	NA	0.172967	NA	NA	1.26717	1.14538	chr9	35749287	35758585	9299	RGP1
ENSG00000107186.17	45	11	0.196429	0	0.30103	0.566445	0.571901	0.706861	0.649466	0.499652	0.421806	0.783923	0.30103	0.567517	chr9	13105706	13279692	173987	MPDZ
ENSG00000107201.11	48	8	0.142857	0.349485	0.539591	0.477996	0.526044	0.492933	0.50531	0.242982	0.255339	NA	0.349485	0.48486	chr9	32455302	32526208	70907	DDX58
ENSG00000107223.13	54	1	0.0181818	1.34242	1.47712	1.31191	1.47712	0.245675	NA	0.0603564	NA	NA	1.36132	1.32692	chr9	136862119	136866308	4190	EDF1
ENSG00000107262.26	55	1	0.0178571	1.23045	1.17609	1.15351	1.17609	0.367691	NA	0.135197	NA	NA	1.23045	1.15391	chr9	33247820	33264720	16901	BAG1
ENSG00000107263.19	52	4	0.0714286	1.36173	1.46471	1.32233	1.46342	0.354924	0.126594	0.125971	0.0160261	NA	1.37097	1.33241	chr9	131576770	131740076	163307	RAPGEF1
ENSG00000107281.10	52	1	0.0188679	1.13823	1.17609	1.0829	1.17609	0.330673	NA	0.109345	NA	NA	1.15375	1.09343	chr9	137039463	137046179	6717	NPDC1
ENSG00000107282.8	56	0	0	1.30968	NA	1.02328	NA	0.751715	NA	0.565076	NA	NA	1.30968	1.02328	chr9	69427532	69672371	244840	APBA1
ENSG00000107290.14	53	2	0.0363636	1.73239	1.48424	1.60682	1.48424	0.514949	0.0100695	0.265173	0.000101395	NA	1.72833	1.60881	chr9	132261356	132354986	93631	SETX
ENSG00000107331.17	50	1	0.0196078	1.43107	1.64345	1.35123	1.64345	0.432647	NA	0.187184	NA	NA	1.51183	1.4006	chr9	137007234	137028922	21689	ABCA2
ENSG00000107338.10	54	2	0.0357143	0.676091	1.07993	0.648689	1.07993	0.430768	0.21286	0.185561	0.0453095	NA	0.69897	0.66409	chr9	37915898	38069227	153330	SHB
ENSG00000107341.5	56	0	0	1.74413	NA	1.71405	NA	0.267881	NA	0.0717603	NA	NA	1.74413	1.71405	chr9	33817160	33920399	103240	UBE2R2
ENSG00000107362.14	48	5	0.0943396	1.53777	1.61278	1.43054	1.27787	0.514109	0.722399	0.264308	0.52186	NA	1.55019	1.43445	chr9	71862452	71911193	48742	ABHD17B
ENSG00000107371.14	55	1	0.0178571	1.16137	0.740363	1.13296	0.740363	0.31135	NA	0.0969388	NA	NA	1.15375	1.12595	chr9	37759234	37832117	72884	EXOSC3
ENSG00000107372.13	55	0	0	2.14301	NA	2.1544	NA	0.285266	NA	0.0813765	NA	NA	2.1465	2.15458	chr9	72351413	72365235	13823	ZFAND5
ENSG00000107438.9	9	47	0.839286	1.92428	1.63849	1.87671	1.51611	0.155764	0.571628	0.0242624	0.326758	NA	1.82767	1.57407	chr10	95237572	95291012	53441	PDLIM1
ENSG00000107443.16	24	32	0.571429	1.39355	1.18181	1.21737	0.980371	0.551129	0.670353	0.303743	0.449374	0.302717	1.33232	1.08194	chr10	96043394	96060870	17477	CCNJ
ENSG00000107485.18	13	43	0.767857	0.30103	0.30103	0.48069	0.465032	0.523291	0.522634	0.273833	0.273146	0.901608	0.30103	0.468667	chr10	8045378	8075198	29821	GATA3
ENSG00000107521.20	8	48	0.857143	0.80103	1.17609	0.945583	1.06901	0.41309	0.436658	0.170644	0.190671	NA	1.16111	1.05138	chr10	98416198	98446935	30738	HPS1
ENSG00000107537.14	53	2	0.0363636	0.845098	0.520696	0.743187	0.520696	0.503428	0.736376	0.25344	0.542249	NA	0.874094	0.746933	chr10	13277796	13302412	24617	PHYH
ENSG00000107551.21	1	53	0.981481	1.38021	0.176091	1.38021	0.559817	NA	0.613806	NA	0.376758	NA	0.238561	0.559849	chr10	44959407	44995891	36485	RASSF4
ENSG00000107554.17	56	0	0	1.12027	NA	0.921723	NA	0.635868	NA	0.404328	NA	NA	1.12027	0.921723	chr10	99875577	100009947	134371	DNMBP
ENSG00000107560.12	36	20	0.357143	1.672	1.65707	1.50345	1.50414	0.569934	0.461374	0.324824	0.212866	0.566648	1.672	1.5037	chr10	118004916	118046941	42026	RAB11FIP2
ENSG00000107566.14	55	1	0.0178571	1.41497	1.51851	1.28997	1.51851	0.412552	NA	0.170199	NA	NA	1.41497	1.29405	chr10	100150094	100186033	35940	ERLIN1
ENSG00000107581.13	54	2	0.0357143	2.5422	2.38334	2.50908	2.38334	0.178756	0.136702	0.0319536	0.0186875	NA	2.53781	2.50459	chr10	119033670	119080823	47154	EIF3A
ENSG00000107614.22	40	16	0.285714	0.874094	1.22358	0.823048	0.863417	0.741532	0.743458	0.54987	0.552729	0.933171	1.00852	0.834582	chr10	17137336	17202054	64719	TRDMT1
ENSG00000107625.14	56	0	0	1.60742	NA	1.45585	NA	0.54302	NA	0.294871	NA	NA	1.60742	1.45585	chr10	68901286	68946847	45562	DDX50
ENSG00000107643.16	1	55	0.982143	1.17609	1.47712	1.17609	1.3487	NA	0.50918	NA	0.259264	NA	1.47712	1.34562	chr10	48306639	48439360	132722	MAPK8
ENSG00000107651.14	41	14	0.254545	1.74036	1.66276	1.71564	1.53853	0.265466	0.383374	0.0704723	0.146975	0.149942	1.716	1.67137	chr10	119892730	119944657	51928	SEC23IP
ENSG00000107669.18	42	12	0.222222	1.32222	1.63846	1.21626	1.4011	0.52963	0.464157	0.280508	0.215442	0.227231	1.38021	1.24142	chr10	121740424	121928492	188069	ATE1
ENSG00000107672.15	37	18	0.327273	1.49831	1.48749	1.45075	1.38796	0.265626	0.318805	0.0705572	0.101637	0.451105	1.49831	1.43142	chr10	121957091	121975217	18127	NSMCE4A
ENSG00000107679.14	23	33	0.589286	1.5682	1.69197	1.53553	1.52378	0.322014	0.541614	0.103693	0.293346	0.424001	1.65778	1.5286	chr10	122374696	122442602	67907	PLEKHA1
ENSG00000107719.9	54	0	0	1.13004	NA	1.01877	NA	0.489323	NA	0.239437	NA	NA	1.13004	1.02403	chr10	70478767	70568450	89684	PALD1
ENSG00000107736.22	51	2	0.0377358	0.30103	0.520696	0.616755	0.520696	0.641232	0.736376	0.411179	0.542249	NA	0.60206	0.621057	chr10	71396920	71815947	419028	CDH23
ENSG00000107745.19	56	0	0	1.525	NA	1.42854	NA	0.488636	NA	0.238765	NA	NA	1.525	1.42854	chr10	72367327	72626191	258865	MICU1
ENSG00000107758.16	56	0	0	1.76343	NA	1.67816	NA	0.361398	NA	0.130609	NA	NA	1.76343	1.67816	chr10	73436433	73496024	59592	PPP3CB
ENSG00000107771.17	16	40	0.714286	1.06029	1.11394	0.845645	0.848377	0.63494	0.690908	0.403149	0.477354	0.926504	1.07918	0.847597	chr10	84328586	84518521	189936	CCSER2
ENSG00000107779.14	56	0	0	1.50399	NA	1.40758	NA	0.474288	NA	0.224949	NA	NA	1.50399	1.40758	chr10	86756601	86932825	176225	BMPR1A
ENSG00000107798.18	50	3	0.0566038	1.26701	0.90309	1.01233	0.7611	0.55857	0.408045	0.312001	0.166501	NA	1.20327	1.0012	chr10	89213569	89414557	200989	LIPA
ENSG00000107807.13	56	0	0	0.539591	NA	0.503976	NA	0.44738	NA	0.200149	NA	NA	0.539591	0.503976	chr10	101131300	101137789	6490	TLX1
ENSG00000107815.10	54	2	0.0357143	1.24286	0.451545	1.14754	0.451545	0.482665	0.638581	0.232965	0.407786	NA	1.21728	1.12268	chr10	100987367	100994403	7037	TWNK
ENSG00000107816.17	54	2	0.0357143	1.36173	1.51606	1.32443	1.51606	0.255628	0.0653868	0.0653455	0.00427543	NA	1.3664	1.33127	chr10	100996618	101007836	11219	LZTS2
ENSG00000107819.13	53	2	0.0363636	0.845098	0.451545	0.639689	0.451545	0.536092	0.638581	0.287395	0.407786	NA	0.811625	0.630067	chr10	101031234	101041244	10011	SFXN3
ENSG00000107821.15	53	2	0.0363636	0.60206	1.07306	0.533345	1.07306	0.443453	0.322393	0.196651	0.103937	NA	0.650515	0.553848	chr10	101061989	101068131	6143	KAZALD1
ENSG00000107829.15	55	1	0.0178571	1.17609	1.19033	1.12894	1.19033	0.414258	NA	0.17161	NA	NA	1.17609	1.13003	chr10	101610664	101695295	84632	FBXW4
ENSG00000107833.10	55	1	0.0178571	0.778151	0.954243	0.704247	0.954243	0.378847	NA	0.143525	NA	NA	0.778151	0.708711	chr10	101781325	101783413	2089	NPM3
ENSG00000107854.6	55	1	0.0178571	1.61278	1.27875	1.51436	1.27875	0.417234	NA	0.174084	NA	NA	1.61278	1.51015	chr10	91798426	91865475	67050	TNKS2
ENSG00000107862.6	56	0	0	1.72833	NA	1.63966	NA	0.490194	NA	0.240291	NA	NA	1.72833	1.63966	chr10	102245371	102382899	137529	GBF1
ENSG00000107863.19	31	25	0.446429	1.66276	1.7364	1.63347	1.62474	0.328266	0.415896	0.107759	0.17297	0.692394	1.67667	1.62957	chr10	24583609	24723887	140279	ARHGAP21
ENSG00000107872.14	55	1	0.0178571	0.778151	1.17609	0.738746	1.17609	0.360035	NA	0.129625	NA	NA	0.811625	0.746556	chr10	102419189	102423136	3948	FBXL15
ENSG00000107874.11	55	1	0.0178571	1.34242	1.17609	1.27721	1.17609	0.250636	NA	0.0628185	NA	NA	1.33743	1.2754	chr10	102423245	102432584	9340	CUEDC2
ENSG00000107882.12	55	1	0.0178571	1.20412	0	1.07923	0	0.493933	NA	0.24397	NA	NA	1.19011	1.05996	chr10	102503972	102633535	129564	SUFU
ENSG00000107890.17	44	11	0.2	1.46214	1.41497	1.37045	1.18038	0.464695	0.620897	0.215941	0.385513	0.34888	1.46214	1.33706	chr10	26973793	27100494	126702	ANKRD26
ENSG00000107897.20	36	18	0.333333	1.46598	1.36132	1.38347	1.3878	0.376578	0.339473	0.141811	0.115242	0.897781	1.451	1.39815	chr10	27168135	27243046	74912	ACBD5
ENSG00000107929.15	53	3	0.0535714	1.89209	1.43136	1.8552	1.45546	0.221033	0.146773	0.0488557	0.0215423	NA	1.88929	1.83378	chr10	806914	931705	124792	LARP4B
ENSG00000107937.19	50	4	0.0740741	1.83564	1.77163	1.7514	1.74604	0.335979	0.113814	0.112882	0.0129536	NA	1.8325	1.75659	chr10	988434	1019932	31499	GTPBP4
ENSG00000107938.18	35	21	0.375	1.49136	1.55023	1.30011	1.41049	0.55646	0.501126	0.309648	0.251127	0.387746	1.50955	1.3415	chr10	125719515	125764143	44629	EDRF1
ENSG00000107949.17	31	23	0.425926	1.716	1.61278	1.6725	1.62466	0.20107	0.189408	0.040429	0.0358753	0.301957	1.66505	1.64186	chr10	125823546	125853695	30150	BCCIP
ENSG00000107951.15	22	34	0.607143	1.62046	1.48424	1.58017	1.44569	0.224321	0.284989	0.0503198	0.0812189	0.110902	1.50961	1.49852	chr10	30309801	30374448	64648	MTPAP
ENSG00000107959.17	2	53	0.963636	1.68181	1.5966	1.68181	1.54476	0.0828117	0.28145	0.00685777	0.0792141	NA	1.5966	1.54703	chr10	3137728	3172841	35114	PITRM1
ENSG00000108001.16	10	46	0.821429	1.45018	1.39338	1.38606	1.28866	0.549705	0.485309	0.302176	0.235525	NA	1.41076	1.30605	chr10	129835233	129973053	137821	EBF3
ENSG00000108010.12	11	44	0.8	1.72428	1.70327	1.60952	1.65233	0.380352	0.308812	0.144668	0.0953649	0.941281	1.70327	1.63541	chr10	130136391	130184521	48131	GLRX3
ENSG00000108021.20	53	3	0.0535714	2.25164	2.03941	2.14135	1.94324	0.359735	0.274625	0.129409	0.075419	NA	2.24797	2.13074	chr10	5684838	5763740	78903	TASOR2
ENSG00000108039.18	37	19	0.339286	1.47712	1.62325	1.34202	1.48906	0.523976	0.476547	0.27455	0.227097	0.319631	1.52938	1.39191	chr10	109864766	109923553	58788	XPNPEP1
ENSG00000108055.10	25	29	0.537037	2.02938	1.89209	2.01992	1.7913	0.197064	0.446637	0.0388343	0.199484	0.0294586	1.9626	1.89726	chr10	110567695	110606048	38354	SMC3
ENSG00000108061.12	6	49	0.890909	1.54495	1.32222	1.31824	1.13585	0.659301	0.546666	0.434678	0.298844	NA	1.37018	1.16246	chr10	110919593	111013666	94074	SHOC2
ENSG00000108064.11	48	8	0.142857	1.97751	1.81874	1.90222	1.81503	0.338566	0.186418	0.114627	0.0347515	NA	1.93523	1.88976	chr10	58385345	58399220	13876	TFAM
ENSG00000108091.11	54	2	0.0357143	2.10293	2.10978	1.986	2.10978	0.384509	0.0535947	0.147847	0.00287239	NA	2.10293	1.99042	chr10	59788747	59906556	117810	CCDC6
ENSG00000108094.16	51	5	0.0892857	1.69897	1.60206	1.56452	1.53952	0.456858	0.366313	0.208719	0.134185	NA	1.69458	1.56229	chr10	35008551	35090642	82092	CUL2
ENSG00000108100.18	34	22	0.392857	1.72833	1.83771	1.67731	1.66121	0.382091	0.512756	0.145993	0.262919	0.360466	1.76676	1.67098	chr10	35247025	35572669	325645	CCNY
ENSG00000108106.14	55	0	0	1.53656	NA	1.55312	NA	0.180942	NA	0.0327399	NA	NA	1.54031	1.55369	chr19	55399745	55407788	8044	UBE2S
ENSG00000108107.15	55	0	0	2.31387	NA	2.30776	NA	0.200713	NA	0.0402856	NA	NA	2.31068	2.30479	chr19	55385932	55403250	17319	RPL28
ENSG00000108175.18	31	23	0.425926	1.70757	1.65321	1.67193	1.49037	0.385314	0.505631	0.148467	0.255663	0.262613	1.70327	1.58214	chr10	79068966	79316519	247554	ZMIZ1
ENSG00000108179.14	40	15	0.272727	2.05115	1.99233	2.01443	2.02926	0.160805	0.175514	0.0258583	0.0308053	0.740767	2.03313	2.01104	chr10	79347469	79355334	7866	PPIF
ENSG00000108187.16	55	1	0.0178571	0.845098	0	0.650886	0	0.571092	NA	0.326146	NA	NA	0.723579	0.639263	chr10	68282660	68333049	50390	PBLD
ENSG00000108219.15	20	36	0.642857	1.51142	1.39794	1.31709	1.40387	0.480488	0.268209	0.230868	0.0719359	0.644179	1.41497	1.37288	chr10	80454166	80533124	78959	TSPAN14
ENSG00000108239.9	24	31	0.563636	1.0207	1.11394	0.818969	0.912605	0.71492	0.603893	0.511111	0.364687	0.705341	1.09656	0.878151	chr10	94402541	94536332	133792	TBC1D12
ENSG00000108256.9	55	1	0.0178571	2.06446	1.9345	2.04017	1.9345	0.298354	NA	0.0890154	NA	NA	2.06163	2.03828	chr17	29255839	29294148	38310	NUFIP2
ENSG00000108262.16	56	0	0	1.69888	NA	1.58645	NA	0.415336	NA	0.172504	NA	NA	1.69888	1.58645	chr17	29573475	29594054	20580	GIT1
ENSG00000108298.12	55	0	0	2.4609	NA	2.49315	NA	0.168868	NA	0.0285165	NA	NA	2.46573	2.49703	chr17	39200283	39204840	4558	RPL19
ENSG00000108306.13	56	0	0	1.21998	NA	1.02786	NA	0.586766	NA	0.344295	NA	NA	1.21998	1.02786	chr17	39252663	39402523	149861	FBXL20
ENSG00000108312.15	48	0	0	1.72222	NA	1.70759	NA	0.193834	NA	0.0375717	NA	NA	1.72016	1.70585	chr17	44205033	44221626	16594	UBTF
ENSG00000108344.15	56	0	0	1.79934	NA	1.77917	NA	0.17007	NA	0.0289238	NA	NA	1.79934	1.77917	chr17	39980807	39997959	17153	PSMD3
ENSG00000108349.17	56	0	0	1.942	NA	1.89077	NA	0.228084	NA	0.0520222	NA	NA	1.942	1.89077	chr17	40140318	40172171	31854	CASC3
ENSG00000108370.17	51	5	0.0892857	0.30103	0	0.451528	0.215836	0.475535	0.340298	0.226134	0.115803	NA	0.30103	0.430484	chr17	65100812	65227703	126892	RGS9
ENSG00000108384.15	56	0	0	1.54407	NA	1.46735	NA	0.34253	NA	0.117327	NA	NA	1.54407	1.46735	chr17	58692573	58735611	43039	RAD51C
ENSG00000108389.10	55	1	0.0178571	1.89209	1.87506	1.77881	1.87506	0.378672	NA	0.143392	NA	NA	1.88358	1.78053	chr17	58489529	58517905	28377	MTMR4
ENSG00000108395.14	53	3	0.0535714	1.51851	1.5966	1.36232	1.63229	0.480658	0.135201	0.231033	0.0182794	NA	1.52817	1.37678	chr17	58982638	59106921	124284	TRIM37
ENSG00000108406.10	56	0	0	1.92683	NA	1.77864	NA	0.500594	NA	0.250595	NA	NA	1.92683	1.77864	chr17	59565558	59608345	42788	DHX40
ENSG00000108424.11	56	0	0	2.47364	NA	2.44904	NA	0.129049	NA	0.0166537	NA	NA	2.47364	2.44904	chr17	47649476	47685505	36030	KPNB1
ENSG00000108433.17	49	0	0	1.53148	NA	1.40313	NA	0.414236	NA	0.171591	NA	NA	1.51489	1.38118	chr17	46923075	46975524	52450	GOSR2
ENSG00000108439.11	56	0	0	1.29642	NA	1.08771	NA	0.544472	NA	0.29645	NA	NA	1.29642	1.08771	chr17	47941506	47949308	7803	PNPO
ENSG00000108443.14	55	1	0.0178571	1.51957	1.72428	1.45623	1.72428	0.408472	NA	0.166849	NA	NA	1.52231	1.46102	chr17	59893046	59950574	57529	RPS6KB1
ENSG00000108448.22	51	2	0.0377358	0.39794	0.19897	0.483555	0.19897	0.418111	0.281386	0.174817	0.0791781	NA	0.39794	0.481123	chr17	18697998	18736118	38121	TRIM16L
ENSG00000108465.15	54	2	0.0357143	1.62706	1.5811	1.57801	1.5811	0.267136	0.0169173	0.0713617	0.000286196	NA	1.61714	1.57812	chr17	47967810	47981781	13972	CDK5RAP3
ENSG00000108468.15	55	1	0.0178571	1.53782	1.64345	1.45883	1.64345	0.337236	NA	0.113728	NA	NA	1.54402	1.46213	chr17	48070052	48101478	31427	CBX1
ENSG00000108469.15	55	0	0	1.07918	NA	0.953312	NA	0.489565	NA	0.239674	NA	NA	1.09656	0.96213	chr17	75626845	75667189	40345	RECQL5
ENSG00000108474.17	52	3	0.0545455	1.30855	1.25527	1.25884	1.18901	0.202528	0.166105	0.0410174	0.0275908	NA	1.28626	1.25008	chr17	16217191	16351797	134607	PIGL
ENSG00000108479.13	56	0	0	0.778151	NA	0.704347	NA	0.454966	NA	0.206994	NA	NA	0.778151	0.704347	chr17	75751594	75765236	13643	GALK1
ENSG00000108506.13	56	0	0	1.65778	NA	1.5041	NA	0.503068	NA	0.253077	NA	NA	1.65778	1.5041	chr17	61865367	61928016	62650	INTS2
ENSG00000108509.21	56	0	0	1.46573	NA	1.40184	NA	0.265503	NA	0.0704919	NA	NA	1.46573	1.40184	chr17	4967992	4987675	19684	CAMTA2
ENSG00000108510.10	56	0	0	2.07003	NA	1.99474	NA	0.377593	NA	0.142576	NA	NA	2.07003	1.99474	chr17	61942605	62065278	122674	MED13
ENSG00000108515.18	56	0	0	1.40654	NA	1.38957	NA	0.238854	NA	0.0570513	NA	NA	1.40654	1.38957	chr17	4948092	4957131	9040	ENO3
ENSG00000108518.8	56	0	0	2.11478	NA	2.10526	NA	0.15003	NA	0.022509	NA	NA	2.11478	2.10526	chr17	4945652	4949061	3410	PFN1
ENSG00000108523.16	56	0	0	1.40646	NA	1.35141	NA	0.334548	NA	0.111922	NA	NA	1.40646	1.35141	chr17	4940008	4945222	5215	RNF167
ENSG00000108528.14	56	0	0	1.25527	NA	1.20223	NA	0.310465	NA	0.0963885	NA	NA	1.25527	1.20223	chr17	4937130	4940053	2924	SLC25A11
[truncated: 9,392 more rows]

## Sheet: Unspliced genes
Unpliced genes: DNA replication status and gene expression values (log10(mapped reads+1)) in HAP1 by scRR-seq
Note: genes from chr1, 15 and X were removed
Geneid	rep_bins	unrep_bins	unrep_ratio	rep_med	unrep_med	rep_mean	unrep_mean	rep_sd	unrep_sd	rep_var	unrep_var	pvalue	gene_med	gene_mean	chr	start	end	length	gene_name
ENSG00000001626.16	30	26	0.464286	0.414652	0.405788	0.432367	0.446846	0.274673	0.268817	0.0754452	0.0722624	0.862875	0.414652	0.439089	chr7	117287120	117715971	428852	CFTR
ENSG00000001629.10	53	3	0.0535714	0.50515	0.812913	0.689746	0.777142	0.629143	0.759889	0.39582	0.577431	NA	0.610577	0.694428	chr7	92245974	92401383	155410	ANKIB1
ENSG00000002016.18	50	5	0.0909091	1.02572	0.623249	0.950083	0.593991	0.569657	0.550475	0.324509	0.303023	NA	1.02572	0.929735	chr12	911736	990053	78318	RAD52
ENSG00000002330.14	53	3	0.0535714	0.39794	0.176091	0.396911	0.318081	0.365177	0.408045	0.133354	0.166501	NA	0.36008	0.392687	chr11	64269830	64284704	14875	BAD
ENSG00000002746.15	22	34	0.607143	0.221083	0.267013	0.306407	0.287193	0.236292	0.176228	0.0558339	0.0310562	0.906394	0.246659	0.294741	chr7	43112629	43566001	453373	HECW1
ENSG00000002822.16	53	2	0.0363636	0.612784	0	0.695374	0	0.561566	0	0.315357	0	NA	0.607422	0.669957	chr7	1815793	2233243	417451	MAD1L1
ENSG00000003147.19	49	7	0.125	0	0.146128	0.263409	0.417972	0.475813	0.477652	0.226398	0.228152	NA	0.0791812	0.28273	chr7	8113184	8262687	149504	ICA1
ENSG00000003436.16	35	20	0.363636	0	0.138231	0.119526	0.205818	0.193127	0.278048	0.0372981	0.0773108	0.138316	0.0791812	0.151855	chr2	187464230	187565760	101531	TFPI
ENSG00000003509.16	56	0	0	1.32222	NA	1.18687	NA	0.464285	NA	0.215561	NA	NA	1.32222	1.18687	chr2	37231631	37253403	21773	NDUFAF7
ENSG00000004139.14	56	0	0	0.653213	NA	0.525178	NA	0.434465	NA	0.18876	NA	NA	0.653213	0.525178	chr17	28364356	28404049	39694	SARM1
ENSG00000004399.13	55	1	0.0178571	0.146128	0.653213	0.236656	0.653213	0.2463	NA	0.0606638	NA	NA	0.146128	0.244095	chr3	129555214	129606676	51463	PLXND1
ENSG00000004468.13	49	7	0.125	0.146128	0.0791812	0.190028	0.112153	0.27538	0.0802408	0.0758339	0.00643858	NA	0.146128	0.180294	chr4	15778275	15853232	74958	CD38
ENSG00000004534.15	56	0	0	1.37375	NA	1.23291	NA	0.58293	NA	0.339807	NA	NA	1.37375	1.23291	chr3	49940007	50100045	160039	RBM6
ENSG00000004700.16	10	46	0.821429	0.389076	0.136501	0.457649	0.263983	0.405431	0.365485	0.164374	0.13358	NA	0.176091	0.298566	chr12	21468910	21501669	32760	RECQL
ENSG00000004766.17	38	18	0.321429	0.146128	0.175124	0.240525	0.402578	0.355559	0.485367	0.126422	0.235582	0.136532	0.146128	0.292613	chr7	93232340	93361123	128784	VPS50
ENSG00000004846.17	49	7	0.125	0.0791812	0.146128	0.0980985	0.160576	0.182569	0.124016	0.0333315	0.01538	NA	0.0791812	0.105908	chr7	20615667	20777038	161372	ABCB5
ENSG00000004864.14	49	3	0.0576923	0.243038	1.49136	0.55186	1.25243	0.650555	0.817172	0.423222	0.66777	NA	0.264811	0.587497	chr7	96120220	96322147	201928	SLC25A13
ENSG00000004866.22	49	5	0.0925926	0.243038	0.123852	0.642651	0.469338	0.747152	0.63244	0.558236	0.39998	NA	0.194583	0.62647	chr7	116953238	117230176	276939	ST7
ENSG00000004897.12	55	1	0.0178571	0.230449	0.0413927	0.424445	0.0413927	0.425778	NA	0.181287	NA	NA	0.217284	0.417604	chr17	47117703	47189422	71720	CDC27
ENSG00000004975.12	55	1	0.0178571	0.477121	0.30103	0.493127	0.30103	0.454248	NA	0.206341	NA	NA	0.477121	0.489697	chr17	7225342	7234517	9176	DVL2
ENSG00000005020.13	55	1	0.0178571	0.750508	0.518514	0.920063	0.518514	0.55826	NA	0.311654	NA	NA	0.746224	0.912892	chr7	26667068	26995239	328172	SKAP2
ENSG00000005059.16	56	0	0	0.760772	NA	0.792603	NA	0.416593	NA	0.17355	NA	NA	0.760772	0.792603	chr4	109560209	109688719	128511	MCUB
ENSG00000005108.16	53	2	0.0363636	0.322219	0.0395906	0.489897	0.0395906	0.567655	0.0559896	0.322232	0.00313483	NA	0.30103	0.468855	chr7	11370365	11832198	461834	THSD7A
ENSG00000005175.10	49	5	0.0925926	0.0791812	0	0.274994	0.146479	0.410369	0.28534	0.168403	0.081419	NA	0.0791812	0.262218	chr12	47661249	47706030	44782	RPAP3
ENSG00000005187.12	42	12	0.222222	1.19934	1.14652	1.19391	1.08523	0.271278	0.431058	0.0735916	0.185811	0.404326	1.19934	1.17195	chr16	20610243	20797581	187339	ACSM3
ENSG00000005206.17	52	2	0.037037	0.845098	1.09656	0.800975	1.09656	0.610761	0.450301	0.37303	0.202771	NA	0.811625	0.793677	chr19	2328615	2355095	26481	SPPL2B
ENSG00000005339.15	53	0	0	0.477121	NA	0.725221	NA	0.504424	NA	0.254443	NA	NA	0.491136	0.726667	chr16	3725054	3880713	155660	CREBBP
ENSG00000005436.14	34	18	0.346154	1.797	1.73372	1.80506	1.6737	0.204442	0.212111	0.0417966	0.0449912	0.0620736	1.76715	1.76318	chr2	75652000	75710985	58986	GCFC2
ENSG00000005486.17	56	0	0	0.0791812	NA	0.230971	NA	0.309656	NA	0.0958868	NA	NA	0.0791812	0.230971	chr7	75842602	75888926	46325	RHBDD2
ENSG00000005700.15	28	28	0.5	0.150949	0	0.399039	0.183631	0.488447	0.308341	0.23858	0.0950742	0.153806	0.0791812	0.291335	chr6	82169986	82247754	77769	IBTK
ENSG00000005801.18	48	1	0.0204082	1.17512	0	0.939232	0	0.63686	NA	0.405591	NA	NA	1.13004	0.915821	chr11	3339261	3379222	39962	ZNF195
ENSG00000005961.19	52	1	0.0188679	0.190106	0	0.341783	0	0.371514	NA	0.138022	NA	NA	0.0791812	0.322745	chr17	44372180	44389649	17470	ITGA2B
ENSG00000006016.12	55	1	0.0178571	1.97772	2.06893	1.98749	2.06893	0.120583	NA	0.0145402	NA	NA	1.98252	1.98894	chr19	18572220	18607741	35522	CRLF1
ENSG00000006071.16	54	2	0.0357143	0.176091	0.393305	0.337024	0.393305	0.390159	0.349561	0.152224	0.122193	NA	0.176091	0.339034	chr11	17392498	17476894	84397	ABCC8
ENSG00000006194.10	55	1	0.0178571	0.0791812	0	0.329166	0	0.431887	NA	0.186526	NA	NA	0.060287	0.323288	chr16	3263800	3301401	37602	ZNF263
ENSG00000006451.8	55	1	0.0178571	0.0791812	0.342423	0.431481	0.342423	0.67623	NA	0.457287	NA	NA	0.0791812	0.42989	chr7	39623565	39708120	84556	RALA
ENSG00000006453.14	39	16	0.290909	1.55413	1.56423	1.51767	1.48826	0.170734	0.236392	0.0291501	0.055881	0.918817	1.54816	1.50847	chr7	98291650	98401090	109441	BAIAP2L1
ENSG00000006459.11	56	0	0	0.146128	NA	0.18765	NA	0.240773	NA	0.0579717	NA	NA	0.146128	0.18765	chr7	140084746	140176983	92238	KDM7A
ENSG00000006576.16	54	2	0.0357143	1.28989	1.37409	1.06912	1.37409	0.565119	0.103328	0.319359	0.0106767	NA	1.30103	1.08001	chr7	77798792	77957503	158712	PHTF2
ENSG00000006607.14	55	1	0.0178571	0.826075	0	0.734217	0	0.565298	NA	0.319562	NA	NA	0.813739	0.721106	chr2	241356285	241494841	138557	FARP2
ENSG00000006695.12	3	53	0.946429	0.146128	0.0791812	0.149053	0.308052	0.150536	0.476912	0.0226612	0.227445	NA	0.0791812	0.299534	chr17	14069490	14231736	162247	COX10
ENSG00000006704.11	54	2	0.0357143	0.754198	0.653748	0.76046	0.653748	0.515361	0.717883	0.265597	0.515356	NA	0.754198	0.756649	chr7	74453790	74602605	148816	GTF2IRD1
ENSG00000006715.16	44	11	0.2	0.826606	0.778151	0.842415	0.760862	0.739379	0.620041	0.546681	0.384451	0.595676	0.738561	0.811352	chr7	38722974	38932394	209421	VPS41
ENSG00000006740.17	2	53	0.963636	0.535204	0.146128	0.535204	0.376848	0.550236	0.54187	0.30276	0.293623	NA	0.146128	0.391502	chr17	12789498	12991643	202146	ARHGAP44
ENSG00000006788.14	1	55	0.982143	0	0.0413927	0	0.057183	NA	0.083396	NA	0.0069549	NA	0.0413927	0.0561619	chr17	10300865	10373130	72266	MYH13
ENSG00000006831.10	55	1	0.0178571	0.390935	1.15229	0.704318	1.15229	0.588022	NA	0.34577	NA	NA	0.408723	0.712318	chr12	1688574	1788674	100101	ADIPOR2
ENSG00000006837.12	56	0	0	0.454243	NA	0.596846	NA	0.560854	NA	0.314557	NA	NA	0.454243	0.596846	chr5	134286350	134371047	84698	CDKL3
ENSG00000007001.13	54	2	0.0357143	0.431364	0.782451	0.434655	0.782451	0.270483	0.105898	0.0731613	0.0112144	NA	0.431364	0.447076	chr2	157876702	158136154	259453	UPP2
ENSG00000007047.15	56	0	0	1.21216	NA	1.21419	NA	0.230578	NA	0.0531663	NA	NA	1.21216	1.21419	chr19	45079288	45305284	225997	MARK4
ENSG00000007174.18	4	52	0.928571	0.342423	0.267013	0.41403	0.396882	0.205465	0.307281	0.0422157	0.0944217	NA	0.289892	0.398107	chr17	11598470	11969748	371279	DNAH9
ENSG00000007237.19	0	56	1	NA	0.20412	NA	0.217413	NA	0.187563	NA	0.0351797	NA	0.20412	0.217413	chr17	9910606	10198606	288001	GAS7
ENSG00000007392.17	50	1	0.0196078	0.0791812	0	0.26895	0	0.381873	NA	0.145827	NA	NA	0.0791812	0.250885	chr16	188969	229463	40495	LUC7L
ENSG00000008083.14	26	28	0.518519	0.477121	0.234248	0.743525	0.510336	0.693567	0.620386	0.481035	0.384879	0.248929	0.267013	0.60179	chr6	15246069	15522042	275974	JARID2
ENSG00000008226.20	55	0	0	0.217484	NA	0.315523	NA	0.297525	NA	0.0885213	NA	NA	0.223966	0.315264	chr3	38039205	38124025	84821	DLEC1
ENSG00000008256.16	55	0	0	0.0791812	NA	0.361594	NA	0.512763	NA	0.262926	NA	NA	0.0791812	0.35655	chr7	6161776	6272644	110869	CYTH3
ENSG00000008277.15	41	13	0.240741	0.380211	0.623249	0.565799	0.802445	0.461803	0.617155	0.213262	0.38088	0.265494	0.397592	0.614052	chr7	87934143	88202889	268747	ADAM22
ENSG00000008294.21	54	2	0.0357143	0.524609	0	0.551188	0	0.514563	0	0.264776	0	NA	0.491136	0.531503	chr17	50962174	51120868	158695	SPAG9
ENSG00000008311.16	47	9	0.160714	0.0791812	1.20412	0.645618	1.01755	0.699972	0.632401	0.489961	0.399931	NA	0.772034	0.705393	chr7	122064583	122144308	79726	AASS
ENSG00000008382.16	53	3	0.0535714	0.176091	0.0413927	0.238622	0.146444	0.285815	0.218783	0.08169	0.0478659	NA	0.176091	0.233684	chr19	4343527	4360086	16560	MPND
ENSG00000008394.13	19	35	0.648148	1.33846	1.20412	1.30016	1.21887	0.34525	0.408341	0.119197	0.166743	0.491243	1.27228	1.26519	chr12	16347142	16609259	262118	MGST1
ENSG00000008441.18	39	17	0.303571	0.123852	0.60206	0.456754	0.633208	0.542871	0.514379	0.294709	0.264586	0.240875	0.30103	0.510321	chr19	12995475	13098796	103322	NFIX
ENSG00000008516.18	53	3	0.0535714	0.585461	0	0.520171	0.350384	0.464717	0.606883	0.215962	0.368307	NA	0.531291	0.511075	chr16	3046062	3060726	14665	MMP25
ENSG00000008517.19	53	3	0.0535714	0.09691	0.243038	0.173625	0.272356	0.202104	0.288137	0.0408461	0.0830227	NA	0.09691	0.178914	chr16	3065297	3082192	16896	IL32
ENSG00000008710.20	24	23	0.489362	0.47688	0.30103	0.477115	0.399967	0.351662	0.384506	0.123666	0.147845	0.428034	0.332321	0.404436	chr16	2088708	2135898	47191	PKD1
ENSG00000008838.20	55	0	0	0.477121	NA	0.487975	NA	0.429735	NA	0.184672	NA	NA	0.477121	0.480675	chr17	40019097	40061215	42119	MED24
ENSG00000008869.12	52	3	0.0545455	0.0791812	0.184691	0.237392	0.175441	0.358327	0.0919844	0.128398	0.00846113	NA	0.0791812	0.229834	chr2	36968383	37084372	115990	HEATR5B
ENSG00000009335.18	47	9	0.160714	1.25212	1.40209	1.09486	1.31611	0.49577	0.453183	0.245788	0.205375	NA	1.2543	1.13042	chr7	157138916	157269370	130455	UBE3C
ENSG00000009950.16	53	1	0.0185185	0.0791812	0.0791812	0.101993	0.0791812	0.160916	NA	0.0258939	NA	NA	0.0791812	0.102058	chr7	73593194	73624543	31350	MLXIPL
ENSG00000009954.11	55	1	0.0178571	0.845098	1.32634	0.752908	1.32634	0.535084	NA	0.286315	NA	NA	0.851215	0.763148	chr7	73440406	73522293	81888	BAZ1B
ENSG00000010219.13	10	45	0.818182	1.31774	0.875061	1.00542	0.769333	0.725418	0.653935	0.526232	0.427631	NA	1.04139	0.828246	chr12	4562204	4615302	53099	DYRK4
ENSG00000010292.13	56	0	0	0.60206	NA	0.605287	NA	0.428585	NA	0.183685	NA	NA	0.60206	0.605287	chr12	6493356	6531955	38600	NCAPD2
ENSG00000010318.21	53	0	0	1	NA	0.945854	NA	0.490032	NA	0.240132	NA	NA	1	0.936869	chr3	52410660	52423641	12982	PHF7
ENSG00000010322.16	55	0	0	1	NA	0.92426	NA	0.389049	NA	0.151359	NA	NA	1	0.931727	chr3	52455118	52493068	37951	NISCH
ENSG00000010626.15	56	0	0	1.04078	NA	0.994306	NA	0.472779	NA	0.22352	NA	NA	1.04078	0.994306	chr12	6873569	6914241	40673	LRRC23
ENSG00000010810.17	56	0	0	0.477121	NA	0.771892	NA	0.722964	NA	0.522677	NA	NA	0.477121	0.771892	chr6	111660332	111873452	213121	FYN
ENSG00000011028.14	54	2	0.0357143	0.321726	0.481894	0.524626	0.481894	0.526352	0.681501	0.277047	0.464443	NA	0.321726	0.5231	chr17	62627670	62693597	65928	MRC2
ENSG00000011052.21	53	2	0.0363636	1.45484	1.59064	1.4559	1.59064	0.176764	0.351026	0.0312455	0.12322	NA	1.45862	1.46423	chr17	51153590	51171744	18155	NME1-NME2
ENSG00000011105.14	53	3	0.0535714	1.1827	1.14675	1.24759	1.30011	0.205692	0.289182	0.0423093	0.0836263	NA	1.1753	1.25041	chr12	3077355	3286564	209210	TSPAN9
ENSG00000011243.19	44	11	0.2	0.389076	0.0791812	0.498098	0.244064	0.510169	0.322358	0.260273	0.103915	0.18643	0.30103	0.439304	chr19	15380050	15419141	39092	AKAP8L
ENSG00000011258.16	54	2	0.0357143	0.963685	1.11265	0.795173	1.11265	0.608267	0.378382	0.369988	0.143173	NA	0.963685	0.806512	chr17	51177425	51260163	82739	MBTD1
ENSG00000011275.19	56	0	0	0.146128	NA	0.443552	NA	0.54984	NA	0.302324	NA	NA	0.146128	0.443552	chr7	5620047	5781696	161650	RNF216
ENSG00000011295.16	39	17	0.303571	1.55751	1.51851	1.50719	1.41297	0.357733	0.323062	0.127973	0.104369	0.288051	1.55079	1.47858	chr17	15999784	16045015	45232	TTC19
ENSG00000011332.21	56	0	0	0.69897	NA	0.553554	NA	0.443738	NA	0.196903	NA	NA	0.69897	0.553554	chr19	38211006	38229714	18709	DPF1
ENSG00000011405.13	55	1	0.0178571	0.255273	0.238046	0.549676	0.238046	0.558646	NA	0.312085	NA	NA	0.255273	0.544111	chr11	17077730	17207983	130254	PIK3C2A
ENSG00000011426.11	52	4	0.0714286	0.238561	0	0.498431	0.150515	0.556204	0.30103	0.309362	0.0906191	NA	0.176091	0.47358	chr7	36389821	36453791	63971	ANLN
ENSG00000011451.21	43	11	0.203704	0.0791812	0.60206	0.396421	0.592907	0.46145	0.498683	0.212936	0.248685	0.214164	0.30103	0.429379	chr19	15419978	15449956	29979	WIZ
ENSG00000011454.18	53	3	0.0535714	1.1784	1.48044	1.14826	1.31225	0.416683	0.340265	0.173624	0.11578	NA	1.20379	1.15705	chr9	122940833	123104866	164034	RABGAP1
ENSG00000011485.15	55	0	0	0.763428	NA	0.780357	NA	0.354724	NA	0.125829	NA	NA	0.77079	0.789309	chr19	46347087	46392981	45895	PPP5C
ENSG00000011566.15	56	0	0	0.877861	NA	0.849985	NA	0.618857	NA	0.382984	NA	NA	0.877861	0.849985	chr2	39249266	39437301	188036	MAP4K3
ENSG00000012061.16	53	0	0	0.342423	NA	0.555653	NA	0.589422	NA	0.347418	NA	NA	0.361317	0.548461	chr19	45407334	45478828	71495	ERCC1
ENSG00000012232.9	54	2	0.0357143	0.16111	0.573064	0.388822	0.573064	0.453329	0.810435	0.205507	0.656805	NA	0.16111	0.395402	chr8	28600469	28755599	155131	EXTL3
ENSG00000012660.14	44	12	0.214286	0.539591	0.641651	0.612618	0.685365	0.545519	0.554694	0.297591	0.307686	0.679098	0.553605	0.628207	chr6	53267398	53349179	81782	ELOVL5
ENSG00000012983.12	56	0	0	0.491136	NA	0.611607	NA	0.557012	NA	0.310263	NA	NA	0.491136	0.611607	chr14	50418501	50561126	142626	MAP4K5
ENSG00000013364.19	55	0	0	0.585461	NA	0.578319	NA	0.304429	NA	0.0926771	NA	NA	0.579746	0.575608	chr16	29820394	29848039	27646	MVP
ENSG00000013441.16	54	2	0.0357143	0.60206	1.25527	0.553745	1.25527	0.535861	0.425721	0.287147	0.181238	NA	0.60206	0.578799	chr2	200853009	200864744	11736	CLK1
ENSG00000013573.17	51	3	0.0555556	0.477121	0.523746	0.506422	0.525992	0.418095	0.527119	0.174804	0.277854	NA	0.499783	0.513965	chr12	31073860	31104799	30940	DDX11
ENSG00000013810.21	51	4	0.0727273	1.42325	1.41206	1.38131	1.3466	0.25447	0.245148	0.0647548	0.0600977	NA	1.41489	1.37928	chr4	1712858	1745171	32314	TACC3
ENSG00000014824.14	55	1	0.0178571	1.07918	0.69897	0.891384	0.69897	0.62487	NA	0.390463	NA	NA	1.07918	0.887948	chr4	41990502	42090461	99960	SLC30A9
ENSG00000015133.19	56	0	0	0.30103	NA	0.437806	NA	0.432126	NA	0.186733	NA	NA	0.30103	0.437806	chr14	91271323	91417844	146522	CCDC88C
ENSG00000015153.15	55	1	0.0178571	0.352183	0.161368	0.47875	0.161368	0.460615	NA	0.212166	NA	NA	0.350244	0.473083	chr12	42157104	42238349	81246	YAF2
ENSG00000015171.20	38	17	0.309091	0.588046	0.380211	0.867395	0.62152	0.771618	0.678399	0.595394	0.460226	0.235824	0.477121	0.787412	chr10	134465	254637	120173	ZMYND11
ENSG00000015475.19	50	4	0.0740741	0.70623	0.678252	0.783046	0.677172	0.304356	0.278214	0.0926323	0.0774029	NA	0.70623	0.767845	chr22	17734138	17774770	40633	BID
ENSG00000015532.10	56	0	0	0.30103	NA	0.484496	NA	0.517032	NA	0.267322	NA	NA	0.30103	0.484496	chr17	50346126	50363138	17013	XYLT2
ENSG00000015676.18	51	3	0.0555556	0.909556	0.711807	0.952874	0.97643	0.494366	0.746832	0.244398	0.557758	NA	0.875986	0.932545	chr7	44379119	44490658	111540	NUDCD3
ENSG00000017260.20	9	47	0.839286	1.08636	0.477121	0.878434	0.65696	0.753288	0.642182	0.567443	0.412398	NA	0.588768	0.692554	chr3	130850595	131016712	166118	ATP2C1
ENSG00000018189.13	41	14	0.254545	0.90309	1.17052	0.850848	1.02265	0.62485	0.666214	0.390438	0.44384	0.399563	0.938801	0.878605	chr4	70704204	70808619	104416	RUFY3
ENSG00000018236.15	32	21	0.396226	0.255273	0.176091	0.511928	0.507388	0.601948	0.869845	0.362342	0.756629	0.286265	0.190106	0.498581	chr12	40692439	41072415	379977	CNTN1
ENSG00000018408.15	56	0	0	0.60206	NA	0.803901	NA	0.695319	NA	0.483468	NA	NA	0.60206	0.803901	chr3	149517235	149736714	219480	WWTR1
ENSG00000018510.18	55	0	0	0.941014	NA	0.794889	NA	0.609243	NA	0.371177	NA	NA	0.935217	0.780695	chr2	177392746	177567024	174279	AGPS
ENSG00000018699.13	31	24	0.436364	0.30103	0.267013	0.426401	0.427967	0.464128	0.46239	0.215414	0.213805	0.939007	0.278754	0.424312	chr2	32628032	32821051	193020	TTC27
ENSG00000019485.14	12	42	0.777778	0.0791812	0.0791812	0.339661	0.288475	0.49431	0.418081	0.244343	0.174792	0.89655	0.0791812	0.3059	chr11	45095806	45235110	139305	PRDM11
ENSG00000020181.18	50	6	0.107143	0.342423	0	0.421545	0.293404	0.429978	0.512713	0.184881	0.262874	NA	0.321726	0.407816	chr8	37784191	37844896	60706	ADGRA2
ENSG00000020256.20	40	16	0.285714	0.146128	0.494502	0.360934	0.667614	0.457829	0.595124	0.209608	0.354172	0.0426809	0.180391	0.448557	chr20	52051663	52204308	152646	ZFP64
ENSG00000020426.11	46	10	0.178571	1.18199	1.73775	1.08615	1.47028	0.82035	0.77138	0.672973	0.595026	NA	1.23855	1.15475	chr14	60734742	60969965	235224	MNAT1
ENSG00000020577.14	54	1	0.0181818	0.409047	1.01703	0.688969	1.01703	0.658783	NA	0.433995	NA	NA	0.409047	0.686169	chr14	54566117	54793315	227199	SAMD4A
ENSG00000020922.13	26	30	0.535714	0.0791812	0.212441	0.510102	0.562104	0.685745	0.65726	0.470247	0.431991	0.472954	0.101516	0.537961	chr11	94415570	94493885	78316	MRE11
ENSG00000021488.13	51	4	0.0727273	0.0791812	0.0791812	0.106531	0.0593859	0.167467	0.0395906	0.0280454	0.00156742	NA	0.0791812	0.10582	chr19	32830509	32869767	39259	SLC7A9
ENSG00000021574.13	50	6	0.107143	0.20412	0.342423	0.320292	0.300903	0.37944	0.232339	0.143974	0.0539815	NA	0.20412	0.318215	chr2	32063556	32157637	94082	SPAST
ENSG00000021645.20	0	56	1	NA	0.592729	NA	0.637202	NA	0.196372	NA	0.0385618	NA	0.592729	0.637202	chr14	78170373	79868291	1697919	NRXN3
ENSG00000021762.20	49	0	0	0.477121	NA	0.462236	NA	0.437901	NA	0.191758	NA	NA	0.477121	0.474217	chr11	3087107	3166739	79633	OSBPL5
ENSG00000021826.17	19	36	0.654545	0.0791812	0.0791812	0.14314	0.0786686	0.149422	0.08576	0.022327	0.00735478	0.153999	0.0791812	0.101747	chr2	210477682	210679107	201426	CPS1
ENSG00000022567.10	53	2	0.0363636	0.0791812	0	0.358042	0	0.47213	0	0.222907	0	NA	0.0791812	0.340275	chr8	141207166	141308305	101140	SLC45A4
ENSG00000022840.17	56	0	0	0.164801	NA	0.467523	NA	0.532675	NA	0.283743	NA	NA	0.164801	0.467523	chr12	120533480	120577588	44109	RNF10
ENSG00000022976.16	55	1	0.0178571	0.69897	0.544068	0.692779	0.544068	0.516784	NA	0.267066	NA	NA	0.66111	0.690124	chr14	102317377	102342702	25326	ZNF839
ENSG00000023171.19	11	45	0.803571	0.522444	0.525045	0.523867	0.520191	0.347003	0.34658	0.120411	0.120118	0.804373	0.523745	0.520913	chr11	123358428	123627774	269347	GRAMD1B
ENSG00000023287.13	44	12	0.214286	0.30103	0.146128	0.583053	0.600735	0.640519	0.751476	0.410264	0.564716	0.604466	0.252575	0.586842	chr8	52622458	52745843	123386	RB1CC1
ENSG00000023318.8	29	24	0.45283	0.146128	0.146128	0.415594	0.47419	0.539457	0.622018	0.291014	0.386907	0.495497	0.146128	0.422694	chr9	99979185	100099000	119816	ERP44
ENSG00000023697.13	26	27	0.509434	0.13499	0.0791812	0.477022	0.406281	0.685663	0.694015	0.470134	0.481657	0.457979	0.13499	0.463972	chr12	15911302	16037381	126080	DERA
ENSG00000023839.12	54	2	0.0357143	1.0336	0.960739	1.00656	0.960739	0.335271	0.346109	0.112406	0.119791	NA	1.0336	1.00492	chr10	99782640	99852594	69955	ABCC2
ENSG00000024048.11	55	1	0.0178571	0.123852	0	0.345257	0	0.443287	NA	0.196503	NA	NA	0.123852	0.339092	chr6	42564029	42693505	129477	UBR2
ENSG00000025039.15	56	0	0	0.112655	NA	0.364605	NA	0.455357	NA	0.20735	NA	NA	0.112655	0.364605	chr6	89364616	89412273	47658	RRAGD
ENSG00000025293.17	56	0	0	0.633351	NA	0.69454	NA	0.487793	NA	0.237942	NA	NA	0.633351	0.69454	chr20	35771974	35950370	178397	PHF20
ENSG00000025423.11	56	0	0	0.0791812	NA	0.230324	NA	0.364645	NA	0.132966	NA	NA	0.0791812	0.230324	chr12	56752161	56787790	35630	HSD17B6
ENSG00000025796.14	56	0	0	0.278151	NA	0.516555	NA	0.590949	NA	0.349221	NA	NA	0.278151	0.516555	chr6	107867756	107958208	90453	SEC63
ENSG00000026036.22	52	0	0	0.235983	NA	0.307299	NA	0.346262	NA	0.119897	NA	NA	0.192803	0.299865	chr20	63659300	63698684	39385	RTEL1-TNFRSF6B
ENSG00000026652.15	37	17	0.314815	0.09691	0.0791812	0.415274	0.248637	0.536083	0.392113	0.287385	0.153753	0.324519	0.0791812	0.355232	chr6	161129967	161274061	144095	AGPAT4
ENSG00000027001.10	50	5	0.0909091	0.0791812	0.176091	0.401161	0.376076	0.62067	0.552377	0.385232	0.305121	NA	0.0791812	0.391758	chr13	23730189	23889400	159212	MIPEP
ENSG00000027075.16	51	2	0.0377358	0.0791812	0.154815	0.139856	0.154815	0.264362	0.106962	0.0698871	0.011441	NA	0.0791812	0.134933	chr14	61187559	61550976	363418	PRKCH
ENSG00000028116.18	39	17	0.303571	0.755875	0.716003	0.820079	0.874495	0.54116	0.636798	0.292854	0.405512	0.802971	0.752031	0.836598	chr2	57907629	58159920	252292	VRK2
ENSG00000028203.18	55	1	0.0178571	0.123852	0.0791812	0.398384	0.0791812	0.521388	NA	0.271846	NA	NA	0.123852	0.392683	chr12	95217746	95302799	85054	VEZT
ENSG00000028310.18	39	7	0.152174	1.19033	1.4843	1.11609	1.38434	0.464615	0.288508	0.215867	0.0832372	NA	1.27296	1.1615	chr5	850291	892801	42511	BRD9
ENSG00000029534.21	37	19	0.339286	0.0791812	0.0791812	0.200759	0.2316	0.290045	0.319075	0.0841264	0.101809	0.695182	0.0791812	0.211223	chr8	41653220	41896762	243543	ANK1
ENSG00000029639.11	51	5	0.0892857	0.0128372	1.34242	0.517747	0.953347	0.700633	0.746147	0.490886	0.556736	NA	0.060287	0.55664	chr6	155256134	155314493	58360	TFB1M
ENSG00000030066.13	55	1	0.0178571	0.778151	0.0791812	0.712948	0.0791812	0.533217	NA	0.28432	NA	NA	0.778151	0.70163	chr11	47778087	47848555	70469	NUP160
ENSG00000030304.14	0	56	1	NA	0.146128	NA	0.154698	NA	0.221782	NA	0.0491874	NA	0.146128	0.154698	chr9	110668779	110806558	137780	MUSK
ENSG00000030582.18	50	1	0.0196078	0.477121	0	0.461671	0	0.449024	NA	0.201622	NA	NA	0.437531	0.431478	chr17	44345246	44353106	7861	GRN
ENSG00000031081.11	39	16	0.290909	0.146128	0.221631	0.504371	0.349088	0.647141	0.443267	0.418791	0.196486	0.610204	0.176091	0.482353	chr3	119294383	119420714	126332	ARHGAP31
ENSG00000031823.14	55	0	0	0.90309	NA	0.846608	NA	0.628855	NA	0.395458	NA	NA	0.956907	0.851956	chr19	5916139	5978142	62004	RANBP3
ENSG00000032389.13	24	32	0.571429	0.242861	0.0791812	0.571357	0.220578	0.63295	0.355913	0.400626	0.126674	0.0214866	0.146128	0.370912	chr2	3188925	3377830	188906	EIPR1
ENSG00000032742.18	52	4	0.0714286	0.585131	0.702861	0.665043	0.708261	0.497611	0.314923	0.247616	0.0991765	NA	0.585131	0.66813	chr13	20567138	20691444	124307	IFT88
ENSG00000033170.17	50	6	0.107143	0.685164	0.941547	0.937699	1.07045	0.563737	0.690435	0.3178	0.4767	NA	0.685164	0.951923	chr14	65410592	65744121	333530	FUT8
ENSG00000033178.13	19	37	0.660714	0.0791812	0.0791812	0.398143	0.399665	0.541715	0.574787	0.293455	0.33038	1	0.0791812	0.399148	chr4	67612652	67701155	88504	UBA6
ENSG00000033327.13	53	2	0.0363636	0.255273	0.479521	0.611474	0.479521	0.685859	0.678145	0.470402	0.45988	NA	0.288746	0.604362	chr11	78215293	78418348	203056	GAB2
ENSG00000033627.17	56	0	0	0.792166	NA	0.73208	NA	0.639251	NA	0.408642	NA	NA	0.792166	0.73208	chr17	42458844	42522582	63739	ATP6V0A1
ENSG00000034533.12	5	51	0.910714	0	0.39794	0.162583	0.399348	0.363546	0.361884	0.132166	0.13096	NA	0.30103	0.378208	chr3	131013875	131027649	13775	ASTE1
ENSG00000035115.22	3	53	0.946429	1.81954	1.0607	1.75647	1.00156	0.34018	0.572646	0.115723	0.327924	NA	1.08805	1.04201	chr2	217730	266398	48669	SH3YL1
ENSG00000035403.18	56	0	0	1.23534	NA	1.18363	NA	0.456453	NA	0.208349	NA	NA	1.23534	1.18363	chr10	73995193	74121363	126171	VCL
ENSG00000035499.13	24	30	0.555556	0.321726	0.692266	0.60881	0.694893	0.650541	0.63327	0.423203	0.401031	0.680656	0.342423	0.644673	chr5	60596912	60700190	103279	DEPDC1B
ENSG00000035681.9	53	3	0.0535714	0.604226	1.23603	0.723485	1.08497	0.42639	0.47748	0.181808	0.227987	NA	0.608505	0.74285	chr8	58583508	58659853	76346	NSMAF
ENSG00000035928.16	56	0	0	0.182744	NA	0.41001	NA	0.444523	NA	0.197601	NA	NA	0.182744	0.41001	chr4	39287456	39366375	78920	RFC1
ENSG00000036054.13	51	5	0.0892857	0.30103	0.0791812	0.52047	0.290124	0.534279	0.481312	0.285454	0.231661	NA	0.217284	0.499904	chr3	100260992	100325251	64260	TBC1D23
ENSG00000037280.16	50	3	0.0566038	0.112655	0.477121	0.38861	0.359727	0.45767	0.317734	0.209462	0.100955	NA	0.223579	0.392141	chr5	180601506	180649624	48119	FLT4
ENSG00000037749.13	33	21	0.388889	0.146128	0.30103	0.529829	0.58391	0.625445	0.632613	0.391181	0.4002	0.514933	0.30103	0.540902	chr5	154038959	154220478	181520	MFAP3
ENSG00000038210.14	35	21	0.375	0.954243	1.31429	0.890629	1.02315	0.565558	0.691355	0.319856	0.477972	0.317807	0.988542	0.940324	chr4	25160663	25279204	118542	PI4K2B
ENSG00000038295.8	24	32	0.571429	0.0791812	0.112655	0.31199	0.252042	0.6212	0.420301	0.385889	0.176653	0.274	0.0791812	0.277734	chr4	165873237	166104457	231221	TLL1
ENSG00000038382.20	16	40	0.714286	1.02997	1.25613	0.999452	1.1645	0.713457	0.810316	0.509021	0.656612	0.363774	1.19834	1.11734	chr5	14143342	14532128	388787	TRIO
ENSG00000038532.16	38	18	0.321429	0.442681	0.341974	0.657428	0.588405	0.660664	0.673096	0.436477	0.453058	0.763642	0.442681	0.635242	chr16	10944564	11182186	237623	CLEC16A
ENSG00000038945.15	32	24	0.428571	0.175124	0.221083	0.260282	0.288961	0.262245	0.320063	0.0687725	0.10244	0.683257	0.20412	0.272573	chr8	16107878	16567490	459613	MSR1
ENSG00000039068.20	50	6	0.107143	0.0791812	0.0395906	0.121225	0.250366	0.173798	0.380661	0.0302058	0.144903	NA	0.0791812	0.135062	chr16	68737292	68835537	98246	CDH1
ENSG00000039123.16	54	1	0.0181818	0.112655	1.0607	0.458971	1.0607	0.568691	NA	0.32341	NA	NA	0.146128	0.489418	chr5	55307989	55425579	117591	MTREX
ENSG00000039139.11	2	54	0.964286	0.127636	0.146128	0.127636	0.268911	0.180505	0.329071	0.032582	0.108288	NA	0.146128	0.263866	chr5	13690328	14011818	321491	DNAH5
ENSG00000039523.20	56	0	0	0.508226	NA	0.512464	NA	0.505822	NA	0.255856	NA	NA	0.508226	0.512464	chr16	67518418	67546788	28371	RIPOR1
ENSG00000039537.14	5	49	0.907407	0.0791812	0.0791812	0.0608981	0.139221	0.0619472	0.187816	0.00383746	0.035275	NA	0.0791812	0.128669	chr5	41142116	41261438	119323	C6
ENSG00000039560.14	50	6	0.107143	0.278151	0.434909	0.51781	0.683182	0.586073	0.533611	0.343482	0.284741	NA	0.30103	0.535528	chr5	34656328	34832612	176285	RAI14
ENSG00000039650.12	54	2	0.0357143	1.05438	0.989455	1.02815	0.989455	0.207781	0.0734506	0.0431728	0.00539499	NA	1.04805	1.02676	chr19	49859882	49878351	18470	PNKP
ENSG00000040341.18	53	3	0.0535714	1.11494	1.10278	1.04122	1.18389	0.78089	0.264072	0.60979	0.0697342	NA	1.11226	1.04887	chr8	73420369	73747708	327340	STAU2
ENSG00000040531.16	50	3	0.0566038	0.0791812	0.30103	0.296184	0.359727	0.371986	0.392382	0.138373	0.153964	NA	0.0791812	0.310098	chr17	3636459	3663103	26645	CTNS
ENSG00000040933.16	54	2	0.0357143	1.40579	1.80803	1.19823	1.80803	0.721353	0.532683	0.52035	0.283751	NA	1.43136	1.22001	chr2	98444854	98594392	149539	INPP4A
ENSG00000041515.16	0	56	1	NA	0.20412	NA	0.300848	NA	0.302768	NA	0.0916683	NA	0.20412	0.300848	chr13	108596152	109208005	611854	MYO16
ENSG00000042062.13	49	7	0.125	0.113943	0.0413927	0.251124	0.0936954	0.320951	0.120273	0.103009	0.0144656	NA	0.0965623	0.231445	chr20	50586108	50691542	105435	RIPOR3
ENSG00000042088.14	44	12	0.214286	0.0791812	0.0791812	0.434363	0.382513	0.574311	0.602771	0.329833	0.363333	0.786778	0.0791812	0.423252	chr14	89954939	90044764	89826	TDP1
ENSG00000042286.15	56	0	0	0.60206	NA	0.583361	NA	0.375685	NA	0.141139	NA	NA	0.60206	0.583361	chr10	70098223	70132934	34712	AIFM2
ENSG00000042317.17	10	46	0.821429	0	0.175124	0.213623	0.40881	0.486794	0.555877	0.236968	0.309	NA	0.146128	0.373955	chr14	88384924	88470350	85427	SPATA7
ENSG00000042813.8	0	56	1	NA	0.0791812	NA	0.137206	NA	0.230234	NA	0.0530077	NA	0.0791812	0.137206	chr7	49850421	50121329	270909	ZPBP
ENSG00000044115.21	55	1	0.0178571	0.681241	0.380211	0.752989	0.380211	0.562228	NA	0.3161	NA	NA	0.67667	0.746333	chr5	138610967	138935034	324068	CTNNA1
ENSG00000044459.15	37	18	0.327273	1.62737	1.38309	1.40712	1.397	0.63063	0.587377	0.397694	0.345012	0.850595	1.55897	1.39814	chr9	17134982	17503923	368942	CNTLN
ENSG00000044524.11	37	19	0.339286	0.30103	0.361728	0.665496	0.670225	0.690476	0.568862	0.476757	0.323604	0.53293	0.30103	0.6671	chr3	89107621	89482134	374514	EPHA3
ENSG00000047056.16	48	8	0.142857	1.48904	0.451545	1.24409	0.543038	0.575446	0.570478	0.331139	0.325445	NA	1.36008	1.14394	chr10	1049538	1132384	82847	WDR37
ENSG00000047188.16	51	5	0.0892857	0.477121	0	0.671944	0.557916	0.676661	0.764855	0.45787	0.585003	NA	0.477121	0.661763	chr5	113513694	113595285	81592	YTHDC2
ENSG00000047249.18	45	11	0.196429	0.255273	0.146128	0.479921	0.330664	0.504846	0.528903	0.254869	0.279738	0.24234	0.246659	0.450603	chr8	53715543	53843558	128016	ATP6V1H
ENSG00000047457.14	52	3	0.0545455	0.579633	0.778151	0.524615	0.554881	0.406375	0.483584	0.165141	0.233854	NA	0.596562	0.527619	chr3	149162410	149221829	59420	CP
ENSG00000047578.13	12	44	0.785714	0.146128	0.213418	0.303068	0.314162	0.324496	0.338256	0.105297	0.114417	0.848219	0.194406	0.311785	chr16	27550133	27780369	230237	KATNIP
ENSG00000047617.16	4	52	0.928571	0.238561	0.0791812	0.258356	0.128759	0.262747	0.169095	0.0690357	0.0285933	NA	0.0791812	0.138016	chr12	5531869	5946232	414364	ANO2
ENSG00000047621.12	9	47	0.839286	0.30103	0.0791812	0.531824	0.325346	0.4795	0.550498	0.22992	0.303048	NA	0.0791812	0.35853	chr12	4487735	4538508	50774	C12orf4
ENSG00000047662.5	44	12	0.214286	1.10036	0.931542	0.994462	0.83408	0.509854	0.396071	0.259951	0.156872	0.219339	1.08255	0.960095	chr4	17629306	17781621	152316	FAM184B
ENSG00000047849.22	56	0	0	1.19066	NA	1.11119	NA	0.582817	NA	0.339676	NA	NA	1.19066	1.11119	chr3	47850690	48089272	238583	MAP4
ENSG00000048028.11	17	39	0.696429	0.511883	0.0791812	0.573053	0.404334	0.558861	0.601673	0.312325	0.36201	0.200104	0.0791812	0.455552	chr11	113797874	113875570	77697	USP28
ENSG00000048052.23	53	3	0.0535714	2.2572	1.43457	2.15331	1.67294	0.480059	0.810263	0.230457	0.656526	NA	2.2397	2.12758	chr7	18086949	19002416	915468	HDAC9
ENSG00000048342.18	39	17	0.303571	0.30103	0.136721	0.651425	0.496076	0.663007	0.637522	0.439578	0.406434	0.244899	0.253685	0.604265	chr4	15469865	15601552	131688	CC2D2A
ENSG00000048405.10	53	3	0.0535714	1.76716	1.65321	1.5165	1.22968	0.656912	1.00785	0.431534	1.01576	NA	1.76529	1.50114	chr7	127346790	127431924	85135	ZNF800
ENSG00000048471.14	37	17	0.314815	0.342423	0.469822	0.497605	0.629917	0.484899	0.572213	0.235127	0.327428	0.537008	0.366197	0.560926	chr16	11976734	12574287	597554	SNX29
ENSG00000048649.14	55	1	0.0178571	1.07372	0.799341	1.08564	0.799341	0.446287	NA	0.199172	NA	NA	1.05357	1.08053	chr11	77660009	77820869	160861	RSF1
ENSG00000048740.18	23	31	0.574074	0.146128	0.30103	0.349774	0.474429	0.450708	0.590205	0.203138	0.348342	0.461896	0.187512	0.439964	chr10	10798397	11336675	538279	CELF2
ENSG00000048828.17	47	7	0.12963	1.13033	1.50515	0.944931	1.35563	0.647459	0.588481	0.419203	0.34631	NA	1.19723	1.01573	chr9	93451685	93566112	114428	FAM120A
ENSG00000048991.17	45	10	0.181818	0.748188	1.06127	0.89448	0.95841	0.732027	0.825104	0.535863	0.680797	NA	0.993162	0.926008	chr2	135531455	135725270	193816	R3HDM1
ENSG00000049167.16	26	30	0.535714	0.112655	0.146128	0.461467	0.419181	0.550619	0.522171	0.303182	0.272663	0.907647	0.146128	0.438814	chr5	60866454	60945073	78620	ERCC8
ENSG00000049192.15	20	33	0.622642	0.39794	0.423246	0.454443	0.443873	0.318232	0.208409	0.101271	0.0434344	0.720337	0.414973	0.45561	chr5	65148738	65481920	333183	ADAMTS6
ENSG00000049323.16	6	49	0.890909	0.229696	0.30103	0.302327	0.378088	0.20331	0.322304	0.0413351	0.10388	NA	0.30103	0.378085	chr2	32946953	33399509	452557	LTBP1
ENSG00000049618.24	51	5	0.0892857	1.5955	2.18893	1.39024	1.98577	0.740783	0.499297	0.548759	0.249298	NA	1.60953	1.44342	chr6	156776020	157210779	434760	ARID1B
ENSG00000049759.20	46	9	0.163636	0.58598	0.90309	0.764906	0.928701	0.759837	0.978319	0.577353	0.957108	NA	0.58598	0.780181	chr18	58044226	58401540	357315	NEDD4L
ENSG00000049860.14	22	33	0.6	0.851215	0.755875	0.830402	0.696716	0.345368	0.325314	0.119279	0.105829	0.200466	0.792392	0.742909	chr5	74640023	74722647	82625	HEXB
ENSG00000050405.13	55	1	0.0178571	0.0791812	0.0413927	0.145507	0.0413927	0.215429	NA	0.0464097	NA	NA	0.0791812	0.143648	chr12	50175788	50283546	107759	LIMA1
ENSG00000050426.16	55	1	0.0178571	1.14613	0.954243	1.07042	0.954243	0.505786	NA	0.255819	NA	NA	1.14613	1.06834	chr12	51047962	51060424	12463	LETMD1
ENSG00000050438.17	54	2	0.0357143	0.50515	0.498256	0.538427	0.498256	0.263446	0.00974979	0.0694038	9.50584e-05	NA	0.50515	0.536992	chr12	51391317	51515763	124447	SLC4A8
ENSG00000050555.19	55	0	0	0.0791812	NA	0.275198	NA	0.436074	NA	0.190161	NA	NA	0.0791812	0.271698	chr9	131009174	131094473	85300	LAMC3
ENSG00000050748.18	55	1	0.0178571	0.39794	0	0.573175	0	0.582769	NA	0.339619	NA	NA	0.349485	0.56294	chr5	180233143	180292099	58957	MAPK9
ENSG00000050767.18	39	16	0.290909	0.50515	0.190106	0.645031	0.231375	0.629913	0.216318	0.39679	0.0467935	0.0124148	0.389076	0.52699	chr5	178237476	178590393	352918	COL23A1
ENSG00000050820.17	56	0	0	0.238561	NA	0.424336	NA	0.477017	NA	0.227545	NA	NA	0.238561	0.424336	chr16	75228181	75268053	39873	BCAR1
ENSG00000051009.11	25	31	0.553571	0.778151	0.778151	0.723981	0.738876	0.562551	0.544766	0.316463	0.29677	0.900611	0.778151	0.732226	chr11	6211345	6234711	23367	FAM160A2
ENSG00000051108.15	55	1	0.0178571	0.30103	0.30103	0.382601	0.30103	0.424692	NA	0.180364	NA	NA	0.30103	0.381145	chr16	56932142	56944864	12723	HERPUD1
ENSG00000051341.15	27	27	0.5	1.35641	1.16346	1.30105	1.19326	0.311357	0.310634	0.0969435	0.0964938	0.214805	1.29148	1.26007	chr3	121431431	121545988	114558	POLQ
ENSG00000051382.9	43	13	0.232143	1.36829	1.32428	1.33059	1.34153	0.215525	0.277847	0.046451	0.0771992	0.984517	1.35694	1.33313	chr3	138652698	138834928	182231	PIK3CB
ENSG00000051825.15	54	2	0.0357143	1.49484	1.39168	1.46256	1.39168	0.236435	0.210217	0.0559014	0.0441911	NA	1.49484	1.46003	chr12	123152320	123244014	91695	MPHOSPH9
ENSG00000052126.15	54	2	0.0357143	1.53193	1.07614	1.37991	1.07614	0.736859	0.670456	0.542961	0.449512	NA	1.52769	1.36906	chr12	19129733	19376400	246668	PLEKHA5
ENSG00000052749.14	54	1	0.0181818	0.288746	0.678518	0.448644	0.678518	0.449872	NA	0.202385	NA	NA	0.322219	0.457373	chr10	97356358	97426076	69719	RRP12
ENSG00000052841.15	21	35	0.625	1.10823	1.04139	1.17148	0.895153	0.688429	0.690392	0.473934	0.47664	0.160002	1.07932	0.998774	chr11	43358920	43494933	136014	TTC17
ENSG00000053108.17	55	0	0	0.414973	NA	0.844578	NA	0.84467	NA	0.713467	NA	NA	0.406457	0.830911	chr5	133196455	133612541	416087	FSTL4
ENSG00000053254.16	51	5	0.0892857	1.29003	1.35603	1.17712	1.20448	0.726956	0.683619	0.528465	0.467335	NA	1.30227	1.17956	chr14	89124871	89619149	494279	FOXN3
ENSG00000053328.9	54	2	0.0357143	0.0791812	0.0395906	0.102154	0.0395906	0.155334	0.0559896	0.0241285	0.00313483	NA	0.0791812	0.0999197	chr6	110243940	110358349	114410	METTL24
ENSG00000053524.13	55	1	0.0178571	0.991226	1.21484	0.945261	1.21484	0.375646	NA	0.14111	NA	NA	0.997774	0.950075	chr3	183178041	183428778	250738	MCF2L2
ENSG00000053702.15	48	8	0.142857	0.30103	0	0.335299	0.194084	0.373235	0.289319	0.139304	0.0837053	NA	0.30103	0.315125	chr12	2825348	2835544	10197	NRIP2
ENSG00000053747.17	53	1	0.0185185	0.176091	0	0.303294	0	0.393385	NA	0.154752	NA	NA	0.176091	0.293835	chr18	23689453	23956222	266770	LAMA3
ENSG00000053900.11	32	22	0.407407	0.60206	0	0.576449	0.331616	0.523991	0.473355	0.274566	0.224065	0.0912394	0.389076	0.479108	chr4	25377263	25418498	41236	ANAPC4
ENSG00000053918.18	43	11	0.203704	0.0791812	0.0413927	0.263507	0.275689	0.438778	0.422212	0.192526	0.178263	0.857973	0.0791812	0.257903	chr11	2444684	2849105	404422	KCNQ1
ENSG00000054611.14	47	9	0.160714	0.447158	1.18184	0.69956	0.896946	0.677068	0.720607	0.458421	0.519274	NA	0.5043	0.731283	chr22	46762617	47175699	413083	TBC1D22A
ENSG00000054793.14	43	13	0.232143	0.20412	0.32838	0.421586	0.321932	0.45959	0.309995	0.211223	0.096097	0.740676	0.286436	0.398452	chr20	51596514	51768390	171877	ATP9A
ENSG00000054965.11	56	0	0	1.08707	NA	1.19622	NA	0.493394	NA	0.243437	NA	NA	1.08707	1.19622	chr11	73400487	73598189	197703	FAM168A
ENSG00000054983.17	2	54	0.964286	0.0880456	0.234174	0.0880456	0.227686	0.124515	0.177027	0.0155041	0.0313385	NA	0.224013	0.222699	chr14	87837820	87993665	155846	GALC
ENSG00000055044.11	54	1	0.0181818	0.539591	0.39794	0.60365	0.39794	0.501631	NA	0.251634	NA	NA	0.477121	0.589197	chr2	202265736	202303661	37926	NOP58
ENSG00000055130.17	53	3	0.0535714	1.14613	1.88195	0.904259	1.28868	0.66997	1.11719	0.44886	1.24812	NA	1.16111	0.924853	chr7	148697914	148801110	103197	CUL1
ENSG00000055208.19	54	1	0.0181818	0.105427	0	0.403103	0	0.567474	NA	0.322027	NA	NA	0.105427	0.42096	chr6	149218641	149411613	192973	TAB2
ENSG00000055332.19	53	0	0	0.0791812	NA	0.197472	NA	0.357396	NA	0.127732	NA	NA	0.0791812	0.188307	chr2	37099210	37157522	58313	EIF2AK2
ENSG00000055483.19	55	1	0.0178571	0.0791812	1.0013	0.39801	1.0013	0.444271	NA	0.197377	NA	NA	0.190106	0.408783	chr17	78787381	78841441	54061	USP36
ENSG00000055609.21	35	21	0.375	0.942008	0.612784	0.901993	0.782566	0.497119	0.498485	0.247127	0.248487	0.436218	0.70343	0.857208	chr7	152134922	152436644	301723	KMT2C
ENSG00000055813.6	9	42	0.823529	0	0.0413927	0.194587	0.106246	0.452209	0.236477	0.204493	0.0559214	NA	0.0413927	0.115785	chr2	56183990	56386172	202183	CCDC85A
ENSG00000055917.16	47	9	0.160714	1.57978	0.176091	1.45589	0.411495	0.596067	0.522809	0.355296	0.27333	NA	1.47125	1.28804	chr2	20248691	20352234	103544	PUM2
ENSG00000055950.16	54	2	0.0357143	0.439149	0.604355	0.404914	0.604355	0.396313	0.854687	0.157064	0.73049	NA	0.439149	0.412037	chr10	100969458	100987515	18058	MRPL43
ENSG00000056050.7	42	14	0.25	0.554367	0.462811	0.575505	0.554488	0.271366	0.379324	0.0736395	0.143886	0.495384	0.554367	0.570251	chr4	169729470	169757944	28475	HPF1
ENSG00000056097.16	53	1	0.0185185	0.0791812	1.39794	0.503016	1.39794	0.597803	NA	0.357369	NA	NA	0.112655	0.529562	chr5	32354350	32444740	90391	ZFR
ENSG00000056291.19	4	52	0.928571	0.321726	0.30103	0.301139	0.343286	0.113565	0.233564	0.012897	0.0545521	NA	0.30103	0.340275	chr4	72031902	72148305	116404	NPFFR2
ENSG00000056487.16	55	1	0.0178571	0.0791812	0	0.327625	0	0.509383	NA	0.259471	NA	NA	0.0791812	0.321774	chr22	44881162	45010005	128844	PHF21B
ENSG00000056586.16	45	10	0.181818	0.30103	0.580684	0.481104	0.487176	0.487911	0.339625	0.238057	0.115345	NA	0.321726	0.475011	chr9	122844556	122905359	60804	RC3H2
ENSG00000056736.10	46	9	0.163636	1.0607	0	0.884605	0.208725	0.595084	0.411472	0.354125	0.169309	NA	0.928666	0.781187	chr3	53846568	53865794	19227	IL17RB
ENSG00000056972.20	56	0	0	1.06029	NA	0.908024	NA	0.553405	NA	0.306257	NA	NA	1.06029	0.908024	chr6	111555381	111606906	51526	TRAF3IP2
ENSG00000057608.17	49	7	0.125	1.04922	0.69897	0.856055	0.656661	0.648683	0.703518	0.42079	0.494938	NA	1	0.831131	chr10	5765223	5842132	76910	GDI2
ENSG00000057663.16	51	5	0.0892857	0.176091	0.30103	0.415436	0.299275	0.523149	0.187107	0.273685	0.0350091	NA	0.217452	0.405064	chr6	106045423	106325791	280369	ATG5
ENSG00000057935.14	50	6	0.107143	1.50625	1.38427	1.37161	1.25606	0.524869	0.453387	0.275487	0.20556	NA	1.47348	1.35923	chr2	42494569	42756947	262379	MTA3
ENSG00000058056.10	52	4	0.0714286	0.138231	0.46214	0.455941	0.620055	0.590097	0.638748	0.348214	0.407999	NA	0.16111	0.467664	chr3	179653032	179804366	151335	USP13
ENSG00000058063.16	54	2	0.0357143	0.69897	1.23346	0.705677	1.23346	0.54345	0.15965	0.295338	0.0254881	NA	0.738561	0.724527	chr3	182793503	182921629	128127	ATP11B
ENSG00000058091.17	30	19	0.387755	1.07905	0.462398	1.07252	0.637612	0.546342	0.469405	0.298489	0.220341	0.00740765	0.85247	0.908957	chr7	90466424	91210590	744167	CDK14
ENSG00000058866.15	49	6	0.109091	0.0791812	0.121519	0.194052	0.134023	0.240634	0.152662	0.0579045	0.0233056	NA	0.0791812	0.184155	chr3	186105668	186362234	256567	DGKG
ENSG00000059145.19	45	0	0	0.60206	NA	0.543156	NA	0.414979	NA	0.172208	NA	NA	0.491136	0.525379	chr16	1363205	1414751	51547	UNKL
ENSG00000059377.18	55	1	0.0178571	0.623249	0.623249	0.74879	0.623249	0.657746	NA	0.43263	NA	NA	0.623249	0.746549	chr7	139777051	140020325	243275	TBXAS1
ENSG00000059691.12	39	12	0.235294	0	0.0791812	0.207935	0.182776	0.390924	0.258487	0.152822	0.0668154	0.244742	0.0791812	0.214081	chr4	151670504	151761007	90504	GATB
ENSG00000059728.11	56	0	0	1.62941	NA	1.552	NA	0.434478	NA	0.188771	NA	NA	1.62941	1.552	chr2	69897688	69942945	45258	MXD1
ENSG00000059758.8	40	16	0.285714	0.20412	0.213418	0.392741	0.397046	0.442093	0.400956	0.195446	0.160766	0.408648	0.20412	0.393971	chr12	96278261	96400480	122220	CDK17
ENSG00000060237.19	56	0	0	0.477121	NA	0.64775	NA	0.594528	NA	0.353463	NA	NA	0.477121	0.64775	chr12	752579	911452	158874	WNK1
ENSG00000060339.14	53	1	0.0185185	1.29667	1.0086	1.24304	1.0086	0.342672	NA	0.117424	NA	NA	1.30944	1.24943	chr10	68721012	68792377	71366	CCAR1
ENSG00000060709.15	8	48	0.857143	0.229696	0.0791812	0.318652	0.162153	0.387611	0.196658	0.150242	0.0386745	NA	0.0791812	0.18451	chr12	130396137	130716281	320145	RIMBP2
ENSG00000060749.16	55	1	0.0178571	0.278754	0.0791812	0.500493	0.0791812	0.568008	NA	0.322634	NA	NA	0.267013	0.49297	chr11	32892811	32993316	100506	QSER1
ENSG00000060982.15	48	8	0.142857	0.714391	0.0736836	0.707661	0.411668	0.719833	0.64827	0.518159	0.420254	NA	0.464709	0.665377	chr12	24810024	24949101	139078	BCAT1
ENSG00000061676.15	56	0	0	0.0791812	NA	0.326414	NA	0.467246	NA	0.218319	NA	NA	0.0791812	0.326414	chr2	182909115	183038858	129744	NCKAP1
ENSG00000061936.10	49	1	0.02	0.30103	0.0791812	0.494085	0.0791812	0.524271	NA	0.27486	NA	NA	0.30103	0.481005	chr12	131711081	131799738	88658	SFSWAP
ENSG00000061987.16	46	10	0.178571	1.31028	1.14921	1.13797	1.14234	0.529254	0.599653	0.28011	0.359583	NA	1.29664	1.13875	chr12	62466817	62600476	133660	MON2
ENSG00000062038.15	50	5	0.0909091	0.0791812	0.161368	0.148701	0.230448	0.170197	0.191139	0.028967	0.0365342	NA	0.0791812	0.153344	chr16	68636189	68727468	91280	CDH3
ENSG00000062194.16	28	28	0.5	0.215682	0.0791812	0.513892	0.389993	0.564057	0.495478	0.31816	0.245499	0.412177	0.16111	0.451943	chr5	57173948	57264679	90732	GPBP1
ENSG00000062650.20	51	4	0.0727273	0.09691	0.340621	0.468693	0.5321	0.603013	0.665956	0.363625	0.443497	NA	0.121519	0.487268	chr10	86435256	86521792	86537	WAPL
ENSG00000062716.13	56	0	0	0.54984	NA	0.624273	NA	0.490695	NA	0.240781	NA	NA	0.54984	0.624273	chr17	59707192	59842255	135064	VMP1
ENSG00000062725.10	56	0	0	0.176091	NA	0.362274	NA	0.393859	NA	0.155125	NA	NA	0.176091	0.362274	chr17	60443158	60526242	83085	APPBP2
ENSG00000063438.20	53	2	0.0363636	0.230449	0.370181	0.435431	0.370181	0.5102	0.523515	0.260304	0.274068	NA	0.265739	0.43716	chr5	321714	438291	116578	AHRR
ENSG00000063761.16	43	10	0.188679	0.146128	0.0791812	0.332716	0.363017	0.476491	0.597724	0.227044	0.357274	NA	0.0791812	0.326275	chr14	77800109	77935014	134906	ADCK1
ENSG00000063978.16	51	5	0.0892857	0.790285	0.732394	0.790121	0.663826	0.427888	0.294974	0.183088	0.0870097	NA	0.7493	0.778845	chr4	2462220	2625320	163101	RNF4
ENSG00000064012.22	55	1	0.0178571	0.50515	0	0.702796	0	0.637587	NA	0.406517	NA	NA	0.491136	0.690246	chr2	201233443	201287711	54269	CASP8
ENSG00000064042.18	51	5	0.0892857	0.146128	0	0.298889	0.157916	0.442086	0.219383	0.19544	0.048129	NA	0.146128	0.286302	chr4	41359607	41700044	340438	LIMCH1
ENSG00000064225.12	8	48	0.857143	1.56811	1.60799	1.53386	1.49824	0.354698	0.478004	0.125811	0.228488	NA	1.60799	1.50333	chr3	98732236	98821201	88966	ST3GAL6
ENSG00000064270.13	56	0	0	0.0791812	NA	0.201218	NA	0.262924	NA	0.0691292	NA	NA	0.0791812	0.201218	chr16	84368527	84464187	95661	ATP2C2
ENSG00000064313.12	27	29	0.517857	0.30103	0.20412	0.469793	0.547498	0.490001	0.559236	0.240101	0.312744	0.760297	0.252575	0.510033	chr8	119730774	119832841	102068	TAF2
ENSG00000064393.16	55	1	0.0178571	0.146128	0.60206	0.426343	0.60206	0.575862	NA	0.331617	NA	NA	0.146128	0.429481	chr7	139561570	139777998	216429	HIPK2
ENSG00000064419.14	56	0	0	0.50515	NA	0.592741	NA	0.546385	NA	0.298536	NA	NA	0.50515	0.592741	chr7	128954180	129055173	100994	TNPO3
ENSG00000064489.23	53	3	0.0535714	0.426511	0.60206	0.442957	0.447474	0.350077	0.393646	0.122554	0.154957	NA	0.426511	0.443199	chr19	19145569	19192158	46590	BORCS8-MEF2B
ENSG00000064490.14	52	2	0.037037	0.176091	0.0395906	0.305417	0.0395906	0.318116	0.0559896	0.101198	0.00313483	NA	0.176091	0.300325	chr19	19192229	19201869	9641	RFXANK
ENSG00000064607.17	55	0	0	0.30103	NA	0.453518	NA	0.456851	NA	0.208713	NA	NA	0.30103	0.456171	chr19	18990888	19034023	43136	SUGP2
ENSG00000064651.14	47	9	0.160714	0.0791812	0.176091	0.307536	0.309752	0.521119	0.366785	0.271565	0.134531	NA	0.0791812	0.307892	chr5	128083766	128189677	105912	SLC12A2
ENSG00000064652.11	55	1	0.0178571	0.672098	0.477121	0.712482	0.477121	0.523852	NA	0.274421	NA	NA	0.672098	0.708279	chr5	122843439	123029354	185916	SNX24
ENSG00000064655.19	37	16	0.301887	0.267172	0.20327	0.319915	0.232535	0.221752	0.161208	0.0491738	0.025988	0.137782	0.263622	0.298305	chr20	46894624	47188844	294221	EYA2
ENSG00000064763.11	52	4	0.0714286	1.1932	0.353785	1.09864	0.357962	0.758429	0.413395	0.575215	0.170895	NA	1.09656	1.04574	chr12	29149103	29340980	191878	FAR2
ENSG00000064933.18	42	14	0.25	1.21728	1.27875	1.117	1.05005	0.548876	0.61832	0.301265	0.382319	0.917048	1.23674	1.10026	chr2	189784085	189877629	93545	PMS1
ENSG00000064999.15	56	0	0	0.241751	NA	0.504928	NA	0.556658	NA	0.309868	NA	NA	0.241751	0.504928	chr6	34889255	35091406	202152	ANKS1A
ENSG00000065000.19	53	3	0.0535714	0.477121	0	0.509323	0.0263937	0.470251	0.0457153	0.221136	0.00208989	NA	0.342423	0.483451	chr19	2100988	2164468	63481	AP3D1
ENSG00000065029.15	54	1	0.0181818	0.409772	1.49136	0.594638	1.49136	0.590232	NA	0.348374	NA	NA	0.477121	0.612818	chr6	35258909	35295985	37077	ZNF76
ENSG00000065060.17	54	0	0	1.19173	NA	1.14151	NA	0.420664	NA	0.176958	NA	NA	1.19862	1.14745	chr6	34792015	34883138	91124	UHRF1BP1
ENSG00000065150.21	56	0	0	0.913814	NA	0.790341	NA	0.417011	NA	0.173898	NA	NA	0.913814	0.790341	chr13	97953658	98024296	70639	IPO5
ENSG00000065320.9	13	43	0.767857	0.462398	0.238046	0.639116	0.360018	0.689584	0.3613	0.475526	0.130538	0.513703	0.280133	0.424809	chr17	9021510	9244000	222491	NTN1
ENSG00000065413.20	48	8	0.142857	0.217284	0.254736	0.530597	0.497548	0.603617	0.465007	0.364353	0.216232	NA	0.217284	0.525875	chr2	196967017	197311173	344157	ANKRD44
ENSG00000065427.15	56	0	0	0.477121	NA	0.443375	NA	0.306411	NA	0.0938878	NA	NA	0.477121	0.443375	chr16	75627474	75648643	21170	KARS1
ENSG00000065485.20	53	3	0.0535714	0.342423	0	0.483898	0.23299	0.519251	0.403551	0.269621	0.162853	NA	0.342423	0.470456	chr3	123067025	123225227	158203	PDIA5
ENSG00000065491.8	56	0	0	0.0791812	NA	0.290649	NA	0.489856	NA	0.239959	NA	NA	0.0791812	0.290649	chr6	37257772	37332970	75199	TBC1D22B
ENSG00000065559.15	5	51	0.910714	0.0791812	0.0791812	0.231672	0.417315	0.286369	0.581712	0.0820075	0.338389	NA	0.0791812	0.40074	chr17	12020829	12143830	123002	MAP2K4
ENSG00000065609.14	27	29	0.517857	0.0791812	0.0791812	0.138077	0.153008	0.180299	0.382987	0.0325078	0.146679	0.491276	0.0791812	0.145809	chr6	83552880	83709691	156812	SNAP91
ENSG00000065665.21	56	0	0	1.34432	NA	1.30534	NA	0.292478	NA	0.0855432	NA	NA	1.34432	1.30534	chr10	12129637	12169961	40325	SEC61A2
ENSG00000065675.15	18	38	0.678571	0.0791812	0.146128	0.233129	0.262046	0.407672	0.359904	0.166197	0.129531	0.193258	0.146128	0.252751	chr10	6427143	6580301	153159	PRKCQ
ENSG00000065717.15	56	0	0	0.0791812	NA	0.180386	NA	0.280735	NA	0.0788121	NA	NA	0.0791812	0.180386	chr19	2997639	3047635	49997	TLE2
ENSG00000065809.14	22	33	0.6	0.0791812	0.146128	0.298	0.304367	0.499491	0.42366	0.249491	0.179487	0.35974	0.146128	0.29904	chr10	14518557	14774897	256341	FAM107B
ENSG00000065833.9	32	24	0.428571	0.471624	0.303002	0.791094	0.362116	0.666222	0.275679	0.443852	0.0759991	0.0171107	0.342423	0.607247	chr6	83210402	83431051	220650	ME1
ENSG00000065882.16	39	17	0.303571	0.414973	0.161368	0.61283	0.286548	0.575799	0.343115	0.331545	0.117728	0.136172	0.289892	0.51378	chr4	37891084	38139175	248092	TBC1D1
ENSG00000065883.16	49	7	0.125	0.845098	0.477121	0.822002	0.785995	0.600313	0.712482	0.360375	0.507631	NA	0.811625	0.817501	chr7	39950121	40099580	149460	CDK13
ENSG00000065989.16	51	3	0.0555556	0.30103	0.477121	0.443517	0.692698	0.48433	0.68047	0.234576	0.46304	NA	0.238561	0.447315	chr19	10416773	10469630	52858	PDE4A
ENSG00000066032.19	0	55	1	NA	0.732394	NA	0.716789	NA	0.255949	NA	0.06551	NA	0.736378	0.722997	chr2	79185231	80648861	1463631	CTNNA2
ENSG00000066084.13	55	1	0.0178571	0.380211	0.869232	0.640335	0.869232	0.580762	NA	0.337285	NA	NA	0.468257	0.644423	chr12	50504985	50748657	243673	DIP2B
ENSG00000066117.15	55	1	0.0178571	0.30103	0	0.458867	0	0.438101	NA	0.191932	NA	NA	0.30103	0.450672	chr12	50085200	50100707	15508	SMARCD1
ENSG00000066230.12	46	0	0	1.0788	NA	1.04498	NA	0.319371	NA	0.101998	NA	NA	1.0788	1.01519	chr5	470456	524449	53994	SLC9A3
ENSG00000066248.15	48	8	0.142857	0.0791812	0.310588	0.224912	0.316416	0.336109	0.390242	0.112969	0.152289	NA	0.0791812	0.237984	chr2	232878701	233013256	134556	NGEF
ENSG00000066382.17	31	22	0.415094	2.03743	2.01907	1.81474	1.72006	0.74168	0.832602	0.55009	0.693227	0.992797	2.03482	1.79417	chr11	30384493	30586872	202380	MPPED2
ENSG00000066405.13	45	5	0.1	1.49831	1.82607	1.31527	1.44658	0.691917	0.824153	0.478749	0.679229	NA	1.525	1.30636	chr3	137998735	138033655	34921	CLDN18
ENSG00000066427.24	50	4	0.0740741	0.685534	0.358002	0.609994	0.484028	0.529836	0.595593	0.280726	0.354731	NA	0.685534	0.598482	chr14	92044496	92106621	62126	ATXN3
ENSG00000066468.24	45	11	0.196429	0.0791812	0.146128	0.431236	0.455569	0.533272	0.603883	0.284379	0.364674	0.991377	0.0791812	0.436016	chr10	121478332	121598458	120127	FGFR2
ENSG00000066629.18	54	2	0.0357143	0.0395906	0.775969	0.28352	0.775969	0.420902	0.613127	0.177159	0.375925	NA	0.0791812	0.301108	chr14	99737693	99942060	204368	EML1
ENSG00000066651.20	41	15	0.267857	1.83378	1.53148	1.55823	1.48951	0.806278	0.909309	0.650083	0.826843	0.809905	1.70276	1.53982	chr6	125986479	126203817	217339	TRMT11
ENSG00000066739.12	26	30	0.535714	0.811625	1.10636	0.749609	0.849896	0.697421	0.792817	0.486396	0.628558	0.664093	0.928666	0.803334	chr14	96279195	96363341	84147	ATG2B
ENSG00000066777.9	53	3	0.0535714	1.09272	1.01912	1.06211	0.887218	0.455674	0.388206	0.207639	0.150704	NA	1.08631	1.05274	chr8	67173511	67343781	170271	ARFGEF1
ENSG00000066827.16	0	56	1	NA	0.09691	NA	0.244305	NA	0.366746	NA	0.134502	NA	0.09691	0.244305	chr8	134477788	134713049	235262	ZFAT
ENSG00000066855.16	41	13	0.240741	1.427	1.52504	1.4035	1.30228	0.281321	0.566504	0.0791413	0.320927	0.670919	1.47923	1.37658	chr8	65644734	65771261	126528	MTFR1
ENSG00000066923.18	55	0	0	0.534026	NA	0.532553	NA	0.422715	NA	0.178688	NA	NA	0.495954	0.53066	chr7	100177563	100221488	43926	STAG3
ENSG00000067057.18	3	53	0.946429	0	0.778151	0	0.81979	0	0.776577	0	0.603071	NA	0.748119	0.775873	chr10	3066333	3137718	71386	PFKP
ENSG00000067113.17	56	0	0	0.755942	NA	0.915141	NA	0.689549	NA	0.475478	NA	NA	0.755942	0.915141	chr5	55424854	55534969	110116	PLPP1
ENSG00000067560.14	55	0	0	0.146128	NA	0.333357	NA	0.43466	NA	0.188929	NA	NA	0.112655	0.328818	chr3	49359139	49412998	53860	RHOA
ENSG00000067596.12	55	0	0	0.740363	NA	0.667933	NA	0.409989	NA	0.168091	NA	NA	0.759257	0.669901	chr17	43483865	43610338	126474	DHX8
ENSG00000067601.8	42	13	0.236364	0.72014	0.60206	0.694229	0.59078	0.293636	0.231035	0.0862223	0.0533772	0.246435	0.704425	0.672128	chr7	67287541	67302419	14879	PMS2P4
ENSG00000067715.14	56	0	0	0.560287	NA	0.890592	NA	0.816305	NA	0.666353	NA	NA	0.560287	0.890592	chr12	78863993	79452008	588016	SYT1
ENSG00000067798.16	55	1	0.0178571	0.477121	1.07372	0.674656	1.07372	0.505334	NA	0.255363	NA	NA	0.516712	0.681782	chr12	77324641	78213010	888370	NAV3
ENSG00000067900.8	48	5	0.0943396	0.349485	0.09691	0.576223	0.449889	0.552183	0.747564	0.304906	0.558851	NA	0.30103	0.564791	chr18	20946906	21111813	164908	ROCK1
ENSG00000067955.15	56	0	0	0.785271	NA	0.811247	NA	0.622967	NA	0.388088	NA	NA	0.785271	0.811247	chr16	67028984	67101058	72075	CBFB
ENSG00000068024.17	7	45	0.865385	1.04922	0.742725	0.994162	0.893022	0.436908	0.762568	0.190889	0.58151	NA	0.792392	0.902129	chr2	239048168	239401654	353487	HDAC4
ENSG00000068028.18	55	0	0	0.30103	NA	0.446295	NA	0.460552	NA	0.212108	NA	NA	0.30103	0.438325	chr3	50329782	50340980	11199	RASSF1
ENSG00000068383.19	50	4	0.0740741	0.146128	0.0791812	0.419454	0.375196	0.530286	0.645897	0.281203	0.417183	NA	0.112655	0.412063	chr10	132537787	132783480	245694	INPP5A
ENSG00000068615.19	42	13	0.236364	0.146128	0.0791812	0.198862	0.214387	0.150179	0.305792	0.0225539	0.0935088	0.209637	0.146128	0.200329	chr2	86213993	86338083	124091	REEP1
ENSG00000068650.19	55	1	0.0178571	0.69897	0.69897	0.791806	0.69897	0.613405	NA	0.376266	NA	NA	0.69897	0.790148	chr13	112690038	112887168	197131	ATP11A
ENSG00000068745.15	56	0	0	0.112655	NA	0.304302	NA	0.391824	NA	0.153526	NA	NA	0.112655	0.304302	chr3	48688003	48740353	52351	IP6K2
ENSG00000068781.21	48	8	0.142857	0.846679	0.585446	0.792222	0.709498	0.458527	0.728365	0.210247	0.530515	NA	0.846679	0.780404	chr2	48529925	48776517	246593	STON1-GTF2A1L
ENSG00000068784.13	53	3	0.0535714	0.60206	0.0791812	0.746025	0.0527875	0.780472	0.0457153	0.609137	0.00208989	NA	0.40309	0.708888	chr2	45388680	45612165	223486	SRBD1
ENSG00000068878.15	54	2	0.0357143	0.0791812	0.073064	0.430531	0.073064	0.556054	0.103328	0.309196	0.0106767	NA	0.0791812	0.417765	chr2	53864069	53970993	106925	PSME4
ENSG00000068903.20	55	1	0.0178571	0.30103	0	0.355364	0	0.384118	NA	0.147547	NA	NA	0.190106	0.349018	chr19	38878555	38899862	21308	SIRT2
ENSG00000069018.19	5	51	0.910714	0.146128	0.176091	0.305783	0.210572	0.315226	0.157816	0.0993672	0.0249059	NA	0.176091	0.219073	chr5	136212745	136365545	152801	TRPC7
ENSG00000069020.18	33	21	0.388889	1.75511	1.68079	1.72565	1.49512	0.679414	0.821674	0.461604	0.675148	0.39764	1.76372	1.64468	chr5	66596361	67169595	573235	MAST4
ENSG00000069188.17	37	19	0.339286	0.20412	0.20412	0.329214	0.430775	0.385242	0.607059	0.148412	0.36852	0.916845	0.20412	0.363672	chr17	73334384	73644445	310062	SDK2
ENSG00000069493.15	54	2	0.0357143	1.48932	0.786436	1.18632	0.786436	0.847808	1.11219	0.718778	1.23696	NA	1.48932	1.17203	chr12	9664969	9699553	34585	CLEC2D
ENSG00000069849.11	54	2	0.0357143	1.0207	1.06029	0.808549	1.06029	0.648488	0.0267205	0.420537	0.000713988	NA	1.04139	0.81754	chr3	141876124	141926549	50426	ATP1B3
ENSG00000069998.12	49	7	0.125	0.33646	0	0.557911	0.223962	0.555027	0.425445	0.308055	0.181003	NA	0.30103	0.516167	chr22	17137511	17165287	27777	HDHD5
ENSG00000070081.17	55	1	0.0178571	0.523746	1.13194	0.66662	1.13194	0.438119	NA	0.191949	NA	NA	0.525688	0.674929	chr11	17208153	17349980	141828	NUCB2
ENSG00000070182.21	55	0	0	0.477121	NA	0.548775	NA	0.508346	NA	0.258415	NA	NA	0.477121	0.538975	chr14	64746283	64879907	133625	SPTB
ENSG00000070214.16	51	5	0.0892857	0.146128	0	0.315883	0.0316725	0.424951	0.0433694	0.180583	0.0018809	NA	0.146128	0.290507	chr9	105244622	105439171	194550	SLC44A1
ENSG00000070366.14	50	6	0.107143	0.717763	0.428666	0.83617	0.548693	0.647789	0.606184	0.419631	0.367459	NA	0.717763	0.805369	chr17	2059839	2303785	243947	SMG6
ENSG00000070371.16	56	0	0	0.690106	NA	0.638099	NA	0.533837	NA	0.284982	NA	NA	0.690106	0.638099	chr22	19179473	19291719	112247	CLTCL1
ENSG00000070413.20	55	0	0	0.477121	NA	0.642577	NA	0.637132	NA	0.405937	NA	NA	0.539591	0.641853	chr22	19036282	19122454	86173	DGCR2
ENSG00000070476.15	37	17	0.314815	1.91116	1.62325	1.84255	1.58837	0.303542	0.558639	0.092138	0.312077	0.0737677	1.84197	1.74603	chr3	126437601	126475891	38291	ZXDC
ENSG00000070501.12	50	6	0.107143	0.515872	0.479769	0.622307	0.422387	0.380377	0.191879	0.144686	0.0368177	NA	0.507155	0.600887	chr8	42338454	42371808	33355	POLB
ENSG00000070614.15	54	1	0.0181818	0.0791812	0	0.39151	0	0.500696	NA	0.250697	NA	NA	0.0791812	0.377528	chr5	150485818	150558211	72394	NDST1
ENSG00000070669.17	48	8	0.142857	0.510595	0.0206963	0.571453	0.328401	0.502218	0.442199	0.252223	0.19554	NA	0.477121	0.536731	chr7	97851677	97872542	20866	ASNS
ENSG00000070731.11	56	0	0	0.30103	NA	0.348845	NA	0.349008	NA	0.121806	NA	NA	0.30103	0.348845	chr17	76565377	76586956	21580	ST6GALNAC2
ENSG00000070756.17	52	4	0.0714286	1.07767	0.30103	0.960157	0.325257	0.641318	0.377653	0.411288	0.142622	NA	1.04139	0.914807	chr8	100685816	100722809	36994	PABPC1
ENSG00000070882.13	44	12	0.214286	0.190106	0.477121	0.478343	0.623268	0.513466	0.634696	0.263647	0.40284	0.586784	0.190106	0.509398	chr7	24796540	24981634	185095	OSBPL3
ENSG00000070915.10	55	1	0.0178571	0.0791812	0.230449	0.116022	0.230449	0.122562	NA	0.0150214	NA	NA	0.0791812	0.118065	chr16	56865207	56915850	50644	SLC12A3
ENSG00000070950.10	10	42	0.807692	1.4298	1.26167	1.33222	1.15895	0.899666	0.875595	0.809399	0.766666	NA	1.3424	1.22264	chr3	8775402	8963773	188372	RAD18
ENSG00000071054.16	14	41	0.745455	0.389076	0.146128	0.625999	0.341267	0.672211	0.467478	0.451867	0.218536	0.111583	0.146128	0.408966	chr2	101696850	101894689	197840	MAP4K4
ENSG00000071082.11	48	8	0.142857	0.889076	0.91911	0.770807	0.847144	0.559285	0.467812	0.3128	0.218848	NA	0.889076	0.781712	chr2	101002229	101024032	21804	RPL31
ENSG00000071189.21	54	2	0.0357143	0.30103	0.499913	0.597238	0.499913	0.708135	0.595005	0.501455	0.354031	NA	0.30103	0.593762	chr7	17790761	17940501	149741	SNX13
ENSG00000071205.12	40	16	0.285714	0.278699	0.555631	0.574703	0.739683	0.602886	0.554955	0.363472	0.307975	0.220127	0.380211	0.62184	chr4	147732063	148072776	340714	ARHGAP10
ENSG00000071242.12	26	30	0.535714	1.6505	1.38456	1.59533	1.49765	0.494176	0.52526	0.24421	0.275899	0.400466	1.5168	1.543	chr6	166409364	166906451	497088	RPS6KA2
ENSG00000071462.12	52	0	0	0.30103	NA	0.39334	NA	0.390417	NA	0.152426	NA	NA	0.30103	0.386985	chr7	73683025	73705161	22137	BUD23
ENSG00000071564.17	44	11	0.2	0.539591	0.845098	0.574362	0.821084	0.507766	0.412538	0.257826	0.170188	0.0996064	0.60206	0.631165	chr19	1609290	1652615	43326	TCF3
ENSG00000071626.17	45	10	0.181818	1.25527	1.13004	1.1672	1.12076	0.467963	0.538185	0.218989	0.289643	NA	1.24286	1.16667	chr19	1407569	1435687	28119	DAZAP1
ENSG00000071655.18	44	12	0.214286	0.874094	0.874094	0.819996	0.86087	0.382929	0.242788	0.146635	0.0589462	0.944253	0.874094	0.828755	chr19	1573596	1592865	19270	MBD3
ENSG00000071794.16	53	3	0.0535714	0.0791812	0.457882	0.414027	0.817194	0.522892	0.905846	0.273417	0.820557	NA	0.146128	0.435626	chr3	149030127	149086554	56428	HLTF
ENSG00000071909.19	52	4	0.0714286	0.999348	0.967138	1.00022	1.00012	0.277753	0.246268	0.077147	0.0606477	NA	0.996726	1.00022	chr2	170178145	170655171	477027	MYO3B
ENSG00000071967.12	56	0	0	0.0791812	NA	0.379753	NA	0.500889	NA	0.250889	NA	NA	0.0791812	0.379753	chr2	171522247	171558129	35883	CYBRD1
ENSG00000072062.15	53	3	0.0535714	0.0791812	0	0.301277	0.114141	0.380472	0.197698	0.144759	0.0390844	NA	0.0791812	0.291252	chr19	14091688	14118084	26397	PRKACA
ENSG00000072110.16	56	0	0	0.0791812	NA	0.34257	NA	0.466226	NA	0.217366	NA	NA	0.0791812	0.34257	chr14	68874128	68979440	105313	ACTN1
ENSG00000072121.17	56	0	0	0.281741	NA	0.323891	NA	0.312654	NA	0.0977522	NA	NA	0.281741	0.323891	chr14	67727374	67816590	89217	ZFYVE26
ENSG00000072134.15	55	0	0	0.50515	NA	0.616349	NA	0.595207	NA	0.354271	NA	NA	0.465831	0.605343	chr17	19215615	19336715	121101	EPN2
ENSG00000072135.13	17	36	0.679245	0.954243	1	0.849745	0.963322	0.763533	0.697525	0.582982	0.486541	0.624977	1.0207	0.955944	chr2	130356045	130375405	19361	PTPN18
ENSG00000072201.14	43	13	0.232143	0.0791812	0.0128372	0.23578	0.306211	0.286367	0.435552	0.0820062	0.189705	0.968057	0.0736836	0.25213	chr4	53459301	53701405	242105	LNX1
ENSG00000072274.13	51	2	0.0377358	0.0791812	0.30103	0.35251	0.30103	0.409121	0.425721	0.16738	0.181238	NA	0.0880456	0.363066	chr3	196027183	196082096	54914	TFRC
ENSG00000072310.18	55	0	0	0.477121	NA	0.457335	NA	0.357492	NA	0.1278	NA	NA	0.477121	0.457688	chr17	17810399	17837002	26604	SREBF1
ENSG00000072364.13	55	1	0.0178571	0.222716	0	0.43213	0	0.485104	NA	0.235326	NA	NA	0.222716	0.424414	chr5	132875395	132963634	88240	AFF4
ENSG00000072518.22	56	0	0	0.0791812	NA	0.397772	NA	0.531366	NA	0.28235	NA	NA	0.0791812	0.397772	chr11	63838928	63911020	72093	MARK2
ENSG00000072609.18	34	21	0.381818	1.48028	1.5563	1.47911	1.46158	0.221599	0.294726	0.0491061	0.0868634	0.986178	1.51962	1.47419	chr12	132822187	132956304	134118	CHFR
ENSG00000072657.10	29	27	0.482143	0.863323	0.585461	0.968294	0.827501	0.685555	0.576787	0.469986	0.332684	0.445746	0.758268	0.900411	chr12	72087266	72670758	583493	TRHDE
ENSG00000072736.19	56	0	0	0.630334	NA	0.688297	NA	0.553089	NA	0.305907	NA	NA	0.630334	0.688297	chr16	68084751	68229259	144509	NFATC3
ENSG00000072786.13	53	2	0.0363636	0.146128	0.171211	0.251131	0.171211	0.298607	0.242129	0.0891661	0.0586266	NA	0.146128	0.243792	chr5	172042079	172188224	146146	STK10
ENSG00000072803.18	48	8	0.142857	0.221083	0.121519	0.439785	0.408283	0.532336	0.592292	0.283382	0.35081	NA	0.16111	0.435284	chr5	171861549	172006873	145325	FBXW11
ENSG00000072832.15	7	49	0.875	1.38917	1.33041	1.43194	1.27781	0.274501	0.54964	0.0753506	0.302104	NA	1.35979	1.29707	chr4	5748084	5893086	145003	CRMP1
ENSG00000072954.7	52	3	0.0545455	0.477121	0.90309	0.546387	0.645505	0.475249	0.491117	0.225861	0.241196	NA	0.477121	0.54194	chr19	16661139	16690023	28885	TMEM38A
ENSG00000073060.17	50	4	0.0740741	0.265739	0.437531	0.594572	0.36928	0.633654	0.260132	0.401518	0.0676685	NA	0.265739	0.557245	chr12	124776856	124882668	105813	SCARB1
ENSG00000073282.14	0	56	1	NA	0.0791812	NA	0.197481	NA	0.247147	NA	0.0610817	NA	0.0791812	0.197481	chr3	189631389	189897276	265888	TP63
ENSG00000073331.18	55	1	0.0178571	0.146128	1.24055	0.412077	1.24055	0.576242	NA	0.332054	NA	NA	0.146128	0.426871	chr4	112285509	112442621	157113	ALPK1
ENSG00000073350.14	54	1	0.0181818	0.845098	1.27875	0.733518	1.27875	0.553634	NA	0.30651	NA	NA	0.879456	0.751817	chr17	75525080	75575209	50130	LLGL2
ENSG00000073598.6	38	18	0.321429	0.477121	0.238561	0.488843	0.480087	0.390509	0.544832	0.152497	0.296842	0.630597	0.39794	0.486028	chr17	35121615	35130732	9118	FNDC8
ENSG00000073614.13	52	4	0.0714286	0.153748	0.073064	0.366293	0.298837	0.428952	0.504975	0.183999	0.255	NA	0.146128	0.361475	chr12	280057	389320	109264	KDM5A
ENSG00000073711.11	52	4	0.0714286	0.384689	0.0791812	0.802666	0.0761226	0.713971	0.059761	0.509754	0.00357137	NA	0.361317	0.75077	chr3	135965728	136147894	182167	PPP2R3A
ENSG00000073792.16	55	1	0.0178571	0.60206	0	0.763283	0	0.709855	NA	0.503895	NA	NA	0.60206	0.749652	chr3	185643130	185825042	181913	IGF2BP2
ENSG00000073803.14	49	7	0.125	1.74601	1.5523	1.66504	1.54593	0.313524	0.086568	0.0982973	0.00749402	NA	1.7148	1.65015	chr3	185282941	185489094	206154	MAP3K13
ENSG00000073849.16	55	1	0.0178571	1.57978	2.39217	1.43333	2.39217	0.684528	NA	0.468579	NA	NA	1.58681	1.45045	chr3	186930325	187078553	148229	ST6GAL1
ENSG00000073910.23	50	6	0.107143	0.409047	1.20016	0.744406	1.08799	0.673509	0.818323	0.453615	0.669652	NA	0.431066	0.781218	chr13	31846713	32299125	452413	FRY
ENSG00000073921.18	54	1	0.0181818	0.482836	1.33846	0.730763	1.33846	0.736556	NA	0.542515	NA	NA	0.623249	0.762646	chr11	85957175	86069882	112708	PICALM
ENSG00000074047.22	38	18	0.321429	0.755942	0.840621	0.793798	0.859058	0.739033	0.710012	0.54617	0.504117	0.576667	0.755942	0.814774	chr2	120735623	120992653	257031	GLI2
ENSG00000074054.20	46	10	0.178571	0.835123	1.24499	0.875925	1.071	0.696026	0.608216	0.484452	0.369927	NA	1	0.910759	chr2	121337776	121649476	311701	CLASP1
ENSG00000074201.9	55	1	0.0178571	1.50106	0	1.40918	0	0.462232	NA	0.213658	NA	NA	1.49968	1.38401	chr11	77514936	77637794	122859	CLNS1A
ENSG00000074211.14	49	7	0.125	0.0791812	0.20412	0.386524	0.475215	0.57636	0.696974	0.332191	0.485773	NA	0.0791812	0.397611	chr4	6320578	6563600	243023	PPP2R2C
ENSG00000074276.10	53	2	0.0363636	0.0791812	0	0.504245	0	0.612047	0	0.374601	0	NA	0.0791812	0.477232	chr5	176542511	176595974	53464	CDHR2
ENSG00000074319.13	43	13	0.232143	0.255273	0.30103	0.36485	0.324518	0.459819	0.350931	0.211434	0.123153	0.905028	0.278151	0.355487	chr11	18468336	18526951	58616	TSG101
ENSG00000074356.17	56	0	0	0.190106	NA	0.361498	NA	0.401973	NA	0.161583	NA	NA	0.190106	0.361498	chr17	3802158	3846246	44089	NCBP3
ENSG00000074370.18	55	1	0.0178571	0.146128	0	0.430821	0	0.486151	NA	0.236343	NA	NA	0.146128	0.423128	chr17	3923870	3964464	40595	ATP2A3
ENSG00000074416.15	51	5	0.0892857	0.161368	0.30103	0.290117	0.368522	0.398948	0.283517	0.159159	0.0803819	NA	0.180391	0.297118	chr3	127689062	128052190	363129	MGLL
ENSG00000074527.13	54	1	0.0181818	0.319045	0.541579	0.316967	0.541579	0.223011	NA	0.049734	NA	NA	0.319045	0.315318	chr12	95657807	95791189	133383	NTN4
ENSG00000074706.13	55	0	0	0.0791812	NA	0.10786	NA	0.125241	NA	0.0156852	NA	NA	0.0791812	0.107152	chr6	154154496	154356792	202297	IPCEF1
ENSG00000074755.15	56	0	0	0.30103	NA	0.434627	NA	0.442074	NA	0.195429	NA	NA	0.30103	0.434627	chr17	4004445	4143030	138586	ZZEF1
ENSG00000074842.8	54	1	0.0181818	0.199404	0.39794	0.360073	0.39794	0.386109	NA	0.14908	NA	NA	0.261873	0.364466	chr19	4641374	4670362	28989	MYDGF
ENSG00000074855.11	43	13	0.232143	0	0.477121	0.233759	0.391914	0.316147	0.352974	0.0999489	0.124591	0.102782	0.127636	0.270474	chr19	17323223	17334855	11633	ANO8
ENSG00000074935.14	56	0	0	0.778151	NA	0.655839	NA	0.621131	NA	0.385803	NA	NA	0.778151	0.655839	chr6	112070663	112087529	16867	TUBE1
ENSG00000075188.9	38	18	0.321429	0	0.20412	0.311264	0.314501	0.502793	0.377741	0.2528	0.142688	0.122245	0.0791812	0.312305	chr12	102073103	102120120	47018	NUP37
ENSG00000075213.11	49	7	0.125	0.414973	0.342423	0.566294	0.321862	0.531267	0.148254	0.282245	0.0219792	NA	0.406457	0.53574	chr7	83955777	84492724	536948	SEMA3A
ENSG00000075218.19	55	0	0	0.623249	NA	0.673102	NA	0.569279	NA	0.324079	NA	NA	0.66111	0.677679	chr22	46296870	46330810	33941	GTSE1
ENSG00000075275.18	55	1	0.0178571	0.380211	0.60206	0.488548	0.60206	0.443704	NA	0.196873	NA	NA	0.380211	0.490575	chr22	46360834	46537620	176787	CELSR1
ENSG00000075292.19	51	4	0.0727273	1.75664	1.30626	1.64621	1.14761	0.391207	0.800701	0.153043	0.641122	NA	1.74249	1.61311	chr2	71276561	71435069	158509	ZNF638
ENSG00000075340.23	54	2	0.0357143	0.847741	0.488862	0.814831	0.488862	0.728604	0.691355	0.530864	0.477972	NA	0.847741	0.803189	chr2	70607618	70768225	160608	ADD2
ENSG00000075399.14	51	3	0.0555556	0.954243	0.653213	0.889099	0.564209	0.462444	0.352155	0.213854	0.124013	NA	0.941831	0.867057	chr16	89707134	89720898	13765	VPS9D1
ENSG00000075413.19	55	0	0	0.653213	NA	0.696032	NA	0.43159	NA	0.18627	NA	NA	0.638231	0.691219	chr14	103385377	103503831	118455	MARK3
ENSG00000075415.15	51	5	0.0892857	0.60206	0	0.579979	0.0954243	0.446359	0.213375	0.199236	0.0455289	NA	0.5043	0.536715	chr12	98593591	98606379	12789	SLC25A3
ENSG00000075420.13	39	17	0.303571	0.30103	0.342423	0.575224	0.6696	0.651355	0.683787	0.424263	0.467565	0.592239	0.321726	0.603874	chr3	172039578	172401669	362092	FNDC3B
ENSG00000075461.6	54	1	0.0181818	0.0791812	0	0.17809	0	0.265918	NA	0.0707125	NA	NA	0.0791812	0.192732	chr17	66964707	67033398	68692	CACNG4
ENSG00000075539.15	53	3	0.0535714	0.716003	1.29447	0.780993	1.26712	0.629904	0.838804	0.396779	0.703593	NA	0.780551	0.807035	chr4	48497357	48780322	282966	FRYL
ENSG00000075568.17	56	0	0	1.40865	NA	1.43781	NA	0.277656	NA	0.0770927	NA	NA	1.40865	1.43781	chr2	97756333	97995948	239616	TMEM131
ENSG00000075618.18	56	0	0	0.437531	NA	0.445053	NA	0.468084	NA	0.219102	NA	NA	0.437531	0.445053	chr7	5592816	5606655	13840	FSCN1
ENSG00000075624.17	56	0	0	0.477121	NA	0.479107	NA	0.41059	NA	0.168584	NA	NA	0.477121	0.479107	chr7	5526409	5563902	37494	ACTB
ENSG00000075643.6	53	2	0.0363636	0.146128	0.167227	0.248343	0.167227	0.308062	0.124515	0.094902	0.0155041	NA	0.146128	0.241012	chr18	36187497	36272157	84661	MOCOS
ENSG00000075651.16	41	14	0.254545	0.0791812	0.0791812	0.176306	0.0854838	0.188138	0.0603249	0.0353957	0.00363909	0.212558	0.0791812	0.153062	chr3	171600404	171810950	210547	PLD1
ENSG00000075702.19	55	0	0	0.0791812	NA	0.324755	NA	0.415098	NA	0.172306	NA	NA	0.0845432	0.321565	chr19	36054649	36105108	50460	WDR62
ENSG00000075711.21	55	1	0.0178571	1.15229	1.29003	1.07688	1.29003	0.66882	NA	0.44732	NA	NA	1.1598	1.08068	chr3	197042560	197299330	256771	DLG1
ENSG00000075785.14	56	0	0	0.194406	NA	0.468104	NA	0.537831	NA	0.289262	NA	NA	0.194406	0.468104	chr3	128693669	128825942	132274	RAB7A
ENSG00000075790.12	53	3	0.0535714	0.39794	0.0413927	0.538027	0.491827	0.523135	0.816285	0.27367	0.666322	NA	0.39794	0.535552	chr7	107580246	107629170	48925	BCAP29
ENSG00000075826.17	55	1	0.0178571	0.176091	0	0.342311	0	0.415466	NA	0.172612	NA	NA	0.127636	0.336198	chr10	100486646	100519864	33219	SEC31B
ENSG00000075884.14	43	11	0.203704	0.123852	0.222716	0.221392	0.296698	0.299197	0.298393	0.0895189	0.0890384	0.266604	0.138231	0.231106	chr2	143091362	143768352	676991	ARHGAP15
ENSG00000076003.5	47	9	0.160714	0.0791812	0.477121	0.347643	0.499735	0.490203	0.477344	0.240299	0.227857	NA	0.0791812	0.372086	chr2	135839626	135876443	36818	MCM6
ENSG00000076067.13	56	0	0	0.0791812	NA	0.274445	NA	0.38373	NA	0.147249	NA	NA	0.0791812	0.274445	chr12	56521820	56596193	74374	RBMS2
ENSG00000076242.16	49	7	0.125	0.762679	0.744293	0.795308	0.934969	0.267363	0.4143	0.071483	0.171645	NA	0.758513	0.812766	chr3	36993350	37050846	57497	MLH1
ENSG00000076555.15	50	6	0.107143	0.0791812	0.0880456	0.285905	0.300303	0.371645	0.447388	0.13812	0.200156	NA	0.0791812	0.287448	chr12	109116595	109268226	151632	ACACB
ENSG00000076604.15	54	0	0	0.30103	NA	0.319326	NA	0.321424	NA	0.103313	NA	NA	0.30103	0.325779	chr17	28744005	28750956	6952	TRAF4
ENSG00000076685.19	54	2	0.0357143	0.798584	1.16167	0.89161	1.16167	0.3914	0.794486	0.153194	0.631208	NA	0.798584	0.901255	chr10	103087185	103277605	190421	NT5C2
ENSG00000076928.18	54	0	0	0.30103	NA	0.407602	NA	0.40723	NA	0.165836	NA	NA	0.30103	0.408408	chr19	41883173	41930150	46978	ARHGEF1
ENSG00000076984.18	39	17	0.303571	0.477121	0	0.395994	0.321458	0.387269	0.407419	0.149977	0.16599	0.633638	0.30103	0.373367	chr19	7903843	7914478	10636	MAP2K7
ENSG00000077044.11	54	2	0.0357143	0.553605	0	0.675106	0	0.608968	0	0.370841	0	NA	0.491136	0.650995	chr2	233354494	233472104	117611	DGKD
ENSG00000077092.19	21	35	0.625	0.184691	0.20412	0.301672	0.313468	0.333412	0.258878	0.111163	0.0670178	0.580646	0.20412	0.309044	chr3	25174332	25597932	423601	RARB
ENSG00000077097.16	38	18	0.321429	0.30103	0	0.507859	0.199429	0.545912	0.29049	0.298019	0.0843844	0.0286147	0.127636	0.408721	chr3	25597984	25664907	66924	TOP2B
ENSG00000077147.16	45	11	0.196429	0.0863598	0.0791812	0.325595	0.232426	0.446841	0.264792	0.199667	0.0701147	0.667718	0.0827705	0.307294	chr10	96518110	96587452	69343	TM9SF3
ENSG00000077232.19	55	1	0.0178571	0.0791812	0.0791812	0.138716	0.0791812	0.231144	NA	0.0534278	NA	NA	0.0791812	0.137653	chr2	182716255	182794464	78210	DNAJC10
ENSG00000077235.18	10	46	0.821429	0	0.0791812	0.115836	0.37253	0.225472	0.479728	0.0508375	0.230139	NA	0.0791812	0.326691	chr16	27459555	27549913	90359	GTF3C1
ENSG00000077327.16	39	16	0.290909	0.0413927	0.0641996	0.213578	0.0589573	0.344245	0.0451774	0.118505	0.002041	0.704675	0.0587019	0.167001	chr10	22345445	22454224	108780	SPAG6
ENSG00000077514.9	55	1	0.0178571	0.477121	0.954243	0.711097	0.954243	0.621497	NA	0.386259	NA	NA	0.5043	0.715439	chr11	74493851	74669117	175267	POLD3
ENSG00000077616.11	2	54	0.964286	0.422549	1.17897	0.422549	0.967292	0.597575	0.657124	0.357095	0.431811	NA	1.16111	0.947837	chr11	90131515	90192894	61380	NAALAD2
ENSG00000077782.22	56	0	0	1.18515	NA	0.940039	NA	0.701519	NA	0.492128	NA	NA	1.18515	0.940039	chr8	38400215	38468834	68620	FGFR1
ENSG00000077942.19	55	0	0	1.09342	NA	0.890475	NA	0.618413	NA	0.382435	NA	NA	1.07132	0.874574	chr22	45502238	45601135	98898	FBLN1
ENSG00000077943.8	11	41	0.788462	0.20412	0.0791812	0.267795	0.148319	0.272255	0.177828	0.0741229	0.0316226	0.0827951	0.0791812	0.167983	chr10	15513954	15719922	205969	ITGA8
ENSG00000078018.21	16	40	0.714286	0.0791812	0.0791812	0.373074	0.211844	0.587757	0.460076	0.345458	0.21167	0.409143	0.0791812	0.257909	chr2	209424047	209734118	310072	MAP2
ENSG00000078043.16	29	24	0.45283	1.43136	1.27116	1.23068	1.12976	0.659785	0.591098	0.435316	0.349396	0.312427	1.35208	1.18035	chr18	46803218	46920160	116943	PIAS2
ENSG00000078070.13	54	2	0.0357143	0.146128	0.626669	0.394175	0.626669	0.463687	0.597575	0.215005	0.357095	NA	0.16111	0.402478	chr3	183015218	183116075	100858	MCCC1
ENSG00000078114.19	40	12	0.230769	0.318745	0.338803	0.502257	0.379369	0.477892	0.201419	0.228381	0.0405696	0.785966	0.30103	0.459009	chr10	20779973	21293011	513039	NEBL
ENSG00000078124.13	52	4	0.0714286	0.919377	0.53206	0.814792	0.676448	0.665347	0.62363	0.442686	0.388914	NA	0.844699	0.80491	chr11	76860859	77026797	165939	ACER3
ENSG00000078140.14	54	2	0.0357143	1.05842	1.83449	1.01538	1.83449	0.634118	0.248634	0.402105	0.0618186	NA	1.07442	1.04463	chr4	39698109	39782792	84684	UBE2K
ENSG00000078142.13	45	10	0.181818	0.0791812	0.146128	0.341805	0.480332	0.528385	0.617693	0.279191	0.381545	NA	0.0791812	0.360439	chr18	41955234	42087830	132597	PIK3C3
ENSG00000078177.14	55	1	0.0178571	0.477121	0.954243	0.630746	0.954243	0.541093	NA	0.292782	NA	NA	0.5043	0.636522	chr4	40056850	40158252	101403	N4BP2
ENSG00000078246.17	49	7	0.125	1.37107	1.43297	1.3426	1.41883	0.283072	0.217642	0.0801297	0.0473679	NA	1.37744	1.35213	chr12	2877223	2941138	63916	TULP3
ENSG00000078269.15	56	0	0	0.0791812	NA	0.31037	NA	0.470009	NA	0.220909	NA	NA	0.0791812	0.31037	chr6	157981863	158099176	117314	SYNJ2
ENSG00000078295.17	0	56	1	NA	0.146128	NA	0.193882	NA	0.244693	NA	0.0598745	NA	0.146128	0.193882	chr5	7396138	7830081	433944	ADCY2
ENSG00000078319.10	56	0	0	0.0791812	NA	0.159691	NA	0.226748	NA	0.0514146	NA	NA	0.0791812	0.159691	chr7	100319222	100336307	17086	PMS2P1
ENSG00000078328.23	0	56	1	NA	0.949877	NA	0.983222	NA	0.259602	NA	0.0673933	NA	0.949877	0.983222	chr16	5239802	7713340	2473539	RBFOX1
ENSG00000078399.19	51	3	0.0555556	0.812913	0.855519	0.804713	0.883095	0.306385	0.237222	0.0938719	0.0562744	NA	0.82651	0.812189	chr7	27162438	27175180	12743	HOXA9
ENSG00000078403.17	43	10	0.188679	1.58206	1.22147	1.40194	1.24038	0.566404	0.488495	0.320813	0.238627	NA	1.49776	1.35514	chr10	21524646	21743630	218985	MLLT10
ENSG00000078674.18	55	1	0.0178571	1.14613	1.5563	0.980909	1.5563	0.585352	NA	0.342637	NA	NA	1.14613	0.991184	chr8	17922840	18027975	105136	PCM1
ENSG00000078687.17	54	2	0.0357143	0.0791812	0.167227	0.401867	0.167227	0.529744	0.124515	0.280629	0.0155041	NA	0.0791812	0.393487	chr17	77959240	78108835	149596	TNRC6C
ENSG00000078699.22	54	2	0.0357143	0.252575	0.5	0.479608	0.5	0.556893	0.281386	0.31013	0.0791781	NA	0.30103	0.480337	chr20	33490075	33650036	159962	CBFA2T2
ENSG00000078725.13	1	55	0.982143	0.146128	0.0791812	0.146128	0.133994	NA	0.160457	NA	0.0257464	NA	0.0791812	0.134211	chr9	119153458	119369435	215978	BRINP1
ENSG00000078747.16	56	0	0	0.866358	NA	0.825566	NA	0.408517	NA	0.166886	NA	NA	0.866358	0.825566	chr20	34363241	34540748	177508	ITCH
ENSG00000078795.17	51	4	0.0727273	0.954243	0	0.833499	0.0752575	0.506126	0.150515	0.256164	0.0226548	NA	0.899325	0.776457	chr5	137887968	137942747	54780	PKD2L2
ENSG00000079101.16	48	8	0.142857	0.959212	1.12497	0.976424	1.12757	0.580257	0.429879	0.336699	0.184796	NA	1.00582	0.998015	chr18	596988	650334	53347	CLUL1
ENSG00000079134.12	48	6	0.111111	0.941831	0.995613	0.894846	0.808093	0.607401	0.483829	0.368936	0.234091	NA	0.916254	0.859707	chr18	214520	268050	53531	THOC1
ENSG00000079156.17	56	0	0	0.0880456	NA	0.426663	NA	0.557721	NA	0.311053	NA	NA	0.0880456	0.426663	chr2	178194481	178402893	208413	OSBPL6
ENSG00000079246.16	52	4	0.0714286	0.715682	0.707487	0.661356	0.724818	0.628811	0.837426	0.395403	0.701283	NA	0.715682	0.665889	chr2	216107464	216206303	98840	XRCC5
ENSG00000079257.8	39	17	0.303571	0.929419	0.954243	0.828309	0.837543	0.527497	0.463802	0.278253	0.215112	0.893255	0.941831	0.831112	chr3	158645822	158672648	26827	LXN
ENSG00000079263.19	8	47	0.854545	0	0.0791812	0.150379	0.235962	0.311908	0.300482	0.0972868	0.0902894	NA	0.0791812	0.224898	chr2	230203110	230313215	110106	SP140
ENSG00000079332.15	56	0	0	0.556135	NA	0.735447	NA	0.522608	NA	0.273119	NA	NA	0.556135	0.735447	chr10	70147289	70170523	23235	SAR1A
ENSG00000079387.14	55	1	0.0178571	0.39794	0.0791812	0.647842	0.0791812	0.593255	NA	0.351952	NA	NA	0.39794	0.637687	chr12	48042897	48106079	63183	SENP1
ENSG00000079432.9	54	0	0	0.477121	NA	0.422405	NA	0.388942	NA	0.151276	NA	NA	0.477121	0.431966	chr19	42268537	42295797	27261	CIC
ENSG00000079459.13	20	34	0.62963	0.539591	0	0.6801	0.266831	0.621733	0.410427	0.386552	0.16845	0.00772358	0.154815	0.413417	chr8	11795573	11839304	43732	FDFT1
ENSG00000079616.13	54	0	0	1.04139	NA	0.92142	NA	0.529764	NA	0.28065	NA	NA	1.04139	0.925444	chr16	29790719	29805384	14666	KIF22
ENSG00000079691.18	8	47	0.854545	0.112655	0.267172	0.203339	0.641068	0.261527	0.691845	0.0683963	0.478649	NA	0.20327	0.600396	chr6	25279078	25620530	341453	CARMIL1
ENSG00000079805.19	53	2	0.0363636	0.176091	0.608742	0.4056	0.608742	0.469169	0.18614	0.22012	0.034648	NA	0.238561	0.405612	chr19	10718055	10833488	115434	DNM2
ENSG00000079819.19	52	4	0.0714286	0.553605	0.59376	0.689322	0.66463	0.63005	0.467826	0.396963	0.218861	NA	0.553605	0.687558	chr6	130839347	131063322	223976	EPB41L2
ENSG00000079841.18	0	55	1	NA	0.255273	NA	0.342931	NA	0.370777	NA	0.137476	NA	0.255273	0.352009	chr6	71886703	72403143	516441	RIMS1
ENSG00000079999.14	52	4	0.0714286	0.16111	0.073064	0.291018	0.11179	0.335229	0.143742	0.112379	0.0206616	NA	0.146128	0.278216	chr19	10486125	10503558	17434	KEAP1
ENSG00000080224.17	37	16	0.301887	2.0834	2.29388	1.83766	2.0633	0.743319	0.695988	0.552523	0.484399	0.187671	2.08771	1.88146	chr3	96814581	97752460	937880	EPHA6
ENSG00000080298.16	20	36	0.642857	1.28138	0.50515	1.229	0.916582	0.818637	0.811714	0.670167	0.65888	0.155672	0.812862	1.02816	chr9	3218297	3526004	307708	RFX3
ENSG00000080345.18	56	0	0	0.90309	NA	0.850976	NA	0.574687	NA	0.330265	NA	NA	0.90309	0.850976	chr2	151409883	151508013	98131	RIF1
ENSG00000080493.18	23	32	0.581818	0.255273	0.45252	0.483247	0.464096	0.480434	0.234979	0.230817	0.0552153	0.301356	0.397592	0.466972	chr4	71062667	71572087	509421	SLC4A4
ENSG00000080503.24	22	31	0.584906	0.154815	0	0.330821	0.284203	0.416132	0.463286	0.173166	0.214634	0.40828	0.0791812	0.306165	chr9	1980290	2193624	213335	SMARCA2
ENSG00000080546.13	55	1	0.0178571	0.0791812	0.0791812	0.358157	0.0791812	0.515409	NA	0.265647	NA	NA	0.0791812	0.353176	chr6	108986437	109094819	108383	SESN1
ENSG00000080608.10	24	31	0.563636	2.32256	2.40993	2.18623	2.34485	0.508656	0.414565	0.258731	0.171864	0.105067	2.34674	2.26026	chr9	2720469	2844095	123627	PUM3
ENSG00000080709.16	6	50	0.892857	0.252575	0.20412	0.369093	0.313739	0.468373	0.362652	0.219373	0.131517	NA	0.20412	0.31967	chr5	114055926	114496500	440575	KCNN2
ENSG00000080802.19	37	17	0.314815	1.39217	1.29003	1.1815	1.17998	0.678751	0.711646	0.460703	0.506441	0.911923	1.3411	1.17593	chr7	135361795	135510127	148333	CNOT4
ENSG00000080815.19	56	0	0	0.175124	NA	0.362351	NA	0.419787	NA	0.176221	NA	NA	0.175124	0.362351	chr14	73136418	73223691	87274	PSEN1
ENSG00000080823.23	56	0	0	0.0791812	NA	0.206308	NA	0.260153	NA	0.0676797	NA	NA	0.0791812	0.206308	chr14	102224500	102305190	80691	MOK
ENSG00000080824.19	55	0	0	0.716003	NA	0.721456	NA	0.572366	NA	0.327602	NA	NA	0.669626	0.718064	chr14	102080742	102139699	58958	HSP90AA1
ENSG00000080839.12	56	0	0	0.46976	NA	0.550583	NA	0.456567	NA	0.208453	NA	NA	0.46976	0.550583	chr20	36996349	37095997	99649	RBL1
ENSG00000080845.19	56	0	0	1.03539	NA	0.843311	NA	0.675054	NA	0.455697	NA	NA	1.03539	0.843311	chr20	36306336	36528637	222302	DLGAP4
ENSG00000080854.16	23	33	0.589286	0.60206	0.845098	0.610959	0.70198	0.609795	0.629933	0.37185	0.396815	0.589838	0.671211	0.664596	chr11	133896438	133956968	60531	IGSF9B
ENSG00000080986.13	55	1	0.0178571	1.64345	0.60206	1.57222	0.60206	0.320916	NA	0.102987	NA	NA	1.63541	1.5549	chr18	2571557	2616635	45079	NDC80
ENSG00000081052.14	27	29	0.517857	0.255273	0.838849	0.469644	0.819965	0.489779	0.604077	0.239883	0.364909	0.0498455	0.491136	0.651061	chr2	227002714	227164453	161740	COL4A4
ENSG00000081087.15	56	0	0	0.0791812	NA	0.23851	NA	0.375488	NA	0.140991	NA	NA	0.0791812	0.23851	chr6	108041409	108165854	124446	OSTM1
ENSG00000081154.12	48	8	0.142857	1.77757	1.78655	1.74262	1.74886	0.157877	0.230106	0.0249252	0.0529486	NA	1.78085	1.74351	chr3	101574180	101594465	20286	PCNP
ENSG00000081181.8	56	0	0	1.13823	NA	1.04137	NA	0.509763	NA	0.259859	NA	NA	1.13823	1.04137	chr14	67619920	67651708	31789	ARG2
ENSG00000081377.17	49	4	0.0754717	0.352183	0.278151	0.735928	0.333613	0.750275	0.362511	0.562913	0.131414	NA	0.342423	0.672479	chr9	96490241	96619843	129603	CDC14B
ENSG00000081479.15	50	6	0.107143	0.217284	0.317742	0.261676	0.339287	0.169083	0.163324	0.0285891	0.0266748	NA	0.242861	0.269991	chr2	169127109	169362534	235426	LRP2
ENSG00000081760.17	53	3	0.0535714	0.0791812	0	0.273331	0	0.365646	0	0.133697	0	NA	0.0791812	0.258688	chr12	125065434	125143333	77900	AACS
ENSG00000081803.16	44	8	0.153846	0.582622	0.655007	0.596672	0.770113	0.175019	0.398273	0.0306317	0.158622	NA	0.588263	0.616788	chr7	122318411	122886759	568349	CADPS2
ENSG00000081842.18	28	26	0.481481	0.0334238	0.0170333	0.10941	0.142098	0.156834	0.277923	0.0245968	0.0772412	0.639214	0.0232476	0.121418	chr5	140827958	141012347	184390	PCDHA6
ENSG00000081853.15	23	33	0.589286	0.176091	0.045323	0.2738	0.237482	0.312967	0.343929	0.0979485	0.118287	0.308828	0.0699395	0.252398	chr5	141338760	141512975	174216	PCDHGA2
ENSG00000081913.14	53	1	0.0185185	0.290035	2.39398	0.556746	2.39398	0.667426	NA	0.445458	NA	NA	0.295532	0.589095	chr18	62715541	62980433	264893	PHLPP1
ENSG00000081923.15	52	3	0.0545455	0.314858	0.113943	0.453831	0.113943	0.469556	0	0.220483	0	NA	0.302113	0.427518	chr18	57646426	57803315	156890	ATP8B1
ENSG00000082014.17	54	2	0.0357143	0.176091	0.0395906	0.321891	0.0395906	0.368592	0.0559896	0.13586	0.00313483	NA	0.16111	0.311809	chr7	151238764	151277896	39133	SMARCD3
ENSG00000082068.9	37	16	0.301887	0.748188	0.907523	0.864247	0.955363	0.484979	0.61691	0.235205	0.380578	0.734537	0.740291	0.86698	chr5	37379285	37753435	374151	WDR70
ENSG00000082074.19	4	52	0.928571	0.0395906	0.0791812	0.0950528	0.0927211	0.142301	0.135073	0.0202495	0.0182447	NA	0.0791812	0.0928876	chr5	39105252	39274528	169277	FYB1
ENSG00000082146.13	56	0	0	0.898426	NA	0.693149	NA	0.432514	NA	0.187069	NA	NA	0.898426	0.693149	chr2	201387858	201480846	92989	STRADB
ENSG00000082212.13	34	21	0.381818	0.112655	0.146128	0.434014	0.309254	0.528092	0.398092	0.278882	0.158477	0.626941	0.112655	0.380893	chr18	50879080	50954257	75178	ME2
ENSG00000082258.13	45	10	0.181818	0.30103	0.650515	0.549007	0.615238	0.587281	0.609195	0.3449	0.371119	NA	0.464454	0.576941	chr2	134918235	134959342	41108	CCNT2
ENSG00000082269.17	38	18	0.321429	0.380211	0.659032	0.723105	0.613201	0.767021	0.539986	0.588321	0.291584	0.783628	0.397592	0.687778	chr6	70412941	70561174	148234	FAM135A
ENSG00000082293.13	47	6	0.113208	0.342423	0.221083	0.596538	0.440193	0.577001	0.459946	0.332931	0.21155	NA	0.311625	0.557446	chr6	69866556	70212468	345913	COL19A1
ENSG00000082397.18	5	51	0.910714	1.04139	0.322219	0.918364	0.712413	0.738051	0.7707	0.54472	0.593978	NA	0.412713	0.730801	chr18	5392381	5630700	238320	EPB41L3
ENSG00000082438.18	51	3	0.0555556	0.426511	1.12872	0.739981	0.997685	0.751348	0.939049	0.564524	0.881812	NA	0.551602	0.746095	chr2	164653624	164843679	190056	COBLL1
ENSG00000082701.17	31	25	0.446429	0.278754	0.247973	0.482666	0.487886	0.546752	0.568246	0.298938	0.322904	0.86063	0.263363	0.484997	chr3	119821321	120094994	273674	GSK3B
ENSG00000082805.20	50	5	0.0909091	0.64182	1.52634	0.804148	1.17162	0.601124	0.765858	0.361351	0.586538	NA	0.662655	0.854051	chr12	990509	1495933	505425	ERC1
ENSG00000083067.24	54	2	0.0357143	2.06228	1.09149	1.91524	1.09149	0.689036	1.11788	0.474771	1.24966	NA	2.0126	1.88582	chr9	70529060	71446904	917845	TRPM3
ENSG00000083097.15	22	29	0.568627	1.1572	0.977724	1.05486	0.955213	0.387028	0.466599	0.149791	0.217715	0.397188	1.0607	1.01018	chr6	83067666	83171350	103685	DOP1A
ENSG00000083099.11	53	2	0.0363636	1.04139	0.838347	0.967357	0.838347	0.432726	0.622829	0.187252	0.387916	NA	1.03129	0.959499	chr6	89568144	89638749	70606	LYRM2
ENSG00000083123.15	14	42	0.75	1.05563	0.335401	1.0801	0.739166	0.899331	0.743923	0.808797	0.553421	0.255764	0.442681	0.8244	chr6	80106647	80346270	239624	BCKDHB
ENSG00000083223.18	35	20	0.363636	0.367356	0.0395906	0.603477	0.452959	0.641993	0.63622	0.412155	0.404776	0.205412	0.112655	0.558215	chr9	86287733	86354454	66722	TUT7
ENSG00000083290.20	56	0	0	0.0791812	NA	0.109034	NA	0.144102	NA	0.0207653	NA	NA	0.0791812	0.109034	chr17	19770829	19867936	97108	ULK2
ENSG00000083307.12	36	20	0.357143	0.464454	0.39794	0.453864	0.396283	0.233082	0.257313	0.0543274	0.0662101	0.47772	0.43086	0.433299	chr8	101492439	101669726	177288	GRHL2
ENSG00000083312.19	44	12	0.214286	0.30103	0	0.485326	0.320911	0.488963	0.491759	0.239085	0.241827	0.197791	0.244275	0.450094	chr5	72816312	72916733	100422	TNPO1
ENSG00000083457.12	54	1	0.0181818	1.1077	0.594393	1.06857	0.594393	0.343653	NA	0.118098	NA	NA	1.10209	1.05996	chr17	3714628	3801188	86561	ITGAE
ENSG00000083535.16	52	4	0.0714286	0.431066	0.850179	0.586255	0.820264	0.504551	0.670635	0.254571	0.449751	NA	0.431066	0.60297	chr13	72782133	73016461	234329	PIBF1
ENSG00000083544.16	49	5	0.0925926	1.11394	0	0.857345	0.586332	0.676681	0.848143	0.457897	0.719347	NA	0.585512	0.802528	chr13	60396457	60573878	177422	TDRD3
ENSG00000083642.19	53	2	0.0363636	0.414973	0.657355	0.828059	0.657355	0.794328	0.817661	0.630956	0.668569	NA	0.460062	0.844744	chr13	32586452	32778019	191568	PDS5B
ENSG00000083720.13	15	40	0.727273	1.00561	0.150732	0.711029	0.577466	0.625869	0.713674	0.391712	0.509331	0.298535	0.217284	0.61195	chr5	41730065	41870425	140361	OXCT1
ENSG00000083807.10	46	0	0	0.524609	NA	0.561033	NA	0.430365	NA	0.185214	NA	NA	0.524609	0.558524	chr19	58479512	58512413	32902	SLC27A5
ENSG00000083828.16	28	24	0.461538	1.09709	0.412226	0.979397	0.626843	0.616869	0.608558	0.380528	0.370343	0.0466453	0.837843	0.804001	chr19	57769655	57819939	50285	ZNF586
ENSG00000083857.14	3	53	0.946429	0.845098	0.0791812	0.988557	0.311115	0.308279	0.43434	0.095036	0.188651	NA	0.0791812	0.347407	chr4	186587794	186726722	138929	FAT1
ENSG00000083896.13	10	36	0.782609	0.96214	0.60206	0.830109	0.623187	0.647899	0.582131	0.419772	0.338876	NA	0.69897	0.641053	chr4	68310387	68350090	39704	YTHDC1
ENSG00000084090.14	55	0	0	0.0791812	NA	0.408578	NA	0.476651	NA	0.227196	NA	NA	0.150949	0.415432	chr2	96184859	96208827	23969	STARD7
ENSG00000084093.19	51	5	0.0892857	0.826075	0.477121	0.776443	0.507413	0.405372	0.336932	0.164327	0.113523	NA	0.795532	0.752423	chr4	56907876	56966808	58933	REST
ENSG00000084234.18	19	37	0.660714	0.623249	0.146128	0.768559	0.45835	0.717448	0.549016	0.514731	0.301419	0.147011	0.242861	0.563599	chr11	130068147	130144811	76665	APLP2
ENSG00000084444.14	38	18	0.321429	0.0791812	0.0791812	0.31873	0.313833	0.481933	0.587033	0.232259	0.344608	1	0.0791812	0.317156	chr12	13044381	13142521	98141	FAM234B
ENSG00000084453.17	11	45	0.803571	0.0791812	0.146128	0.114695	0.206223	0.0866953	0.266247	0.00751607	0.0708876	0.349005	0.130036	0.188244	chr12	21264600	21419594	154995	SLCO1A2
ENSG00000084676.16	56	0	0	0.278151	NA	0.506135	NA	0.606604	NA	0.367968	NA	NA	0.278151	0.506135	chr2	24491254	24770702	279449	NCOA1
ENSG00000084693.16	56	0	0	1.28989	NA	1.16887	NA	0.547239	NA	0.299471	NA	NA	1.28989	1.16887	chr2	27042364	27070622	28259	AGBL5
ENSG00000084710.14	53	0	0	0.09691	NA	0.25105	NA	0.328082	NA	0.107638	NA	NA	0.146128	0.252736	chr2	25042076	25159135	117060	EFR3B
ENSG00000084733.11	55	1	0.0178571	0.845098	1.60206	0.751737	1.60206	0.568352	NA	0.323024	NA	NA	0.874094	0.766921	chr2	26034084	26137454	103371	RAB10
ENSG00000084754.12	55	1	0.0178571	1.20412	1.04139	0.913973	1.04139	0.631868	NA	0.399257	NA	NA	1.19298	0.916248	chr2	26190635	26244672	54038	HADHA
ENSG00000084774.14	56	0	0	0.265739	NA	0.41216	NA	0.472643	NA	0.223392	NA	NA	0.265739	0.41216	chr2	27217369	27243943	26575	CAD
ENSG00000085276.19	56	0	0	2.52727	NA	2.46385	NA	0.464921	NA	0.216151	NA	NA	2.52727	2.46385	chr3	169083499	169663775	580277	MECOM
ENSG00000085365.18	56	0	0	0.20412	NA	0.287797	NA	0.350615	NA	0.122931	NA	NA	0.20412	0.287797	chr5	78360611	78480739	120129	SCAMP1
ENSG00000085377.15	56	0	0	0.190106	NA	0.531301	NA	0.658501	NA	0.433624	NA	NA	0.190106	0.531301	chr6	105273218	105454062	180845	PREP
ENSG00000085382.12	55	1	0.0178571	0.146128	0.447158	0.294057	0.447158	0.399791	NA	0.159833	NA	NA	0.146128	0.296791	chr6	104728094	104859919	131826	HACE1
ENSG00000085511.20	43	12	0.218182	1.79239	1.41232	1.70028	1.31315	0.470528	0.52449	0.221396	0.27509	0.0218461	1.69032	1.62387	chr6	160991727	161117385	125659	MAP3K4
ENSG00000085514.16	55	1	0.0178571	0.583199	0.69897	0.607576	0.69897	0.412219	NA	0.169924	NA	NA	0.592629	0.609208	chr7	100367530	100400096	32567	PILRA
ENSG00000085563.15	44	12	0.214286	0.227422	0.333259	0.438223	0.448201	0.502273	0.514414	0.252278	0.264622	0.863892	0.241437	0.440361	chr7	87503017	87713323	210307	ABCB1
ENSG00000085644.14	54	1	0.0181818	0.494502	0.176091	0.495963	0.176091	0.506676	NA	0.25672	NA	NA	0.494502	0.507236	chr16	3129777	3142804	13028	ZNF213
ENSG00000085733.16	10	45	0.818182	0.69897	0.90309	0.709412	0.785739	0.577952	0.55188	0.334029	0.304571	NA	0.874094	0.782395	chr11	70398404	70436584	38181	CTTN
ENSG00000085760.15	55	0	0	0.0791812	NA	0.370338	NA	0.477317	NA	0.227832	NA	NA	0.0791812	0.363725	chr2	55236595	55269347	32753	MTIF2
ENSG00000085788.14	52	2	0.037037	1.51188	1.40096	1.51202	1.40096	0.212484	0.156871	0.0451493	0.0246084	NA	1.51188	1.51786	chr8	38225218	38275558	50341	DDHD2
ENSG00000085871.9	54	1	0.0181818	1.79729	1.61982	1.79328	1.61982	0.191933	NA	0.0368384	NA	NA	1.79729	1.79584	chr4	139665768	139740745	74978	MGST2
ENSG00000085978.22	54	2	0.0357143	0.0791812	0.0395906	0.265888	0.0395906	0.392646	0.0559896	0.154171	0.00313483	NA	0.0791812	0.257806	chr2	233210051	233295674	85624	ATG16L1
ENSG00000085982.14	50	5	0.0909091	0.437531	1.12057	0.634667	0.752837	0.69905	0.662066	0.488671	0.438332	NA	0.477121	0.654886	chr2	233475520	233566782	91263	USP40
ENSG00000086102.19	56	0	0	0.60206	NA	0.541492	NA	0.47981	NA	0.230217	NA	NA	0.60206	0.541492	chr9	33290512	33371157	80646	NFX1
ENSG00000086189.11	25	31	0.553571	1.03463	0.790285	0.814458	0.659027	0.562482	0.517167	0.316386	0.267462	0.226625	0.860312	0.728416	chr5	62347284	62403943	56660	DIMT1
ENSG00000086475.15	52	2	0.037037	0.69897	0.491136	0.674918	0.491136	0.503132	0.582591	0.253142	0.339413	NA	0.69897	0.658766	chr10	13317428	13348298	30871	SEPHS1
ENSG00000086848.15	50	6	0.107143	0.0413927	0.0487848	0.135008	0.0542042	0.234296	0.0529124	0.0548945	0.00279972	NA	0.0413927	0.12635	chr11	111782195	111871581	89387	ALG9
ENSG00000086991.13	0	56	1	NA	0.0791812	NA	0.129406	NA	0.168634	NA	0.0284375	NA	0.0791812	0.129406	chr11	89324353	89498187	173835	NOX4
ENSG00000087008.16	22	34	0.607143	0.208985	0.28257	0.346176	0.565006	0.412801	0.623586	0.170405	0.38886	0.609279	0.247279	0.479037	chr4	8366282	8440723	74442	ACOX3
ENSG00000087053.20	51	4	0.0727273	1.13033	1.40268	1.16352	1.39008	0.375471	0.496605	0.140979	0.246617	NA	1.12545	1.17308	chr11	95821766	95925315	103550	MTMR2
ENSG00000087087.20	52	2	0.037037	0.778151	0.349485	0.799499	0.349485	0.415665	0.494246	0.172778	0.24428	NA	0.778151	0.765624	chr7	100875103	100888664	13562	SRRT
ENSG00000087095.13	54	2	0.0357143	0.612655	0.452141	0.906907	0.452141	0.770786	0.432768	0.594111	0.187288	NA	0.612655	0.890665	chr17	28041737	28196381	154645	NLK
ENSG00000087116.16	41	15	0.267857	0.674861	0.30103	0.614836	0.550575	0.545797	0.594323	0.297894	0.35322	0.668866	0.612655	0.597623	chr5	179110853	179345461	234609	ADAMTS2
ENSG00000087157.19	51	3	0.0555556	0	0.30103	0.411654	0.23299	0.478593	0.207512	0.229051	0.0430611	NA	0.30103	0.438469	chr17	78378649	78425114	46466	PGS1
ENSG00000087206.17	56	0	0	0.623249	NA	0.628227	NA	0.52233	NA	0.272828	NA	NA	0.623249	0.628227	chr5	176905005	177022633	117629	UIMC1
ENSG00000087258.16	48	8	0.142857	0.0413927	0.13499	0.264767	0.359178	0.460113	0.624649	0.211704	0.390186	NA	0.0791812	0.278255	chr16	56191390	56357444	166055	GNAO1
ENSG00000087266.17	55	0	0	0.477121	NA	0.468544	NA	0.445636	NA	0.198592	NA	NA	0.477121	0.460177	chr4	2793071	2841098	48028	SH3BP2
ENSG00000087274.18	56	0	0	0.959015	NA	0.872305	NA	0.520997	NA	0.271438	NA	NA	0.959015	0.872305	chr4	2843844	2930076	86233	ADD1
ENSG00000087299.12	56	0	0	0.0791812	NA	0.32287	NA	0.50258	NA	0.252586	NA	NA	0.0791812	0.32287	chr14	50237563	50312229	74667	L2HGDH
ENSG00000087301.9	55	1	0.0178571	0.146128	0.414973	0.363083	0.414973	0.521246	NA	0.271697	NA	NA	0.146128	0.36401	chr14	52430596	52552522	121927	TXNDC16
ENSG00000087303.18	54	1	0.0181818	0.874094	0.0791812	0.715352	0.0791812	0.593206	NA	0.351893	NA	NA	0.874094	0.715011	chr14	52004803	52069228	64426	NID2
ENSG00000087448.11	21	32	0.603774	1	0.843987	0.726278	0.67347	0.739592	0.640733	0.546996	0.410539	0.709644	0.86008	0.705452	chr12	27780048	27803040	22993	KLHL42
ENSG00000087460.29	42	14	0.25	0.954243	1.17782	0.881501	0.988859	0.458398	0.457428	0.210128	0.20924	0.32929	0.981894	0.908341	chr20	58839718	58911192	71475	GNAS
ENSG00000087884.14	56	0	0	1.49419	NA	1.39689	NA	0.419266	NA	0.175784	NA	NA	1.49419	1.39689	chr11	77821109	77918432	97324	AAMDC
ENSG00000087903.13	56	0	0	0.585717	NA	0.605405	NA	0.55871	NA	0.312156	NA	NA	0.585717	0.605405	chr19	5993164	6199572	206409	RFX2
ENSG00000087995.16	53	1	0.0185185	0.0791812	0	0.169816	0	0.230358	NA	0.0530646	NA	NA	0.0791812	0.181564	chr17	62423875	62453385	29511	METTL2A
ENSG00000088002.12	53	3	0.0535714	0.0413927	0	0.0683151	0.0137976	0.0674329	0.0238981	0.00454719	0.000571118	NA	0.0413927	0.0653945	chr19	48552172	48599425	47254	SULT2B1
ENSG00000088179.9	49	7	0.125	0.230449	1.26316	0.473152	0.883049	0.599542	0.765537	0.359451	0.586047	NA	0.265739	0.524389	chr2	119759922	119984899	224978	PTPN4
ENSG00000088325.16	56	0	0	0.13499	NA	0.351376	NA	0.432437	NA	0.187002	NA	NA	0.13499	0.351376	chr20	31739271	31801805	62535	TPX2
ENSG00000088367.23	55	0	0	0.0791812	NA	0.295442	NA	0.445497	NA	0.198467	NA	NA	0.0791812	0.290166	chr20	36091504	36232799	141296	EPB41L1
ENSG00000088387.20	56	0	0	1.33533	NA	1.3606	NA	0.316628	NA	0.100253	NA	NA	1.33533	1.3606	chr13	98793429	99086625	293197	DOCK9
ENSG00000088448.14	37	17	0.314815	2.20276	2.22789	2.21251	2.24888	0.198944	0.246817	0.0395787	0.0609184	0.765705	2.21773	2.22996	chr13	110878540	110915069	36530	ANKRD10
ENSG00000088538.13	56	0	0	1.76052	NA	1.66461	NA	0.483975	NA	0.234232	NA	NA	1.76052	1.66461	chr3	50674927	51384198	709272	DOCK3
ENSG00000088682.14	55	1	0.0178571	0.30103	0	0.427018	0	0.457325	NA	0.209146	NA	NA	0.30103	0.419393	chr16	57447425	57461270	13846	COQ9
ENSG00000088727.14	56	0	0	0.525037	NA	0.564796	NA	0.319667	NA	0.102187	NA	NA	0.525037	0.564796	chr3	47227998	47283451	55454	KIF9
ENSG00000088808.18	51	4	0.0727273	0.217484	0.448125	0.442786	0.455132	0.475661	0.424349	0.226253	0.180072	NA	0.223966	0.452801	chr14	103733195	103847575	114381	PPP1R13B
ENSG00000088812.18	56	0	0	0.39794	NA	0.479618	NA	0.325703	NA	0.106082	NA	NA	0.39794	0.479618	chr20	3471018	3651118	180101	ATRN
ENSG00000088854.13	56	0	0	0.30103	NA	0.464895	NA	0.448443	NA	0.201101	NA	NA	0.30103	0.464895	chr20	3249306	3407669	158364	C20orf194
ENSG00000088881.21	55	1	0.0178571	0.69897	0	0.76701	0	0.570019	NA	0.324922	NA	NA	0.69897	0.753313	chr20	2692874	2760108	67235	EBF4
ENSG00000088888.18	55	0	0	0.0791812	NA	0.319567	NA	0.399883	NA	0.159906	NA	NA	0.0791812	0.313861	chr20	3846799	3876123	29325	MAVS
[truncated: 7,246 more rows]
