# Supplementary material for: scRepli-RamDA-seq: a multi-omics technology enabling the analysis of gene expression dynamics during S-phase
Source: Nat Commun. 2025 Dec 15;16:10902. doi: 10.1038/s41467-025-64688-1 (PMC12705686; doi:10.1038/s41467-025-64688-1)
Supplement: Supplementary file 7 — Supplementary Data 5 [file 41467_2025_64688_MOESM7_ESM.xlsx]

## Sheet: Cost
Supplementary Data 5: Cost breakdown of scRR-seq
Cost for scRR-seq-RNA (RamDA-seq)			scRR1		scRR3
Reagent	Full volume/unit	$ Price (as of 2025-05-12)	Amount used per sample	Price per sample of scRR1 ($)	Amount used per sample of scRR3	Price per sample of scRR3 ($)	HP
10x Single Cell Lysis & Fragmentation Buffer (50RXN)	0.3 ml	31.1	0.57 µl	0.05909	0.57 µl	0.059	https://www.thomassci.com/p/10x-single-cell-lysis-and-fragmentation-buffer?
Proteinase K	1 ml	118.2	0.035 µl	0.004137	0.035 µl	0.004	https://www.fishersci.com/shop/products/proteinase-k-from-tritirachium-26/501779378
GenNext®RamDA-seq® Single Cell Kit	96 samples	3768.3	1/3x for each sample	13.0844	1x for each sample	39.2531	https://www.fishersci.com/shop/products/NC2044972/NC2044972?utm
NSR Primer set for human (mouse)	96 samples	284.5	1/3x for each sample	0.987847	1x for each sample	2.96354	https://www.fishersci.com/shop/products/NC2044973/NC2044973?utm
Dynabeads M-270 Carboxylic Acid	2 ml	508.65	0.2 µl	0.050865	0.2 µl	0.050865	https://commerce.thermofisher.com/order/catalog/product/14305D?utm
Nextera XT DNA Library Preparation Kit (24 samples)	24 sample	1441	1/5x for each sample	12.0083	1/4x for each sample	15.0104	https://www.govsci.com/product-detail/Illumina-----Inc/FC-131-1024/KT/?srsltid=AfmBOoodDp2-LrllUI6vPUSQx0mBR-8sjMb6s3iHSXbuJLqQRWLuwyO6&utm
Nextera XT Index Kit v2 Set A	384 sample	1759	1/5x for each sample	0.916146	1/4x for each sample	1.26365	https://www.govsci.com/product-detail/Illumina-----Inc/FC-131-2001/KT/?utm
AMPure XP beads (Beckman Coulter, #63800)	450 ml	8608.11	12 µl	0.22955	21.75 µl	0.416059	https://www.fishersci.com/shop/products/ampure-xp-450ml/NC0110018?
			Total	27.3403	Total	59.0207
Cost for scRR-seq-DNA (scRepli-seq)			scRR1 and scRR3
Reagent	Full volume/unit	$ Price (as of 2025-05-12)	Amount used per sample	Price per sample of scRepli-seq ($)	HP
SeqPlex Enhanced DNA Amplification Kit (Sigma, #SEQXE-50RXN)	50 samples	1510	1/2x for each sample	15.1	https://www.sigmaaldrich.com/US/en/product/sigma/seqxe?msockid=32df9ef91de46f4f29848be31c6f6ed6
AMPure XP beads (Beckman Coulter, #63800)	450 ml	8608.11	156.25 µl	2.98	https://www.fishersci.com/shop/products/ampure-xp-450ml/NC0110018?
NEBNext® Ultra™ II DNA Library Prep Kit for Illumina® (BioLabs, #E7645L)	96 samples	2406	1/2x for each sample	12.5312	https://www.neb.com/en-us/products/e7645-nebnext-ultra-ii-dna-library-prep-kit-for-illumina
NEBNext® Multiplex Oligos for Illumina® (Dual Index Primers)	96 samples	511	1/2x for each sample	2.66146	https://www.neb.com/en-us/products/e7600-nebnext-multiplex-oligos-for-illumina-dual-index-primers-set-1
			Total	33.2727
