# Supplementary material for: scRepli-RamDA-seq: a multi-omics technology enabling the analysis of gene expression dynamics during S-phase
Source: Nat Commun. 2025 Dec 15;16:10902. doi: 10.1038/s41467-025-64688-1 (PMC12705686; doi:10.1038/s41467-025-64688-1)
Supplement: Supplementary file 10 — Source Data [file 41467_2025_64688_MOESM10_ESM.xlsx]

## Sheet: Figure 1c
Figure 1c. Coverage along transcripts
	Sample	exp	variable	value	quantile
	RPE1_scRR1_MidS_010	scRR1	X1	0.295378	1
	RPE1_scRR1_MidS_011	scRR1	X1	0.251127	1
	RPE1_scRR1_MidS_012	scRR1	X1	0.297273	1
	RPE1_scRR1_MidS_013	scRR1	X1	0.257268	1
	RPE1_scRR1_MidS_014	scRR1	X1	0.237797	1
	RPE1_scRR1_MidS_015	scRR1	X1	0.226784	1
	RPE1_scRR1_MidS_016	scRR1	X1	0.227652	1
	RPE1_scRR1_MidS_003	scRR1	X1	0.229075	1
	RPE1_scRR1_MidS_004	scRR1	X1	0.276302	1
	RPE1_scRR1_MidS_005	scRR1	X1	0.230506	1
	RPE1_scRR1_MidS_006	scRR1	X1	0.229742	1
	RPE1_scRR1_MidS_007	scRR1	X1	0.238998	1
	RPE1_scRR1_MidS_008	scRR1	X1	0.236407	1
	RPE1_scRR3_MidS_Lot1_013	scRR3	X1	0.259086	1
	RPE1_scRR3_MidS_Lot1_019	scRR3	X1	0.241905	1
	RPE1_scRR3_MidS_Lot1_003	scRR3	X1	0.268015	1
	RPE1_scRR3_MidS_Lot1_006	scRR3	X1	0.287432	1
	RPE1_scRR3_MidS_Lot1_007	scRR3	X1	0.290601	1
	RPE1_scRR3_MidS_Lot1_009	scRR3	X1	0.24048	1
	RPE1_scRR3_MidS_Lot2_011	scRR3	X1	0.246975	1
	RPE1_scRR3_MidS_Lot2_012	scRR3	X1	0.248289	1
	RPE1_scRR3_MidS_Lot2_013	scRR3	X1	0.245462	1
	RPE1_scRR3_MidS_Lot2_014	scRR3	X1	0.251337	1
	RPE1_scRR3_MidS_Lot2_015	scRR3	X1	0.271594	1
	RPE1_scRR3_MidS_Lot2_016	scRR3	X1	0.235964	1
	RPE1_scRR3_MidS_Lot2_007	scRR3	X1	0.280604	1
	RPE1_scRR3_MidS_Lot2_008	scRR3	X1	0.274007	1
	RPE1_scRR3_MidS_Lot2_009	scRR3	X1	0.260176	1
	RPE1_scRR3_G0_003	scRR3	X1	0.263709	1
	RPE1_scRR3_G0_015	scRR3	X1	0.24093	1
	RPE1_scRamDA_G0_001	scRamDA	X1	0.257609	1
	RPE1_scRamDA_G0_002	scRamDA	X1	0.256937	1
	RPE1_scRamDA_MidS_001	scRamDA	X1	0.303064	1
	RPE1_scRamDA_MidS_010	scRamDA	X1	0.299529	1
	RPE1_scRamDA_MidS_011	scRamDA	X1	0.350089	1
	RPE1_scRamDA_MidS_012	scRamDA	X1	0.273872	1
	RPE1_scRamDA_MidS_013	scRamDA	X1	0.324141	1
	RPE1_scRamDA_MidS_014	scRamDA	X1	0.370939	1
	RPE1_scRamDA_MidS_015	scRamDA	X1	0.284152	1
	RPE1_scRamDA_MidS_016	scRamDA	X1	0.371844	1
	RPE1_scRamDA_MidS_002	scRamDA	X1	0.274726	1
	RPE1_scRamDA_MidS_004	scRamDA	X1	0.273101	1
	RPE1_scRamDA_MidS_005	scRamDA	X1	0.327151	1
	RPE1_scRamDA_MidS_006	scRamDA	X1	0.273304	1
	RPE1_scRamDA_MidS_007	scRamDA	X1	0.355471	1
	RPE1_scRamDA_MidS_008	scRamDA	X1	0.309903	1
	RPE1_scRamDA_MidS_009	scRamDA	X1	0.286569	1
	RPE1_scRR1_MidS_010	scRR1	X2	0.347436	2
	RPE1_scRR1_MidS_011	scRR1	X2	0.29775	2
	RPE1_scRR1_MidS_012	scRR1	X2	0.345925	2
	RPE1_scRR1_MidS_013	scRR1	X2	0.304777	2
	RPE1_scRR1_MidS_014	scRR1	X2	0.284647	2
	RPE1_scRR1_MidS_015	scRR1	X2	0.272457	2
	RPE1_scRR1_MidS_016	scRR1	X2	0.273549	2
	RPE1_scRR1_MidS_003	scRR1	X2	0.273887	2
	RPE1_scRR1_MidS_004	scRR1	X2	0.322643	2
	RPE1_scRR1_MidS_005	scRR1	X2	0.274576	2
	RPE1_scRR1_MidS_006	scRR1	X2	0.275249	2
	RPE1_scRR1_MidS_007	scRR1	X2	0.282163	2
	RPE1_scRR1_MidS_008	scRR1	X2	0.279834	2
	RPE1_scRR3_MidS_Lot1_013	scRR3	X2	0.31926	2
	RPE1_scRR3_MidS_Lot1_019	scRR3	X2	0.291906	2
	RPE1_scRR3_MidS_Lot1_003	scRR3	X2	0.324759	2
	RPE1_scRR3_MidS_Lot1_006	scRR3	X2	0.345587	2
	RPE1_scRR3_MidS_Lot1_007	scRR3	X2	0.350343	2
	RPE1_scRR3_MidS_Lot1_009	scRR3	X2	0.292155	2
	RPE1_scRR3_MidS_Lot2_011	scRR3	X2	0.30048	2
	RPE1_scRR3_MidS_Lot2_012	scRR3	X2	0.299065	2
	RPE1_scRR3_MidS_Lot2_013	scRR3	X2	0.297131	2
	RPE1_scRR3_MidS_Lot2_014	scRR3	X2	0.30244	2
	RPE1_scRR3_MidS_Lot2_015	scRR3	X2	0.322539	2
	RPE1_scRR3_MidS_Lot2_016	scRR3	X2	0.28476	2
	RPE1_scRR3_MidS_Lot2_007	scRR3	X2	0.336367	2
	RPE1_scRR3_MidS_Lot2_008	scRR3	X2	0.334578	2
	RPE1_scRR3_MidS_Lot2_009	scRR3	X2	0.311762	2
	RPE1_scRR3_G0_003	scRR3	X2	0.322431	2
	RPE1_scRR3_G0_015	scRR3	X2	0.285936	2
	RPE1_scRamDA_G0_001	scRamDA	X2	0.308197	2
	RPE1_scRamDA_G0_002	scRamDA	X2	0.306627	2
	RPE1_scRamDA_MidS_001	scRamDA	X2	0.385107	2
	RPE1_scRamDA_MidS_010	scRamDA	X2	0.364159	2
	RPE1_scRamDA_MidS_011	scRamDA	X2	0.423621	2
	RPE1_scRamDA_MidS_012	scRamDA	X2	0.338168	2
	RPE1_scRamDA_MidS_013	scRamDA	X2	0.389082	2
	RPE1_scRamDA_MidS_014	scRamDA	X2	0.442578	2
	RPE1_scRamDA_MidS_015	scRamDA	X2	0.348111	2
	RPE1_scRamDA_MidS_016	scRamDA	X2	0.444153	2
	RPE1_scRamDA_MidS_002	scRamDA	X2	0.342923	2
	RPE1_scRamDA_MidS_004	scRamDA	X2	0.341916	2
	RPE1_scRamDA_MidS_005	scRamDA	X2	0.400379	2
	RPE1_scRamDA_MidS_006	scRamDA	X2	0.340649	2
	RPE1_scRamDA_MidS_007	scRamDA	X2	0.421441	2
	RPE1_scRamDA_MidS_008	scRamDA	X2	0.379153	2
	RPE1_scRamDA_MidS_009	scRamDA	X2	0.363687	2
	RPE1_scRR1_MidS_010	scRR1	X3	0.404275	3
	RPE1_scRR1_MidS_011	scRR1	X3	0.348338	3
	RPE1_scRR1_MidS_012	scRR1	X3	0.394075	3
	RPE1_scRR1_MidS_013	scRR1	X3	0.356915	3
	RPE1_scRR1_MidS_014	scRR1	X3	0.336666	3
	RPE1_scRR1_MidS_015	scRR1	X3	0.322796	3
	RPE1_scRR1_MidS_016	scRR1	X3	0.321359	3
	RPE1_scRR1_MidS_003	scRR1	X3	0.322992	3
	RPE1_scRR1_MidS_004	scRR1	X3	0.368729	3
	RPE1_scRR1_MidS_005	scRR1	X3	0.323022	3
	RPE1_scRR1_MidS_006	scRR1	X3	0.324861	3
	RPE1_scRR1_MidS_007	scRR1	X3	0.329439	3
	RPE1_scRR1_MidS_008	scRR1	X3	0.325248	3
	RPE1_scRR3_MidS_Lot1_013	scRR3	X3	0.384693	3
	RPE1_scRR3_MidS_Lot1_019	scRR3	X3	0.348394	3
	RPE1_scRR3_MidS_Lot1_003	scRR3	X3	0.386601	3
	RPE1_scRR3_MidS_Lot1_006	scRR3	X3	0.405951	3
	RPE1_scRR3_MidS_Lot1_007	scRR3	X3	0.411141	3
	RPE1_scRR3_MidS_Lot1_009	scRR3	X3	0.349746	3
	RPE1_scRR3_MidS_Lot2_011	scRR3	X3	0.360834	3
	RPE1_scRR3_MidS_Lot2_012	scRR3	X3	0.35438	3
	RPE1_scRR3_MidS_Lot2_013	scRR3	X3	0.353816	3
	RPE1_scRR3_MidS_Lot2_014	scRR3	X3	0.359325	3
	RPE1_scRR3_MidS_Lot2_015	scRR3	X3	0.377581	3
	RPE1_scRR3_MidS_Lot2_016	scRR3	X3	0.338952	3
	RPE1_scRR3_MidS_Lot2_007	scRR3	X3	0.397089	3
	RPE1_scRR3_MidS_Lot2_008	scRR3	X3	0.395677	3
	RPE1_scRR3_MidS_Lot2_009	scRR3	X3	0.368471	3
	RPE1_scRR3_G0_003	scRR3	X3	0.384203	3
	RPE1_scRR3_G0_015	scRR3	X3	0.336905	3
	RPE1_scRamDA_G0_001	scRamDA	X3	0.363183	3
	RPE1_scRamDA_G0_002	scRamDA	X3	0.355611	3
	RPE1_scRamDA_MidS_001	scRamDA	X3	0.473695	3
	RPE1_scRamDA_MidS_010	scRamDA	X3	0.435201	3
	RPE1_scRamDA_MidS_011	scRamDA	X3	0.500968	3
	RPE1_scRamDA_MidS_012	scRamDA	X3	0.409004	3
	RPE1_scRamDA_MidS_013	scRamDA	X3	0.459989	3
	RPE1_scRamDA_MidS_014	scRamDA	X3	0.524234	3
	RPE1_scRamDA_MidS_015	scRamDA	X3	0.417621	3
	RPE1_scRamDA_MidS_016	scRamDA	X3	0.521035	3
	RPE1_scRamDA_MidS_002	scRamDA	X3	0.414169	3
	RPE1_scRamDA_MidS_004	scRamDA	X3	0.415251	3
	RPE1_scRamDA_MidS_005	scRamDA	X3	0.479505	3
	RPE1_scRamDA_MidS_006	scRamDA	X3	0.411092	3
	RPE1_scRamDA_MidS_007	scRamDA	X3	0.495387	3
	RPE1_scRamDA_MidS_008	scRamDA	X3	0.44657	3
	RPE1_scRamDA_MidS_009	scRamDA	X3	0.450387	3
	RPE1_scRR1_MidS_010	scRR1	X4	0.462572	4
	RPE1_scRR1_MidS_011	scRR1	X4	0.400549	4
	RPE1_scRR1_MidS_012	scRR1	X4	0.45102	4
	RPE1_scRR1_MidS_013	scRR1	X4	0.413079	4
	RPE1_scRR1_MidS_014	scRR1	X4	0.389036	4
	RPE1_scRR1_MidS_015	scRR1	X4	0.372889	4
	RPE1_scRR1_MidS_016	scRR1	X4	0.370154	4
	RPE1_scRR1_MidS_003	scRR1	X4	0.372971	4
	RPE1_scRR1_MidS_004	scRR1	X4	0.423324	4
	RPE1_scRR1_MidS_005	scRR1	X4	0.372978	4
	RPE1_scRR1_MidS_006	scRR1	X4	0.376806	4
	RPE1_scRR1_MidS_007	scRR1	X4	0.379692	4
	RPE1_scRR1_MidS_008	scRR1	X4	0.376575	4
	RPE1_scRR3_MidS_Lot1_013	scRR3	X4	0.447562	4
	RPE1_scRR3_MidS_Lot1_019	scRR3	X4	0.404536	4
	RPE1_scRR3_MidS_Lot1_003	scRR3	X4	0.448515	4
	RPE1_scRR3_MidS_Lot1_006	scRR3	X4	0.468575	4
	RPE1_scRR3_MidS_Lot1_007	scRR3	X4	0.473858	4
	RPE1_scRR3_MidS_Lot1_009	scRR3	X4	0.405746	4
	RPE1_scRR3_MidS_Lot2_011	scRR3	X4	0.418704	4
	RPE1_scRR3_MidS_Lot2_012	scRR3	X4	0.412345	4
	RPE1_scRR3_MidS_Lot2_013	scRR3	X4	0.411642	4
	RPE1_scRR3_MidS_Lot2_014	scRR3	X4	0.416934	4
	RPE1_scRR3_MidS_Lot2_015	scRR3	X4	0.43784	4
	RPE1_scRR3_MidS_Lot2_016	scRR3	X4	0.392969	4
	RPE1_scRR3_MidS_Lot2_007	scRR3	X4	0.458534	4
	RPE1_scRR3_MidS_Lot2_008	scRR3	X4	0.461714	4
	RPE1_scRR3_MidS_Lot2_009	scRR3	X4	0.426856	4
	RPE1_scRR3_G0_003	scRR3	X4	0.449502	4
	RPE1_scRR3_G0_015	scRR3	X4	0.39074	4
	RPE1_scRamDA_G0_001	scRamDA	X4	0.420208	4
	RPE1_scRamDA_G0_002	scRamDA	X4	0.415717	4
	RPE1_scRamDA_MidS_001	scRamDA	X4	0.552	4
	RPE1_scRamDA_MidS_010	scRamDA	X4	0.50614	4
	RPE1_scRamDA_MidS_011	scRamDA	X4	0.576132	4
	RPE1_scRamDA_MidS_012	scRamDA	X4	0.474277	4
	RPE1_scRamDA_MidS_013	scRamDA	X4	0.528405	4
	RPE1_scRamDA_MidS_014	scRamDA	X4	0.604061	4
	RPE1_scRamDA_MidS_015	scRamDA	X4	0.484009	4
	RPE1_scRamDA_MidS_016	scRamDA	X4	0.591241	4
	RPE1_scRamDA_MidS_002	scRamDA	X4	0.483589	4
	RPE1_scRamDA_MidS_004	scRamDA	X4	0.480555	4
	RPE1_scRamDA_MidS_005	scRamDA	X4	0.556134	4
	RPE1_scRamDA_MidS_006	scRamDA	X4	0.477977	4
	RPE1_scRamDA_MidS_007	scRamDA	X4	0.565584	4
	RPE1_scRamDA_MidS_008	scRamDA	X4	0.50998	4
	RPE1_scRamDA_MidS_009	scRamDA	X4	0.524486	4
	RPE1_scRR1_MidS_010	scRR1	X5	0.512977	5
	RPE1_scRR1_MidS_011	scRR1	X5	0.450111	5
	RPE1_scRR1_MidS_012	scRR1	X5	0.505829	5
	RPE1_scRR1_MidS_013	scRR1	X5	0.464372	5
	RPE1_scRR1_MidS_014	scRR1	X5	0.437264	5
	RPE1_scRR1_MidS_015	scRR1	X5	0.417358	5
	RPE1_scRR1_MidS_016	scRR1	X5	0.417739	5
	RPE1_scRR1_MidS_003	scRR1	X5	0.42216	5
	RPE1_scRR1_MidS_004	scRR1	X5	0.469342	5
	RPE1_scRR1_MidS_005	scRR1	X5	0.419759	5
	RPE1_scRR1_MidS_006	scRR1	X5	0.424009	5
	RPE1_scRR1_MidS_007	scRR1	X5	0.427168	5
	RPE1_scRR1_MidS_008	scRR1	X5	0.423345	5
	RPE1_scRR3_MidS_Lot1_013	scRR3	X5	0.505603	5
	RPE1_scRR3_MidS_Lot1_019	scRR3	X5	0.457887	5
	RPE1_scRR3_MidS_Lot1_003	scRR3	X5	0.50735	5
	RPE1_scRR3_MidS_Lot1_006	scRR3	X5	0.523191	5
	RPE1_scRR3_MidS_Lot1_007	scRR3	X5	0.529142	5
	RPE1_scRR3_MidS_Lot1_009	scRR3	X5	0.463463	5
	RPE1_scRR3_MidS_Lot2_011	scRR3	X5	0.472492	5
	RPE1_scRR3_MidS_Lot2_012	scRR3	X5	0.468327	5
	RPE1_scRR3_MidS_Lot2_013	scRR3	X5	0.464703	5
	RPE1_scRR3_MidS_Lot2_014	scRR3	X5	0.473095	5
	RPE1_scRR3_MidS_Lot2_015	scRR3	X5	0.493657	5
	RPE1_scRR3_MidS_Lot2_016	scRR3	X5	0.443671	5
	RPE1_scRR3_MidS_Lot2_007	scRR3	X5	0.512397	5
	RPE1_scRR3_MidS_Lot2_008	scRR3	X5	0.520773	5
	RPE1_scRR3_MidS_Lot2_009	scRR3	X5	0.483202	5
	RPE1_scRR3_G0_003	scRR3	X5	0.504984	5
	RPE1_scRR3_G0_015	scRR3	X5	0.44347	5
	RPE1_scRamDA_G0_001	scRamDA	X5	0.471129	5
	RPE1_scRamDA_G0_002	scRamDA	X5	0.468288	5
	RPE1_scRamDA_MidS_001	scRamDA	X5	0.620131	5
	RPE1_scRamDA_MidS_010	scRamDA	X5	0.576139	5
	RPE1_scRamDA_MidS_011	scRamDA	X5	0.646042	5
	RPE1_scRamDA_MidS_012	scRamDA	X5	0.534075	5
	RPE1_scRamDA_MidS_013	scRamDA	X5	0.592031	5
	RPE1_scRamDA_MidS_014	scRamDA	X5	0.672095	5
	RPE1_scRamDA_MidS_015	scRamDA	X5	0.545138	5
	RPE1_scRamDA_MidS_016	scRamDA	X5	0.658267	5
	RPE1_scRamDA_MidS_002	scRamDA	X5	0.547024	5
	RPE1_scRamDA_MidS_004	scRamDA	X5	0.543833	5
	RPE1_scRamDA_MidS_005	scRamDA	X5	0.621185	5
	RPE1_scRamDA_MidS_006	scRamDA	X5	0.537756	5
	RPE1_scRamDA_MidS_007	scRamDA	X5	0.629204	5
	RPE1_scRamDA_MidS_008	scRamDA	X5	0.572363	5
	RPE1_scRamDA_MidS_009	scRamDA	X5	0.590125	5
	RPE1_scRR1_MidS_010	scRR1	X6	0.561628	6
	RPE1_scRR1_MidS_011	scRR1	X6	0.500895	6
	RPE1_scRR1_MidS_012	scRR1	X6	0.559252	6
	RPE1_scRR1_MidS_013	scRR1	X6	0.514289	6
	RPE1_scRR1_MidS_014	scRR1	X6	0.486997	6
	RPE1_scRR1_MidS_015	scRR1	X6	0.466216	6
	RPE1_scRR1_MidS_016	scRR1	X6	0.468622	6
	RPE1_scRR1_MidS_003	scRR1	X6	0.472219	6
	RPE1_scRR1_MidS_004	scRR1	X6	0.523586	6
	RPE1_scRR1_MidS_005	scRR1	X6	0.469877	6
	RPE1_scRR1_MidS_006	scRR1	X6	0.474957	6
	RPE1_scRR1_MidS_007	scRR1	X6	0.474539	6
	RPE1_scRR1_MidS_008	scRR1	X6	0.472815	6
	RPE1_scRR3_MidS_Lot1_013	scRR3	X6	0.562936	6
	RPE1_scRR3_MidS_Lot1_019	scRR3	X6	0.512356	6
	RPE1_scRR3_MidS_Lot1_003	scRR3	X6	0.563206	6
	RPE1_scRR3_MidS_Lot1_006	scRR3	X6	0.581303	6
	RPE1_scRR3_MidS_Lot1_007	scRR3	X6	0.586458	6
	RPE1_scRR3_MidS_Lot1_009	scRR3	X6	0.51627	6
	RPE1_scRR3_MidS_Lot2_011	scRR3	X6	0.527407	6
	RPE1_scRR3_MidS_Lot2_012	scRR3	X6	0.521977	6
	RPE1_scRR3_MidS_Lot2_013	scRR3	X6	0.521214	6
	RPE1_scRR3_MidS_Lot2_014	scRR3	X6	0.52812	6
	RPE1_scRR3_MidS_Lot2_015	scRR3	X6	0.546046	6
	RPE1_scRR3_MidS_Lot2_016	scRR3	X6	0.497761	6
	RPE1_scRR3_MidS_Lot2_007	scRR3	X6	0.566102	6
	RPE1_scRR3_MidS_Lot2_008	scRR3	X6	0.577852	6
	RPE1_scRR3_MidS_Lot2_009	scRR3	X6	0.536155	6
	RPE1_scRR3_G0_003	scRR3	X6	0.563716	6
	RPE1_scRR3_G0_015	scRR3	X6	0.496258	6
	RPE1_scRamDA_G0_001	scRamDA	X6	0.523151	6
	RPE1_scRamDA_G0_002	scRamDA	X6	0.518253	6
	RPE1_scRamDA_MidS_001	scRamDA	X6	0.685656	6
	RPE1_scRamDA_MidS_010	scRamDA	X6	0.633945	6
	RPE1_scRamDA_MidS_011	scRamDA	X6	0.707614	6
	RPE1_scRamDA_MidS_012	scRamDA	X6	0.592602	6
	RPE1_scRamDA_MidS_013	scRamDA	X6	0.647783	6
	RPE1_scRamDA_MidS_014	scRamDA	X6	0.730042	6
	RPE1_scRamDA_MidS_015	scRamDA	X6	0.604709	6
	RPE1_scRamDA_MidS_016	scRamDA	X6	0.714594	6
	RPE1_scRamDA_MidS_002	scRamDA	X6	0.607647	6
	RPE1_scRamDA_MidS_004	scRamDA	X6	0.606416	6
	RPE1_scRamDA_MidS_005	scRamDA	X6	0.681955	6
	RPE1_scRamDA_MidS_006	scRamDA	X6	0.599853	6
	RPE1_scRamDA_MidS_007	scRamDA	X6	0.683201	6
	RPE1_scRamDA_MidS_008	scRamDA	X6	0.632921	6
	RPE1_scRamDA_MidS_009	scRamDA	X6	0.65402	6
	RPE1_scRR1_MidS_010	scRR1	X7	0.602482	7
	RPE1_scRR1_MidS_011	scRR1	X7	0.542739	7
	RPE1_scRR1_MidS_012	scRR1	X7	0.603692	7
	RPE1_scRR1_MidS_013	scRR1	X7	0.560742	7
	RPE1_scRR1_MidS_014	scRR1	X7	0.529246	7
	RPE1_scRR1_MidS_015	scRR1	X7	0.507938	7
	RPE1_scRR1_MidS_016	scRR1	X7	0.510672	7
	RPE1_scRR1_MidS_003	scRR1	X7	0.51487	7
	RPE1_scRR1_MidS_004	scRR1	X7	0.565274	7
	RPE1_scRR1_MidS_005	scRR1	X7	0.511932	7
	RPE1_scRR1_MidS_006	scRR1	X7	0.516289	7
	RPE1_scRR1_MidS_007	scRR1	X7	0.514017	7
	RPE1_scRR1_MidS_008	scRR1	X7	0.513749	7
	RPE1_scRR3_MidS_Lot1_013	scRR3	X7	0.610462	7
	RPE1_scRR3_MidS_Lot1_019	scRR3	X7	0.558793	7
	RPE1_scRR3_MidS_Lot1_003	scRR3	X7	0.608663	7
	RPE1_scRR3_MidS_Lot1_006	scRR3	X7	0.626109	7
	RPE1_scRR3_MidS_Lot1_007	scRR3	X7	0.625617	7
	RPE1_scRR3_MidS_Lot1_009	scRR3	X7	0.562265	7
	RPE1_scRR3_MidS_Lot2_011	scRR3	X7	0.572657	7
	RPE1_scRR3_MidS_Lot2_012	scRR3	X7	0.568032	7
	RPE1_scRR3_MidS_Lot2_013	scRR3	X7	0.565872	7
	RPE1_scRR3_MidS_Lot2_014	scRR3	X7	0.572923	7
	RPE1_scRR3_MidS_Lot2_015	scRR3	X7	0.589433	7
	RPE1_scRR3_MidS_Lot2_016	scRR3	X7	0.542462	7
	RPE1_scRR3_MidS_Lot2_007	scRR3	X7	0.608599	7
	RPE1_scRR3_MidS_Lot2_008	scRR3	X7	0.622295	7
	RPE1_scRR3_MidS_Lot2_009	scRR3	X7	0.582014	7
	RPE1_scRR3_G0_003	scRR3	X7	0.615989	7
	RPE1_scRR3_G0_015	scRR3	X7	0.540303	7
	RPE1_scRamDA_G0_001	scRamDA	X7	0.569398	7
	RPE1_scRamDA_G0_002	scRamDA	X7	0.567861	7
	RPE1_scRamDA_MidS_001	scRamDA	X7	0.732511	7
	RPE1_scRamDA_MidS_010	scRamDA	X7	0.684312	7
	RPE1_scRamDA_MidS_011	scRamDA	X7	0.754331	7
	RPE1_scRamDA_MidS_012	scRamDA	X7	0.639558	7
	RPE1_scRamDA_MidS_013	scRamDA	X7	0.690291	7
	RPE1_scRamDA_MidS_014	scRamDA	X7	0.773587	7
	RPE1_scRamDA_MidS_015	scRamDA	X7	0.653105	7
	RPE1_scRamDA_MidS_016	scRamDA	X7	0.761279	7
	RPE1_scRamDA_MidS_002	scRamDA	X7	0.65863	7
	RPE1_scRamDA_MidS_004	scRamDA	X7	0.656202	7
	RPE1_scRamDA_MidS_005	scRamDA	X7	0.729002	7
	RPE1_scRamDA_MidS_006	scRamDA	X7	0.648835	7
	RPE1_scRamDA_MidS_007	scRamDA	X7	0.725534	7
	RPE1_scRamDA_MidS_008	scRamDA	X7	0.675918	7
	RPE1_scRamDA_MidS_009	scRamDA	X7	0.70318	7
	RPE1_scRR1_MidS_010	scRR1	X8	0.634666	8
	RPE1_scRR1_MidS_011	scRR1	X8	0.58393	8
	RPE1_scRR1_MidS_012	scRR1	X8	0.638362	8
	RPE1_scRR1_MidS_013	scRR1	X8	0.600601	8
	RPE1_scRR1_MidS_014	scRR1	X8	0.574183	8
	RPE1_scRR1_MidS_015	scRR1	X8	0.551891	8
	RPE1_scRR1_MidS_016	scRR1	X8	0.553583	8
	RPE1_scRR1_MidS_003	scRR1	X8	0.556692	8
	RPE1_scRR1_MidS_004	scRR1	X8	0.593428	8
	RPE1_scRR1_MidS_005	scRR1	X8	0.555282	8
	RPE1_scRR1_MidS_006	scRR1	X8	0.557563	8
	RPE1_scRR1_MidS_007	scRR1	X8	0.555171	8
	RPE1_scRR1_MidS_008	scRR1	X8	0.553096	8
	RPE1_scRR3_MidS_Lot1_013	scRR3	X8	0.652153	8
	RPE1_scRR3_MidS_Lot1_019	scRR3	X8	0.603267	8
	RPE1_scRR3_MidS_Lot1_003	scRR3	X8	0.649703	8
	RPE1_scRR3_MidS_Lot1_006	scRR3	X8	0.659887	8
	RPE1_scRR3_MidS_Lot1_007	scRR3	X8	0.661757	8
	RPE1_scRR3_MidS_Lot1_009	scRR3	X8	0.60579	8
	RPE1_scRR3_MidS_Lot2_011	scRR3	X8	0.619056	8
	RPE1_scRR3_MidS_Lot2_012	scRR3	X8	0.60893	8
	RPE1_scRR3_MidS_Lot2_013	scRR3	X8	0.607583	8
	RPE1_scRR3_MidS_Lot2_014	scRR3	X8	0.614975	8
	RPE1_scRR3_MidS_Lot2_015	scRR3	X8	0.627619	8
	RPE1_scRR3_MidS_Lot2_016	scRR3	X8	0.584113	8
	RPE1_scRR3_MidS_Lot2_007	scRR3	X8	0.642308	8
	RPE1_scRR3_MidS_Lot2_008	scRR3	X8	0.656916	8
	RPE1_scRR3_MidS_Lot2_009	scRR3	X8	0.619536	8
	RPE1_scRR3_G0_003	scRR3	X8	0.659929	8
	RPE1_scRR3_G0_015	scRR3	X8	0.579924	8
	RPE1_scRamDA_G0_001	scRamDA	X8	0.607747	8
	RPE1_scRamDA_G0_002	scRamDA	X8	0.602468	8
	RPE1_scRamDA_MidS_001	scRamDA	X8	0.776122	8
	RPE1_scRamDA_MidS_010	scRamDA	X8	0.718201	8
	RPE1_scRamDA_MidS_011	scRamDA	X8	0.780932	8
	RPE1_scRamDA_MidS_012	scRamDA	X8	0.682648	8
	RPE1_scRamDA_MidS_013	scRamDA	X8	0.720227	8
	RPE1_scRamDA_MidS_014	scRamDA	X8	0.793405	8
	RPE1_scRamDA_MidS_015	scRamDA	X8	0.689286	8
	RPE1_scRamDA_MidS_016	scRamDA	X8	0.786834	8
	RPE1_scRamDA_MidS_002	scRamDA	X8	0.704269	8
	RPE1_scRamDA_MidS_004	scRamDA	X8	0.699356	8
	RPE1_scRamDA_MidS_005	scRamDA	X8	0.763427	8
	RPE1_scRamDA_MidS_006	scRamDA	X8	0.693663	8
	RPE1_scRamDA_MidS_007	scRamDA	X8	0.756591	8
	RPE1_scRamDA_MidS_008	scRamDA	X8	0.710364	8
	RPE1_scRamDA_MidS_009	scRamDA	X8	0.74796	8
	RPE1_scRR1_MidS_010	scRR1	X9	0.668314	9
	RPE1_scRR1_MidS_011	scRR1	X9	0.62195	9
	RPE1_scRR1_MidS_012	scRR1	X9	0.667858	9
	RPE1_scRR1_MidS_013	scRR1	X9	0.636656	9
	RPE1_scRR1_MidS_014	scRR1	X9	0.613432	9
	RPE1_scRR1_MidS_015	scRR1	X9	0.590854	9
	RPE1_scRR1_MidS_016	scRR1	X9	0.590251	9
	RPE1_scRR1_MidS_003	scRR1	X9	0.597129	9
	RPE1_scRR1_MidS_004	scRR1	X9	0.627594	9
	RPE1_scRR1_MidS_005	scRR1	X9	0.593419	9
	RPE1_scRR1_MidS_006	scRR1	X9	0.59666	9
	RPE1_scRR1_MidS_007	scRR1	X9	0.594909	9
	RPE1_scRR1_MidS_008	scRR1	X9	0.590172	9
	RPE1_scRR3_MidS_Lot1_013	scRR3	X9	0.69394	9
	RPE1_scRR3_MidS_Lot1_019	scRR3	X9	0.645905	9
	RPE1_scRR3_MidS_Lot1_003	scRR3	X9	0.687827	9
	RPE1_scRR3_MidS_Lot1_006	scRR3	X9	0.696814	9
	RPE1_scRR3_MidS_Lot1_007	scRR3	X9	0.698249	9
	RPE1_scRR3_MidS_Lot1_009	scRR3	X9	0.647233	9
	RPE1_scRR3_MidS_Lot2_011	scRR3	X9	0.661418	9
	RPE1_scRR3_MidS_Lot2_012	scRR3	X9	0.647743	9
	RPE1_scRR3_MidS_Lot2_013	scRR3	X9	0.646323	9
	RPE1_scRR3_MidS_Lot2_014	scRR3	X9	0.654171	9
	RPE1_scRR3_MidS_Lot2_015	scRR3	X9	0.664401	9
	RPE1_scRR3_MidS_Lot2_016	scRR3	X9	0.626804	9
	RPE1_scRR3_MidS_Lot2_007	scRR3	X9	0.681748	9
	RPE1_scRR3_MidS_Lot2_008	scRR3	X9	0.694144	9
	RPE1_scRR3_MidS_Lot2_009	scRR3	X9	0.65756	9
	RPE1_scRR3_G0_003	scRR3	X9	0.703351	9
	RPE1_scRR3_G0_015	scRR3	X9	0.620669	9
	RPE1_scRamDA_G0_001	scRamDA	X9	0.647569	9
	RPE1_scRamDA_G0_002	scRamDA	X9	0.640376	9
	RPE1_scRamDA_MidS_001	scRamDA	X9	0.820065	9
	RPE1_scRamDA_MidS_010	scRamDA	X9	0.75746	9
	RPE1_scRamDA_MidS_011	scRamDA	X9	0.81671	9
	RPE1_scRamDA_MidS_012	scRamDA	X9	0.722686	9
	RPE1_scRamDA_MidS_013	scRamDA	X9	0.757666	9
	RPE1_scRamDA_MidS_014	scRamDA	X9	0.83319	9
	RPE1_scRamDA_MidS_015	scRamDA	X9	0.731488	9
	RPE1_scRamDA_MidS_016	scRamDA	X9	0.824322	9
	RPE1_scRamDA_MidS_002	scRamDA	X9	0.749087	9
	RPE1_scRamDA_MidS_004	scRamDA	X9	0.743038	9
	RPE1_scRamDA_MidS_005	scRamDA	X9	0.800045	9
	RPE1_scRamDA_MidS_006	scRamDA	X9	0.737957	9
	RPE1_scRamDA_MidS_007	scRamDA	X9	0.792115	9
	RPE1_scRamDA_MidS_008	scRamDA	X9	0.74725	9
	RPE1_scRamDA_MidS_009	scRamDA	X9	0.791993	9
	RPE1_scRR1_MidS_010	scRR1	X10	0.699022	10
	RPE1_scRR1_MidS_011	scRR1	X10	0.660118	10
	RPE1_scRR1_MidS_012	scRR1	X10	0.703642	10
	RPE1_scRR1_MidS_013	scRR1	X10	0.671489	10
	RPE1_scRR1_MidS_014	scRR1	X10	0.652349	10
	RPE1_scRR1_MidS_015	scRR1	X10	0.629219	10
	RPE1_scRR1_MidS_016	scRR1	X10	0.629852	10
	RPE1_scRR1_MidS_003	scRR1	X10	0.634822	10
	RPE1_scRR1_MidS_004	scRR1	X10	0.662517	10
	RPE1_scRR1_MidS_005	scRR1	X10	0.633516	10
	RPE1_scRR1_MidS_006	scRR1	X10	0.635321	10
	RPE1_scRR1_MidS_007	scRR1	X10	0.632035	10
	RPE1_scRR1_MidS_008	scRR1	X10	0.624634	10
	RPE1_scRR3_MidS_Lot1_013	scRR3	X10	0.731647	10
	RPE1_scRR3_MidS_Lot1_019	scRR3	X10	0.68707	10
	RPE1_scRR3_MidS_Lot1_003	scRR3	X10	0.727932	10
	RPE1_scRR3_MidS_Lot1_006	scRR3	X10	0.733687	10
	RPE1_scRR3_MidS_Lot1_007	scRR3	X10	0.734934	10
	RPE1_scRR3_MidS_Lot1_009	scRR3	X10	0.686492	10
	RPE1_scRR3_MidS_Lot2_011	scRR3	X10	0.701398	10
	RPE1_scRR3_MidS_Lot2_012	scRR3	X10	0.687405	10
	RPE1_scRR3_MidS_Lot2_013	scRR3	X10	0.68437	10
	RPE1_scRR3_MidS_Lot2_014	scRR3	X10	0.691571	10
	RPE1_scRR3_MidS_Lot2_015	scRR3	X10	0.697369	10
	RPE1_scRR3_MidS_Lot2_016	scRR3	X10	0.666605	10
	RPE1_scRR3_MidS_Lot2_007	scRR3	X10	0.717354	10
	RPE1_scRR3_MidS_Lot2_008	scRR3	X10	0.729514	10
	RPE1_scRR3_MidS_Lot2_009	scRR3	X10	0.696347	10
	RPE1_scRR3_G0_003	scRR3	X10	0.742356	10
	RPE1_scRR3_G0_015	scRR3	X10	0.659715	10
	RPE1_scRamDA_G0_001	scRamDA	X10	0.68453	10
	RPE1_scRamDA_G0_002	scRamDA	X10	0.678945	10
	RPE1_scRamDA_MidS_001	scRamDA	X10	0.859073	10
	RPE1_scRamDA_MidS_010	scRamDA	X10	0.792326	10
	RPE1_scRamDA_MidS_011	scRamDA	X10	0.846904	10
	RPE1_scRamDA_MidS_012	scRamDA	X10	0.76135	10
	RPE1_scRamDA_MidS_013	scRamDA	X10	0.788023	10
	RPE1_scRamDA_MidS_014	scRamDA	X10	0.861813	10
	RPE1_scRamDA_MidS_015	scRamDA	X10	0.771309	10
	RPE1_scRamDA_MidS_016	scRamDA	X10	0.855684	10
	RPE1_scRamDA_MidS_002	scRamDA	X10	0.792375	10
	RPE1_scRamDA_MidS_004	scRamDA	X10	0.786183	10
	RPE1_scRamDA_MidS_005	scRamDA	X10	0.831442	10
	RPE1_scRamDA_MidS_006	scRamDA	X10	0.778542	10
	RPE1_scRamDA_MidS_007	scRamDA	X10	0.822978	10
	RPE1_scRamDA_MidS_008	scRamDA	X10	0.786304	10
	RPE1_scRamDA_MidS_009	scRamDA	X10	0.832018	10
	RPE1_scRR1_MidS_010	scRR1	X11	0.729594	11
	RPE1_scRR1_MidS_011	scRR1	X11	0.695794	11
	RPE1_scRR1_MidS_012	scRR1	X11	0.736144	11
	RPE1_scRR1_MidS_013	scRR1	X11	0.707789	11
	RPE1_scRR1_MidS_014	scRR1	X11	0.690107	11
	RPE1_scRR1_MidS_015	scRR1	X11	0.668638	11
	RPE1_scRR1_MidS_016	scRR1	X11	0.670024	11
	RPE1_scRR1_MidS_003	scRR1	X11	0.672274	11
	RPE1_scRR1_MidS_004	scRR1	X11	0.699202	11
	RPE1_scRR1_MidS_005	scRR1	X11	0.671236	11
	RPE1_scRR1_MidS_006	scRR1	X11	0.674682	11
	RPE1_scRR1_MidS_007	scRR1	X11	0.666757	11
	RPE1_scRR1_MidS_008	scRR1	X11	0.661455	11
	RPE1_scRR3_MidS_Lot1_013	scRR3	X11	0.772225	11
	RPE1_scRR3_MidS_Lot1_019	scRR3	X11	0.727519	11
	RPE1_scRR3_MidS_Lot1_003	scRR3	X11	0.766732	11
	RPE1_scRR3_MidS_Lot1_006	scRR3	X11	0.774903	11
	RPE1_scRR3_MidS_Lot1_007	scRR3	X11	0.768697	11
	RPE1_scRR3_MidS_Lot1_009	scRR3	X11	0.725568	11
	RPE1_scRR3_MidS_Lot2_011	scRR3	X11	0.742487	11
	RPE1_scRR3_MidS_Lot2_012	scRR3	X11	0.727472	11
	RPE1_scRR3_MidS_Lot2_013	scRR3	X11	0.722862	11
	RPE1_scRR3_MidS_Lot2_014	scRR3	X11	0.731326	11
	RPE1_scRR3_MidS_Lot2_015	scRR3	X11	0.733229	11
	RPE1_scRR3_MidS_Lot2_016	scRR3	X11	0.706886	11
	RPE1_scRR3_MidS_Lot2_007	scRR3	X11	0.756444	11
	RPE1_scRR3_MidS_Lot2_008	scRR3	X11	0.764566	11
	RPE1_scRR3_MidS_Lot2_009	scRR3	X11	0.734704	11
	RPE1_scRR3_G0_003	scRR3	X11	0.780433	11
	RPE1_scRR3_G0_015	scRR3	X11	0.70189	11
	RPE1_scRamDA_G0_001	scRamDA	X11	0.721351	11
	RPE1_scRamDA_G0_002	scRamDA	X11	0.721379	11
	RPE1_scRamDA_MidS_001	scRamDA	X11	0.8979	11
	RPE1_scRamDA_MidS_010	scRamDA	X11	0.830781	11
	RPE1_scRamDA_MidS_011	scRamDA	X11	0.879834	11
	RPE1_scRamDA_MidS_012	scRamDA	X11	0.801737	11
	RPE1_scRamDA_MidS_013	scRamDA	X11	0.823205	11
	RPE1_scRamDA_MidS_014	scRamDA	X11	0.891404	11
	RPE1_scRamDA_MidS_015	scRamDA	X11	0.809824	11
	RPE1_scRamDA_MidS_016	scRamDA	X11	0.88715	11
	RPE1_scRamDA_MidS_002	scRamDA	X11	0.83185	11
	RPE1_scRamDA_MidS_004	scRamDA	X11	0.827013	11
	RPE1_scRamDA_MidS_005	scRamDA	X11	0.865013	11
	RPE1_scRamDA_MidS_006	scRamDA	X11	0.818139	11
	RPE1_scRamDA_MidS_007	scRamDA	X11	0.855131	11
	RPE1_scRamDA_MidS_008	scRamDA	X11	0.826407	11
	RPE1_scRamDA_MidS_009	scRamDA	X11	0.869379	11
	RPE1_scRR1_MidS_010	scRR1	X12	0.752534	12
	RPE1_scRR1_MidS_011	scRR1	X12	0.723812	12
	RPE1_scRR1_MidS_012	scRR1	X12	0.757555	12
	RPE1_scRR1_MidS_013	scRR1	X12	0.734767	12
	RPE1_scRR1_MidS_014	scRR1	X12	0.721989	12
	RPE1_scRR1_MidS_015	scRR1	X12	0.696085	12
	RPE1_scRR1_MidS_016	scRR1	X12	0.700113	12
	RPE1_scRR1_MidS_003	scRR1	X12	0.703114	12
	RPE1_scRR1_MidS_004	scRR1	X12	0.718668	12
	RPE1_scRR1_MidS_005	scRR1	X12	0.700704	12
	RPE1_scRR1_MidS_006	scRR1	X12	0.704226	12
	RPE1_scRR1_MidS_007	scRR1	X12	0.696651	12
	RPE1_scRR1_MidS_008	scRR1	X12	0.686852	12
	RPE1_scRR3_MidS_Lot1_013	scRR3	X12	0.79851	12
	RPE1_scRR3_MidS_Lot1_019	scRR3	X12	0.758832	12
	RPE1_scRR3_MidS_Lot1_003	scRR3	X12	0.794281	12
	RPE1_scRR3_MidS_Lot1_006	scRR3	X12	0.798622	12
	RPE1_scRR3_MidS_Lot1_007	scRR3	X12	0.794745	12
	RPE1_scRR3_MidS_Lot1_009	scRR3	X12	0.755871	12
	RPE1_scRR3_MidS_Lot2_011	scRR3	X12	0.773846	12
	RPE1_scRR3_MidS_Lot2_012	scRR3	X12	0.757258	12
	RPE1_scRR3_MidS_Lot2_013	scRR3	X12	0.750468	12
	RPE1_scRR3_MidS_Lot2_014	scRR3	X12	0.758606	12
	RPE1_scRR3_MidS_Lot2_015	scRR3	X12	0.759825	12
	RPE1_scRR3_MidS_Lot2_016	scRR3	X12	0.738083	12
	RPE1_scRR3_MidS_Lot2_007	scRR3	X12	0.783851	12
	RPE1_scRR3_MidS_Lot2_008	scRR3	X12	0.789484	12
	RPE1_scRR3_MidS_Lot2_009	scRR3	X12	0.761971	12
	RPE1_scRR3_G0_003	scRR3	X12	0.803389	12
	RPE1_scRR3_G0_015	scRR3	X12	0.732965	12
	RPE1_scRamDA_G0_001	scRamDA	X12	0.748245	12
	RPE1_scRamDA_G0_002	scRamDA	X12	0.743609	12
	RPE1_scRamDA_MidS_001	scRamDA	X12	0.922608	12
	RPE1_scRamDA_MidS_010	scRamDA	X12	0.854933	12
	RPE1_scRamDA_MidS_011	scRamDA	X12	0.895568	12
	RPE1_scRamDA_MidS_012	scRamDA	X12	0.8322	12
	RPE1_scRamDA_MidS_013	scRamDA	X12	0.84567	12
	RPE1_scRamDA_MidS_014	scRamDA	X12	0.908565	12
	RPE1_scRamDA_MidS_015	scRamDA	X12	0.839012	12
	RPE1_scRamDA_MidS_016	scRamDA	X12	0.907674	12
	RPE1_scRamDA_MidS_002	scRamDA	X12	0.859128	12
	RPE1_scRamDA_MidS_004	scRamDA	X12	0.856413	12
	RPE1_scRamDA_MidS_005	scRamDA	X12	0.888224	12
	RPE1_scRamDA_MidS_006	scRamDA	X12	0.847124	12
	RPE1_scRamDA_MidS_007	scRamDA	X12	0.879873	12
	RPE1_scRamDA_MidS_008	scRamDA	X12	0.849161	12
	RPE1_scRamDA_MidS_009	scRamDA	X12	0.896431	12
	RPE1_scRR1_MidS_010	scRR1	X13	0.775346	13
	RPE1_scRR1_MidS_011	scRR1	X13	0.751172	13
	RPE1_scRR1_MidS_012	scRR1	X13	0.782879	13
	RPE1_scRR1_MidS_013	scRR1	X13	0.759789	13
	RPE1_scRR1_MidS_014	scRR1	X13	0.749629	13
	RPE1_scRR1_MidS_015	scRR1	X13	0.724899	13
	RPE1_scRR1_MidS_016	scRR1	X13	0.729515	13
	RPE1_scRR1_MidS_003	scRR1	X13	0.733679	13
	RPE1_scRR1_MidS_004	scRR1	X13	0.741538	13
	RPE1_scRR1_MidS_005	scRR1	X13	0.731946	13
	RPE1_scRR1_MidS_006	scRR1	X13	0.731715	13
	RPE1_scRR1_MidS_007	scRR1	X13	0.724312	13
	RPE1_scRR1_MidS_008	scRR1	X13	0.714422	13
	RPE1_scRR3_MidS_Lot1_013	scRR3	X13	0.825238	13
	RPE1_scRR3_MidS_Lot1_019	scRR3	X13	0.787077	13
	RPE1_scRR3_MidS_Lot1_003	scRR3	X13	0.820346	13
	RPE1_scRR3_MidS_Lot1_006	scRR3	X13	0.820584	13
	RPE1_scRR3_MidS_Lot1_007	scRR3	X13	0.816992	13
	RPE1_scRR3_MidS_Lot1_009	scRR3	X13	0.787213	13
	RPE1_scRR3_MidS_Lot2_011	scRR3	X13	0.803438	13
	RPE1_scRR3_MidS_Lot2_012	scRR3	X13	0.782317	13
	RPE1_scRR3_MidS_Lot2_013	scRR3	X13	0.779791	13
	RPE1_scRR3_MidS_Lot2_014	scRR3	X13	0.784013	13
	RPE1_scRR3_MidS_Lot2_015	scRR3	X13	0.782473	13
	RPE1_scRR3_MidS_Lot2_016	scRR3	X13	0.767081	13
	RPE1_scRR3_MidS_Lot2_007	scRR3	X13	0.8079	13
	RPE1_scRR3_MidS_Lot2_008	scRR3	X13	0.811866	13
	RPE1_scRR3_MidS_Lot2_009	scRR3	X13	0.787657	13
	RPE1_scRR3_G0_003	scRR3	X13	0.82545	13
	RPE1_scRR3_G0_015	scRR3	X13	0.764805	13
	RPE1_scRamDA_G0_001	scRamDA	X13	0.774377	13
	RPE1_scRamDA_G0_002	scRamDA	X13	0.768283	13
	RPE1_scRamDA_MidS_001	scRamDA	X13	0.949379	13
	RPE1_scRamDA_MidS_010	scRamDA	X13	0.87857	13
	RPE1_scRamDA_MidS_011	scRamDA	X13	0.915432	13
	RPE1_scRamDA_MidS_012	scRamDA	X13	0.862661	13
	RPE1_scRamDA_MidS_013	scRamDA	X13	0.868796	13
	RPE1_scRamDA_MidS_014	scRamDA	X13	0.928229	13
	RPE1_scRamDA_MidS_015	scRamDA	X13	0.865034	13
	RPE1_scRamDA_MidS_016	scRamDA	X13	0.923224	13
	RPE1_scRamDA_MidS_002	scRamDA	X13	0.887108	13
	RPE1_scRamDA_MidS_004	scRamDA	X13	0.883034	13
	RPE1_scRamDA_MidS_005	scRamDA	X13	0.91376	13
	RPE1_scRamDA_MidS_006	scRamDA	X13	0.873886	13
	RPE1_scRamDA_MidS_007	scRamDA	X13	0.904251	13
	RPE1_scRamDA_MidS_008	scRamDA	X13	0.872061	13
	RPE1_scRamDA_MidS_009	scRamDA	X13	0.923816	13
	RPE1_scRR1_MidS_010	scRR1	X14	0.800905	14
	RPE1_scRR1_MidS_011	scRR1	X14	0.778203	14
	RPE1_scRR1_MidS_012	scRR1	X14	0.810838	14
	RPE1_scRR1_MidS_013	scRR1	X14	0.788098	14
	RPE1_scRR1_MidS_014	scRR1	X14	0.779058	14
	RPE1_scRR1_MidS_015	scRR1	X14	0.757093	14
	RPE1_scRR1_MidS_016	scRR1	X14	0.759643	14
	RPE1_scRR1_MidS_003	scRR1	X14	0.766162	14
	RPE1_scRR1_MidS_004	scRR1	X14	0.768109	14
	RPE1_scRR1_MidS_005	scRR1	X14	0.762798	14
	RPE1_scRR1_MidS_006	scRR1	X14	0.762322	14
	RPE1_scRR1_MidS_007	scRR1	X14	0.751939	14
	RPE1_scRR1_MidS_008	scRR1	X14	0.74419	14
	RPE1_scRR3_MidS_Lot1_013	scRR3	X14	0.852985	14
	RPE1_scRR3_MidS_Lot1_019	scRR3	X14	0.81637	14
	RPE1_scRR3_MidS_Lot1_003	scRR3	X14	0.846814	14
	RPE1_scRR3_MidS_Lot1_006	scRR3	X14	0.846208	14
	RPE1_scRR3_MidS_Lot1_007	scRR3	X14	0.843669	14
	RPE1_scRR3_MidS_Lot1_009	scRR3	X14	0.816212	14
	RPE1_scRR3_MidS_Lot2_011	scRR3	X14	0.832127	14
	RPE1_scRR3_MidS_Lot2_012	scRR3	X14	0.813228	14
	RPE1_scRR3_MidS_Lot2_013	scRR3	X14	0.81047	14
	RPE1_scRR3_MidS_Lot2_014	scRR3	X14	0.811473	14
	RPE1_scRR3_MidS_Lot2_015	scRR3	X14	0.808003	14
	RPE1_scRR3_MidS_Lot2_016	scRR3	X14	0.797898	14
	RPE1_scRR3_MidS_Lot2_007	scRR3	X14	0.833727	14
	RPE1_scRR3_MidS_Lot2_008	scRR3	X14	0.841052	14
	RPE1_scRR3_MidS_Lot2_009	scRR3	X14	0.815274	14
	RPE1_scRR3_G0_003	scRR3	X14	0.857733	14
	RPE1_scRR3_G0_015	scRR3	X14	0.793362	14
	RPE1_scRamDA_G0_001	scRamDA	X14	0.802798	14
	RPE1_scRamDA_G0_002	scRamDA	X14	0.797807	14
	RPE1_scRamDA_MidS_001	scRamDA	X14	0.972556	14
	RPE1_scRamDA_MidS_010	scRamDA	X14	0.904211	14
	RPE1_scRamDA_MidS_011	scRamDA	X14	0.939294	14
	RPE1_scRamDA_MidS_012	scRamDA	X14	0.887871	14
	RPE1_scRamDA_MidS_013	scRamDA	X14	0.890644	14
	RPE1_scRamDA_MidS_014	scRamDA	X14	0.947102	14
	RPE1_scRamDA_MidS_015	scRamDA	X14	0.889017	14
	RPE1_scRamDA_MidS_016	scRamDA	X14	0.94089	14
	RPE1_scRamDA_MidS_002	scRamDA	X14	0.912852	14
	RPE1_scRamDA_MidS_004	scRamDA	X14	0.907757	14
	RPE1_scRamDA_MidS_005	scRamDA	X14	0.935953	14
	RPE1_scRamDA_MidS_006	scRamDA	X14	0.899251	14
	RPE1_scRamDA_MidS_007	scRamDA	X14	0.927273	14
	RPE1_scRamDA_MidS_008	scRamDA	X14	0.899587	14
	RPE1_scRamDA_MidS_009	scRamDA	X14	0.950294	14
	RPE1_scRR1_MidS_010	scRR1	X15	0.820649	15
	RPE1_scRR1_MidS_011	scRR1	X15	0.800279	15
	RPE1_scRR1_MidS_012	scRR1	X15	0.825784	15
	RPE1_scRR1_MidS_013	scRR1	X15	0.806751	15
	RPE1_scRR1_MidS_014	scRR1	X15	0.799291	15
	RPE1_scRR1_MidS_015	scRR1	X15	0.778444	15
	RPE1_scRR1_MidS_016	scRR1	X15	0.782697	15
	RPE1_scRR1_MidS_003	scRR1	X15	0.786597	15
	RPE1_scRR1_MidS_004	scRR1	X15	0.78694	15
	RPE1_scRR1_MidS_005	scRR1	X15	0.784592	15
	RPE1_scRR1_MidS_006	scRR1	X15	0.786289	15
	RPE1_scRR1_MidS_007	scRR1	X15	0.773862	15
	RPE1_scRR1_MidS_008	scRR1	X15	0.763991	15
	RPE1_scRR3_MidS_Lot1_013	scRR3	X15	0.871718	15
	RPE1_scRR3_MidS_Lot1_019	scRR3	X15	0.841043	15
	RPE1_scRR3_MidS_Lot1_003	scRR3	X15	0.865921	15
	RPE1_scRR3_MidS_Lot1_006	scRR3	X15	0.864343	15
	RPE1_scRR3_MidS_Lot1_007	scRR3	X15	0.863866	15
	RPE1_scRR3_MidS_Lot1_009	scRR3	X15	0.840321	15
	RPE1_scRR3_MidS_Lot2_011	scRR3	X15	0.855381	15
	RPE1_scRR3_MidS_Lot2_012	scRR3	X15	0.836722	15
	RPE1_scRR3_MidS_Lot2_013	scRR3	X15	0.831685	15
	RPE1_scRR3_MidS_Lot2_014	scRR3	X15	0.833239	15
	RPE1_scRR3_MidS_Lot2_015	scRR3	X15	0.830271	15
	RPE1_scRR3_MidS_Lot2_016	scRR3	X15	0.820989	15
	RPE1_scRR3_MidS_Lot2_007	scRR3	X15	0.851869	15
	RPE1_scRR3_MidS_Lot2_008	scRR3	X15	0.861827	15
	RPE1_scRR3_MidS_Lot2_009	scRR3	X15	0.836533	15
	RPE1_scRR3_G0_003	scRR3	X15	0.873043	15
	RPE1_scRR3_G0_015	scRR3	X15	0.811273	15
	RPE1_scRamDA_G0_001	scRamDA	X15	0.818913	15
	RPE1_scRamDA_G0_002	scRamDA	X15	0.815202	15
	RPE1_scRamDA_MidS_001	scRamDA	X15	0.988565	15
	RPE1_scRamDA_MidS_010	scRamDA	X15	0.925509	15
	RPE1_scRamDA_MidS_011	scRamDA	X15	0.955125	15
	RPE1_scRamDA_MidS_012	scRamDA	X15	0.905973	15
	RPE1_scRamDA_MidS_013	scRamDA	X15	0.909091	15
	RPE1_scRamDA_MidS_014	scRamDA	X15	0.962725	15
	RPE1_scRamDA_MidS_015	scRamDA	X15	0.908247	15
	RPE1_scRamDA_MidS_016	scRamDA	X15	0.955105	15
	RPE1_scRamDA_MidS_002	scRamDA	X15	0.93039	15
	RPE1_scRamDA_MidS_004	scRamDA	X15	0.926477	15
	RPE1_scRamDA_MidS_005	scRamDA	X15	0.949052	15
	RPE1_scRamDA_MidS_006	scRamDA	X15	0.918424	15
	RPE1_scRamDA_MidS_007	scRamDA	X15	0.945083	15
	RPE1_scRamDA_MidS_008	scRamDA	X15	0.917837	15
	RPE1_scRamDA_MidS_009	scRamDA	X15	0.964802	15
	RPE1_scRR1_MidS_010	scRR1	X16	0.836944	16
	RPE1_scRR1_MidS_011	scRR1	X16	0.823636	16
	RPE1_scRR1_MidS_012	scRR1	X16	0.845927	16
	RPE1_scRR1_MidS_013	scRR1	X16	0.826674	16
	RPE1_scRR1_MidS_014	scRR1	X16	0.823436	16
	RPE1_scRR1_MidS_015	scRR1	X16	0.804972	16
	RPE1_scRR1_MidS_016	scRR1	X16	0.80877	16
	RPE1_scRR1_MidS_003	scRR1	X16	0.812699	16
	RPE1_scRR1_MidS_004	scRR1	X16	0.806839	16
	RPE1_scRR1_MidS_005	scRR1	X16	0.810922	16
	RPE1_scRR1_MidS_006	scRR1	X16	0.812326	16
	RPE1_scRR1_MidS_007	scRR1	X16	0.79837	16
	RPE1_scRR1_MidS_008	scRR1	X16	0.78949	16
	RPE1_scRR3_MidS_Lot1_013	scRR3	X16	0.892776	16
	RPE1_scRR3_MidS_Lot1_019	scRR3	X16	0.867636	16
	RPE1_scRR3_MidS_Lot1_003	scRR3	X16	0.887541	16
	RPE1_scRR3_MidS_Lot1_006	scRR3	X16	0.879116	16
	RPE1_scRR3_MidS_Lot1_007	scRR3	X16	0.884679	16
	RPE1_scRR3_MidS_Lot1_009	scRR3	X16	0.864813	16
	RPE1_scRR3_MidS_Lot2_011	scRR3	X16	0.879993	16
	RPE1_scRR3_MidS_Lot2_012	scRR3	X16	0.85778	16
	RPE1_scRR3_MidS_Lot2_013	scRR3	X16	0.855789	16
	RPE1_scRR3_MidS_Lot2_014	scRR3	X16	0.855908	16
	RPE1_scRR3_MidS_Lot2_015	scRR3	X16	0.851427	16
	RPE1_scRR3_MidS_Lot2_016	scRR3	X16	0.842526	16
	RPE1_scRR3_MidS_Lot2_007	scRR3	X16	0.872257	16
	RPE1_scRR3_MidS_Lot2_008	scRR3	X16	0.884389	16
	RPE1_scRR3_MidS_Lot2_009	scRR3	X16	0.858789	16
	RPE1_scRR3_G0_003	scRR3	X16	0.895788	16
	RPE1_scRR3_G0_015	scRR3	X16	0.829567	16
	RPE1_scRamDA_G0_001	scRamDA	X16	0.840636	16
	RPE1_scRamDA_G0_002	scRamDA	X16	0.834929	16
	RPE1_scRamDA_MidS_001	scRamDA	X16	1.00511	16
	RPE1_scRamDA_MidS_010	scRamDA	X16	0.943001	16
	RPE1_scRamDA_MidS_011	scRamDA	X16	0.969841	16
	RPE1_scRamDA_MidS_012	scRamDA	X16	0.927855	16
	RPE1_scRamDA_MidS_013	scRamDA	X16	0.924441	16
	RPE1_scRamDA_MidS_014	scRamDA	X16	0.97363	16
	RPE1_scRamDA_MidS_015	scRamDA	X16	0.929893	16
	RPE1_scRamDA_MidS_016	scRamDA	X16	0.968365	16
	RPE1_scRamDA_MidS_002	scRamDA	X16	0.953658	16
	RPE1_scRamDA_MidS_004	scRamDA	X16	0.949201	16
	RPE1_scRamDA_MidS_005	scRamDA	X16	0.965652	16
	RPE1_scRamDA_MidS_006	scRamDA	X16	0.943033	16
	RPE1_scRamDA_MidS_007	scRamDA	X16	0.956147	16
	RPE1_scRamDA_MidS_008	scRamDA	X16	0.937784	16
	RPE1_scRamDA_MidS_009	scRamDA	X16	0.982202	16
	RPE1_scRR1_MidS_010	scRR1	X17	0.85591	17
	RPE1_scRR1_MidS_011	scRR1	X17	0.844895	17
	RPE1_scRR1_MidS_012	scRR1	X17	0.855553	17
	RPE1_scRR1_MidS_013	scRR1	X17	0.848419	17
	RPE1_scRR1_MidS_014	scRR1	X17	0.842753	17
	RPE1_scRR1_MidS_015	scRR1	X17	0.827215	17
	RPE1_scRR1_MidS_016	scRR1	X17	0.831093	17
	RPE1_scRR1_MidS_003	scRR1	X17	0.833618	17
	RPE1_scRR1_MidS_004	scRR1	X17	0.822164	17
	RPE1_scRR1_MidS_005	scRR1	X17	0.830812	17
	RPE1_scRR1_MidS_006	scRR1	X17	0.83367	17
	RPE1_scRR1_MidS_007	scRR1	X17	0.821248	17
	RPE1_scRR1_MidS_008	scRR1	X17	0.812663	17
	RPE1_scRR3_MidS_Lot1_013	scRR3	X17	0.911205	17
	RPE1_scRR3_MidS_Lot1_019	scRR3	X17	0.885728	17
	RPE1_scRR3_MidS_Lot1_003	scRR3	X17	0.905579	17
	RPE1_scRR3_MidS_Lot1_006	scRR3	X17	0.896957	17
	RPE1_scRR3_MidS_Lot1_007	scRR3	X17	0.905296	17
	RPE1_scRR3_MidS_Lot1_009	scRR3	X17	0.885892	17
	RPE1_scRR3_MidS_Lot2_011	scRR3	X17	0.898801	17
	RPE1_scRR3_MidS_Lot2_012	scRR3	X17	0.878216	17
	RPE1_scRR3_MidS_Lot2_013	scRR3	X17	0.872791	17
	RPE1_scRR3_MidS_Lot2_014	scRR3	X17	0.876922	17
	RPE1_scRR3_MidS_Lot2_015	scRR3	X17	0.867891	17
	RPE1_scRR3_MidS_Lot2_016	scRR3	X17	0.863133	17
	RPE1_scRR3_MidS_Lot2_007	scRR3	X17	0.891806	17
	RPE1_scRR3_MidS_Lot2_008	scRR3	X17	0.901758	17
	RPE1_scRR3_MidS_Lot2_009	scRR3	X17	0.879436	17
	RPE1_scRR3_G0_003	scRR3	X17	0.915617	17
	RPE1_scRR3_G0_015	scRR3	X17	0.847933	17
	RPE1_scRamDA_G0_001	scRamDA	X17	0.859958	17
	RPE1_scRamDA_G0_002	scRamDA	X17	0.853552	17
	RPE1_scRamDA_MidS_001	scRamDA	X17	1.01429	17
	RPE1_scRamDA_MidS_010	scRamDA	X17	0.958257	17
	RPE1_scRamDA_MidS_011	scRamDA	X17	0.981843	17
	RPE1_scRamDA_MidS_012	scRamDA	X17	0.946247	17
	RPE1_scRamDA_MidS_013	scRamDA	X17	0.940833	17
	RPE1_scRamDA_MidS_014	scRamDA	X17	0.984306	17
	RPE1_scRamDA_MidS_015	scRamDA	X17	0.946381	17
	RPE1_scRamDA_MidS_016	scRamDA	X17	0.977675	17
	RPE1_scRamDA_MidS_002	scRamDA	X17	0.972576	17
	RPE1_scRamDA_MidS_004	scRamDA	X17	0.964893	17
	RPE1_scRamDA_MidS_005	scRamDA	X17	0.977085	17
	RPE1_scRamDA_MidS_006	scRamDA	X17	0.960424	17
	RPE1_scRamDA_MidS_007	scRamDA	X17	0.968586	17
	RPE1_scRamDA_MidS_008	scRamDA	X17	0.955032	17
	RPE1_scRamDA_MidS_009	scRamDA	X17	0.996088	17
	RPE1_scRR1_MidS_010	scRR1	X18	0.870805	18
	RPE1_scRR1_MidS_011	scRR1	X18	0.865577	18
	RPE1_scRR1_MidS_012	scRR1	X18	0.878739	18
	RPE1_scRR1_MidS_013	scRR1	X18	0.868781	18
	RPE1_scRR1_MidS_014	scRR1	X18	0.862534	18
	RPE1_scRR1_MidS_015	scRR1	X18	0.846839	18
	RPE1_scRR1_MidS_016	scRR1	X18	0.85398	18
	RPE1_scRR1_MidS_003	scRR1	X18	0.853861	18
	RPE1_scRR1_MidS_004	scRR1	X18	0.843912	18
	RPE1_scRR1_MidS_005	scRR1	X18	0.8522	18
	RPE1_scRR1_MidS_006	scRR1	X18	0.853026	18
	RPE1_scRR1_MidS_007	scRR1	X18	0.841507	18
	RPE1_scRR1_MidS_008	scRR1	X18	0.831085	18
	RPE1_scRR3_MidS_Lot1_013	scRR3	X18	0.925865	18
	RPE1_scRR3_MidS_Lot1_019	scRR3	X18	0.905669	18
	RPE1_scRR3_MidS_Lot1_003	scRR3	X18	0.923358	18
	RPE1_scRR3_MidS_Lot1_006	scRR3	X18	0.91471	18
	RPE1_scRR3_MidS_Lot1_007	scRR3	X18	0.919276	18
	RPE1_scRR3_MidS_Lot1_009	scRR3	X18	0.905476	18
	RPE1_scRR3_MidS_Lot2_011	scRR3	X18	0.917172	18
	RPE1_scRR3_MidS_Lot2_012	scRR3	X18	0.897226	18
	RPE1_scRR3_MidS_Lot2_013	scRR3	X18	0.891698	18
	RPE1_scRR3_MidS_Lot2_014	scRR3	X18	0.89871	18
	RPE1_scRR3_MidS_Lot2_015	scRR3	X18	0.885455	18
	RPE1_scRR3_MidS_Lot2_016	scRR3	X18	0.880834	18
	RPE1_scRR3_MidS_Lot2_007	scRR3	X18	0.907809	18
	RPE1_scRR3_MidS_Lot2_008	scRR3	X18	0.91804	18
	RPE1_scRR3_MidS_Lot2_009	scRR3	X18	0.897698	18
	RPE1_scRR3_G0_003	scRR3	X18	0.930352	18
	RPE1_scRR3_G0_015	scRR3	X18	0.86648	18
	RPE1_scRamDA_G0_001	scRamDA	X18	0.877238	18
	RPE1_scRamDA_G0_002	scRamDA	X18	0.870886	18
	RPE1_scRamDA_MidS_001	scRamDA	X18	1.02787	18
	RPE1_scRamDA_MidS_010	scRamDA	X18	0.969973	18
	RPE1_scRamDA_MidS_011	scRamDA	X18	0.99043	18
	RPE1_scRamDA_MidS_012	scRamDA	X18	0.961514	18
	RPE1_scRamDA_MidS_013	scRamDA	X18	0.950915	18
	RPE1_scRamDA_MidS_014	scRamDA	X18	0.990291	18
	RPE1_scRamDA_MidS_015	scRamDA	X18	0.958873	18
	RPE1_scRamDA_MidS_016	scRamDA	X18	0.982488	18
	RPE1_scRamDA_MidS_002	scRamDA	X18	0.989036	18
	RPE1_scRamDA_MidS_004	scRamDA	X18	0.981371	18
	RPE1_scRamDA_MidS_005	scRamDA	X18	0.982291	18
	RPE1_scRamDA_MidS_006	scRamDA	X18	0.97707	18
	RPE1_scRamDA_MidS_007	scRamDA	X18	0.974848	18
	RPE1_scRamDA_MidS_008	scRamDA	X18	0.964981	18
	RPE1_scRamDA_MidS_009	scRamDA	X18	1.01002	18
	RPE1_scRR1_MidS_010	scRR1	X19	0.887632	19
	RPE1_scRR1_MidS_011	scRR1	X19	0.884016	19
	RPE1_scRR1_MidS_012	scRR1	X19	0.894029	19
	RPE1_scRR1_MidS_013	scRR1	X19	0.88883	19
	RPE1_scRR1_MidS_014	scRR1	X19	0.884689	19
	RPE1_scRR1_MidS_015	scRR1	X19	0.869877	19
	RPE1_scRR1_MidS_016	scRR1	X19	0.87663	19
	RPE1_scRR1_MidS_003	scRR1	X19	0.875519	19
	RPE1_scRR1_MidS_004	scRR1	X19	0.859925	19
	RPE1_scRR1_MidS_005	scRR1	X19	0.874315	19
	RPE1_scRR1_MidS_006	scRR1	X19	0.876467	19
	RPE1_scRR1_MidS_007	scRR1	X19	0.863	19
	RPE1_scRR1_MidS_008	scRR1	X19	0.855519	19
	RPE1_scRR3_MidS_Lot1_013	scRR3	X19	0.944308	19
	RPE1_scRR3_MidS_Lot1_019	scRR3	X19	0.92591	19
	RPE1_scRR3_MidS_Lot1_003	scRR3	X19	0.942134	19
	RPE1_scRR3_MidS_Lot1_006	scRR3	X19	0.930698	19
	RPE1_scRR3_MidS_Lot1_007	scRR3	X19	0.937398	19
	RPE1_scRR3_MidS_Lot1_009	scRR3	X19	0.928081	19
	RPE1_scRR3_MidS_Lot2_011	scRR3	X19	0.936067	19
	RPE1_scRR3_MidS_Lot2_012	scRR3	X19	0.917902	19
	RPE1_scRR3_MidS_Lot2_013	scRR3	X19	0.911674	19
	RPE1_scRR3_MidS_Lot2_014	scRR3	X19	0.919501	19
	RPE1_scRR3_MidS_Lot2_015	scRR3	X19	0.904088	19
	RPE1_scRR3_MidS_Lot2_016	scRR3	X19	0.902123	19
	RPE1_scRR3_MidS_Lot2_007	scRR3	X19	0.926653	19
	RPE1_scRR3_MidS_Lot2_008	scRR3	X19	0.935567	19
	RPE1_scRR3_MidS_Lot2_009	scRR3	X19	0.916415	19
	RPE1_scRR3_G0_003	scRR3	X19	0.947749	19
	RPE1_scRR3_G0_015	scRR3	X19	0.888001	19
	RPE1_scRamDA_G0_001	scRamDA	X19	0.894843	19
	RPE1_scRamDA_G0_002	scRamDA	X19	0.890239	19
	RPE1_scRamDA_MidS_001	scRamDA	X19	1.04328	19
	RPE1_scRamDA_MidS_010	scRamDA	X19	0.981303	19
	RPE1_scRamDA_MidS_011	scRamDA	X19	1.00119	19
	RPE1_scRamDA_MidS_012	scRamDA	X19	0.979136	19
	RPE1_scRamDA_MidS_013	scRamDA	X19	0.964016	19
	RPE1_scRamDA_MidS_014	scRamDA	X19	1.00131	19
	RPE1_scRamDA_MidS_015	scRamDA	X19	0.977829	19
	RPE1_scRamDA_MidS_016	scRamDA	X19	0.995075	19
	RPE1_scRamDA_MidS_002	scRamDA	X19	1.00701	19
	RPE1_scRamDA_MidS_004	scRamDA	X19	0.998552	19
	RPE1_scRamDA_MidS_005	scRamDA	X19	0.996221	19
	RPE1_scRamDA_MidS_006	scRamDA	X19	0.994747	19
	RPE1_scRamDA_MidS_007	scRamDA	X19	0.986139	19
	RPE1_scRamDA_MidS_008	scRamDA	X19	0.98001	19
	RPE1_scRamDA_MidS_009	scRamDA	X19	1.02573	19
	RPE1_scRR1_MidS_010	scRR1	X20	0.902368	20
	RPE1_scRR1_MidS_011	scRR1	X20	0.899529	20
	RPE1_scRR1_MidS_012	scRR1	X20	0.908467	20
	RPE1_scRR1_MidS_013	scRR1	X20	0.906494	20
	RPE1_scRR1_MidS_014	scRR1	X20	0.901597	20
	RPE1_scRR1_MidS_015	scRR1	X20	0.889014	20
	RPE1_scRR1_MidS_016	scRR1	X20	0.89459	20
	RPE1_scRR1_MidS_003	scRR1	X20	0.892616	20
	RPE1_scRR1_MidS_004	scRR1	X20	0.871306	20
	RPE1_scRR1_MidS_005	scRR1	X20	0.892715	20
	RPE1_scRR1_MidS_006	scRR1	X20	0.894395	20
	RPE1_scRR1_MidS_007	scRR1	X20	0.878079	20
	RPE1_scRR1_MidS_008	scRR1	X20	0.873725	20
	RPE1_scRR3_MidS_Lot1_013	scRR3	X20	0.956227	20
	RPE1_scRR3_MidS_Lot1_019	scRR3	X20	0.942977	20
	RPE1_scRR3_MidS_Lot1_003	scRR3	X20	0.955637	20
	RPE1_scRR3_MidS_Lot1_006	scRR3	X20	0.945785	20
	RPE1_scRR3_MidS_Lot1_007	scRR3	X20	0.951117	20
	RPE1_scRR3_MidS_Lot1_009	scRR3	X20	0.940734	20
	RPE1_scRR3_MidS_Lot2_011	scRR3	X20	0.951517	20
	RPE1_scRR3_MidS_Lot2_012	scRR3	X20	0.932616	20
	RPE1_scRR3_MidS_Lot2_013	scRR3	X20	0.928096	20
	RPE1_scRR3_MidS_Lot2_014	scRR3	X20	0.932987	20
	RPE1_scRR3_MidS_Lot2_015	scRR3	X20	0.920346	20
	RPE1_scRR3_MidS_Lot2_016	scRR3	X20	0.916911	20
	RPE1_scRR3_MidS_Lot2_007	scRR3	X20	0.939753	20
	RPE1_scRR3_MidS_Lot2_008	scRR3	X20	0.949154	20
	RPE1_scRR3_MidS_Lot2_009	scRR3	X20	0.927817	20
	RPE1_scRR3_G0_003	scRR3	X20	0.958861	20
	RPE1_scRR3_G0_015	scRR3	X20	0.907558	20
	RPE1_scRamDA_G0_001	scRamDA	X20	0.910786	20
	RPE1_scRamDA_G0_002	scRamDA	X20	0.903483	20
	RPE1_scRamDA_MidS_001	scRamDA	X20	1.0481	20
	RPE1_scRamDA_MidS_010	scRamDA	X20	0.99314	20
	RPE1_scRamDA_MidS_011	scRamDA	X20	1.01295	20
	RPE1_scRamDA_MidS_012	scRamDA	X20	0.988266	20
	RPE1_scRamDA_MidS_013	scRamDA	X20	0.974265	20
	RPE1_scRamDA_MidS_014	scRamDA	X20	1.0086	20
	RPE1_scRamDA_MidS_015	scRamDA	X20	0.987266	20
	RPE1_scRamDA_MidS_016	scRamDA	X20	1.00602	20
	RPE1_scRamDA_MidS_002	scRamDA	X20	1.01644	20
	RPE1_scRamDA_MidS_004	scRamDA	X20	1.01146	20
	RPE1_scRamDA_MidS_005	scRamDA	X20	1.00621	20
	RPE1_scRamDA_MidS_006	scRamDA	X20	1.00508	20
	RPE1_scRamDA_MidS_007	scRamDA	X20	0.997635	20
	RPE1_scRamDA_MidS_008	scRamDA	X20	0.991714	20
	RPE1_scRamDA_MidS_009	scRamDA	X20	1.03482	20
	RPE1_scRR1_MidS_010	scRR1	X21	0.919661	21
	RPE1_scRR1_MidS_011	scRR1	X21	0.917335	21
	RPE1_scRR1_MidS_012	scRR1	X21	0.92868	21
	RPE1_scRR1_MidS_013	scRR1	X21	0.922458	21
	RPE1_scRR1_MidS_014	scRR1	X21	0.91723	21
	RPE1_scRR1_MidS_015	scRR1	X21	0.907269	21
	RPE1_scRR1_MidS_016	scRR1	X21	0.912719	21
	RPE1_scRR1_MidS_003	scRR1	X21	0.910576	21
	RPE1_scRR1_MidS_004	scRR1	X21	0.886836	21
	RPE1_scRR1_MidS_005	scRR1	X21	0.91079	21
	RPE1_scRR1_MidS_006	scRR1	X21	0.911312	21
	RPE1_scRR1_MidS_007	scRR1	X21	0.894084	21
	RPE1_scRR1_MidS_008	scRR1	X21	0.892346	21
	RPE1_scRR3_MidS_Lot1_013	scRR3	X21	0.970706	21
	RPE1_scRR3_MidS_Lot1_019	scRR3	X21	0.96049	21
	RPE1_scRR3_MidS_Lot1_003	scRR3	X21	0.971493	21
	RPE1_scRR3_MidS_Lot1_006	scRR3	X21	0.960755	21
	RPE1_scRR3_MidS_Lot1_007	scRR3	X21	0.965352	21
	RPE1_scRR3_MidS_Lot1_009	scRR3	X21	0.9565	21
	RPE1_scRR3_MidS_Lot2_011	scRR3	X21	0.967438	21
	RPE1_scRR3_MidS_Lot2_012	scRR3	X21	0.949111	21
	RPE1_scRR3_MidS_Lot2_013	scRR3	X21	0.943242	21
	RPE1_scRR3_MidS_Lot2_014	scRR3	X21	0.94629	21
	RPE1_scRR3_MidS_Lot2_015	scRR3	X21	0.934772	21
	RPE1_scRR3_MidS_Lot2_016	scRR3	X21	0.931804	21
	RPE1_scRR3_MidS_Lot2_007	scRR3	X21	0.954256	21
	RPE1_scRR3_MidS_Lot2_008	scRR3	X21	0.96378	21
	RPE1_scRR3_MidS_Lot2_009	scRR3	X21	0.94579	21
	RPE1_scRR3_G0_003	scRR3	X21	0.96651	21
	RPE1_scRR3_G0_015	scRR3	X21	0.924821	21
	RPE1_scRamDA_G0_001	scRamDA	X21	0.9239	21
	RPE1_scRamDA_G0_002	scRamDA	X21	0.916294	21
	RPE1_scRamDA_MidS_001	scRamDA	X21	1.05849	21
	RPE1_scRamDA_MidS_010	scRamDA	X21	1.00698	21
	RPE1_scRamDA_MidS_011	scRamDA	X21	1.02561	21
	RPE1_scRamDA_MidS_012	scRamDA	X21	1.00399	21
	RPE1_scRamDA_MidS_013	scRamDA	X21	0.987954	21
	RPE1_scRamDA_MidS_014	scRamDA	X21	1.02298	21
	RPE1_scRamDA_MidS_015	scRamDA	X21	1.00017	21
	RPE1_scRamDA_MidS_016	scRamDA	X21	1.02141	21
	RPE1_scRamDA_MidS_002	scRamDA	X21	1.02778	21
	RPE1_scRamDA_MidS_004	scRamDA	X21	1.02493	21
	RPE1_scRamDA_MidS_005	scRamDA	X21	1.02176	21
	RPE1_scRamDA_MidS_006	scRamDA	X21	1.02035	21
	RPE1_scRamDA_MidS_007	scRamDA	X21	1.01273	21
	RPE1_scRamDA_MidS_008	scRamDA	X21	1.00348	21
	RPE1_scRamDA_MidS_009	scRamDA	X21	1.04572	21
	RPE1_scRR1_MidS_010	scRR1	X22	0.935634	22
	RPE1_scRR1_MidS_011	scRR1	X22	0.932413	22
	RPE1_scRR1_MidS_012	scRR1	X22	0.949369	22
	RPE1_scRR1_MidS_013	scRR1	X22	0.937239	22
	RPE1_scRR1_MidS_014	scRR1	X22	0.929729	22
	RPE1_scRR1_MidS_015	scRR1	X22	0.920468	22
	RPE1_scRR1_MidS_016	scRR1	X22	0.927876	22
	RPE1_scRR1_MidS_003	scRR1	X22	0.924269	22
	RPE1_scRR1_MidS_004	scRR1	X22	0.907399	22
	RPE1_scRR1_MidS_005	scRR1	X22	0.923255	22
	RPE1_scRR1_MidS_006	scRR1	X22	0.925236	22
	RPE1_scRR1_MidS_007	scRR1	X22	0.910513	22
	RPE1_scRR1_MidS_008	scRR1	X22	0.905622	22
	RPE1_scRR3_MidS_Lot1_013	scRR3	X22	0.985655	22
	RPE1_scRR3_MidS_Lot1_019	scRR3	X22	0.971524	22
	RPE1_scRR3_MidS_Lot1_003	scRR3	X22	0.984568	22
	RPE1_scRR3_MidS_Lot1_006	scRR3	X22	0.975994	22
	RPE1_scRR3_MidS_Lot1_007	scRR3	X22	0.979671	22
	RPE1_scRR3_MidS_Lot1_009	scRR3	X22	0.96957	22
	RPE1_scRR3_MidS_Lot2_011	scRR3	X22	0.978478	22
	RPE1_scRR3_MidS_Lot2_012	scRR3	X22	0.966275	22
	RPE1_scRR3_MidS_Lot2_013	scRR3	X22	0.956408	22
	RPE1_scRR3_MidS_Lot2_014	scRR3	X22	0.95867	22
	RPE1_scRR3_MidS_Lot2_015	scRR3	X22	0.949511	22
	RPE1_scRR3_MidS_Lot2_016	scRR3	X22	0.946092	22
	RPE1_scRR3_MidS_Lot2_007	scRR3	X22	0.971357	22
	RPE1_scRR3_MidS_Lot2_008	scRR3	X22	0.981523	22
	RPE1_scRR3_MidS_Lot2_009	scRR3	X22	0.963171	22
	RPE1_scRR3_G0_003	scRR3	X22	0.975153	22
	RPE1_scRR3_G0_015	scRR3	X22	0.939838	22
	RPE1_scRamDA_G0_001	scRamDA	X22	0.937291	22
	RPE1_scRamDA_G0_002	scRamDA	X22	0.931883	22
	RPE1_scRamDA_MidS_001	scRamDA	X22	1.06915	22
	RPE1_scRamDA_MidS_010	scRamDA	X22	1.02012	22
	RPE1_scRamDA_MidS_011	scRamDA	X22	1.04178	22
	RPE1_scRamDA_MidS_012	scRamDA	X22	1.01737	22
	RPE1_scRamDA_MidS_013	scRamDA	X22	1.00146	22
	RPE1_scRamDA_MidS_014	scRamDA	X22	1.04412	22
	RPE1_scRamDA_MidS_015	scRamDA	X22	1.01258	22
	RPE1_scRamDA_MidS_016	scRamDA	X22	1.03402	22
	RPE1_scRamDA_MidS_002	scRamDA	X22	1.04259	22
	RPE1_scRamDA_MidS_004	scRamDA	X22	1.03546	22
	RPE1_scRamDA_MidS_005	scRamDA	X22	1.03395	22
	RPE1_scRamDA_MidS_006	scRamDA	X22	1.03208	22
	RPE1_scRamDA_MidS_007	scRamDA	X22	1.02744	22
	RPE1_scRamDA_MidS_008	scRamDA	X22	1.02056	22
	RPE1_scRamDA_MidS_009	scRamDA	X22	1.05466	22
	RPE1_scRR1_MidS_010	scRR1	X23	0.954053	23
	RPE1_scRR1_MidS_011	scRR1	X23	0.954337	23
	RPE1_scRR1_MidS_012	scRR1	X23	0.967528	23
	RPE1_scRR1_MidS_013	scRR1	X23	0.957449	23
	RPE1_scRR1_MidS_014	scRR1	X23	0.949583	23
	RPE1_scRR1_MidS_015	scRR1	X23	0.942284	23
	RPE1_scRR1_MidS_016	scRR1	X23	0.948285	23
	RPE1_scRR1_MidS_003	scRR1	X23	0.946592	23
	RPE1_scRR1_MidS_004	scRR1	X23	0.92907	23
	RPE1_scRR1_MidS_005	scRR1	X23	0.944199	23
	RPE1_scRR1_MidS_006	scRR1	X23	0.94792	23
	RPE1_scRR1_MidS_007	scRR1	X23	0.929905	23
	RPE1_scRR1_MidS_008	scRR1	X23	0.929022	23
	RPE1_scRR3_MidS_Lot1_013	scRR3	X23	1.00465	23
	RPE1_scRR3_MidS_Lot1_019	scRR3	X23	0.990704	23
	RPE1_scRR3_MidS_Lot1_003	scRR3	X23	1.00187	23
	RPE1_scRR3_MidS_Lot1_006	scRR3	X23	0.996011	23
	RPE1_scRR3_MidS_Lot1_007	scRR3	X23	0.995401	23
	RPE1_scRR3_MidS_Lot1_009	scRR3	X23	0.988961	23
	RPE1_scRR3_MidS_Lot2_011	scRR3	X23	0.995101	23
	RPE1_scRR3_MidS_Lot2_012	scRR3	X23	0.986748	23
	RPE1_scRR3_MidS_Lot2_013	scRR3	X23	0.973237	23
	RPE1_scRR3_MidS_Lot2_014	scRR3	X23	0.980028	23
	RPE1_scRR3_MidS_Lot2_015	scRR3	X23	0.970983	23
	RPE1_scRR3_MidS_Lot2_016	scRR3	X23	0.965695	23
	RPE1_scRR3_MidS_Lot2_007	scRR3	X23	0.989228	23
	RPE1_scRR3_MidS_Lot2_008	scRR3	X23	1.00127	23
	RPE1_scRR3_MidS_Lot2_009	scRR3	X23	0.982315	23
	RPE1_scRR3_G0_003	scRR3	X23	0.992781	23
	RPE1_scRR3_G0_015	scRR3	X23	0.961072	23
	RPE1_scRamDA_G0_001	scRamDA	X23	0.957218	23
	RPE1_scRamDA_G0_002	scRamDA	X23	0.957577	23
	RPE1_scRamDA_MidS_001	scRamDA	X23	1.08569	23
	RPE1_scRamDA_MidS_010	scRamDA	X23	1.03872	23
	RPE1_scRamDA_MidS_011	scRamDA	X23	1.06219	23
	RPE1_scRamDA_MidS_012	scRamDA	X23	1.03735	23
	RPE1_scRamDA_MidS_013	scRamDA	X23	1.02731	23
	RPE1_scRamDA_MidS_014	scRamDA	X23	1.06648	23
	RPE1_scRamDA_MidS_015	scRamDA	X23	1.03657	23
	RPE1_scRamDA_MidS_016	scRamDA	X23	1.0532	23
	RPE1_scRamDA_MidS_002	scRamDA	X23	1.06179	23
	RPE1_scRamDA_MidS_004	scRamDA	X23	1.05128	23
	RPE1_scRamDA_MidS_005	scRamDA	X23	1.05284	23
	RPE1_scRamDA_MidS_006	scRamDA	X23	1.04874	23
	RPE1_scRamDA_MidS_007	scRamDA	X23	1.04966	23
	RPE1_scRamDA_MidS_008	scRamDA	X23	1.03704	23
	RPE1_scRamDA_MidS_009	scRamDA	X23	1.06818	23
	RPE1_scRR1_MidS_010	scRR1	X24	0.962309	24
	RPE1_scRR1_MidS_011	scRR1	X24	0.968634	24
	RPE1_scRR1_MidS_012	scRR1	X24	0.98217	24
	RPE1_scRR1_MidS_013	scRR1	X24	0.97253	24
	RPE1_scRR1_MidS_014	scRR1	X24	0.963499	24
	RPE1_scRR1_MidS_015	scRR1	X24	0.955922	24
	RPE1_scRR1_MidS_016	scRR1	X24	0.964236	24
	RPE1_scRR1_MidS_003	scRR1	X24	0.961804	24
	RPE1_scRR1_MidS_004	scRR1	X24	0.949107	24
	RPE1_scRR1_MidS_005	scRR1	X24	0.960458	24
	RPE1_scRR1_MidS_006	scRR1	X24	0.96438	24
	RPE1_scRR1_MidS_007	scRR1	X24	0.944625	24
	RPE1_scRR1_MidS_008	scRR1	X24	0.942862	24
	RPE1_scRR3_MidS_Lot1_013	scRR3	X24	1.0168	24
	RPE1_scRR3_MidS_Lot1_019	scRR3	X24	1.00426	24
	RPE1_scRR3_MidS_Lot1_003	scRR3	X24	1.01264	24
	RPE1_scRR3_MidS_Lot1_006	scRR3	X24	1.00908	24
	RPE1_scRR3_MidS_Lot1_007	scRR3	X24	1.0047	24
	RPE1_scRR3_MidS_Lot1_009	scRR3	X24	1.00172	24
	RPE1_scRR3_MidS_Lot2_011	scRR3	X24	1.00807	24
	RPE1_scRR3_MidS_Lot2_012	scRR3	X24	0.999635	24
	RPE1_scRR3_MidS_Lot2_013	scRR3	X24	0.986678	24
	RPE1_scRR3_MidS_Lot2_014	scRR3	X24	0.993809	24
	RPE1_scRR3_MidS_Lot2_015	scRR3	X24	0.981767	24
	RPE1_scRR3_MidS_Lot2_016	scRR3	X24	0.978986	24
	RPE1_scRR3_MidS_Lot2_007	scRR3	X24	1.00241	24
	RPE1_scRR3_MidS_Lot2_008	scRR3	X24	1.01688	24
	RPE1_scRR3_MidS_Lot2_009	scRR3	X24	0.993859	24
	RPE1_scRR3_G0_003	scRR3	X24	1.003	24
	RPE1_scRR3_G0_015	scRR3	X24	0.970644	24
	RPE1_scRamDA_G0_001	scRamDA	X24	0.970155	24
	RPE1_scRamDA_G0_002	scRamDA	X24	0.975282	24
	RPE1_scRamDA_MidS_001	scRamDA	X24	1.09261	24
	RPE1_scRamDA_MidS_010	scRamDA	X24	1.04472	24
	RPE1_scRamDA_MidS_011	scRamDA	X24	1.06639	24
	RPE1_scRamDA_MidS_012	scRamDA	X24	1.04733	24
	RPE1_scRamDA_MidS_013	scRamDA	X24	1.0372	24
	RPE1_scRamDA_MidS_014	scRamDA	X24	1.07436	24
	RPE1_scRamDA_MidS_015	scRamDA	X24	1.04634	24
	RPE1_scRamDA_MidS_016	scRamDA	X24	1.05952	24
	RPE1_scRamDA_MidS_002	scRamDA	X24	1.07331	24
	RPE1_scRamDA_MidS_004	scRamDA	X24	1.05963	24
	RPE1_scRamDA_MidS_005	scRamDA	X24	1.06205	24
	RPE1_scRamDA_MidS_006	scRamDA	X24	1.05925	24
	RPE1_scRamDA_MidS_007	scRamDA	X24	1.05686	24
	RPE1_scRamDA_MidS_008	scRamDA	X24	1.04801	24
	RPE1_scRamDA_MidS_009	scRamDA	X24	1.07756	24
	RPE1_scRR1_MidS_010	scRR1	X25	0.977868	25
	RPE1_scRR1_MidS_011	scRR1	X25	0.985229	25
	RPE1_scRR1_MidS_012	scRR1	X25	0.991634	25
	RPE1_scRR1_MidS_013	scRR1	X25	0.988291	25
	RPE1_scRR1_MidS_014	scRR1	X25	0.981175	25
	RPE1_scRR1_MidS_015	scRR1	X25	0.97092	25
	RPE1_scRR1_MidS_016	scRR1	X25	0.981348	25
	RPE1_scRR1_MidS_003	scRR1	X25	0.978699	25
	RPE1_scRR1_MidS_004	scRR1	X25	0.964374	25
	RPE1_scRR1_MidS_005	scRR1	X25	0.975772	25
	RPE1_scRR1_MidS_006	scRR1	X25	0.982444	25
	RPE1_scRR1_MidS_007	scRR1	X25	0.960253	25
	RPE1_scRR1_MidS_008	scRR1	X25	0.960268	25
	RPE1_scRR3_MidS_Lot1_013	scRR3	X25	1.03087	25
	RPE1_scRR3_MidS_Lot1_019	scRR3	X25	1.01733	25
	RPE1_scRR3_MidS_Lot1_003	scRR3	X25	1.02562	25
	RPE1_scRR3_MidS_Lot1_006	scRR3	X25	1.02487	25
	RPE1_scRR3_MidS_Lot1_007	scRR3	X25	1.01591	25
	RPE1_scRR3_MidS_Lot1_009	scRR3	X25	1.01576	25
	RPE1_scRR3_MidS_Lot2_011	scRR3	X25	1.02178	25
	RPE1_scRR3_MidS_Lot2_012	scRR3	X25	1.0133	25
	RPE1_scRR3_MidS_Lot2_013	scRR3	X25	1.00156	25
	RPE1_scRR3_MidS_Lot2_014	scRR3	X25	1.01018	25
	RPE1_scRR3_MidS_Lot2_015	scRR3	X25	0.996247	25
	RPE1_scRR3_MidS_Lot2_016	scRR3	X25	0.995263	25
	RPE1_scRR3_MidS_Lot2_007	scRR3	X25	1.01565	25
	RPE1_scRR3_MidS_Lot2_008	scRR3	X25	1.02914	25
	RPE1_scRR3_MidS_Lot2_009	scRR3	X25	1.00785	25
	RPE1_scRR3_G0_003	scRR3	X25	1.01676	25
	RPE1_scRR3_G0_015	scRR3	X25	0.984658	25
	RPE1_scRamDA_G0_001	scRamDA	X25	0.982239	25
	RPE1_scRamDA_G0_002	scRamDA	X25	0.99106	25
	RPE1_scRamDA_MidS_001	scRamDA	X25	1.1039	25
	RPE1_scRamDA_MidS_010	scRamDA	X25	1.05784	25
	RPE1_scRamDA_MidS_011	scRamDA	X25	1.08059	25
	RPE1_scRamDA_MidS_012	scRamDA	X25	1.05989	25
	RPE1_scRamDA_MidS_013	scRamDA	X25	1.04982	25
	RPE1_scRamDA_MidS_014	scRamDA	X25	1.0881	25
	RPE1_scRamDA_MidS_015	scRamDA	X25	1.05943	25
	RPE1_scRamDA_MidS_016	scRamDA	X25	1.07193	25
	RPE1_scRamDA_MidS_002	scRamDA	X25	1.08762	25
	RPE1_scRamDA_MidS_004	scRamDA	X25	1.07294	25
	RPE1_scRamDA_MidS_005	scRamDA	X25	1.07316	25
	RPE1_scRamDA_MidS_006	scRamDA	X25	1.06892	25
	RPE1_scRamDA_MidS_007	scRamDA	X25	1.06907	25
	RPE1_scRamDA_MidS_008	scRamDA	X25	1.05853	25
	RPE1_scRamDA_MidS_009	scRamDA	X25	1.08794	25
	RPE1_scRR1_MidS_010	scRR1	X26	0.990323	26
	RPE1_scRR1_MidS_011	scRR1	X26	0.994067	26
	RPE1_scRR1_MidS_012	scRR1	X26	0.997951	26
	RPE1_scRR1_MidS_013	scRR1	X26	0.994871	26
	RPE1_scRR1_MidS_014	scRR1	X26	0.990315	26
	RPE1_scRR1_MidS_015	scRR1	X26	0.980824	26
	RPE1_scRR1_MidS_016	scRR1	X26	0.989125	26
	RPE1_scRR1_MidS_003	scRR1	X26	0.988906	26
	RPE1_scRR1_MidS_004	scRR1	X26	0.973324	26
	RPE1_scRR1_MidS_005	scRR1	X26	0.986474	26
	RPE1_scRR1_MidS_006	scRR1	X26	0.991971	26
	RPE1_scRR1_MidS_007	scRR1	X26	0.968683	26
	RPE1_scRR1_MidS_008	scRR1	X26	0.968746	26
	RPE1_scRR3_MidS_Lot1_013	scRR3	X26	1.03386	26
	RPE1_scRR3_MidS_Lot1_019	scRR3	X26	1.02545	26
	RPE1_scRR3_MidS_Lot1_003	scRR3	X26	1.03238	26
	RPE1_scRR3_MidS_Lot1_006	scRR3	X26	1.02806	26
	RPE1_scRR3_MidS_Lot1_007	scRR3	X26	1.01877	26
	RPE1_scRR3_MidS_Lot1_009	scRR3	X26	1.02157	26
	RPE1_scRR3_MidS_Lot2_011	scRR3	X26	1.02774	26
	RPE1_scRR3_MidS_Lot2_012	scRR3	X26	1.01914	26
	RPE1_scRR3_MidS_Lot2_013	scRR3	X26	1.0087	26
	RPE1_scRR3_MidS_Lot2_014	scRR3	X26	1.01582	26
	RPE1_scRR3_MidS_Lot2_015	scRR3	X26	1.00446	26
	RPE1_scRR3_MidS_Lot2_016	scRR3	X26	1.00193	26
	RPE1_scRR3_MidS_Lot2_007	scRR3	X26	1.02351	26
	RPE1_scRR3_MidS_Lot2_008	scRR3	X26	1.03124	26
	RPE1_scRR3_MidS_Lot2_009	scRR3	X26	1.01051	26
	RPE1_scRR3_G0_003	scRR3	X26	1.02506	26
	RPE1_scRR3_G0_015	scRR3	X26	0.992183	26
	RPE1_scRamDA_G0_001	scRamDA	X26	0.989483	26
	RPE1_scRamDA_G0_002	scRamDA	X26	0.996834	26
	RPE1_scRamDA_MidS_001	scRamDA	X26	1.10445	26
	RPE1_scRamDA_MidS_010	scRamDA	X26	1.06166	26
	RPE1_scRamDA_MidS_011	scRamDA	X26	1.08924	26
	RPE1_scRamDA_MidS_012	scRamDA	X26	1.06262	26
	RPE1_scRamDA_MidS_013	scRamDA	X26	1.05523	26
	RPE1_scRamDA_MidS_014	scRamDA	X26	1.09099	26
	RPE1_scRamDA_MidS_015	scRamDA	X26	1.06368	26
	RPE1_scRamDA_MidS_016	scRamDA	X26	1.07637	26
	RPE1_scRamDA_MidS_002	scRamDA	X26	1.09071	26
	RPE1_scRamDA_MidS_004	scRamDA	X26	1.07529	26
	RPE1_scRamDA_MidS_005	scRamDA	X26	1.07711	26
	RPE1_scRamDA_MidS_006	scRamDA	X26	1.07276	26
	RPE1_scRamDA_MidS_007	scRamDA	X26	1.07294	26
	RPE1_scRamDA_MidS_008	scRamDA	X26	1.05782	26
	RPE1_scRamDA_MidS_009	scRamDA	X26	1.08962	26
	RPE1_scRR1_MidS_010	scRR1	X27	0.99215	27
	RPE1_scRR1_MidS_011	scRR1	X27	1.0009	27
	RPE1_scRR1_MidS_012	scRR1	X27	1.00599	27
	RPE1_scRR1_MidS_013	scRR1	X27	1.00266	27
	RPE1_scRR1_MidS_014	scRR1	X27	0.999134	27
	RPE1_scRR1_MidS_015	scRR1	X27	0.985999	27
	RPE1_scRR1_MidS_016	scRR1	X27	0.997375	27
	RPE1_scRR1_MidS_003	scRR1	X27	0.997815	27
	RPE1_scRR1_MidS_004	scRR1	X27	0.980445	27
	RPE1_scRR1_MidS_005	scRR1	X27	0.995906	27
	RPE1_scRR1_MidS_006	scRR1	X27	1.00159	27
	RPE1_scRR1_MidS_007	scRR1	X27	0.977971	27
	RPE1_scRR1_MidS_008	scRR1	X27	0.977621	27
	RPE1_scRR3_MidS_Lot1_013	scRR3	X27	1.03959	27
	RPE1_scRR3_MidS_Lot1_019	scRR3	X27	1.03073	27
	RPE1_scRR3_MidS_Lot1_003	scRR3	X27	1.03726	27
	RPE1_scRR3_MidS_Lot1_006	scRR3	X27	1.03109	27
	RPE1_scRR3_MidS_Lot1_007	scRR3	X27	1.02223	27
	RPE1_scRR3_MidS_Lot1_009	scRR3	X27	1.02648	27
	RPE1_scRR3_MidS_Lot2_011	scRR3	X27	1.03302	27
	RPE1_scRR3_MidS_Lot2_012	scRR3	X27	1.0255	27
	RPE1_scRR3_MidS_Lot2_013	scRR3	X27	1.0137	27
	RPE1_scRR3_MidS_Lot2_014	scRR3	X27	1.02087	27
	RPE1_scRR3_MidS_Lot2_015	scRR3	X27	1.008	27
	RPE1_scRR3_MidS_Lot2_016	scRR3	X27	1.00799	27
	RPE1_scRR3_MidS_Lot2_007	scRR3	X27	1.02743	27
	RPE1_scRR3_MidS_Lot2_008	scRR3	X27	1.03634	27
	RPE1_scRR3_MidS_Lot2_009	scRR3	X27	1.01328	27
	RPE1_scRR3_G0_003	scRR3	X27	1.02996	27
	RPE1_scRR3_G0_015	scRR3	X27	0.9943	27
	RPE1_scRamDA_G0_001	scRamDA	X27	0.995796	27
	RPE1_scRamDA_G0_002	scRamDA	X27	1.00502	27
	RPE1_scRamDA_MidS_001	scRamDA	X27	1.10429	27
	RPE1_scRamDA_MidS_010	scRamDA	X27	1.06378	27
	RPE1_scRamDA_MidS_011	scRamDA	X27	1.08901	27
	RPE1_scRamDA_MidS_012	scRamDA	X27	1.06841	27
	RPE1_scRamDA_MidS_013	scRamDA	X27	1.05414	27
	RPE1_scRamDA_MidS_014	scRamDA	X27	1.0863	27
	RPE1_scRamDA_MidS_015	scRamDA	X27	1.06635	27
	RPE1_scRamDA_MidS_016	scRamDA	X27	1.07183	27
	RPE1_scRamDA_MidS_002	scRamDA	X27	1.09223	27
	RPE1_scRamDA_MidS_004	scRamDA	X27	1.07743	27
	RPE1_scRamDA_MidS_005	scRamDA	X27	1.07427	27
	RPE1_scRamDA_MidS_006	scRamDA	X27	1.07399	27
	RPE1_scRamDA_MidS_007	scRamDA	X27	1.06648	27
	RPE1_scRamDA_MidS_008	scRamDA	X27	1.05873	27
	RPE1_scRamDA_MidS_009	scRamDA	X27	1.09101	27
	RPE1_scRR1_MidS_010	scRR1	X28	1.0061	28
	RPE1_scRR1_MidS_011	scRR1	X28	1.01013	28
	RPE1_scRR1_MidS_012	scRR1	X28	1.01701	28
	RPE1_scRR1_MidS_013	scRR1	X28	1.01218	28
	RPE1_scRR1_MidS_014	scRR1	X28	1.01086	28
	RPE1_scRR1_MidS_015	scRR1	X28	0.998178	28
	RPE1_scRR1_MidS_016	scRR1	X28	1.00987	28
	RPE1_scRR1_MidS_003	scRR1	X28	1.00898	28
	RPE1_scRR1_MidS_004	scRR1	X28	0.991174	28
	RPE1_scRR1_MidS_005	scRR1	X28	1.00739	28
	RPE1_scRR1_MidS_006	scRR1	X28	1.01271	28
	RPE1_scRR1_MidS_007	scRR1	X28	0.991423	28
	RPE1_scRR1_MidS_008	scRR1	X28	0.98921	28
	RPE1_scRR3_MidS_Lot1_013	scRR3	X28	1.05104	28
	RPE1_scRR3_MidS_Lot1_019	scRR3	X28	1.04054	28
	RPE1_scRR3_MidS_Lot1_003	scRR3	X28	1.04414	28
	RPE1_scRR3_MidS_Lot1_006	scRR3	X28	1.03852	28
	RPE1_scRR3_MidS_Lot1_007	scRR3	X28	1.02999	28
	RPE1_scRR3_MidS_Lot1_009	scRR3	X28	1.03886	28
	RPE1_scRR3_MidS_Lot2_011	scRR3	X28	1.04257	28
	RPE1_scRR3_MidS_Lot2_012	scRR3	X28	1.03578	28
	RPE1_scRR3_MidS_Lot2_013	scRR3	X28	1.02529	28
	RPE1_scRR3_MidS_Lot2_014	scRR3	X28	1.02867	28
	RPE1_scRR3_MidS_Lot2_015	scRR3	X28	1.01627	28
	RPE1_scRR3_MidS_Lot2_016	scRR3	X28	1.01565	28
	RPE1_scRR3_MidS_Lot2_007	scRR3	X28	1.03449	28
	RPE1_scRR3_MidS_Lot2_008	scRR3	X28	1.04376	28
	RPE1_scRR3_MidS_Lot2_009	scRR3	X28	1.02445	28
	RPE1_scRR3_G0_003	scRR3	X28	1.03755	28
	RPE1_scRR3_G0_015	scRR3	X28	1.00261	28
	RPE1_scRamDA_G0_001	scRamDA	X28	1.00834	28
	RPE1_scRamDA_G0_002	scRamDA	X28	1.01216	28
	RPE1_scRamDA_MidS_001	scRamDA	X28	1.10648	28
	RPE1_scRamDA_MidS_010	scRamDA	X28	1.06863	28
	RPE1_scRamDA_MidS_011	scRamDA	X28	1.09451	28
	RPE1_scRamDA_MidS_012	scRamDA	X28	1.07716	28
	RPE1_scRamDA_MidS_013	scRamDA	X28	1.05962	28
	RPE1_scRamDA_MidS_014	scRamDA	X28	1.09341	28
	RPE1_scRamDA_MidS_015	scRamDA	X28	1.07211	28
	RPE1_scRamDA_MidS_016	scRamDA	X28	1.0748	28
	RPE1_scRamDA_MidS_002	scRamDA	X28	1.09874	28
	RPE1_scRamDA_MidS_004	scRamDA	X28	1.08431	28
	RPE1_scRamDA_MidS_005	scRamDA	X28	1.08182	28
	RPE1_scRamDA_MidS_006	scRamDA	X28	1.07984	28
	RPE1_scRamDA_MidS_007	scRamDA	X28	1.07484	28
	RPE1_scRamDA_MidS_008	scRamDA	X28	1.06542	28
	RPE1_scRamDA_MidS_009	scRamDA	X28	1.09567	28
	RPE1_scRR1_MidS_010	scRR1	X29	1.01729	29
	RPE1_scRR1_MidS_011	scRR1	X29	1.01851	29
	RPE1_scRR1_MidS_012	scRR1	X29	1.01761	29
	RPE1_scRR1_MidS_013	scRR1	X29	1.01951	29
	RPE1_scRR1_MidS_014	scRR1	X29	1.01874	29
	RPE1_scRR1_MidS_015	scRR1	X29	1.00569	29
	RPE1_scRR1_MidS_016	scRR1	X29	1.01712	29
	RPE1_scRR1_MidS_003	scRR1	X29	1.01564	29
	RPE1_scRR1_MidS_004	scRR1	X29	0.995767	29
	RPE1_scRR1_MidS_005	scRR1	X29	1.01526	29
	RPE1_scRR1_MidS_006	scRR1	X29	1.02043	29
	RPE1_scRR1_MidS_007	scRR1	X29	1.00306	29
	RPE1_scRR1_MidS_008	scRR1	X29	0.995976	29
	RPE1_scRR3_MidS_Lot1_013	scRR3	X29	1.06078	29
	RPE1_scRR3_MidS_Lot1_019	scRR3	X29	1.04368	29
	RPE1_scRR3_MidS_Lot1_003	scRR3	X29	1.05034	29
	RPE1_scRR3_MidS_Lot1_006	scRR3	X29	1.04463	29
	RPE1_scRR3_MidS_Lot1_007	scRR3	X29	1.03423	29
	RPE1_scRR3_MidS_Lot1_009	scRR3	X29	1.04312	29
	RPE1_scRR3_MidS_Lot2_011	scRR3	X29	1.04811	29
	RPE1_scRR3_MidS_Lot2_012	scRR3	X29	1.03965	29
	RPE1_scRR3_MidS_Lot2_013	scRR3	X29	1.03296	29
	RPE1_scRR3_MidS_Lot2_014	scRR3	X29	1.03211	29
	RPE1_scRR3_MidS_Lot2_015	scRR3	X29	1.02043	29
	RPE1_scRR3_MidS_Lot2_016	scRR3	X29	1.02156	29
	RPE1_scRR3_MidS_Lot2_007	scRR3	X29	1.04171	29
	RPE1_scRR3_MidS_Lot2_008	scRR3	X29	1.0437	29
	RPE1_scRR3_MidS_Lot2_009	scRR3	X29	1.03144	29
	RPE1_scRR3_G0_003	scRR3	X29	1.04131	29
	RPE1_scRR3_G0_015	scRR3	X29	1.01074	29
	RPE1_scRamDA_G0_001	scRamDA	X29	1.01337	29
	RPE1_scRamDA_G0_002	scRamDA	X29	1.00865	29
	RPE1_scRamDA_MidS_001	scRamDA	X29	1.11032	29
	RPE1_scRamDA_MidS_010	scRamDA	X29	1.07463	29
	RPE1_scRamDA_MidS_011	scRamDA	X29	1.09486	29
	RPE1_scRamDA_MidS_012	scRamDA	X29	1.08002	29
	RPE1_scRamDA_MidS_013	scRamDA	X29	1.06221	29
	RPE1_scRamDA_MidS_014	scRamDA	X29	1.09397	29
	RPE1_scRamDA_MidS_015	scRamDA	X29	1.0756	29
	RPE1_scRamDA_MidS_016	scRamDA	X29	1.08057	29
	RPE1_scRamDA_MidS_002	scRamDA	X29	1.10128	29
	RPE1_scRamDA_MidS_004	scRamDA	X29	1.08759	29
	RPE1_scRamDA_MidS_005	scRamDA	X29	1.08565	29
	RPE1_scRamDA_MidS_006	scRamDA	X29	1.0837	29
	RPE1_scRamDA_MidS_007	scRamDA	X29	1.07669	29
	RPE1_scRamDA_MidS_008	scRamDA	X29	1.0649	29
	RPE1_scRamDA_MidS_009	scRamDA	X29	1.09866	29
	RPE1_scRR1_MidS_010	scRR1	X30	1.01836	30
	RPE1_scRR1_MidS_011	scRR1	X30	1.02199	30
	RPE1_scRR1_MidS_012	scRR1	X30	1.01889	30
	RPE1_scRR1_MidS_013	scRR1	X30	1.02268	30
	RPE1_scRR1_MidS_014	scRR1	X30	1.02178	30
	RPE1_scRR1_MidS_015	scRR1	X30	1.00719	30
	RPE1_scRR1_MidS_016	scRR1	X30	1.01896	30
	RPE1_scRR1_MidS_003	scRR1	X30	1.01781	30
	RPE1_scRR1_MidS_004	scRR1	X30	1.00016	30
	RPE1_scRR1_MidS_005	scRR1	X30	1.01691	30
	RPE1_scRR1_MidS_006	scRR1	X30	1.02325	30
	RPE1_scRR1_MidS_007	scRR1	X30	1.00608	30
	RPE1_scRR1_MidS_008	scRR1	X30	0.99936	30
	RPE1_scRR3_MidS_Lot1_013	scRR3	X30	1.05652	30
	RPE1_scRR3_MidS_Lot1_019	scRR3	X30	1.04463	30
	RPE1_scRR3_MidS_Lot1_003	scRR3	X30	1.05214	30
	RPE1_scRR3_MidS_Lot1_006	scRR3	X30	1.04842	30
	RPE1_scRR3_MidS_Lot1_007	scRR3	X30	1.03701	30
	RPE1_scRR3_MidS_Lot1_009	scRR3	X30	1.04486	30
	RPE1_scRR3_MidS_Lot2_011	scRR3	X30	1.0491	30
	RPE1_scRR3_MidS_Lot2_012	scRR3	X30	1.04214	30
	RPE1_scRR3_MidS_Lot2_013	scRR3	X30	1.03491	30
	RPE1_scRR3_MidS_Lot2_014	scRR3	X30	1.03163	30
	RPE1_scRR3_MidS_Lot2_015	scRR3	X30	1.02393	30
	RPE1_scRR3_MidS_Lot2_016	scRR3	X30	1.02262	30
	RPE1_scRR3_MidS_Lot2_007	scRR3	X30	1.04377	30
	RPE1_scRR3_MidS_Lot2_008	scRR3	X30	1.04638	30
	RPE1_scRR3_MidS_Lot2_009	scRR3	X30	1.03418	30
	RPE1_scRR3_G0_003	scRR3	X30	1.04059	30
	RPE1_scRR3_G0_015	scRR3	X30	1.01539	30
	RPE1_scRamDA_G0_001	scRamDA	X30	1.01586	30
	RPE1_scRamDA_G0_002	scRamDA	X30	1.0121	30
	RPE1_scRamDA_MidS_001	scRamDA	X30	1.10507	30
	RPE1_scRamDA_MidS_010	scRamDA	X30	1.07369	30
	RPE1_scRamDA_MidS_011	scRamDA	X30	1.09153	30
	RPE1_scRamDA_MidS_012	scRamDA	X30	1.07781	30
	RPE1_scRamDA_MidS_013	scRamDA	X30	1.06566	30
	RPE1_scRamDA_MidS_014	scRamDA	X30	1.09531	30
	RPE1_scRamDA_MidS_015	scRamDA	X30	1.07333	30
	RPE1_scRamDA_MidS_016	scRamDA	X30	1.08298	30
	RPE1_scRamDA_MidS_002	scRamDA	X30	1.09868	30
	RPE1_scRamDA_MidS_004	scRamDA	X30	1.08678	30
	RPE1_scRamDA_MidS_005	scRamDA	X30	1.08531	30
	RPE1_scRamDA_MidS_006	scRamDA	X30	1.08174	30
	RPE1_scRamDA_MidS_007	scRamDA	X30	1.07945	30
	RPE1_scRamDA_MidS_008	scRamDA	X30	1.06602	30
	RPE1_scRamDA_MidS_009	scRamDA	X30	1.09692	30
	RPE1_scRR1_MidS_010	scRR1	X31	1.01179	31
	RPE1_scRR1_MidS_011	scRR1	X31	1.02386	31
	RPE1_scRR1_MidS_012	scRR1	X31	1.01825	31
	RPE1_scRR1_MidS_013	scRR1	X31	1.02572	31
	RPE1_scRR1_MidS_014	scRR1	X31	1.02765	31
	RPE1_scRR1_MidS_015	scRR1	X31	1.01191	31
	RPE1_scRR1_MidS_016	scRR1	X31	1.02322	31
	RPE1_scRR1_MidS_003	scRR1	X31	1.02288	31
	RPE1_scRR1_MidS_004	scRR1	X31	1.00018	31
	RPE1_scRR1_MidS_005	scRR1	X31	1.0238	31
	RPE1_scRR1_MidS_006	scRR1	X31	1.03015	31
	RPE1_scRR1_MidS_007	scRR1	X31	1.0106	31
	RPE1_scRR1_MidS_008	scRR1	X31	1.00652	31
	RPE1_scRR3_MidS_Lot1_013	scRR3	X31	1.05827	31
	RPE1_scRR3_MidS_Lot1_019	scRR3	X31	1.04879	31
	RPE1_scRR3_MidS_Lot1_003	scRR3	X31	1.05387	31
	RPE1_scRR3_MidS_Lot1_006	scRR3	X31	1.05037	31
	RPE1_scRR3_MidS_Lot1_007	scRR3	X31	1.04199	31
	RPE1_scRR3_MidS_Lot1_009	scRR3	X31	1.04738	31
	RPE1_scRR3_MidS_Lot2_011	scRR3	X31	1.05488	31
	RPE1_scRR3_MidS_Lot2_012	scRR3	X31	1.04445	31
	RPE1_scRR3_MidS_Lot2_013	scRR3	X31	1.03867	31
	RPE1_scRR3_MidS_Lot2_014	scRR3	X31	1.03519	31
	RPE1_scRR3_MidS_Lot2_015	scRR3	X31	1.02601	31
	RPE1_scRR3_MidS_Lot2_016	scRR3	X31	1.03025	31
	RPE1_scRR3_MidS_Lot2_007	scRR3	X31	1.04543	31
	RPE1_scRR3_MidS_Lot2_008	scRR3	X31	1.04549	31
	RPE1_scRR3_MidS_Lot2_009	scRR3	X31	1.03831	31
	RPE1_scRR3_G0_003	scRR3	X31	1.03831	31
	RPE1_scRR3_G0_015	scRR3	X31	1.01732	31
	RPE1_scRamDA_G0_001	scRamDA	X31	1.01483	31
	RPE1_scRamDA_G0_002	scRamDA	X31	1.01065	31
	RPE1_scRamDA_MidS_001	scRamDA	X31	1.09751	31
	RPE1_scRamDA_MidS_010	scRamDA	X31	1.07163	31
	RPE1_scRamDA_MidS_011	scRamDA	X31	1.08395	31
	RPE1_scRamDA_MidS_012	scRamDA	X31	1.0738	31
	RPE1_scRamDA_MidS_013	scRamDA	X31	1.06486	31
	RPE1_scRamDA_MidS_014	scRamDA	X31	1.0836	31
	RPE1_scRamDA_MidS_015	scRamDA	X31	1.0688	31
	RPE1_scRamDA_MidS_016	scRamDA	X31	1.0753	31
	RPE1_scRamDA_MidS_002	scRamDA	X31	1.09879	31
	RPE1_scRamDA_MidS_004	scRamDA	X31	1.08704	31
	RPE1_scRamDA_MidS_005	scRamDA	X31	1.07802	31
	RPE1_scRamDA_MidS_006	scRamDA	X31	1.08063	31
	RPE1_scRamDA_MidS_007	scRamDA	X31	1.0725	31
	RPE1_scRamDA_MidS_008	scRamDA	X31	1.0647	31
	RPE1_scRamDA_MidS_009	scRamDA	X31	1.09345	31
	RPE1_scRR1_MidS_010	scRR1	X32	1.02261	32
	RPE1_scRR1_MidS_011	scRR1	X32	1.02887	32
	RPE1_scRR1_MidS_012	scRR1	X32	1.0241	32
	RPE1_scRR1_MidS_013	scRR1	X32	1.03201	32
	RPE1_scRR1_MidS_014	scRR1	X32	1.03315	32
	RPE1_scRR1_MidS_015	scRR1	X32	1.01781	32
	RPE1_scRR1_MidS_016	scRR1	X32	1.02963	32
	RPE1_scRR1_MidS_003	scRR1	X32	1.02792	32
	RPE1_scRR1_MidS_004	scRR1	X32	1.01042	32
	RPE1_scRR1_MidS_005	scRR1	X32	1.03082	32
	RPE1_scRR1_MidS_006	scRR1	X32	1.0383	32
	RPE1_scRR1_MidS_007	scRR1	X32	1.01852	32
	RPE1_scRR1_MidS_008	scRR1	X32	1.01171	32
	RPE1_scRR3_MidS_Lot1_013	scRR3	X32	1.0624	32
	RPE1_scRR3_MidS_Lot1_019	scRR3	X32	1.05476	32
	RPE1_scRR3_MidS_Lot1_003	scRR3	X32	1.05675	32
	RPE1_scRR3_MidS_Lot1_006	scRR3	X32	1.05829	32
	RPE1_scRR3_MidS_Lot1_007	scRR3	X32	1.05036	32
	RPE1_scRR3_MidS_Lot1_009	scRR3	X32	1.05327	32
	RPE1_scRR3_MidS_Lot2_011	scRR3	X32	1.06056	32
	RPE1_scRR3_MidS_Lot2_012	scRR3	X32	1.04898	32
	RPE1_scRR3_MidS_Lot2_013	scRR3	X32	1.04284	32
	RPE1_scRR3_MidS_Lot2_014	scRR3	X32	1.03995	32
	RPE1_scRR3_MidS_Lot2_015	scRR3	X32	1.03111	32
	RPE1_scRR3_MidS_Lot2_016	scRR3	X32	1.03394	32
	RPE1_scRR3_MidS_Lot2_007	scRR3	X32	1.05116	32
	RPE1_scRR3_MidS_Lot2_008	scRR3	X32	1.05124	32
	RPE1_scRR3_MidS_Lot2_009	scRR3	X32	1.04508	32
	RPE1_scRR3_G0_003	scRR3	X32	1.04346	32
	RPE1_scRR3_G0_015	scRR3	X32	1.02779	32
	RPE1_scRamDA_G0_001	scRamDA	X32	1.02022	32
	RPE1_scRamDA_G0_002	scRamDA	X32	1.01503	32
	RPE1_scRamDA_MidS_001	scRamDA	X32	1.09884	32
	RPE1_scRamDA_MidS_010	scRamDA	X32	1.077	32
	RPE1_scRamDA_MidS_011	scRamDA	X32	1.09241	32
	RPE1_scRamDA_MidS_012	scRamDA	X32	1.08022	32
	RPE1_scRamDA_MidS_013	scRamDA	X32	1.06911	32
	RPE1_scRamDA_MidS_014	scRamDA	X32	1.09113	32
	RPE1_scRamDA_MidS_015	scRamDA	X32	1.07239	32
	RPE1_scRamDA_MidS_016	scRamDA	X32	1.08451	32
	RPE1_scRamDA_MidS_002	scRamDA	X32	1.10193	32
	RPE1_scRamDA_MidS_004	scRamDA	X32	1.09213	32
	RPE1_scRamDA_MidS_005	scRamDA	X32	1.08275	32
	RPE1_scRamDA_MidS_006	scRamDA	X32	1.08394	32
	RPE1_scRamDA_MidS_007	scRamDA	X32	1.08198	32
	RPE1_scRamDA_MidS_008	scRamDA	X32	1.07248	32
	RPE1_scRamDA_MidS_009	scRamDA	X32	1.09512	32
	RPE1_scRR1_MidS_010	scRR1	X33	1.02624	33
	RPE1_scRR1_MidS_011	scRR1	X33	1.03395	33
	RPE1_scRR1_MidS_012	scRR1	X33	1.02862	33
	RPE1_scRR1_MidS_013	scRR1	X33	1.03702	33
	RPE1_scRR1_MidS_014	scRR1	X33	1.03892	33
	RPE1_scRR1_MidS_015	scRR1	X33	1.02152	33
	RPE1_scRR1_MidS_016	scRR1	X33	1.0355	33
	RPE1_scRR1_MidS_003	scRR1	X33	1.03221	33
	RPE1_scRR1_MidS_004	scRR1	X33	1.01287	33
	RPE1_scRR1_MidS_005	scRR1	X33	1.03447	33
	RPE1_scRR1_MidS_006	scRR1	X33	1.04389	33
	RPE1_scRR1_MidS_007	scRR1	X33	1.02008	33
	RPE1_scRR1_MidS_008	scRR1	X33	1.01491	33
	RPE1_scRR3_MidS_Lot1_013	scRR3	X33	1.06163	33
	RPE1_scRR3_MidS_Lot1_019	scRR3	X33	1.05861	33
	RPE1_scRR3_MidS_Lot1_003	scRR3	X33	1.05866	33
	RPE1_scRR3_MidS_Lot1_006	scRR3	X33	1.0606	33
	RPE1_scRR3_MidS_Lot1_007	scRR3	X33	1.05293	33
	RPE1_scRR3_MidS_Lot1_009	scRR3	X33	1.05499	33
	RPE1_scRR3_MidS_Lot2_011	scRR3	X33	1.0624	33
	RPE1_scRR3_MidS_Lot2_012	scRR3	X33	1.05094	33
	RPE1_scRR3_MidS_Lot2_013	scRR3	X33	1.044	33
	RPE1_scRR3_MidS_Lot2_014	scRR3	X33	1.04374	33
	RPE1_scRR3_MidS_Lot2_015	scRR3	X33	1.03403	33
	RPE1_scRR3_MidS_Lot2_016	scRR3	X33	1.03626	33
	RPE1_scRR3_MidS_Lot2_007	scRR3	X33	1.05192	33
	RPE1_scRR3_MidS_Lot2_008	scRR3	X33	1.05322	33
	RPE1_scRR3_MidS_Lot2_009	scRR3	X33	1.04358	33
	RPE1_scRR3_G0_003	scRR3	X33	1.04854	33
	RPE1_scRR3_G0_015	scRR3	X33	1.03216	33
	RPE1_scRamDA_G0_001	scRamDA	X33	1.02042	33
	RPE1_scRamDA_G0_002	scRamDA	X33	1.01665	33
	RPE1_scRamDA_MidS_001	scRamDA	X33	1.09724	33
	RPE1_scRamDA_MidS_010	scRamDA	X33	1.07858	33
	RPE1_scRamDA_MidS_011	scRamDA	X33	1.08889	33
	RPE1_scRamDA_MidS_012	scRamDA	X33	1.07785	33
	RPE1_scRamDA_MidS_013	scRamDA	X33	1.07124	33
	RPE1_scRamDA_MidS_014	scRamDA	X33	1.08773	33
	RPE1_scRamDA_MidS_015	scRamDA	X33	1.07315	33
	RPE1_scRamDA_MidS_016	scRamDA	X33	1.08434	33
	RPE1_scRamDA_MidS_002	scRamDA	X33	1.0993	33
	RPE1_scRamDA_MidS_004	scRamDA	X33	1.09139	33
	RPE1_scRamDA_MidS_005	scRamDA	X33	1.08349	33
	RPE1_scRamDA_MidS_006	scRamDA	X33	1.08251	33
	RPE1_scRamDA_MidS_007	scRamDA	X33	1.0844	33
	RPE1_scRamDA_MidS_008	scRamDA	X33	1.07099	33
	RPE1_scRamDA_MidS_009	scRamDA	X33	1.09213	33
	RPE1_scRR1_MidS_010	scRR1	X34	1.03716	34
	RPE1_scRR1_MidS_011	scRR1	X34	1.04158	34
	RPE1_scRR1_MidS_012	scRR1	X34	1.03977	34
	RPE1_scRR1_MidS_013	scRR1	X34	1.04358	34
	RPE1_scRR1_MidS_014	scRR1	X34	1.04769	34
	RPE1_scRR1_MidS_015	scRR1	X34	1.02973	34
	RPE1_scRR1_MidS_016	scRR1	X34	1.0416	34
	RPE1_scRR1_MidS_003	scRR1	X34	1.03918	34
	RPE1_scRR1_MidS_004	scRR1	X34	1.02128	34
	RPE1_scRR1_MidS_005	scRR1	X34	1.04376	34
	RPE1_scRR1_MidS_006	scRR1	X34	1.05217	34
	RPE1_scRR1_MidS_007	scRR1	X34	1.02959	34
	RPE1_scRR1_MidS_008	scRR1	X34	1.02136	34
	RPE1_scRR3_MidS_Lot1_013	scRR3	X34	1.06392	34
	RPE1_scRR3_MidS_Lot1_019	scRR3	X34	1.06556	34
	RPE1_scRR3_MidS_Lot1_003	scRR3	X34	1.06259	34
	RPE1_scRR3_MidS_Lot1_006	scRR3	X34	1.06495	34
	RPE1_scRR3_MidS_Lot1_007	scRR3	X34	1.05904	34
	RPE1_scRR3_MidS_Lot1_009	scRR3	X34	1.06201	34
	RPE1_scRR3_MidS_Lot2_011	scRR3	X34	1.06598	34
	RPE1_scRR3_MidS_Lot2_012	scRR3	X34	1.05389	34
	RPE1_scRR3_MidS_Lot2_013	scRR3	X34	1.04979	34
	RPE1_scRR3_MidS_Lot2_014	scRR3	X34	1.04853	34
	RPE1_scRR3_MidS_Lot2_015	scRR3	X34	1.04184	34
	RPE1_scRR3_MidS_Lot2_016	scRR3	X34	1.04325	34
	RPE1_scRR3_MidS_Lot2_007	scRR3	X34	1.05613	34
	RPE1_scRR3_MidS_Lot2_008	scRR3	X34	1.05587	34
	RPE1_scRR3_MidS_Lot2_009	scRR3	X34	1.05114	34
	RPE1_scRR3_G0_003	scRR3	X34	1.04679	34
	RPE1_scRR3_G0_015	scRR3	X34	1.04392	34
	RPE1_scRamDA_G0_001	scRamDA	X34	1.0246	34
	RPE1_scRamDA_G0_002	scRamDA	X34	1.02068	34
	RPE1_scRamDA_MidS_001	scRamDA	X34	1.09778	34
	RPE1_scRamDA_MidS_010	scRamDA	X34	1.08206	34
	RPE1_scRamDA_MidS_011	scRamDA	X34	1.09066	34
	RPE1_scRamDA_MidS_012	scRamDA	X34	1.08158	34
	RPE1_scRamDA_MidS_013	scRamDA	X34	1.07464	34
	RPE1_scRamDA_MidS_014	scRamDA	X34	1.08841	34
	RPE1_scRamDA_MidS_015	scRamDA	X34	1.07729	34
	RPE1_scRamDA_MidS_016	scRamDA	X34	1.09286	34
	RPE1_scRamDA_MidS_002	scRamDA	X34	1.1027	34
	RPE1_scRamDA_MidS_004	scRamDA	X34	1.09366	34
	RPE1_scRamDA_MidS_005	scRamDA	X34	1.08489	34
	RPE1_scRamDA_MidS_006	scRamDA	X34	1.08565	34
	RPE1_scRamDA_MidS_007	scRamDA	X34	1.08502	34
	RPE1_scRamDA_MidS_008	scRamDA	X34	1.07451	34
	RPE1_scRamDA_MidS_009	scRamDA	X34	1.09581	34
	RPE1_scRR1_MidS_010	scRR1	X35	1.05101	35
	RPE1_scRR1_MidS_011	scRR1	X35	1.05106	35
	RPE1_scRR1_MidS_012	scRR1	X35	1.05298	35
	RPE1_scRR1_MidS_013	scRR1	X35	1.05182	35
	RPE1_scRR1_MidS_014	scRR1	X35	1.05941	35
	RPE1_scRR1_MidS_015	scRR1	X35	1.04009	35
	RPE1_scRR1_MidS_016	scRR1	X35	1.05187	35
	RPE1_scRR1_MidS_003	scRR1	X35	1.05007	35
	RPE1_scRR1_MidS_004	scRR1	X35	1.03766	35
	RPE1_scRR1_MidS_005	scRR1	X35	1.05485	35
	RPE1_scRR1_MidS_006	scRR1	X35	1.061	35
	RPE1_scRR1_MidS_007	scRR1	X35	1.0403	35
	RPE1_scRR1_MidS_008	scRR1	X35	1.03222	35
	RPE1_scRR3_MidS_Lot1_013	scRR3	X35	1.06997	35
	RPE1_scRR3_MidS_Lot1_019	scRR3	X35	1.07188	35
	RPE1_scRR3_MidS_Lot1_003	scRR3	X35	1.06914	35
	RPE1_scRR3_MidS_Lot1_006	scRR3	X35	1.07273	35
	RPE1_scRR3_MidS_Lot1_007	scRR3	X35	1.0656	35
	RPE1_scRR3_MidS_Lot1_009	scRR3	X35	1.07048	35
	RPE1_scRR3_MidS_Lot2_011	scRR3	X35	1.07274	35
	RPE1_scRR3_MidS_Lot2_012	scRR3	X35	1.06251	35
	RPE1_scRR3_MidS_Lot2_013	scRR3	X35	1.05939	35
	RPE1_scRR3_MidS_Lot2_014	scRR3	X35	1.05793	35
	RPE1_scRR3_MidS_Lot2_015	scRR3	X35	1.04921	35
	RPE1_scRR3_MidS_Lot2_016	scRR3	X35	1.04958	35
	RPE1_scRR3_MidS_Lot2_007	scRR3	X35	1.06714	35
	RPE1_scRR3_MidS_Lot2_008	scRR3	X35	1.06441	35
	RPE1_scRR3_MidS_Lot2_009	scRR3	X35	1.06025	35
	RPE1_scRR3_G0_003	scRR3	X35	1.05578	35
	RPE1_scRR3_G0_015	scRR3	X35	1.05774	35
	RPE1_scRamDA_G0_001	scRamDA	X35	1.03572	35
	RPE1_scRamDA_G0_002	scRamDA	X35	1.03418	35
	RPE1_scRamDA_MidS_001	scRamDA	X35	1.10359	35
	RPE1_scRamDA_MidS_010	scRamDA	X35	1.0893	35
	RPE1_scRamDA_MidS_011	scRamDA	X35	1.0969	35
	RPE1_scRamDA_MidS_012	scRamDA	X35	1.08847	35
	RPE1_scRamDA_MidS_013	scRamDA	X35	1.08131	35
	RPE1_scRamDA_MidS_014	scRamDA	X35	1.09204	35
	RPE1_scRamDA_MidS_015	scRamDA	X35	1.08674	35
	RPE1_scRamDA_MidS_016	scRamDA	X35	1.09929	35
	RPE1_scRamDA_MidS_002	scRamDA	X35	1.11025	35
	RPE1_scRamDA_MidS_004	scRamDA	X35	1.09856	35
	RPE1_scRamDA_MidS_005	scRamDA	X35	1.08861	35
	RPE1_scRamDA_MidS_006	scRamDA	X35	1.09195	35
	RPE1_scRamDA_MidS_007	scRamDA	X35	1.09537	35
	RPE1_scRamDA_MidS_008	scRamDA	X35	1.08316	35
	RPE1_scRamDA_MidS_009	scRamDA	X35	1.10002	35
	RPE1_scRR1_MidS_010	scRR1	X36	1.05874	36
	RPE1_scRR1_MidS_011	scRR1	X36	1.05541	36
	RPE1_scRR1_MidS_012	scRR1	X36	1.05994	36
	RPE1_scRR1_MidS_013	scRR1	X36	1.05687	36
	RPE1_scRR1_MidS_014	scRR1	X36	1.06857	36
	RPE1_scRR1_MidS_015	scRR1	X36	1.04809	36
	RPE1_scRR1_MidS_016	scRR1	X36	1.06036	36
	RPE1_scRR1_MidS_003	scRR1	X36	1.05731	36
	RPE1_scRR1_MidS_004	scRR1	X36	1.04258	36
	RPE1_scRR1_MidS_005	scRR1	X36	1.06404	36
	RPE1_scRR1_MidS_006	scRR1	X36	1.06745	36
	RPE1_scRR1_MidS_007	scRR1	X36	1.0484	36
	RPE1_scRR1_MidS_008	scRR1	X36	1.0399	36
	RPE1_scRR3_MidS_Lot1_013	scRR3	X36	1.07555	36
	RPE1_scRR3_MidS_Lot1_019	scRR3	X36	1.07776	36
	RPE1_scRR3_MidS_Lot1_003	scRR3	X36	1.07483	36
	RPE1_scRR3_MidS_Lot1_006	scRR3	X36	1.07632	36
	RPE1_scRR3_MidS_Lot1_007	scRR3	X36	1.06868	36
	RPE1_scRR3_MidS_Lot1_009	scRR3	X36	1.07832	36
	RPE1_scRR3_MidS_Lot2_011	scRR3	X36	1.07749	36
	RPE1_scRR3_MidS_Lot2_012	scRR3	X36	1.07125	36
	RPE1_scRR3_MidS_Lot2_013	scRR3	X36	1.06781	36
	RPE1_scRR3_MidS_Lot2_014	scRR3	X36	1.06401	36
	RPE1_scRR3_MidS_Lot2_015	scRR3	X36	1.0565	36
	RPE1_scRR3_MidS_Lot2_016	scRR3	X36	1.05691	36
	RPE1_scRR3_MidS_Lot2_007	scRR3	X36	1.07317	36
	RPE1_scRR3_MidS_Lot2_008	scRR3	X36	1.06859	36
	RPE1_scRR3_MidS_Lot2_009	scRR3	X36	1.06758	36
	RPE1_scRR3_G0_003	scRR3	X36	1.05898	36
	RPE1_scRR3_G0_015	scRR3	X36	1.06636	36
	RPE1_scRamDA_G0_001	scRamDA	X36	1.03967	36
	RPE1_scRamDA_G0_002	scRamDA	X36	1.03811	36
	RPE1_scRamDA_MidS_001	scRamDA	X36	1.10293	36
	RPE1_scRamDA_MidS_010	scRamDA	X36	1.0919	36
	RPE1_scRamDA_MidS_011	scRamDA	X36	1.09521	36
	RPE1_scRamDA_MidS_012	scRamDA	X36	1.09073	36
	RPE1_scRamDA_MidS_013	scRamDA	X36	1.08506	36
	RPE1_scRamDA_MidS_014	scRamDA	X36	1.09345	36
	RPE1_scRamDA_MidS_015	scRamDA	X36	1.08995	36
	RPE1_scRamDA_MidS_016	scRamDA	X36	1.09786	36
	RPE1_scRamDA_MidS_002	scRamDA	X36	1.11275	36
	RPE1_scRamDA_MidS_004	scRamDA	X36	1.10478	36
	RPE1_scRamDA_MidS_005	scRamDA	X36	1.08929	36
	RPE1_scRamDA_MidS_006	scRamDA	X36	1.09774	36
	RPE1_scRamDA_MidS_007	scRamDA	X36	1.0941	36
	RPE1_scRamDA_MidS_008	scRamDA	X36	1.08362	36
	RPE1_scRamDA_MidS_009	scRamDA	X36	1.10223	36
	RPE1_scRR1_MidS_010	scRR1	X37	1.06434	37
	RPE1_scRR1_MidS_011	scRR1	X37	1.06	37
	RPE1_scRR1_MidS_012	scRR1	X37	1.06171	37
	RPE1_scRR1_MidS_013	scRR1	X37	1.06128	37
	RPE1_scRR1_MidS_014	scRR1	X37	1.06683	37
	RPE1_scRR1_MidS_015	scRR1	X37	1.05117	37
	RPE1_scRR1_MidS_016	scRR1	X37	1.06346	37
	RPE1_scRR1_MidS_003	scRR1	X37	1.06056	37
	RPE1_scRR1_MidS_004	scRR1	X37	1.0516	37
	RPE1_scRR1_MidS_005	scRR1	X37	1.06533	37
	RPE1_scRR1_MidS_006	scRR1	X37	1.07027	37
	RPE1_scRR1_MidS_007	scRR1	X37	1.0534	37
	RPE1_scRR1_MidS_008	scRR1	X37	1.04437	37
	RPE1_scRR3_MidS_Lot1_013	scRR3	X37	1.07633	37
	RPE1_scRR3_MidS_Lot1_019	scRR3	X37	1.07802	37
	RPE1_scRR3_MidS_Lot1_003	scRR3	X37	1.07858	37
	RPE1_scRR3_MidS_Lot1_006	scRR3	X37	1.08032	37
	RPE1_scRR3_MidS_Lot1_007	scRR3	X37	1.07007	37
	RPE1_scRR3_MidS_Lot1_009	scRR3	X37	1.08063	37
	RPE1_scRR3_MidS_Lot2_011	scRR3	X37	1.07923	37
	RPE1_scRR3_MidS_Lot2_012	scRR3	X37	1.07286	37
	RPE1_scRR3_MidS_Lot2_013	scRR3	X37	1.06968	37
	RPE1_scRR3_MidS_Lot2_014	scRR3	X37	1.0678	37
	RPE1_scRR3_MidS_Lot2_015	scRR3	X37	1.06013	37
	RPE1_scRR3_MidS_Lot2_016	scRR3	X37	1.05931	37
	RPE1_scRR3_MidS_Lot2_007	scRR3	X37	1.07463	37
	RPE1_scRR3_MidS_Lot2_008	scRR3	X37	1.07037	37
	RPE1_scRR3_MidS_Lot2_009	scRR3	X37	1.07099	37
	RPE1_scRR3_G0_003	scRR3	X37	1.06071	37
	RPE1_scRR3_G0_015	scRR3	X37	1.07582	37
	RPE1_scRamDA_G0_001	scRamDA	X37	1.04126	37
	RPE1_scRamDA_G0_002	scRamDA	X37	1.04491	37
	RPE1_scRamDA_MidS_001	scRamDA	X37	1.10064	37
	RPE1_scRamDA_MidS_010	scRamDA	X37	1.09349	37
	RPE1_scRamDA_MidS_011	scRamDA	X37	1.09589	37
	RPE1_scRamDA_MidS_012	scRamDA	X37	1.09237	37
	RPE1_scRamDA_MidS_013	scRamDA	X37	1.08609	37
	RPE1_scRamDA_MidS_014	scRamDA	X37	1.09768	37
	RPE1_scRamDA_MidS_015	scRamDA	X37	1.09239	37
	RPE1_scRamDA_MidS_016	scRamDA	X37	1.10017	37
	RPE1_scRamDA_MidS_002	scRamDA	X37	1.11078	37
	RPE1_scRamDA_MidS_004	scRamDA	X37	1.10599	37
	RPE1_scRamDA_MidS_005	scRamDA	X37	1.0898	37
	RPE1_scRamDA_MidS_006	scRamDA	X37	1.09677	37
	RPE1_scRamDA_MidS_007	scRamDA	X37	1.09924	37
	RPE1_scRamDA_MidS_008	scRamDA	X37	1.0869	37
	RPE1_scRamDA_MidS_009	scRamDA	X37	1.10109	37
	RPE1_scRR1_MidS_010	scRR1	X38	1.06188	38
	RPE1_scRR1_MidS_011	scRR1	X38	1.06424	38
	RPE1_scRR1_MidS_012	scRR1	X38	1.06143	38
	RPE1_scRR1_MidS_013	scRR1	X38	1.06606	38
	RPE1_scRR1_MidS_014	scRR1	X38	1.07633	38
	RPE1_scRR1_MidS_015	scRR1	X38	1.06033	38
	RPE1_scRR1_MidS_016	scRR1	X38	1.07276	38
	RPE1_scRR1_MidS_003	scRR1	X38	1.07096	38
	RPE1_scRR1_MidS_004	scRR1	X38	1.05345	38
	RPE1_scRR1_MidS_005	scRR1	X38	1.07674	38
	RPE1_scRR1_MidS_006	scRR1	X38	1.07804	38
	RPE1_scRR1_MidS_007	scRR1	X38	1.0612	38
	RPE1_scRR1_MidS_008	scRR1	X38	1.05384	38
	RPE1_scRR3_MidS_Lot1_013	scRR3	X38	1.08257	38
	RPE1_scRR3_MidS_Lot1_019	scRR3	X38	1.08647	38
	RPE1_scRR3_MidS_Lot1_003	scRR3	X38	1.08487	38
	RPE1_scRR3_MidS_Lot1_006	scRR3	X38	1.08127	38
	RPE1_scRR3_MidS_Lot1_007	scRR3	X38	1.07017	38
	RPE1_scRR3_MidS_Lot1_009	scRR3	X38	1.09127	38
	RPE1_scRR3_MidS_Lot2_011	scRR3	X38	1.0889	38
	RPE1_scRR3_MidS_Lot2_012	scRR3	X38	1.07711	38
	RPE1_scRR3_MidS_Lot2_013	scRR3	X38	1.07814	38
	RPE1_scRR3_MidS_Lot2_014	scRR3	X38	1.07297	38
	RPE1_scRR3_MidS_Lot2_015	scRR3	X38	1.0638	38
	RPE1_scRR3_MidS_Lot2_016	scRR3	X38	1.06813	38
	RPE1_scRR3_MidS_Lot2_007	scRR3	X38	1.07883	38
	RPE1_scRR3_MidS_Lot2_008	scRR3	X38	1.07269	38
	RPE1_scRR3_MidS_Lot2_009	scRR3	X38	1.077	38
	RPE1_scRR3_G0_003	scRR3	X38	1.06486	38
	RPE1_scRR3_G0_015	scRR3	X38	1.07977	38
	RPE1_scRamDA_G0_001	scRamDA	X38	1.04614	38
	RPE1_scRamDA_G0_002	scRamDA	X38	1.04701	38
	RPE1_scRamDA_MidS_001	scRamDA	X38	1.10382	38
	RPE1_scRamDA_MidS_010	scRamDA	X38	1.0978	38
	RPE1_scRamDA_MidS_011	scRamDA	X38	1.09207	38
	RPE1_scRamDA_MidS_012	scRamDA	X38	1.09706	38
	RPE1_scRamDA_MidS_013	scRamDA	X38	1.0862	38
	RPE1_scRamDA_MidS_014	scRamDA	X38	1.09327	38
	RPE1_scRamDA_MidS_015	scRamDA	X38	1.0935	38
	RPE1_scRamDA_MidS_016	scRamDA	X38	1.09513	38
	RPE1_scRamDA_MidS_002	scRamDA	X38	1.11274	38
	RPE1_scRamDA_MidS_004	scRamDA	X38	1.11168	38
	RPE1_scRamDA_MidS_005	scRamDA	X38	1.09085	38
	RPE1_scRamDA_MidS_006	scRamDA	X38	1.10069	38
	RPE1_scRamDA_MidS_007	scRamDA	X38	1.09519	38
	RPE1_scRamDA_MidS_008	scRamDA	X38	1.08613	38
	RPE1_scRamDA_MidS_009	scRamDA	X38	1.10235	38
	RPE1_scRR1_MidS_010	scRR1	X39	1.06565	39
	RPE1_scRR1_MidS_011	scRR1	X39	1.06779	39
	RPE1_scRR1_MidS_012	scRR1	X39	1.06453	39
	RPE1_scRR1_MidS_013	scRR1	X39	1.07263	39
	RPE1_scRR1_MidS_014	scRR1	X39	1.07894	39
	RPE1_scRR1_MidS_015	scRR1	X39	1.06287	39
	RPE1_scRR1_MidS_016	scRR1	X39	1.07914	39
	RPE1_scRR1_MidS_003	scRR1	X39	1.07436	39
	RPE1_scRR1_MidS_004	scRR1	X39	1.05588	39
	RPE1_scRR1_MidS_005	scRR1	X39	1.08013	39
	RPE1_scRR1_MidS_006	scRR1	X39	1.0808	39
	RPE1_scRR1_MidS_007	scRR1	X39	1.06576	39
	RPE1_scRR1_MidS_008	scRR1	X39	1.05769	39
	RPE1_scRR3_MidS_Lot1_013	scRR3	X39	1.08252	39
	RPE1_scRR3_MidS_Lot1_019	scRR3	X39	1.08982	39
	RPE1_scRR3_MidS_Lot1_003	scRR3	X39	1.08399	39
	RPE1_scRR3_MidS_Lot1_006	scRR3	X39	1.07979	39
	RPE1_scRR3_MidS_Lot1_007	scRR3	X39	1.07361	39
	RPE1_scRR3_MidS_Lot1_009	scRR3	X39	1.0954	39
	RPE1_scRR3_MidS_Lot2_011	scRR3	X39	1.08969	39
	RPE1_scRR3_MidS_Lot2_012	scRR3	X39	1.08114	39
	RPE1_scRR3_MidS_Lot2_013	scRR3	X39	1.07821	39
	RPE1_scRR3_MidS_Lot2_014	scRR3	X39	1.07414	39
	RPE1_scRR3_MidS_Lot2_015	scRR3	X39	1.07062	39
	RPE1_scRR3_MidS_Lot2_016	scRR3	X39	1.07248	39
	RPE1_scRR3_MidS_Lot2_007	scRR3	X39	1.08021	39
	RPE1_scRR3_MidS_Lot2_008	scRR3	X39	1.06985	39
	RPE1_scRR3_MidS_Lot2_009	scRR3	X39	1.07747	39
	RPE1_scRR3_G0_003	scRR3	X39	1.06793	39
	RPE1_scRR3_G0_015	scRR3	X39	1.08018	39
	RPE1_scRamDA_G0_001	scRamDA	X39	1.04745	39
	RPE1_scRamDA_G0_002	scRamDA	X39	1.04631	39
	RPE1_scRamDA_MidS_001	scRamDA	X39	1.10193	39
	RPE1_scRamDA_MidS_010	scRamDA	X39	1.09476	39
	RPE1_scRamDA_MidS_011	scRamDA	X39	1.0953	39
	RPE1_scRamDA_MidS_012	scRamDA	X39	1.09605	39
	RPE1_scRamDA_MidS_013	scRamDA	X39	1.08482	39
	RPE1_scRamDA_MidS_014	scRamDA	X39	1.09055	39
	RPE1_scRamDA_MidS_015	scRamDA	X39	1.09246	39
	RPE1_scRamDA_MidS_016	scRamDA	X39	1.08848	39
	RPE1_scRamDA_MidS_002	scRamDA	X39	1.1071	39
	RPE1_scRamDA_MidS_004	scRamDA	X39	1.10789	39
	RPE1_scRamDA_MidS_005	scRamDA	X39	1.08694	39
	RPE1_scRamDA_MidS_006	scRamDA	X39	1.09789	39
	RPE1_scRamDA_MidS_007	scRamDA	X39	1.09388	39
	RPE1_scRamDA_MidS_008	scRamDA	X39	1.08285	39
	RPE1_scRamDA_MidS_009	scRamDA	X39	1.09803	39
	RPE1_scRR1_MidS_010	scRR1	X40	1.05661	40
	RPE1_scRR1_MidS_011	scRR1	X40	1.06814	40
	RPE1_scRR1_MidS_012	scRR1	X40	1.04951	40
	RPE1_scRR1_MidS_013	scRR1	X40	1.07087	40
	RPE1_scRR1_MidS_014	scRR1	X40	1.08119	40
	RPE1_scRR1_MidS_015	scRR1	X40	1.06371	40
	RPE1_scRR1_MidS_016	scRR1	X40	1.0822	40
	RPE1_scRR1_MidS_003	scRR1	X40	1.07615	40
	RPE1_scRR1_MidS_004	scRR1	X40	1.04614	40
	RPE1_scRR1_MidS_005	scRR1	X40	1.081	40
	RPE1_scRR1_MidS_006	scRR1	X40	1.08403	40
	RPE1_scRR1_MidS_007	scRR1	X40	1.06907	40
	RPE1_scRR1_MidS_008	scRR1	X40	1.05732	40
	RPE1_scRR3_MidS_Lot1_013	scRR3	X40	1.07977	40
	RPE1_scRR3_MidS_Lot1_019	scRR3	X40	1.09043	40
	RPE1_scRR3_MidS_Lot1_003	scRR3	X40	1.08106	40
	RPE1_scRR3_MidS_Lot1_006	scRR3	X40	1.07337	40
	RPE1_scRR3_MidS_Lot1_007	scRR3	X40	1.06957	40
	RPE1_scRR3_MidS_Lot1_009	scRR3	X40	1.09503	40
	RPE1_scRR3_MidS_Lot2_011	scRR3	X40	1.08993	40
	RPE1_scRR3_MidS_Lot2_012	scRR3	X40	1.0789	40
	RPE1_scRR3_MidS_Lot2_013	scRR3	X40	1.0768	40
	RPE1_scRR3_MidS_Lot2_014	scRR3	X40	1.07456	40
	RPE1_scRR3_MidS_Lot2_015	scRR3	X40	1.06307	40
	RPE1_scRR3_MidS_Lot2_016	scRR3	X40	1.07395	40
	RPE1_scRR3_MidS_Lot2_007	scRR3	X40	1.07548	40
	RPE1_scRR3_MidS_Lot2_008	scRR3	X40	1.0621	40
	RPE1_scRR3_MidS_Lot2_009	scRR3	X40	1.07324	40
	RPE1_scRR3_G0_003	scRR3	X40	1.0666	40
	RPE1_scRR3_G0_015	scRR3	X40	1.07337	40
	RPE1_scRamDA_G0_001	scRamDA	X40	1.04304	40
	RPE1_scRamDA_G0_002	scRamDA	X40	1.04072	40
	RPE1_scRamDA_MidS_001	scRamDA	X40	1.09262	40
	RPE1_scRamDA_MidS_010	scRamDA	X40	1.0848	40
	RPE1_scRamDA_MidS_011	scRamDA	X40	1.07654	40
	RPE1_scRamDA_MidS_012	scRamDA	X40	1.09121	40
	RPE1_scRamDA_MidS_013	scRamDA	X40	1.07499	40
	RPE1_scRamDA_MidS_014	scRamDA	X40	1.07362	40
	RPE1_scRamDA_MidS_015	scRamDA	X40	1.08713	40
	RPE1_scRamDA_MidS_016	scRamDA	X40	1.07647	40
	RPE1_scRamDA_MidS_002	scRamDA	X40	1.10096	40
	RPE1_scRamDA_MidS_004	scRamDA	X40	1.10286	40
	RPE1_scRamDA_MidS_005	scRamDA	X40	1.07463	40
	RPE1_scRamDA_MidS_006	scRamDA	X40	1.09526	40
	RPE1_scRamDA_MidS_007	scRamDA	X40	1.08147	40
	RPE1_scRamDA_MidS_008	scRamDA	X40	1.0734	40
	RPE1_scRamDA_MidS_009	scRamDA	X40	1.09425	40
	RPE1_scRR1_MidS_010	scRR1	X41	1.05837	41
	RPE1_scRR1_MidS_011	scRR1	X41	1.07354	41
	RPE1_scRR1_MidS_012	scRR1	X41	1.05338	41
	RPE1_scRR1_MidS_013	scRR1	X41	1.07222	41
	RPE1_scRR1_MidS_014	scRR1	X41	1.08674	41
	RPE1_scRR1_MidS_015	scRR1	X41	1.06913	41
	RPE1_scRR1_MidS_016	scRR1	X41	1.08924	41
	RPE1_scRR1_MidS_003	scRR1	X41	1.08458	41
	RPE1_scRR1_MidS_004	scRR1	X41	1.04903	41
	RPE1_scRR1_MidS_005	scRR1	X41	1.08934	41
	RPE1_scRR1_MidS_006	scRR1	X41	1.09007	41
	RPE1_scRR1_MidS_007	scRR1	X41	1.0765	41
	RPE1_scRR1_MidS_008	scRR1	X41	1.06577	41
	RPE1_scRR3_MidS_Lot1_013	scRR3	X41	1.08596	41
	RPE1_scRR3_MidS_Lot1_019	scRR3	X41	1.09524	41
	RPE1_scRR3_MidS_Lot1_003	scRR3	X41	1.08501	41
	RPE1_scRR3_MidS_Lot1_006	scRR3	X41	1.07519	41
	RPE1_scRR3_MidS_Lot1_007	scRR3	X41	1.07679	41
	RPE1_scRR3_MidS_Lot1_009	scRR3	X41	1.09852	41
	RPE1_scRR3_MidS_Lot2_011	scRR3	X41	1.09578	41
	RPE1_scRR3_MidS_Lot2_012	scRR3	X41	1.08244	41
	RPE1_scRR3_MidS_Lot2_013	scRR3	X41	1.08235	41
	RPE1_scRR3_MidS_Lot2_014	scRR3	X41	1.07915	41
	RPE1_scRR3_MidS_Lot2_015	scRR3	X41	1.06756	41
	RPE1_scRR3_MidS_Lot2_016	scRR3	X41	1.0806	41
	RPE1_scRR3_MidS_Lot2_007	scRR3	X41	1.08086	41
	RPE1_scRR3_MidS_Lot2_008	scRR3	X41	1.0651	41
	RPE1_scRR3_MidS_Lot2_009	scRR3	X41	1.07781	41
	RPE1_scRR3_G0_003	scRR3	X41	1.07175	41
	RPE1_scRR3_G0_015	scRR3	X41	1.08085	41
	RPE1_scRamDA_G0_001	scRamDA	X41	1.05045	41
	RPE1_scRamDA_G0_002	scRamDA	X41	1.05002	41
	RPE1_scRamDA_MidS_001	scRamDA	X41	1.09358	41
	RPE1_scRamDA_MidS_010	scRamDA	X41	1.08654	41
	RPE1_scRamDA_MidS_011	scRamDA	X41	1.07807	41
	RPE1_scRamDA_MidS_012	scRamDA	X41	1.09541	41
	RPE1_scRamDA_MidS_013	scRamDA	X41	1.07799	41
	RPE1_scRamDA_MidS_014	scRamDA	X41	1.07119	41
	RPE1_scRamDA_MidS_015	scRamDA	X41	1.09006	41
	RPE1_scRamDA_MidS_016	scRamDA	X41	1.07894	41
	RPE1_scRamDA_MidS_002	scRamDA	X41	1.10415	41
	RPE1_scRamDA_MidS_004	scRamDA	X41	1.10484	41
	RPE1_scRamDA_MidS_005	scRamDA	X41	1.07712	41
	RPE1_scRamDA_MidS_006	scRamDA	X41	1.09924	41
	RPE1_scRamDA_MidS_007	scRamDA	X41	1.0838	41
	RPE1_scRamDA_MidS_008	scRamDA	X41	1.07867	41
	RPE1_scRamDA_MidS_009	scRamDA	X41	1.09617	41
	RPE1_scRR1_MidS_010	scRR1	X42	1.06117	42
	RPE1_scRR1_MidS_011	scRR1	X42	1.08084	42
	RPE1_scRR1_MidS_012	scRR1	X42	1.05792	42
	RPE1_scRR1_MidS_013	scRR1	X42	1.07954	42
	RPE1_scRR1_MidS_014	scRR1	X42	1.09445	42
	RPE1_scRR1_MidS_015	scRR1	X42	1.07747	42
	RPE1_scRR1_MidS_016	scRR1	X42	1.09804	42
	RPE1_scRR1_MidS_003	scRR1	X42	1.09301	42
	RPE1_scRR1_MidS_004	scRR1	X42	1.05808	42
	RPE1_scRR1_MidS_005	scRR1	X42	1.09687	42
	RPE1_scRR1_MidS_006	scRR1	X42	1.09872	42
	RPE1_scRR1_MidS_007	scRR1	X42	1.08573	42
	RPE1_scRR1_MidS_008	scRR1	X42	1.07677	42
	RPE1_scRR3_MidS_Lot1_013	scRR3	X42	1.09211	42
	RPE1_scRR3_MidS_Lot1_019	scRR3	X42	1.10085	42
	RPE1_scRR3_MidS_Lot1_003	scRR3	X42	1.09215	42
	RPE1_scRR3_MidS_Lot1_006	scRR3	X42	1.08129	42
	RPE1_scRR3_MidS_Lot1_007	scRR3	X42	1.08264	42
	RPE1_scRR3_MidS_Lot1_009	scRR3	X42	1.1081	42
	RPE1_scRR3_MidS_Lot2_011	scRR3	X42	1.10444	42
	RPE1_scRR3_MidS_Lot2_012	scRR3	X42	1.08954	42
	RPE1_scRR3_MidS_Lot2_013	scRR3	X42	1.09063	42
	RPE1_scRR3_MidS_Lot2_014	scRR3	X42	1.08457	42
	RPE1_scRR3_MidS_Lot2_015	scRR3	X42	1.07463	42
	RPE1_scRR3_MidS_Lot2_016	scRR3	X42	1.08935	42
	RPE1_scRR3_MidS_Lot2_007	scRR3	X42	1.08523	42
	RPE1_scRR3_MidS_Lot2_008	scRR3	X42	1.0696	42
	RPE1_scRR3_MidS_Lot2_009	scRR3	X42	1.08571	42
	RPE1_scRR3_G0_003	scRR3	X42	1.07667	42
	RPE1_scRR3_G0_015	scRR3	X42	1.08868	42
	RPE1_scRamDA_G0_001	scRamDA	X42	1.05375	42
	RPE1_scRamDA_G0_002	scRamDA	X42	1.051	42
	RPE1_scRamDA_MidS_001	scRamDA	X42	1.09675	42
	RPE1_scRamDA_MidS_010	scRamDA	X42	1.09111	42
	RPE1_scRamDA_MidS_011	scRamDA	X42	1.07902	42
	RPE1_scRamDA_MidS_012	scRamDA	X42	1.09819	42
	RPE1_scRamDA_MidS_013	scRamDA	X42	1.08147	42
	RPE1_scRamDA_MidS_014	scRamDA	X42	1.0721	42
	RPE1_scRamDA_MidS_015	scRamDA	X42	1.09408	42
	RPE1_scRamDA_MidS_016	scRamDA	X42	1.08287	42
	RPE1_scRamDA_MidS_002	scRamDA	X42	1.11111	42
	RPE1_scRamDA_MidS_004	scRamDA	X42	1.10947	42
	RPE1_scRamDA_MidS_005	scRamDA	X42	1.08125	42
	RPE1_scRamDA_MidS_006	scRamDA	X42	1.10755	42
	RPE1_scRamDA_MidS_007	scRamDA	X42	1.08681	42
	RPE1_scRamDA_MidS_008	scRamDA	X42	1.0829	42
	RPE1_scRamDA_MidS_009	scRamDA	X42	1.1017	42
	RPE1_scRR1_MidS_010	scRR1	X43	1.06571	43
	RPE1_scRR1_MidS_011	scRR1	X43	1.08596	43
	RPE1_scRR1_MidS_012	scRR1	X43	1.06447	43
	RPE1_scRR1_MidS_013	scRR1	X43	1.08426	43
	RPE1_scRR1_MidS_014	scRR1	X43	1.10051	43
	RPE1_scRR1_MidS_015	scRR1	X43	1.08455	43
	RPE1_scRR1_MidS_016	scRR1	X43	1.10473	43
	RPE1_scRR1_MidS_003	scRR1	X43	1.09652	43
	RPE1_scRR1_MidS_004	scRR1	X43	1.06541	43
	RPE1_scRR1_MidS_005	scRR1	X43	1.10258	43
	RPE1_scRR1_MidS_006	scRR1	X43	1.10383	43
	RPE1_scRR1_MidS_007	scRR1	X43	1.09223	43
	RPE1_scRR1_MidS_008	scRR1	X43	1.08215	43
	RPE1_scRR3_MidS_Lot1_013	scRR3	X43	1.09768	43
	RPE1_scRR3_MidS_Lot1_019	scRR3	X43	1.10684	43
	RPE1_scRR3_MidS_Lot1_003	scRR3	X43	1.09671	43
	RPE1_scRR3_MidS_Lot1_006	scRR3	X43	1.09002	43
	RPE1_scRR3_MidS_Lot1_007	scRR3	X43	1.08762	43
	RPE1_scRR3_MidS_Lot1_009	scRR3	X43	1.11229	43
	RPE1_scRR3_MidS_Lot2_011	scRR3	X43	1.11062	43
	RPE1_scRR3_MidS_Lot2_012	scRR3	X43	1.09465	43
	RPE1_scRR3_MidS_Lot2_013	scRR3	X43	1.09597	43
	RPE1_scRR3_MidS_Lot2_014	scRR3	X43	1.09008	43
	RPE1_scRR3_MidS_Lot2_015	scRR3	X43	1.07833	43
[truncated: 2,702 more rows]

## Sheet: Figure 1e
Figure 1e. Detected transcripts and genes
	Detected transcripts					Detected genes
	TPM>	Experiment	Mean	SD		TPM>	exp	Mean	SD
	0	scRamDA	57067.3	1953.64		0	scRamDA	21667.1	719.791
	0.5	scRamDA	53358.4	2165.91		0.5	scRamDA	20498.8	909.922
	1	scRamDA	49112.1	2497.63		1	scRamDA	19217.8	1054.48
	1.5	scRamDA	44888.7	2864.66		1.5	scRamDA	18065.3	1175.45
	2	scRamDA	40913.6	3065.86		2	scRamDA	17046.9	1208.86
	2.5	scRamDA	37437.2	3141.92		2.5	scRamDA	16216.2	1204.36
	3	scRamDA	34400	3193.07		3	scRamDA	15507.1	1210.95
	3.5	scRamDA	31667.5	3199.25		3.5	scRamDA	14852.4	1193.24
	4	scRamDA	29267.1	3098.06		4	scRamDA	14271.9	1147.06
	4.5	scRamDA	27134.4	3012.71		4.5	scRamDA	13766.1	1109.66
	5	scRamDA	25258.5	2903.83		5	scRamDA	13311.2	1080.3
	0	scRR1	45528.4	1368.41		0	scRR1	17626.9	402.575
	0.5	scRR1	41755.2	1010.21		0.5	scRR1	16210.2	513.686
	1	scRR1	38223.9	921.818		1	scRR1	15090.2	543.991
	1.5	scRR1	35067.8	1045.3		1.5	scRR1	14215.3	553.865
	2	scRR1	32383.2	1206.31		2	scRR1	13563.8	532.611
	2.5	scRR1	30076.5	1347.67		2.5	scRR1	13042.6	528.71
	3	scRR1	28066.9	1421.09		3	scRR1	12576.9	522.533
	3.5	scRR1	26283.3	1446.2		3.5	scRR1	12186.5	506.963
	4	scRR1	24696.8	1450.44		4	scRR1	11830.6	501.374
	4.5	scRR1	23291.3	1435.47		4.5	scRR1	11521.1	474.849
	5	scRR1	22008.8	1394.55		5	scRR1	11232.5	457.2
	0	scRR3	48353.2	3323.11		0	scRR3	18380.5	1064.84
	0.5	scRR3	44201.4	3401.2		0.5	scRR3	16879.9	1130.42
	1	scRR3	40202.9	3358.45		1	scRR3	15642.9	1085.71
	1.5	scRR3	36526.7	3312.96		1.5	scRR3	14638.8	1042.71
	2	scRR3	33303.8	3160.41		2	scRR3	13874.8	968.603
	2.5	scRR3	30563.5	2992.48		2.5	scRR3	13270.2	924.274
	3	scRR3	28174.9	2836.27		3	scRR3	12736.5	891.685
	3.5	scRR3	26099.6	2659.71		3.5	scRR3	12277.2	834.314
	4	scRR3	24290	2495.17		4	scRR3	11883.9	794.549
	4.5	scRR3	22698.8	2335.68		4.5	scRR3	11537.1	753.136
	5	scRR3	21281.6	2179.16		5	scRR3	11209.1	710.455

## Sheet: Figure 1f
Figure 1f. Non-poly(A) genes
	RNA.MidS.1	RNA.MidS.10	RNA.MidS.11	RNA.MidS.12	RNA.MidS.13	RNA.MidS.14	RNA.MidS.15	RNA.MidS.16	RNA.MidS.2	RNA.MidS.4	RNA.MidS.5	RNA.MidS.6	RNA.MidS.7	RNA.MidS.8	RNA.MidS.9	RPE1_scRamDA_G0_001	RPE1_scRamDA_G0_002	RPE1_scRR1_MidS_010	RPE1_scRR1_MidS_011	RPE1_scRR1_MidS_012	RPE1_scRR1_MidS_013	RPE1_scRR1_MidS_014	RPE1_scRR1_MidS_015	RPE1_scRR1_MidS_016	RPE1_scRR1_MidS_003	RPE1_scRR1_MidS_004	RPE1_scRR1_MidS_005	RPE1_scRR1_MidS_006	RPE1_scRR1_MidS_007	RPE1_scRR1_MidS_008	RPE1_scRR3_MidS_Lot1_013	RPE1_scRR3_MidS_Lot1_019	RPE1_scRR3_MidS_Lot1_003	RPE1_scRR3_MidS_Lot1_006	RPE1_scRR3_MidS_Lot1_007	RPE1_scRR3_MidS_Lot1_009	RPE1_scRR3_MidS_Lot2_011	RPE1_scRR3_MidS_Lot2_012	RPE1_scRR3_MidS_Lot2_013	RPE1_scRR3_MidS_Lot2_014	RPE1_scRR3_MidS_Lot2_015	RPE1_scRR3_MidS_Lot2_016	RPE1_scRR3_MidS_Lot2_007	RPE1_scRR3_MidS_Lot2_008	RPE1_scRR3_MidS_Lot2_009	RPE1_scRR3_G0_015	RPE1_scRR3_G0_003
TERC	0	0.948794	0.438988	0	0.635698	0.902238	0.403231	0	0.405332	0.597622	0.409473	0.600397	1.2659	0.629562	0.75767	0	0	0.654047	0.534386	0	0	0	0.859967	0.648891	0	1.3044	0	0	0	0.760693	0.566733	0	0.36388	1.10382	0	0.533196	0	0	0.565184	0	0.591065	0.358175	0.830405	0.380902	0	0.359317	0.765098
RPPH1	1.79702	0.955508	1.23812	2.03606	1.81817	1.96754	2.25241	1.94857	1.85522	1.90334	1.41914	1.907	2.01934	1.02856	1.65379	2.10741	2.11238	1.31879	1.21507	0.98348	1.85249	1.73535	1.64753	1.40513	1.65894	2.01081	1.64983	1.69021	1.75614	1.11787	1.96986	1.80063	1.34496	2.03315	0.689422	1.758	1.96538	1.3212	1.58454	0.900178	1.1237	1.11231	2.08649	2.0662	1.7197	1.7275	2.39155
RMRP	2.5498	2.21328	2.54879	2.28431	2.45639	2.47287	2.18299	2.4854	2.17754	2.12197	2.31523	1.96083	2.48905	2.2276	2.41769	1.93041	1.8987	2.40012	2.24211	2.29813	2.3169	1.97823	2.00789	1.77179	1.93417	2.33465	2.03051	1.85103	1.99919	1.86404	2.37474	1.92326	2.18155	2.41194	2.19143	2.04383	1.93663	2.10603	2.00378	1.93672	2.28162	1.94909	2.46545	2.44516	2.26966	1.78367	2.40501
RNU1-3	2.66385	2.23396	2.0891	2.2344	2.48524	2.59531	2.46814	2.56564	2.2725	2.20709	2.42525	2.15467	2.61513	1.52214	2.45423	2.09453	2.21427	2.42935	2.40545	1.96195	2.39514	2.2873	2.20637	2.00792	1.8616	2.56246	1.99236	2.00136	2.16772	1.89209	2.63863	2.13192	2.23413	2.54842	2.1683	2.13968	2.22989	2.25824	2.16734	1.71134	2.3199	1.69922	2.62864	2.60316	2.37585	2.05021	3.01494
NEAT1	2.80938	2.44776	2.84645	2.55367	2.94045	2.99215	3.3781	2.94804	2.6562	2.35947	2.76839	2.42234	2.90956	2.93264	2.50574	2.73781	3.06026	2.71777	2.82072	2.69777	2.8502	2.9251	2.80402	2.32353	2.9199	2.27677	2.43706	2.15758	2.60847	2.71016	2.70205	2.20593	2.25075	1.37847	2.82448	2.59585	2.00278	3.02344	2.27057	1.18583	2.99391	1.9471	2.98233	3.20183	1.98083	2.41563	2.59662
RNU4-1	3.18628	3.08552	3.12999	2.73316	3.33732	3.30913	3.18909	3.14047	2.93419	2.80404	3.14305	2.77142	3.48771	3.1546	3.16164	2.79057	2.8563	3.11771	3.14759	3.34369	3.25174	2.76183	3.01533	2.9999	2.84932	3.4317	2.73573	2.93047	3.00655	3.22241	3.04107	2.62886	3.1069	3.20064	2.93045	2.77691	2.98468	2.90765	2.78277	2.48407	3.13127	2.79952	3.31246	3.10638	3.18677	2.92969	3.46696
MALAT1	2.89764	3.03944	3.43124	2.58801	3.07559	3.50526	3.44226	3.38214	2.85476	2.98451	3.22056	2.85369	3.29592	3.33231	2.91946	3.52394	3.58109	3.49687	3.03384	3.36342	3.18121	3.07487	3.00014	2.86084	2.79273	3.36559	2.72924	2.92457	3.0113	2.9709	3.07665	3.03858	3.17399	3.1796	3.09927	2.97585	3.10535	3.20865	3.17289	3.07162	3.48362	2.89673	3.44192	3.22899	3.29862	3.40289	3.65664
RN7SL1	3.59664	3.26609	3.48671	3.83846	3.34653	3.19776	3.25558	3.04917	3.83151	3.79104	3.08034	3.77365	3.26122	3.04185	3.58198	3.99994	4.01076	2.97937	3.27065	2.93256	3.25521	3.48458	3.42266	3.35065	3.31147	2.96839	3.34075	3.36075	3.10876	2.83285	3.48494	3.62884	3.1334	3.08188	3.34646	3.65088	3.81071	3.52371	3.01339	3.25302	3.16996	3.33646	3.33419	3.3788	3.48761	3.96459	4.07403
RN7SK	3.75725	3.56381	3.37588	3.45587	3.78972	3.83427	3.75473	3.84816	3.54733	3.50831	3.77806	3.45494	3.99713	2.83261	3.5945	3.2569	3.23892	3.52555	3.3507	3.10118	3.50733	3.28073	3.14023	3.12648	3.18698	3.55688	3.0611	3.05466	3.23669	3.23449	3.62433	3.32897	3.42218	3.69213	3.1578	3.5193	3.48358	3.42141	3.46218	2.86475	3.62962	3.24926	3.79223	3.70249	3.5581	3.38953	3.80745

## Sheet: Figure 2a
Figure 2a. PCA
		PC1	PC2
	SRR10266996_GSM4118736_DBA_2J_x_C57_BL6J_1cell_cells_rep2_Mus_musculus_RNA.Seq	-79.4936	-30.9711
	SRR10266997_GSM4118736_DBA_2J_x_C57_BL6J_1cell_cells_rep2_Mus_musculus_RNA.Seq	-79.137	-31.339
	SRR10266998_GSM4118737_DBA_2J_x_C57_BL6J_2cell_cells_rep1_Mus_musculus_RNA.Seq	-45.9692	-1.28722
	SRR10266999_GSM4118738_DBA_2J_x_C57_BL6J_2cell_cells_rep2_Mus_musculus_RNA.Seq	-55.5246	13.8495
	SRR10267000_GSM4118738_DBA_2J_x_C57_BL6J_2cell_cells_rep2_Mus_musculus_RNA.Seq	-56.2505	14.9647
	SRR10267001_GSM4118739_DBA_2J_x_C57_BL6J_4cell_cells_rep1_Mus_musculus_RNA.Seq	-15.2423	14.2634
	SRR10267002_GSM4118740_DBA_2J_x_C57_BL6J_4cell_cells_rep2_Mus_musculus_RNA.Seq	-14.4084	11.9561
	SRR10267003_GSM4118741_DBA_2J_x_C57_BL6J_8cell_cells_rep2_Mus_musculus_RNA.Seq	-4.31842	16.7468
	SRR10267004_GSM4118741_DBA_2J_x_C57_BL6J_8cell_cells_rep2_Mus_musculus_RNA.Seq	-4.32295	16.0271
	SRR10267005_GSM4118742_DBA_2J_x_C57_BL6J_8cell_cells_rep1_Mus_musculus_RNA.Seq	-0.342936	14.758
	SRR10267006_GSM4118743_DBA_2J_x_C57_BL6J_blastocyst_cells_rep1_Mus_musculus_RNA.Seq	-8.33105	20.7649
	SRR10267007_GSM4118744_DBA_2J_x_C57_BL6J_blastocyst_cells_rep2_Mus_musculus_RNA.Seq	-16.2631	12.7791
	RNA_8CEmbryo1_Cell6_020_scRR1	13.0037	22.1647
	RNA_8CEmbryo1_Cell7_021_scRR1	15.172	16.3279
	RNA_8CEmbryo2_Cell6_023_scRR1	14.7214	14.3164
	RNA_8CEmbryo2_Cell3_017_scRR3	13.9989	20.9974
	RNA_8CEmbryo1_Cell1_011_scRR3	11.9279	27.9698
	RNA_8CEmbryo2_Cell7_024_scRR1	11.6458	24.6887
	RNA_8CEmbryo2_Cell5_022_scRR1	11.9599	19.7665
	RNA_8CEmbryo2_Cell2_016_scRR3	12.6188	27.0362
	RNA_8CEmbryo2_Cell8_025_scRR1	12.4163	17.6273
	GTseq.RNA.140619.G1.sc.1996943	16.2847	-18.5317
	GTseq.RNA.140619.H5.sc.1996957	19.8822	-17.3872
	GTseq.RNA.140619.G4.sc.1996946	18.8971	-22.6974
	GTseq.RNA.140619.G2.sc.1996944	20.8026	-15.5339
	GTseq.RNA.140619.G3.sc.1996945	20.4281	-19.3941
	GTseq.RNA.140619.G5.sc.1996947	19.2962	-11.8105
	GTseq.RNA.140619.H1.sc.1996953	15.3175	-20.5218
	GTseq.RNA.140619.G7.sc.1996949	17.9412	-16.4974
	GTseq.RNA.140619.H3.sc.1996955	20.1282	-21.8923
	GTseq.RNA.140619.H2.sc.1996954	19.4735	-19.4164
	GTseq.RNA.140619.G8.sc.1996950	16.3965	-18.8659
	GTseq.RNA.140619.H4.sc.1996956	19.6693	-28.3454
	GTseq.RNA.140619.H7.sc.1996959	18.9543	-17.5422
	GTseq.RNA.140619.H8.sc.1996960	18.6681	-14.9707

## Sheet: Figure 2b
Figure 2b. Detected transcripts and genes
	Detected transcripts					Detected genes
	TPM>	Experiment	Mean	SD		TPM>	exp	Mean	SD
	0	Gtseq_high	27088.8	773.735		0	Gtseq_high	13631	541.554
	0.5	Gtseq_high	22791.5	400.379		0.5	Gtseq_high	11584.3	334.597
	1	Gtseq_high	19934.5	344.53		1	Gtseq_high	10531.5	246.347
	1.5	Gtseq_high	17840	400.09		1.5	Gtseq_high	9796.83	207.216
	2	Gtseq_high	16190.7	468.071		2	Gtseq_high	9205.67	211.979
	2.5	Gtseq_high	14848.5	494.337		2.5	Gtseq_high	8726	190.182
	3	Gtseq_high	13764.7	506.818		3	Gtseq_high	8325.67	182.719
	3.5	Gtseq_high	12825.7	521.752		3.5	Gtseq_high	7967	180.252
	4	Gtseq_high	12013.5	504.604		4	Gtseq_high	7655	185.536
	4.5	Gtseq_high	11315.3	505.306		4.5	Gtseq_high	7366.5	191.963
	5	Gtseq_high	10703.7	491.865		5	Gtseq_high	7103.17	177.421
	0	Gtseq_low	25123.1	2522.1		0	Gtseq_low	12972.1	815.359
	0.5	Gtseq_low	21960.6	2177.29		0.5	Gtseq_low	11444.4	766.706
	1	Gtseq_low	19624	1765.42		1	Gtseq_low	10488.5	623.968
	1.5	Gtseq_low	17782.6	1465.83		1.5	Gtseq_low	9788.12	564.888
	2	Gtseq_low	16315.2	1220.11		2	Gtseq_low	9243.12	485.533
	2.5	Gtseq_low	15085.4	1033.86		2.5	Gtseq_low	8804.75	427.661
	3	Gtseq_low	14061.8	886.06		3	Gtseq_low	8431.5	370.896
	3.5	Gtseq_low	13164.1	755.804		3.5	Gtseq_low	8076.25	337.768
	4	Gtseq_low	12379.4	667.288		4	Gtseq_low	7781.25	304.254
	4.5	Gtseq_low	11690.2	593.538		4.5	Gtseq_low	7509.75	276.063
	5	Gtseq_low	11070.8	533.563		5	Gtseq_low	7263.25	252.72
	0	scRR1	23849.3	1848.49		0	scRR1	13622.2	544.547
	0.5	scRR1	21450.7	1579.19		0.5	scRR1	12440.2	475.396
	1	scRR1	19315	1346.86		1	scRR1	11468.8	415.728
	1.5	scRR1	17592.5	1198.84		1.5	scRR1	10711	385.349
	2	scRR1	16233.5	1039.13		2	scRR1	10116.7	349.244
	2.5	scRR1	15122	924.235		2.5	scRR1	9639.67	333.079
	3	scRR1	14188	857.733		3	scRR1	9221.83	334.814
	3.5	scRR1	13393.3	798.87		3.5	scRR1	8853.83	325.726
	4	scRR1	12710.7	758.26		4	scRR1	8550.83	325.836
	4.5	scRR1	12110.8	710.073		4.5	scRR1	8262.5	315.429
	5	scRR1	11563.8	679.251		5	scRR1	8002.17	309.276
	0	scRR3	32325.7	2216.91		0	scRR3	15975.3	694.66
	0.5	scRR3	28482.7	1960.31		0.5	scRR3	14295.3	565.341
	1	scRR3	25064	1670.6		1	scRR3	12902.7	458.664
	1.5	scRR3	22416	1456.16		1.5	scRR3	11924.3	438.614
	2	scRR3	20369.3	1349.57		2	scRR3	11152.3	439.277
	2.5	scRR3	18695.7	1271.05		2.5	scRR3	10574.7	447.026
	3	scRR3	17350.7	1168.89		3	scRR3	10100	437.242
	3.5	scRR3	16214.7	1086.11		3.5	scRR3	9683	417.831
	4	scRR3	15248.7	1026.33		4	scRR3	9329.33	448.921
	4.5	scRR3	14418.7	953.243		4.5	scRR3	9017.33	444.46
	5	scRR3	13663.3	875.865		5	scRR3	8716	426.633

## Sheet: Figure 3c
Figure 3c
	scRR-seq data from hTERT-RPE1					scRR-seq data from hTERT-RPE1					scRR-seq data from CBMS1 mESCs					scRR-seq data from CBMS1 mESCs
	DMA using new S-phase markers identified in hTERT-RPE1 by scRR-seq					DMA using new S-phase markers identified in CBMS1 by scRR-seq					DMA using new S-phase markers identified in CBMS1 by scRR-seq					DMA using new S-phase markers identified in hTERT-RPE1 by scRR-seq
	Sample	DC1	DC2	pct_repliscore		Sample	DC1	DC2	pct_repliscore		Sample	DC1	DC2	pct_repliscore		Sample	DC1	DC2	pct_repliscore
	RPE1_scRR1_Lot1_WholeS_003	0.029651	-0.0884996	34.9568		RPE1_scRR1_Lot1_WholeS_003	0.0595238	0.084704	34.9568		CBMS1_scRR1_WholeS_065	0.0643385	-0.0414695	50.1062		CBMS1_scRR1_WholeS_065	0.102481	0.0742559	50.1062
	RPE1_scRR1_Lot1_WholeS_005	0.197197	0.0595108	20.6927		RPE1_scRR1_Lot1_WholeS_005	0.16067	0.101195	20.6927		CBMS1_scRR1_WholeS_066	-0.141048	-0.00330679	62.9582		CBMS1_scRR1_WholeS_066	0.140041	0.145452	62.9582
	RPE1_scRR1_Lot1_WholeS_006	-0.0423506	-0.128568	52.5613		RPE1_scRR1_Lot1_WholeS_006	-0.00941585	0.114359	52.5613		CBMS1_scRR1_WholeS_069	-0.178478	0.126092	83.6363		CBMS1_scRR1_WholeS_069	0.183978	0.0449033	83.6363
	RPE1_scRR1_Lot1_WholeS_007	0.0623624	-0.123476	46.6243		RPE1_scRR1_Lot1_WholeS_007	0.056662	-0.0221964	46.6243		CBMS1_scRR1_WholeS_070	0.0703409	-0.0547263	55.0721		CBMS1_scRR1_WholeS_070	-0.104236	-0.024483	55.0721
	RPE1_scRR1_Lot1_WholeS_008	-0.00935363	-0.166345	49.4893		RPE1_scRR1_Lot1_WholeS_008	-0.178659	-0.131064	49.4893		CBMS1_scRR1_WholeS_071	-0.113421	-0.0536985	69.0594		CBMS1_scRR1_WholeS_071	0.193658	-0.122778	69.0594
	RPE1_scRR1_Lot1_WholeS_013	0.0250288	-0.0970014	41.1359		RPE1_scRR1_Lot1_WholeS_013	0.0820429	-0.175282	41.1359		CBMS1_scRR1_WholeS_072	-0.150324	0.00175818	69.55		CBMS1_scRR1_WholeS_072	0.167469	-0.0839244	69.55
	RPE1_scRR1_Lot1_WholeS_014	-0.0133103	0.0532756	46.0338		RPE1_scRR1_Lot1_WholeS_014	-0.0163263	0.127589	46.0338		CBMS1_scRR1_WholeS_073	-0.191434	0.120412	79.7213		CBMS1_scRR1_WholeS_073	0.179584	-0.0906207	79.7213
	RPE1_scRR1_Lot1_WholeS_015	-0.0638692	0.0160169	48.8834		RPE1_scRR1_Lot1_WholeS_015	-0.206053	0.0939057	48.8834		CBMS1_scRR1_WholeS_074	0.0747501	-0.0507159	47.3168		CBMS1_scRR1_WholeS_074	-0.0622379	-0.130755	47.3168
	RPE1_scRR1_Lot1_WholeS_016	0.149287	0.0142726	33.1375		RPE1_scRR1_Lot1_WholeS_016	0.121919	0.13449	33.1375		CBMS1_scRR1_WholeS_075	0.0774841	-0.0356889	68.4025		CBMS1_scRR1_WholeS_075	-0.210237	0.0429917	68.4025
	RPE1_scRR1_Lot2_WholeS_002	0.196446	0.0683716	27.5171		RPE1_scRR1_Lot2_WholeS_002	0.0424198	0.099212	27.5171		CBMS1_scRR1_WholeS_076	-0.00913216	-0.125878	83.6854		CBMS1_scRR1_WholeS_076	-0.10805	-0.155159	83.6854
	RPE1_scRR1_Lot2_WholeS_004	0.133642	0.0580662	25.8455		RPE1_scRR1_Lot2_WholeS_004	0.119701	0.102065	25.8455		CBMS1_scRR1_WholeS_077	0.112707	0.113661	28.3652		CBMS1_scRR1_WholeS_077	-0.0502362	0.0212185	28.3652
	RPE1_scRR1_Lot2_WholeS_011	-0.13716	-0.169472	67.0696		RPE1_scRR1_Lot2_WholeS_011	0.0988951	-0.311811	67.0696		CBMS1_scRR1_WholeS_078	0.0381339	-0.0937382	76.2097		CBMS1_scRR1_WholeS_078	-0.0460419	-0.119134	76.2097
	RPE1_scRR1_Lot2_WholeS_016	0.174064	0.0214118	26.3585		RPE1_scRR1_Lot2_WholeS_016	0.174522	-0.111545	26.3585		CBMS1_scRR1_WholeS_079	0.0104715	-0.125657	73.3358		CBMS1_scRR1_WholeS_079	0.0289833	-0.133375	73.3358
	RPE1_scRR1_Lot2_WholeS_020	0.161907	-0.0073492	42.7844		RPE1_scRR1_Lot2_WholeS_020	0.137637	0.0646039	42.7844		CBMS1_scRR1_WholeS_080	0.0782084	-0.0138789	56.4895		CBMS1_scRR1_WholeS_080	0.0127197	-0.0739269	56.4895
	RPE1_scRR1_Lot2_WholeS_024	-0.138758	0.0498717	59.9652		RPE1_scRR1_Lot2_WholeS_024	0.00519584	0.100643	59.9652		CBMS1_scRR1_WholeS_082	0.0485467	-0.0552965	59.9499		CBMS1_scRR1_WholeS_082	0.0650863	0.069432	59.9499
	RPE1_scRR1_Lot2_WholeS_026	-0.16022	0.447269	79.884		RPE1_scRR1_Lot2_WholeS_026	-0.0735658	0.193489	79.884		CBMS1_scRR1_WholeS_084	-0.119867	-0.0641918	74.215		CBMS1_scRR1_WholeS_084	0.188166	-0.050541	74.215
	RPE1_scRR1_Lot2_WholeS_028	-0.148526	-0.0409388	65.1827		RPE1_scRR1_Lot2_WholeS_028	-0.281729	-0.00355416	65.1827		CBMS1_scRR1_WholeS_085	-0.0164072	-0.17097	82.9492		CBMS1_scRR1_WholeS_085	0.0939395	-0.123658	82.9492
	RPE1_scRR1_Lot2_WholeS_031	0.225194	0.0837349	16.9755		RPE1_scRR1_Lot2_WholeS_031	0.195475	-0.0786293	16.9755		CBMS1_scRR1_WholeS_086	-0.217313	0.286679	81.1816		CBMS1_scRR1_WholeS_086	0.195911	0.0695053	81.1816
	RPE1_scRR1_Lot2_WholeS_035	0.216146	0.102284	27.6097		RPE1_scRR1_Lot2_WholeS_035	0.156464	0.0917384	27.6097		CBMS1_scRR1_WholeS_087	0.0992913	0.0484299	21.143		CBMS1_scRR1_WholeS_087	0.0320655	0.0159448	21.143
	RPE1_scRR1_Lot2_WholeS_037	0.104804	-0.0536492	48.2651		RPE1_scRR1_Lot2_WholeS_037	0.111487	0.091862	48.2651		CBMS1_scRR1_WholeS_089	0.111582	0.0921414	42.6357		CBMS1_scRR1_WholeS_089	-0.078808	0.0559603	42.6357
	RPE1_scRR1_Lot2_WholeS_043	0.184807	0.0724813	26.4525		RPE1_scRR1_Lot2_WholeS_043	-0.0134697	0.0491625	26.4525		CBMS1_scRR1_WholeS_090	0.0633985	-0.0622658	45.4559		CBMS1_scRR1_WholeS_090	-0.0488535	0.160925	45.4559
	RPE1_scRR1_Lot2_WholeS_044	0.211397	0.0920148	16.933		RPE1_scRR1_Lot2_WholeS_044	0.170431	-0.0228376	16.933		CBMS1_scRR1_WholeS_091	-0.0643767	-0.123062	67.1351		CBMS1_scRR1_WholeS_091	0.0703269	-0.0950997	67.1351
	RPE1_scRR1_Lot2_WholeS_045	-0.103248	-0.0917174	55.2285		RPE1_scRR1_Lot2_WholeS_045	0.00339047	0.208617	55.2285		CBMS1_scRR1_WholeS_093	0.123815	0.152275	27.9107		CBMS1_scRR1_WholeS_093	-0.077858	-0.060033	27.9107
	RPE1_scRR1_Lot2_WholeS_048	-0.19374	0.428059	69.0403		RPE1_scRR1_Lot2_WholeS_048	-0.0899749	0.175132	69.0403		CBMS1_scRR1_WholeS_094	-0.204745	0.225697	73.4242		CBMS1_scRR1_WholeS_094	0.145345	-0.149593	73.4242
	RPE1_scRR1_Lot2_WholeS_049	0.117861	-0.00646094	36.8971		RPE1_scRR1_Lot2_WholeS_049	0.0538236	0.00890065	36.8971		CBMS1_scRR1_WholeS_095	-0.10748	-0.0826086	77.9272		CBMS1_scRR1_WholeS_095	0.0809446	-0.110695	77.9272
	RPE1_scRR1_Lot2_WholeS_051	-0.1187	-0.121879	63.0517		RPE1_scRR1_Lot2_WholeS_051	-0.0285122	0.0948184	63.0517		CBMS1_scRR1_WholeS_096	0.0388029	-0.0540822	55.1099		CBMS1_scRR1_WholeS_096	0.0228025	-0.132915	55.1099
	RPE1_scRR1_Lot2_WholeS_054	-0.132138	-0.0621135	58.6231		RPE1_scRR1_Lot2_WholeS_054	-0.0823271	0.189514	58.6231		CBMS1_scRR1_WholeS_098	0.0376763	-0.0785981	54.6357		CBMS1_scRR1_WholeS_098	-0.0553185	-0.119029	54.6357
	RPE1_scRR1_Lot2_WholeS_058	-0.184016	-0.183509	65.2627		RPE1_scRR1_Lot2_WholeS_058	-0.23806	-0.0650572	65.2627		CBMS1_scRR1_WholeS_099	0.0721811	-0.000969278	61.3548		CBMS1_scRR1_WholeS_099	-0.0803513	-0.0999185	61.3548
	RPE1_scRR1_Lot2_WholeS_064	-0.0360939	0.0178335	49.752		RPE1_scRR1_Lot2_WholeS_064	-0.0757939	0.164543	49.752		CBMS1_scRR1_WholeS_101	0.107045	0.084036	54.5914		CBMS1_scRR1_WholeS_101	-0.107832	-0.0574494	54.5914
	RPE1_scRR1_Lot2_WholeS_066	-0.0116553	-0.131108	62.506		RPE1_scRR1_Lot2_WholeS_066	-0.0186006	0.140649	62.506		CBMS1_scRR1_WholeS_102	-0.217429	0.201094	68.0918		CBMS1_scRR1_WholeS_102	0.188206	0.130901	68.0918
	RPE1_scRR1_Lot2_WholeS_070	0.201673	0.106537	30.8564		RPE1_scRR1_Lot2_WholeS_070	0.163134	0.172649	30.8564		CBMS1_scRR1_WholeS_103	0.108687	0.0697215	49.6398		CBMS1_scRR1_WholeS_103	-0.0171471	0.0109265	49.6398
	RPE1_scRR1_Lot2_WholeS_074	0.178013	0.0448271	29.7161		RPE1_scRR1_Lot2_WholeS_074	0.173829	-0.20245	29.7161		CBMS1_scRR1_WholeS_104	-0.0555942	-0.108837	57.9915		CBMS1_scRR1_WholeS_104	0.170858	0.0383274	57.9915
	RPE1_scRR1_Lot2_WholeS_095	-0.129876	-0.0898243	64.7169		RPE1_scRR1_Lot2_WholeS_095	-0.105838	0.121566	64.7169		CBMS1_scRR1_WholeS_108	-0.0127094	-0.154622	75.7192		CBMS1_scRR1_WholeS_108	-0.0366929	-0.0563262	75.7192
	RPE1_scRR3_Lot1_WholeS_003	0.0630743	-0.0550924	43.2702		RPE1_scRR3_Lot1_WholeS_003	0.0862574	-0.00430552	43.2702		CBMS1_scRR1_WholeS_109	0.0931225	0.030167	49.652		CBMS1_scRR1_WholeS_109	-0.0233154	0.138531	49.652
	RPE1_scRR3_Lot1_WholeS_006	-0.10599	-0.1047	57.1212		RPE1_scRR3_Lot1_WholeS_006	0.0638665	-0.331057	57.1212		CBMS1_scRR1_WholeS_110	-0.132322	-0.0377025	83.0587		CBMS1_scRR1_WholeS_110	0.122334	-0.168446	83.0587
	RPE1_scRR3_Lot1_WholeS_007	-0.139236	-0.13115	54.0927		RPE1_scRR3_Lot1_WholeS_007	-0.144183	-0.155068	54.0927		CBMS1_scRR1_WholeS_111	0.0801159	-0.00482685	43.0229		CBMS1_scRR1_WholeS_111	-0.0305648	-0.0470525	43.0229
	RPE1_scRR3_Lot1_WholeS_009	-0.24281	0.280413	83.8458		RPE1_scRR3_Lot1_WholeS_009	-0.293221	-0.0904812	83.8458		CBMS1_scRR1_WholeS_113	-0.0241698	-0.142543	67.5626		CBMS1_scRR1_WholeS_113	-0.0803943	-0.210113	67.5626
	RPE1_scRR3_Lot1_WholeS_013	-0.0554625	-0.199636	60.4706		RPE1_scRR3_Lot1_WholeS_013	-0.00222848	-0.120219	60.4706		CBMS1_scRR1_WholeS_115	0.041929	-0.107935	60.8594		CBMS1_scRR1_WholeS_115	-0.000905292	-0.14889	60.8594
	RPE1_scRR3_Lot1_WholeS_019	0.184227	0.0589132	26.4866		RPE1_scRR3_Lot1_WholeS_019	0.166408	0.12044	26.4866		CBMS1_scRR1_WholeS_116	-0.201809	0.11814	84.9294		CBMS1_scRR1_WholeS_116	0.150402	-0.144227	84.9294
	RPE1_scRR3_Lot2_WholeS_008	-0.183245	0.0593139	57.9327		RPE1_scRR3_Lot2_WholeS_008	-0.155353	-0.105333	57.9327		CBMS1_scRR1_WholeS_118	0.105638	0.128752	25.3788		CBMS1_scRR1_WholeS_118	-0.0645994	-0.0470599	25.3788
	RPE1_scRR3_Lot2_WholeS_009	-0.0815669	-0.176796	60.694		RPE1_scRR3_Lot2_WholeS_009	0.138454	-0.326932	60.694		CBMS1_scRR1_WholeS_119	0.0390358	-0.0962375	76.3993		CBMS1_scRR1_WholeS_119	-0.046842	-0.117985	76.3993
	RPE1_scRR3_Lot2_WholeS_011	-0.222211	0.327402	72.5138		RPE1_scRR3_Lot2_WholeS_011	-0.319008	-0.0379966	72.5138		CBMS1_scRR1_WholeS_120	0.119769	0.125226	51.336		CBMS1_scRR1_WholeS_120	-0.146618	0.100331	51.336
	RPE1_scRR3_Lot2_WholeS_012	-0.0136523	-0.0933837	47.5416		RPE1_scRR3_Lot2_WholeS_012	0.00620668	-0.139943	47.5416		CBMS1_scRR1_WholeS_121	0.122767	0.140636	49.4085		CBMS1_scRR1_WholeS_121	-0.107688	-0.0197663	49.4085
	RPE1_scRR3_Lot2_WholeS_013	0.0900113	-0.0245033	31.5974		RPE1_scRR3_Lot2_WholeS_013	0.0802164	0.0685423	31.5974		CBMS1_scRR1_WholeS_123	0.0549583	-0.072532	67.2403		CBMS1_scRR1_WholeS_123	0.0449201	0.175663	67.2403
	RPE1_scRR3_Lot2_WholeS_014	-0.044337	-0.0870905	39.3871		RPE1_scRR3_Lot2_WholeS_014	-0.229283	-0.0663378	39.3871		CBMS1_scRR1_WholeS_124	0.0444142	-0.0822196	44.633		CBMS1_scRR1_WholeS_124	0.0585747	0.14481	44.633
	RPE1_scRR3_Lot2_WholeS_015	-0.163976	-0.172185	59.9195		RPE1_scRR3_Lot2_WholeS_015	-0.062234	-0.279769	59.9195		CBMS1_scRR1_WholeS_125	0.122662	0.146546	47.1099		CBMS1_scRR1_WholeS_125	-0.125176	0.0434939	47.1099
	RPE1_scRR3_Lot2_WholeS_016	0.159544	0.0429176	28.2548		RPE1_scRR3_Lot2_WholeS_016	0.153189	-0.0235368	28.2548		CBMS1_scRR1_WholeS_126	-0.0358186	-0.18231	83.7755		CBMS1_scRR1_WholeS_126	-0.0769327	-0.115404	83.7755
											CBMS1_scRR1_WholeS_127	-0.0591816	-0.0992386	67.3567		CBMS1_scRR1_WholeS_127	0.0750238	0.014054	67.3567
											CBMS1_scRR1_WholeS_128	-0.144602	-0.00168046	80.2943		CBMS1_scRR1_WholeS_128	0.038433	-0.0641699	80.2943
											CBMS1_scRR3_WholeS_001	-0.0427344	-0.12896	62.6739		CBMS1_scRR3_WholeS_001	0.111643	0.116605	62.6739
											CBMS1_scRR3_WholeS_002	0.112883	0.0809779	47.802		CBMS1_scRR3_WholeS_002	-0.166213	-0.0439695	47.802
											CBMS1_scRR3_WholeS_004	0.11749	0.0959158	55.1878		CBMS1_scRR3_WholeS_004	-0.119259	0.0888904	55.1878
											CBMS1_scRR3_WholeS_005	-0.0229525	-0.166869	82.1891		CBMS1_scRR3_WholeS_005	-0.01931	-0.0437295	82.1891
											CBMS1_scRR3_WholeS_007	0.0350881	-0.0842664	60.7971		CBMS1_scRR3_WholeS_007	-0.00572847	-0.159705	60.7971
											CBMS1_scRR3_WholeS_011	0.107017	0.0504933	54.4649		CBMS1_scRR3_WholeS_011	-0.174315	0.00793743	54.4649
											CBMS1_scRR3_WholeS_012	0.118246	0.127579	50.6735		CBMS1_scRR3_WholeS_012	-0.062923	0.0537595	50.6735
											CBMS1_scRR3_WholeS_013	0.0091576	-0.118472	64.4557		CBMS1_scRR3_WholeS_013	0.0466741	0.151517	64.4557
											CBMS1_scRR3_WholeS_016	-0.168218	0.0426558	83.9819		CBMS1_scRR3_WholeS_016	-0.0109288	-0.203422	83.9819
											CBMS1_scRR3_WholeS_019	0.0964918	0.0480374	43.1019		CBMS1_scRR3_WholeS_019	-0.0204678	0.134505	43.1019
											CBMS1_scRR3_WholeS_021	-0.144856	-0.0237159	77.6287		CBMS1_scRR3_WholeS_021	0.15919	0.182562	77.6287
											CBMS1_scRR3_WholeS_022	0.0706319	-0.0455068	64.2807		CBMS1_scRR3_WholeS_022	-0.0690777	-0.0770234	64.2807
											CBMS1_scRR3_WholeS_023	-0.0877398	-0.105671	75.6765		CBMS1_scRR3_WholeS_023	0.0268346	-0.0228549	75.6765
											CBMS1_scRR3_WholeS_024	0.113746	0.108306	21.7581		CBMS1_scRR3_WholeS_024	-0.134863	0.177753	21.7581
											CBMS1_scRR3_WholeS_026	0.126775	0.139873	28.175		CBMS1_scRR3_WholeS_026	-0.0925169	0.11774	28.175
											CBMS1_scRR3_WholeS_027	-0.120427	-0.0634874	65.173		CBMS1_scRR3_WholeS_027	-0.0193767	-0.0188983	65.173
											CBMS1_scRR3_WholeS_029	0.0138732	-0.133973	62.961		CBMS1_scRR3_WholeS_029	0.00423191	0.2241	62.961
											CBMS1_scRR3_WholeS_030	-0.127049	-0.0509114	83.9815		CBMS1_scRR3_WholeS_030	0.142043	-0.0352757	83.9815
											CBMS1_scRR3_WholeS_032	-0.117065	-0.0720167	72.3906		CBMS1_scRR3_WholeS_032	0.171076	0.0814444	72.3906
											CBMS1_scRR3_WholeS_036	-0.229111	0.291727	72.663		CBMS1_scRR3_WholeS_036	0.197608	0.165729	72.663
											CBMS1_scRR3_WholeS_037	0.113288	0.13024	22.4011		CBMS1_scRR3_WholeS_037	-0.094829	0.119392	22.4011
											CBMS1_scRR3_WholeS_038	0.0686149	-0.0439406	55.5523		CBMS1_scRR3_WholeS_038	-0.0821175	0.126297	55.5523
											CBMS1_scRR3_WholeS_040	0.00242839	-0.128744	72.704		CBMS1_scRR3_WholeS_040	0.00907284	0.219274	72.704
											CBMS1_scRR3_WholeS_045	0.0534762	-0.0726944	51.8886		CBMS1_scRR3_WholeS_045	0.00366642	0.186395	51.8886
											CBMS1_scRR3_WholeS_046	-0.0872558	-0.131641	70.7369		CBMS1_scRR3_WholeS_046	0.0177577	-0.0558448	70.7369
											CBMS1_scRR3_WholeS_047	0.102436	0.0622321	59.9797		CBMS1_scRR3_WholeS_047	-0.0671867	0.00482577	59.9797
											CBMS1_scRR3_WholeS_048	0.0848001	0.00360233	48.7705		CBMS1_scRR3_WholeS_048	-0.161359	-0.0804049	48.7705
											CBMS1_scRR3_WholeS_050	0.110294	0.0802271	47.8698		CBMS1_scRR3_WholeS_050	-0.0873594	0.0115574	47.8698
											CBMS1_scRR3_WholeS_052	-0.0344518	-0.149693	70.0718		CBMS1_scRR3_WholeS_052	-0.0926785	0.0194668	70.0718
											CBMS1_scRR3_WholeS_053	0.121088	0.10965	34.4865		CBMS1_scRR3_WholeS_053	-0.106885	0.0962144	34.4865
											CBMS1_scRR3_WholeS_055	-0.165383	0.0560372	77.9852		CBMS1_scRR3_WholeS_055	0.0930738	-0.0565355	77.9852
											CBMS1_scRR3_WholeS_057	0.108925	0.0650137	56.7023		CBMS1_scRR3_WholeS_057	-0.118407	0.0805912	56.7023
											CBMS1_scRR3_WholeS_060	-0.196865	0.111568	78.8921		CBMS1_scRR3_WholeS_060	0.115393	-0.0136654	78.8921
											CBMS1_scRR3_WholeS_061	0.110864	0.0682484	52.8923		CBMS1_scRR3_WholeS_061	-0.228511	0.0562028	52.8923
											CBMS1_scRR3_WholeS_063	0.0954612	0.0154611	71.2067		CBMS1_scRR3_WholeS_063	-0.137716	-0.0267163	71.2067

## Sheet: Figure 3d
Figure 3d
	scRamDA-seq data from mESCs in Hayashi et al., Nat Commun 2018
	DMA using new S-phase progression markers identified in CBMS1 mESCs by scRR-seq
	Sample	DC1	DC2	pct_repliscore
	CBMS1_scRR1_WholeS_065	0.0643385	-0.0414695	50.1062
	CBMS1_scRR1_WholeS_066	-0.141048	-0.00330679	62.9582
	CBMS1_scRR1_WholeS_069	-0.178478	0.126092	83.6363
	CBMS1_scRR1_WholeS_070	0.0703409	-0.0547263	55.0721
	CBMS1_scRR1_WholeS_071	-0.113421	-0.0536985	69.0594
	CBMS1_scRR1_WholeS_072	-0.150324	0.00175818	69.55
	CBMS1_scRR1_WholeS_073	-0.191434	0.120412	79.7213
	CBMS1_scRR1_WholeS_074	0.0747501	-0.0507159	47.3168
	CBMS1_scRR1_WholeS_075	0.0774841	-0.0356889	68.4025
	CBMS1_scRR1_WholeS_076	-0.00913216	-0.125878	83.6854
	CBMS1_scRR1_WholeS_077	0.112707	0.113661	28.3652
	CBMS1_scRR1_WholeS_078	0.0381339	-0.0937382	76.2097
	CBMS1_scRR1_WholeS_079	0.0104715	-0.125657	73.3358
	CBMS1_scRR1_WholeS_080	0.0782084	-0.0138789	56.4895
	CBMS1_scRR1_WholeS_082	0.0485467	-0.0552965	59.9499
	CBMS1_scRR1_WholeS_084	-0.119867	-0.0641918	74.215
	CBMS1_scRR1_WholeS_085	-0.0164072	-0.17097	82.9492
	CBMS1_scRR1_WholeS_086	-0.217313	0.286679	81.1816
	CBMS1_scRR1_WholeS_087	0.0992913	0.0484299	21.143
	CBMS1_scRR1_WholeS_089	0.111582	0.0921414	42.6357
	CBMS1_scRR1_WholeS_090	0.0633985	-0.0622658	45.4559
	CBMS1_scRR1_WholeS_091	-0.0643767	-0.123062	67.1351
	CBMS1_scRR1_WholeS_093	0.123815	0.152275	27.9107
	CBMS1_scRR1_WholeS_094	-0.204745	0.225697	73.4242
	CBMS1_scRR1_WholeS_095	-0.10748	-0.0826086	77.9272
	CBMS1_scRR1_WholeS_096	0.0388029	-0.0540822	55.1099
	CBMS1_scRR1_WholeS_098	0.0376763	-0.0785981	54.6357
	CBMS1_scRR1_WholeS_099	0.0721811	-0.000969278	61.3548
	CBMS1_scRR1_WholeS_101	0.107045	0.084036	54.5914
	CBMS1_scRR1_WholeS_102	-0.217429	0.201094	68.0918
	CBMS1_scRR1_WholeS_103	0.108687	0.0697215	49.6398
	CBMS1_scRR1_WholeS_104	-0.0555942	-0.108837	57.9915
	CBMS1_scRR1_WholeS_108	-0.0127094	-0.154622	75.7192
	CBMS1_scRR1_WholeS_109	0.0931225	0.030167	49.652
	CBMS1_scRR1_WholeS_110	-0.132322	-0.0377025	83.0587
	CBMS1_scRR1_WholeS_111	0.0801159	-0.00482685	43.0229
	CBMS1_scRR1_WholeS_113	-0.0241698	-0.142543	67.5626
	CBMS1_scRR1_WholeS_115	0.041929	-0.107935	60.8594
	CBMS1_scRR1_WholeS_116	-0.201809	0.11814	84.9294
	CBMS1_scRR1_WholeS_118	0.105638	0.128752	25.3788
	CBMS1_scRR1_WholeS_119	0.0390358	-0.0962375	76.3993
	CBMS1_scRR1_WholeS_120	0.119769	0.125226	51.336
	CBMS1_scRR1_WholeS_121	0.122767	0.140636	49.4085
	CBMS1_scRR1_WholeS_123	0.0549583	-0.072532	67.2403
	CBMS1_scRR1_WholeS_124	0.0444142	-0.0822196	44.633
	CBMS1_scRR1_WholeS_125	0.122662	0.146546	47.1099
	CBMS1_scRR1_WholeS_126	-0.0358186	-0.18231	83.7755
	CBMS1_scRR1_WholeS_127	-0.0591816	-0.0992386	67.3567
	CBMS1_scRR1_WholeS_128	-0.144602	-0.00168046	80.2943
	CBMS1_scRR3_WholeS_001	-0.0427344	-0.12896	62.6739
	CBMS1_scRR3_WholeS_002	0.112883	0.0809779	47.802
	CBMS1_scRR3_WholeS_004	0.11749	0.0959158	55.1878
	CBMS1_scRR3_WholeS_005	-0.0229525	-0.166869	82.1891
	CBMS1_scRR3_WholeS_007	0.0350881	-0.0842664	60.7971
	CBMS1_scRR3_WholeS_011	0.107017	0.0504933	54.4649
	CBMS1_scRR3_WholeS_012	0.118246	0.127579	50.6735
	CBMS1_scRR3_WholeS_013	0.0091576	-0.118472	64.4557
	CBMS1_scRR3_WholeS_016	-0.168218	0.0426558	83.9819
	CBMS1_scRR3_WholeS_019	0.0964918	0.0480374	43.1019
	CBMS1_scRR3_WholeS_021	-0.144856	-0.0237159	77.6287
	CBMS1_scRR3_WholeS_022	0.0706319	-0.0455068	64.2807
	CBMS1_scRR3_WholeS_023	-0.0877398	-0.105671	75.6765
	CBMS1_scRR3_WholeS_024	0.113746	0.108306	21.7581
	CBMS1_scRR3_WholeS_026	0.126775	0.139873	28.175
	CBMS1_scRR3_WholeS_027	-0.120427	-0.0634874	65.173
	CBMS1_scRR3_WholeS_029	0.0138732	-0.133973	62.961
	CBMS1_scRR3_WholeS_030	-0.127049	-0.0509114	83.9815
	CBMS1_scRR3_WholeS_032	-0.117065	-0.0720167	72.3906
	CBMS1_scRR3_WholeS_036	-0.229111	0.291727	72.663
	CBMS1_scRR3_WholeS_037	0.113288	0.13024	22.4011
	CBMS1_scRR3_WholeS_038	0.0686149	-0.0439406	55.5523
	CBMS1_scRR3_WholeS_040	0.00242839	-0.128744	72.704
	CBMS1_scRR3_WholeS_045	0.0534762	-0.0726944	51.8886
	CBMS1_scRR3_WholeS_046	-0.0872558	-0.131641	70.7369
	CBMS1_scRR3_WholeS_047	0.102436	0.0622321	59.9797
	CBMS1_scRR3_WholeS_048	0.0848001	0.00360233	48.7705
	CBMS1_scRR3_WholeS_050	0.110294	0.0802271	47.8698
	CBMS1_scRR3_WholeS_052	-0.0344518	-0.149693	70.0718
	CBMS1_scRR3_WholeS_053	0.121088	0.10965	34.4865
	CBMS1_scRR3_WholeS_055	-0.165383	0.0560372	77.9852
	CBMS1_scRR3_WholeS_057	0.108925	0.0650137	56.7023
	CBMS1_scRR3_WholeS_060	-0.196865	0.111568	78.8921
	CBMS1_scRR3_WholeS_061	0.110864	0.0682484	52.8923
	CBMS1_scRR3_WholeS_063	0.0954612	0.0154611	71.2067

## Sheet: Figure 3e
Figure 3e
	hTERT-RPE1: % replication scores by scRR-seq-DNA and cell-cycle assignments by Seurat
	Sample	repliscore	Phase by Seurat	Cell number
	RPE1_scRR1_Lot2_WholeS_044	16.933	S	1
	RPE1_scRR1_Lot2_WholeS_031	16.9755	S	2
	RPE1_scRR1_Lot1_WholeS_005	20.6927	S	3
	RPE1_scRR1_Lot2_WholeS_004	25.8455	S	4
	RPE1_scRR1_Lot2_WholeS_016	26.3585	G1	5
	RPE1_scRR1_Lot2_WholeS_043	26.4525	S	6
	RPE1_scRR3_Lot1_WholeS_019	26.4866	G1	7
	RPE1_scRR1_Lot2_WholeS_002	27.5171	S	8
	RPE1_scRR1_Lot2_WholeS_035	27.6097	S	9
	RPE1_scRR3_Lot2_WholeS_016	28.2548	S	10
	RPE1_scRR1_Lot2_WholeS_074	29.7161	S	11
	RPE1_scRR1_Lot2_WholeS_070	30.8564	S	12
	RPE1_scRR3_Lot2_WholeS_013	31.5974	G2M	13
	RPE1_scRR1_Lot1_WholeS_016	33.1375	S	14
	RPE1_scRR1_Lot1_WholeS_003	34.9568	G1	15
	RPE1_scRR1_Lot2_WholeS_049	36.8971	S	16
	RPE1_scRR3_Lot2_WholeS_014	39.3871	G2M	17
	RPE1_scRR1_Lot1_WholeS_013	41.1359	G1	18
	RPE1_scRR1_Lot2_WholeS_020	42.7844	S	19
	RPE1_scRR3_Lot1_WholeS_003	43.2702	G1	20
	RPE1_scRR1_Lot1_WholeS_014	46.0338	S	21
	RPE1_scRR1_Lot1_WholeS_007	46.6243	S	22
	RPE1_scRR3_Lot2_WholeS_012	47.5416	G1	23
	RPE1_scRR1_Lot2_WholeS_037	48.2651	S	24
	RPE1_scRR1_Lot1_WholeS_015	48.8834	G2M	25
	RPE1_scRR1_Lot1_WholeS_008	49.4893	S	26
	RPE1_scRR1_Lot2_WholeS_064	49.752	G2M	27
	RPE1_scRR1_Lot1_WholeS_006	52.5613	G2M	28
	RPE1_scRR3_Lot1_WholeS_007	54.0927	G2M	29
	RPE1_scRR1_Lot2_WholeS_045	55.2285	G2M	30
	RPE1_scRR3_Lot1_WholeS_006	57.1212	G2M	31
	RPE1_scRR3_Lot2_WholeS_008	57.9327	G2M	32
	RPE1_scRR1_Lot2_WholeS_054	58.6231	G2M	33
	RPE1_scRR3_Lot2_WholeS_015	59.9195	G2M	34
	RPE1_scRR1_Lot2_WholeS_024	59.9652	G2M	35
	RPE1_scRR3_Lot1_WholeS_013	60.4706	G2M	36
	RPE1_scRR3_Lot2_WholeS_009	60.694	G1	37
	RPE1_scRR1_Lot2_WholeS_066	62.506	G2M	38
	RPE1_scRR1_Lot2_WholeS_051	63.0517	G2M	39
	RPE1_scRR1_Lot2_WholeS_095	64.7169	G2M	40
	RPE1_scRR1_Lot2_WholeS_028	65.1827	G2M	41
	RPE1_scRR1_Lot2_WholeS_058	65.2627	G2M	42
	RPE1_scRR1_Lot2_WholeS_011	67.0696	G1	43
	RPE1_scRR1_Lot2_WholeS_048	69.0403	G2M	44
	RPE1_scRR3_Lot2_WholeS_011	72.5138	G2M	45
	RPE1_scRR1_Lot2_WholeS_026	79.884	G2M	46
	RPE1_scRR3_Lot1_WholeS_009	83.8458	G2M	47

## Sheet: Figure 3f
Figure 3f
	CBMS1: % replication scores by scRR-seq-DNA and cell-cycle assignments by Seurat
	Sample	repliscore	Phase by Seurat	Cell number
	CBMS1_scRR1_WholeS_087	21.143	S	1
	CBMS1_scRR3_WholeS_024	21.7581	G1	2
	CBMS1_scRR3_WholeS_037	22.4011	S	3
	CBMS1_scRR1_WholeS_118	25.3788	S	4
	CBMS1_scRR1_WholeS_093	27.9107	G1	5
	CBMS1_scRR3_WholeS_026	28.175	S	6
	CBMS1_scRR1_WholeS_077	28.3652	G1	7
	CBMS1_scRR3_WholeS_053	34.4865	G1	8
	CBMS1_scRR1_WholeS_089	42.6357	G1	9
	CBMS1_scRR1_WholeS_111	43.0229	G1	10
	CBMS1_scRR3_WholeS_019	43.1019	G1	11
	CBMS1_scRR1_WholeS_124	44.633	G1	12
	CBMS1_scRR1_WholeS_090	45.4559	G1	13
	CBMS1_scRR1_WholeS_125	47.1099	G1	14
	CBMS1_scRR1_WholeS_074	47.3168	G1	15
	CBMS1_scRR3_WholeS_002	47.802	G1	16
	CBMS1_scRR3_WholeS_050	47.8698	G1	17
	CBMS1_scRR3_WholeS_048	48.7705	G1	18
	CBMS1_scRR1_WholeS_121	49.4085	G1	19
	CBMS1_scRR1_WholeS_103	49.6398	S	20
	CBMS1_scRR1_WholeS_109	49.652	G1	21
	CBMS1_scRR1_WholeS_065	50.1062	G1	22
	CBMS1_scRR3_WholeS_012	50.6735	G1	23
	CBMS1_scRR1_WholeS_120	51.336	G1	24
	CBMS1_scRR3_WholeS_045	51.8886	G1	25
	CBMS1_scRR3_WholeS_061	52.8923	G1	26
	CBMS1_scRR3_WholeS_011	54.4649	G1	27
	CBMS1_scRR1_WholeS_101	54.5914	G1	28
	CBMS1_scRR1_WholeS_098	54.6357	G1	29
	CBMS1_scRR1_WholeS_070	55.0721	G1	30
	CBMS1_scRR1_WholeS_096	55.1099	G1	31
	CBMS1_scRR3_WholeS_004	55.1878	G1	32
	CBMS1_scRR3_WholeS_038	55.5523	G1	33
	CBMS1_scRR1_WholeS_080	56.4895	G1	34
	CBMS1_scRR3_WholeS_057	56.7023	G1	35
	CBMS1_scRR1_WholeS_104	57.9915	G2M	36
	CBMS1_scRR1_WholeS_082	59.9499	G1	37
	CBMS1_scRR3_WholeS_047	59.9797	G1	38
	CBMS1_scRR3_WholeS_007	60.7971	G1	39
	CBMS1_scRR1_WholeS_115	60.8594	G1	40
	CBMS1_scRR1_WholeS_099	61.3548	G1	41
	CBMS1_scRR3_WholeS_001	62.6739	G1	42
	CBMS1_scRR1_WholeS_066	62.9582	G1	43
	CBMS1_scRR3_WholeS_029	62.961	G1	44
	CBMS1_scRR3_WholeS_022	64.2807	G1	45
	CBMS1_scRR3_WholeS_013	64.4557	G1	46
	CBMS1_scRR3_WholeS_027	65.173	G1	47
	CBMS1_scRR1_WholeS_091	67.1351	G1	48
	CBMS1_scRR1_WholeS_123	67.2403	G1	49
	CBMS1_scRR1_WholeS_127	67.3567	G1	50
	CBMS1_scRR1_WholeS_113	67.5626	G1	51
	CBMS1_scRR1_WholeS_102	68.0918	G2M	52
	CBMS1_scRR1_WholeS_075	68.4025	G1	53
	CBMS1_scRR1_WholeS_071	69.0594	G1	54
	CBMS1_scRR1_WholeS_072	69.55	G2M	55
	CBMS1_scRR3_WholeS_052	70.0718	G1	56
	CBMS1_scRR3_WholeS_046	70.7369	G1	57
	CBMS1_scRR3_WholeS_063	71.2067	G1	58
	CBMS1_scRR3_WholeS_032	72.3906	G2M	59
	CBMS1_scRR3_WholeS_036	72.663	G2M	60
	CBMS1_scRR3_WholeS_040	72.704	G1	61
	CBMS1_scRR1_WholeS_079	73.3358	G1	62
	CBMS1_scRR1_WholeS_094	73.4242	G2M	63
	CBMS1_scRR1_WholeS_084	74.215	G1	64
	CBMS1_scRR3_WholeS_023	75.6765	G1	65
	CBMS1_scRR1_WholeS_108	75.7192	G1	66
	CBMS1_scRR1_WholeS_078	76.2097	G1	67
	CBMS1_scRR1_WholeS_119	76.3993	G1	68
	CBMS1_scRR3_WholeS_021	77.6287	G1	69
	CBMS1_scRR1_WholeS_095	77.9272	G1	70
	CBMS1_scRR3_WholeS_055	77.9852	G2M	71
	CBMS1_scRR3_WholeS_060	78.8921	G2M	72
	CBMS1_scRR1_WholeS_073	79.7213	G1	73
	CBMS1_scRR1_WholeS_128	80.2943	G1	74
	CBMS1_scRR1_WholeS_086	81.1816	G2M	75
	CBMS1_scRR3_WholeS_005	82.1891	G1	76
	CBMS1_scRR1_WholeS_085	82.9492	G1	77
	CBMS1_scRR1_WholeS_110	83.0587	G1	78
	CBMS1_scRR1_WholeS_069	83.6363	G2M	79
	CBMS1_scRR1_WholeS_076	83.6854	G1	80
	CBMS1_scRR1_WholeS_126	83.7755	G1	81
	CBMS1_scRR3_WholeS_030	83.9815	G1	82
	CBMS1_scRR3_WholeS_016	83.9819	G1	83
	CBMS1_scRR1_WholeS_116	84.9294	G1	84

## Sheet: Figure 4b
Figure 4b
	gene_id	category_median	gene_name	variable	ratio: a/(a+b)
	ENSG00000185825	monoallelic	BCAP31	RPE1_scRR1_Lot1_WholeS_013	0.0209405
	ENSG00000185825	monoallelic	BCAP31	RPE1_scRR1_Lot1_WholeS_014	1.40772e-09
	ENSG00000185825	monoallelic	BCAP31	RPE1_scRR1_Lot1_WholeS_015	0.00138987
	ENSG00000185825	monoallelic	BCAP31	RPE1_scRR1_Lot1_WholeS_016	0.0763205
	ENSG00000185825	monoallelic	BCAP31	RPE1_scRR1_Lot1_WholeS_003	5.47114e-10
	ENSG00000185825	monoallelic	BCAP31	RPE1_scRR1_Lot1_WholeS_005	0.0709122
	ENSG00000185825	monoallelic	BCAP31	RPE1_scRR1_Lot1_WholeS_006	0.0103941
	ENSG00000185825	monoallelic	BCAP31	RPE1_scRR1_Lot1_WholeS_007	8.55097e-06
	ENSG00000185825	monoallelic	BCAP31	RPE1_scRR1_Lot1_WholeS_008	0.0354032
	ENSG00000185825	monoallelic	BCAP31	RPE1_scRR1_Lot2_WholeS_011	0.0848201
	ENSG00000185825	monoallelic	BCAP31	RPE1_scRR1_Lot2_WholeS_016	0.119818
	ENSG00000185825	monoallelic	BCAP31	RPE1_scRR1_Lot2_WholeS_002	0.0944624
	ENSG00000185825	monoallelic	BCAP31	RPE1_scRR1_Lot2_WholeS_020	0.0607975
	ENSG00000185825	monoallelic	BCAP31	RPE1_scRR1_Lot2_WholeS_024	0.195846
	ENSG00000185825	monoallelic	BCAP31	RPE1_scRR1_Lot2_WholeS_026	0.108983
	ENSG00000185825	monoallelic	BCAP31	RPE1_scRR1_Lot2_WholeS_028	0.108598
	ENSG00000185825	monoallelic	BCAP31	RPE1_scRR1_Lot2_WholeS_031	0.0790116
	ENSG00000185825	monoallelic	BCAP31	RPE1_scRR1_Lot2_WholeS_035	0.0922291
	ENSG00000185825	monoallelic	BCAP31	RPE1_scRR1_Lot2_WholeS_037	0.00888406
	ENSG00000185825	monoallelic	BCAP31	RPE1_scRR1_Lot2_WholeS_004	0.168502
	ENSG00000185825	monoallelic	BCAP31	RPE1_scRR1_Lot2_WholeS_043	0.0766985
	ENSG00000185825	monoallelic	BCAP31	RPE1_scRR1_Lot2_WholeS_044	0.0522585
	ENSG00000185825	monoallelic	BCAP31	RPE1_scRR1_Lot2_WholeS_045	0.00728873
	ENSG00000185825	monoallelic	BCAP31	RPE1_scRR1_Lot2_WholeS_048	0.0846492
	ENSG00000185825	monoallelic	BCAP31	RPE1_scRR1_Lot2_WholeS_049	0.0344589
	ENSG00000185825	monoallelic	BCAP31	RPE1_scRR1_Lot2_WholeS_051	5.15997e-05
	ENSG00000185825	monoallelic	BCAP31	RPE1_scRR1_Lot2_WholeS_054	0.162361
	ENSG00000185825	monoallelic	BCAP31	RPE1_scRR1_Lot2_WholeS_058	0.0672958
	ENSG00000185825	monoallelic	BCAP31	RPE1_scRR1_Lot2_WholeS_064	0.0952805
	ENSG00000185825	monoallelic	BCAP31	RPE1_scRR1_Lot2_WholeS_066	0.107203
	ENSG00000185825	monoallelic	BCAP31	RPE1_scRR1_Lot2_WholeS_070	0.151515
	ENSG00000185825	monoallelic	BCAP31	RPE1_scRR1_Lot2_WholeS_074	0.177603
	ENSG00000185825	monoallelic	BCAP31	RPE1_scRR1_Lot2_WholeS_095	0.215533
	ENSG00000185825	monoallelic	BCAP31	RPE1_scRR3_Lot1_WholeS_013	0.0186264
	ENSG00000185825	monoallelic	BCAP31	RPE1_scRR3_Lot1_WholeS_019	0.064919
	ENSG00000185825	monoallelic	BCAP31	RPE1_scRR3_Lot1_WholeS_003	0.0476949
	ENSG00000185825	monoallelic	BCAP31	RPE1_scRR3_Lot1_WholeS_006	0.0755203
	ENSG00000185825	monoallelic	BCAP31	RPE1_scRR3_Lot1_WholeS_007	0.0430462
	ENSG00000185825	monoallelic	BCAP31	RPE1_scRR3_Lot1_WholeS_009	0.127248
	ENSG00000185825	monoallelic	BCAP31	RPE1_scRR3_Lot2_WholeS_011	0.0906617
	ENSG00000185825	monoallelic	BCAP31	RPE1_scRR3_Lot2_WholeS_012	0.0703863
	ENSG00000185825	monoallelic	BCAP31	RPE1_scRR3_Lot2_WholeS_013	0.0786302
	ENSG00000185825	monoallelic	BCAP31	RPE1_scRR3_Lot2_WholeS_014	0.000941874
	ENSG00000185825	monoallelic	BCAP31	RPE1_scRR3_Lot2_WholeS_015	0.0165304
	ENSG00000185825	monoallelic	BCAP31	RPE1_scRR3_Lot2_WholeS_016	0.112696
	ENSG00000185825	monoallelic	BCAP31	RPE1_scRR3_Lot2_WholeS_008	0.122888
	ENSG00000185825	monoallelic	BCAP31	RPE1_scRR3_Lot2_WholeS_009	0.0944278
	ENSG00000185825	monoallelic	BCAP31	RPE1_scRR3_G0_WholeS_002	0.010824
	ENSG00000185825	monoallelic	BCAP31	RPE1_scRR3_G0_WholeS_015	6.24985e-08
	ENSG00000002586	monoallelic	CD99	RPE1_scRR1_Lot1_WholeS_013	1.25736e-17
	ENSG00000002586	monoallelic	CD99	RPE1_scRR1_Lot1_WholeS_014	1.46478e-13
	ENSG00000002586	monoallelic	CD99	RPE1_scRR1_Lot1_WholeS_015	1.20107e-19
	ENSG00000002586	monoallelic	CD99	RPE1_scRR1_Lot1_WholeS_016	5.96859e-15
	ENSG00000002586	monoallelic	CD99	RPE1_scRR1_Lot1_WholeS_003	4.07074e-07
	ENSG00000002586	monoallelic	CD99	RPE1_scRR1_Lot1_WholeS_005	1.27484e-17
	ENSG00000002586	monoallelic	CD99	RPE1_scRR1_Lot1_WholeS_006	7.48525e-08
	ENSG00000002586	monoallelic	CD99	RPE1_scRR1_Lot1_WholeS_007	1.41535e-15
	ENSG00000002586	monoallelic	CD99	RPE1_scRR1_Lot1_WholeS_008	0.0164563
	ENSG00000002586	monoallelic	CD99	RPE1_scRR1_Lot2_WholeS_011	0.0168522
	ENSG00000002586	monoallelic	CD99	RPE1_scRR1_Lot2_WholeS_016	0.00244264
	ENSG00000002586	monoallelic	CD99	RPE1_scRR1_Lot2_WholeS_002	0.00192906
	ENSG00000002586	monoallelic	CD99	RPE1_scRR1_Lot2_WholeS_020	1.06082e-20
	ENSG00000002586	monoallelic	CD99	RPE1_scRR1_Lot2_WholeS_024	8.88273e-20
	ENSG00000002586	monoallelic	CD99	RPE1_scRR1_Lot2_WholeS_026	0.0302109
	ENSG00000002586	monoallelic	CD99	RPE1_scRR1_Lot2_WholeS_028	3.85558e-14
	ENSG00000002586	monoallelic	CD99	RPE1_scRR1_Lot2_WholeS_031	3.72083e-21
	ENSG00000002586	monoallelic	CD99	RPE1_scRR1_Lot2_WholeS_035	1.8408e-06
	ENSG00000002586	monoallelic	CD99	RPE1_scRR1_Lot2_WholeS_037	5.93695e-17
	ENSG00000002586	monoallelic	CD99	RPE1_scRR1_Lot2_WholeS_004	9.52781e-28
	ENSG00000002586	monoallelic	CD99	RPE1_scRR1_Lot2_WholeS_043	1.03917e-19
	ENSG00000002586	monoallelic	CD99	RPE1_scRR1_Lot2_WholeS_044	1.64414e-08
	ENSG00000002586	monoallelic	CD99	RPE1_scRR1_Lot2_WholeS_045	1.07407e-22
	ENSG00000002586	monoallelic	CD99	RPE1_scRR1_Lot2_WholeS_048	0.000897723
	ENSG00000002586	monoallelic	CD99	RPE1_scRR1_Lot2_WholeS_049	2.16209e-23
	ENSG00000002586	monoallelic	CD99	RPE1_scRR1_Lot2_WholeS_051	1.1639e-09
	ENSG00000002586	monoallelic	CD99	RPE1_scRR1_Lot2_WholeS_054	0.0792865
	ENSG00000002586	monoallelic	CD99	RPE1_scRR1_Lot2_WholeS_058	4.52711e-16
	ENSG00000002586	monoallelic	CD99	RPE1_scRR1_Lot2_WholeS_064	0.104173
	ENSG00000002586	monoallelic	CD99	RPE1_scRR1_Lot2_WholeS_066	5.68727e-36
	ENSG00000002586	monoallelic	CD99	RPE1_scRR1_Lot2_WholeS_070	1.15439e-15
	ENSG00000002586	monoallelic	CD99	RPE1_scRR1_Lot2_WholeS_074	0.0057226
	ENSG00000002586	monoallelic	CD99	RPE1_scRR1_Lot2_WholeS_095	1.8598e-08
	ENSG00000002586	monoallelic	CD99	RPE1_scRR3_Lot1_WholeS_013	4.12074e-11
	ENSG00000002586	monoallelic	CD99	RPE1_scRR3_Lot1_WholeS_019	7.00117e-08
	ENSG00000002586	monoallelic	CD99	RPE1_scRR3_Lot1_WholeS_003	9.28516e-18
	ENSG00000002586	monoallelic	CD99	RPE1_scRR3_Lot1_WholeS_006	0.015769
	ENSG00000002586	monoallelic	CD99	RPE1_scRR3_Lot1_WholeS_007	1.8303e-06
	ENSG00000002586	monoallelic	CD99	RPE1_scRR3_Lot1_WholeS_009	0.0307708
	ENSG00000002586	monoallelic	CD99	RPE1_scRR3_Lot2_WholeS_011	0.00292746
	ENSG00000002586	monoallelic	CD99	RPE1_scRR3_Lot2_WholeS_012	8.68895e-14
	ENSG00000002586	monoallelic	CD99	RPE1_scRR3_Lot2_WholeS_013	0.00254523
	ENSG00000002586	monoallelic	CD99	RPE1_scRR3_Lot2_WholeS_014	0.112388
	ENSG00000002586	monoallelic	CD99	RPE1_scRR3_Lot2_WholeS_015	0.00211853
	ENSG00000002586	monoallelic	CD99	RPE1_scRR3_Lot2_WholeS_016	8.1894e-05
	ENSG00000002586	monoallelic	CD99	RPE1_scRR3_Lot2_WholeS_008	3.08204e-14
	ENSG00000002586	monoallelic	CD99	RPE1_scRR3_Lot2_WholeS_009	1.14193e-18
	ENSG00000002586	monoallelic	CD99	RPE1_scRR3_G0_WholeS_002	0.00299218
	ENSG00000002586	monoallelic	CD99	RPE1_scRR3_G0_WholeS_015	0.00374321
	ENSG00000102181	monoallelic	CD99L2	RPE1_scRR1_Lot1_WholeS_013	9.69441e-07
	ENSG00000102181	monoallelic	CD99L2	RPE1_scRR1_Lot1_WholeS_014	2.9256e-09
	ENSG00000102181	monoallelic	CD99L2	RPE1_scRR1_Lot1_WholeS_015	8.19679e-06
	ENSG00000102181	monoallelic	CD99L2	RPE1_scRR1_Lot1_WholeS_016	0.00316725
	ENSG00000102181	monoallelic	CD99L2	RPE1_scRR1_Lot1_WholeS_003	4.60132e-06
	ENSG00000102181	monoallelic	CD99L2	RPE1_scRR1_Lot1_WholeS_005	3.0547e-07
	ENSG00000102181	monoallelic	CD99L2	RPE1_scRR1_Lot1_WholeS_006	9.67201e-12
	ENSG00000102181	monoallelic	CD99L2	RPE1_scRR1_Lot1_WholeS_007	0.000813434
	ENSG00000102181	monoallelic	CD99L2	RPE1_scRR1_Lot1_WholeS_008	0.000420887
	ENSG00000102181	monoallelic	CD99L2	RPE1_scRR1_Lot2_WholeS_011	2.03536e-07
	ENSG00000102181	monoallelic	CD99L2	RPE1_scRR1_Lot2_WholeS_016	1.92365e-08
	ENSG00000102181	monoallelic	CD99L2	RPE1_scRR1_Lot2_WholeS_002	8.04522e-07
	ENSG00000102181	monoallelic	CD99L2	RPE1_scRR1_Lot2_WholeS_020	0.00294302
	ENSG00000102181	monoallelic	CD99L2	RPE1_scRR1_Lot2_WholeS_024	0.000198133
	ENSG00000102181	monoallelic	CD99L2	RPE1_scRR1_Lot2_WholeS_026	0.00373548
	ENSG00000102181	monoallelic	CD99L2	RPE1_scRR1_Lot2_WholeS_028	0.000154284
	ENSG00000102181	monoallelic	CD99L2	RPE1_scRR1_Lot2_WholeS_031	0.0203393
	ENSG00000102181	monoallelic	CD99L2	RPE1_scRR1_Lot2_WholeS_035	8.94114e-07
	ENSG00000102181	monoallelic	CD99L2	RPE1_scRR1_Lot2_WholeS_037	0.20512
	ENSG00000102181	monoallelic	CD99L2	RPE1_scRR1_Lot2_WholeS_004	0.0608085
	ENSG00000102181	monoallelic	CD99L2	RPE1_scRR1_Lot2_WholeS_043	0.0128124
	ENSG00000102181	monoallelic	CD99L2	RPE1_scRR1_Lot2_WholeS_044	9.75067e-06
	ENSG00000102181	monoallelic	CD99L2	RPE1_scRR1_Lot2_WholeS_045	2.87997e-07
	ENSG00000102181	monoallelic	CD99L2	RPE1_scRR1_Lot2_WholeS_048	1.94712e-07
	ENSG00000102181	monoallelic	CD99L2	RPE1_scRR1_Lot2_WholeS_049	0.00150549
	ENSG00000102181	monoallelic	CD99L2	RPE1_scRR1_Lot2_WholeS_051	0.0180283
	ENSG00000102181	monoallelic	CD99L2	RPE1_scRR1_Lot2_WholeS_054	2.28113e-07
	ENSG00000102181	monoallelic	CD99L2	RPE1_scRR1_Lot2_WholeS_058	3.39884e-05
	ENSG00000102181	monoallelic	CD99L2	RPE1_scRR1_Lot2_WholeS_064	1.4304e-05
	ENSG00000102181	monoallelic	CD99L2	RPE1_scRR1_Lot2_WholeS_066	0.00779149
	ENSG00000102181	monoallelic	CD99L2	RPE1_scRR1_Lot2_WholeS_070	0.0021286
	ENSG00000102181	monoallelic	CD99L2	RPE1_scRR1_Lot2_WholeS_074	0.0378682
	ENSG00000102181	monoallelic	CD99L2	RPE1_scRR1_Lot2_WholeS_095	0.162905
	ENSG00000102181	monoallelic	CD99L2	RPE1_scRR3_Lot1_WholeS_013	0.010558
	ENSG00000102181	monoallelic	CD99L2	RPE1_scRR3_Lot1_WholeS_019	0.0366801
	ENSG00000102181	monoallelic	CD99L2	RPE1_scRR3_Lot1_WholeS_003	0.0145274
	ENSG00000102181	monoallelic	CD99L2	RPE1_scRR3_Lot1_WholeS_006	0.000251203
	ENSG00000102181	monoallelic	CD99L2	RPE1_scRR3_Lot1_WholeS_007	0.0181295
	ENSG00000102181	monoallelic	CD99L2	RPE1_scRR3_Lot1_WholeS_009	0.00490582
	ENSG00000102181	monoallelic	CD99L2	RPE1_scRR3_Lot2_WholeS_011	8.39684e-05
	ENSG00000102181	monoallelic	CD99L2	RPE1_scRR3_Lot2_WholeS_012	8.236e-07
	ENSG00000102181	monoallelic	CD99L2	RPE1_scRR3_Lot2_WholeS_013	1.68004e-06
	ENSG00000102181	monoallelic	CD99L2	RPE1_scRR3_Lot2_WholeS_014	0.000248834
	ENSG00000102181	monoallelic	CD99L2	RPE1_scRR3_Lot2_WholeS_015	9.91992e-05
	ENSG00000102181	monoallelic	CD99L2	RPE1_scRR3_Lot2_WholeS_016	0.0391906
	ENSG00000102181	monoallelic	CD99L2	RPE1_scRR3_Lot2_WholeS_008	0.00702908
	ENSG00000102181	monoallelic	CD99L2	RPE1_scRR3_Lot2_WholeS_009	0.02243
	ENSG00000102181	monoallelic	CD99L2	RPE1_scRR3_G0_WholeS_002	0.0071534
	ENSG00000102181	monoallelic	CD99L2	RPE1_scRR3_G0_WholeS_015	0.0070171
	ENSG00000102384	monoallelic	CENPI	RPE1_scRR1_Lot1_WholeS_013	2.04224e-10
	ENSG00000102384	monoallelic	CENPI	RPE1_scRR1_Lot1_WholeS_014	7.8383e-11
	ENSG00000102384	monoallelic	CENPI	RPE1_scRR1_Lot1_WholeS_015	9.49409e-05
	ENSG00000102384	monoallelic	CENPI	RPE1_scRR1_Lot1_WholeS_016	0.125152
	ENSG00000102384	monoallelic	CENPI	RPE1_scRR1_Lot1_WholeS_003	0.034818
	ENSG00000102384	monoallelic	CENPI	RPE1_scRR1_Lot1_WholeS_005	1.76978e-09
	ENSG00000102384	monoallelic	CENPI	RPE1_scRR1_Lot1_WholeS_006	2.81652e-07
	ENSG00000102384	monoallelic	CENPI	RPE1_scRR1_Lot1_WholeS_007	0.0244641
	ENSG00000102384	monoallelic	CENPI	RPE1_scRR1_Lot1_WholeS_008	0.0610942
	ENSG00000102384	monoallelic	CENPI	RPE1_scRR1_Lot2_WholeS_011	0.0293817
	ENSG00000102384	monoallelic	CENPI	RPE1_scRR1_Lot2_WholeS_016	5.59023e-08
	ENSG00000102384	monoallelic	CENPI	RPE1_scRR1_Lot2_WholeS_002	0.00211665
	ENSG00000102384	monoallelic	CENPI	RPE1_scRR1_Lot2_WholeS_020	0.0100922
	ENSG00000102384	monoallelic	CENPI	RPE1_scRR1_Lot2_WholeS_024	1.65641e-12
	ENSG00000102384	monoallelic	CENPI	RPE1_scRR1_Lot2_WholeS_026	2.09488e-10
	ENSG00000102384	monoallelic	CENPI	RPE1_scRR1_Lot2_WholeS_028	1.32216e-06
	ENSG00000102384	monoallelic	CENPI	RPE1_scRR1_Lot2_WholeS_031	5.79475e-05
	ENSG00000102384	monoallelic	CENPI	RPE1_scRR1_Lot2_WholeS_035	0.145366
	ENSG00000102384	monoallelic	CENPI	RPE1_scRR1_Lot2_WholeS_037	0.0434935
	ENSG00000102384	monoallelic	CENPI	RPE1_scRR1_Lot2_WholeS_004	0.00460144
	ENSG00000102384	monoallelic	CENPI	RPE1_scRR1_Lot2_WholeS_043	0.0387468
	ENSG00000102384	monoallelic	CENPI	RPE1_scRR1_Lot2_WholeS_044	0.0300032
	ENSG00000102384	monoallelic	CENPI	RPE1_scRR1_Lot2_WholeS_045	2.09164e-10
	ENSG00000102384	monoallelic	CENPI	RPE1_scRR1_Lot2_WholeS_048	1.47759e-09
	ENSG00000102384	monoallelic	CENPI	RPE1_scRR1_Lot2_WholeS_049	1.29959e-05
	ENSG00000102384	monoallelic	CENPI	RPE1_scRR1_Lot2_WholeS_051	0.0249764
	ENSG00000102384	monoallelic	CENPI	RPE1_scRR1_Lot2_WholeS_054	2.85331e-05
	ENSG00000102384	monoallelic	CENPI	RPE1_scRR1_Lot2_WholeS_058	6.61925e-05
	ENSG00000102384	monoallelic	CENPI	RPE1_scRR1_Lot2_WholeS_064	0.0119209
	ENSG00000102384	monoallelic	CENPI	RPE1_scRR1_Lot2_WholeS_066	0.0608288
	ENSG00000102384	monoallelic	CENPI	RPE1_scRR1_Lot2_WholeS_070	0.274621
	ENSG00000102384	monoallelic	CENPI	RPE1_scRR1_Lot2_WholeS_074	0.0624276
	ENSG00000102384	monoallelic	CENPI	RPE1_scRR1_Lot2_WholeS_095	0.293032
	ENSG00000102384	monoallelic	CENPI	RPE1_scRR3_Lot1_WholeS_013	0.0185524
	ENSG00000102384	monoallelic	CENPI	RPE1_scRR3_Lot1_WholeS_019	0.000241065
	ENSG00000102384	monoallelic	CENPI	RPE1_scRR3_Lot1_WholeS_003	0.0333236
	ENSG00000102384	monoallelic	CENPI	RPE1_scRR3_Lot1_WholeS_006	0.115854
	ENSG00000102384	monoallelic	CENPI	RPE1_scRR3_Lot1_WholeS_007	0.0082824
	ENSG00000102384	monoallelic	CENPI	RPE1_scRR3_Lot1_WholeS_009	5.60436e-07
	ENSG00000102384	monoallelic	CENPI	RPE1_scRR3_Lot2_WholeS_011	0.0903664
	ENSG00000102384	monoallelic	CENPI	RPE1_scRR3_Lot2_WholeS_012	0.0514858
	ENSG00000102384	monoallelic	CENPI	RPE1_scRR3_Lot2_WholeS_013	2.17573e-08
	ENSG00000102384	monoallelic	CENPI	RPE1_scRR3_Lot2_WholeS_014	0.0294315
	ENSG00000102384	monoallelic	CENPI	RPE1_scRR3_Lot2_WholeS_015	0.000139298
	ENSG00000102384	monoallelic	CENPI	RPE1_scRR3_Lot2_WholeS_016	0.0388521
	ENSG00000102384	monoallelic	CENPI	RPE1_scRR3_Lot2_WholeS_008	0.0429641
	ENSG00000102384	monoallelic	CENPI	RPE1_scRR3_Lot2_WholeS_009	3.54749e-07
	ENSG00000102384	monoallelic	CENPI	RPE1_scRR3_G0_WholeS_002	0.5
	ENSG00000102384	monoallelic	CENPI	RPE1_scRR3_G0_WholeS_015	0.0120043
	ENSG00000101938	monoallelic	CHRDL1	RPE1_scRR1_Lot1_WholeS_013	0.000831118
	ENSG00000101938	monoallelic	CHRDL1	RPE1_scRR1_Lot1_WholeS_014	0.030904
	ENSG00000101938	monoallelic	CHRDL1	RPE1_scRR1_Lot1_WholeS_015	0.124118
	ENSG00000101938	monoallelic	CHRDL1	RPE1_scRR1_Lot1_WholeS_016	6.18977e-05
	ENSG00000101938	monoallelic	CHRDL1	RPE1_scRR1_Lot1_WholeS_003	0.00055928
	ENSG00000101938	monoallelic	CHRDL1	RPE1_scRR1_Lot1_WholeS_005	0.0301436
	ENSG00000101938	monoallelic	CHRDL1	RPE1_scRR1_Lot1_WholeS_006	6.7232e-05
	ENSG00000101938	monoallelic	CHRDL1	RPE1_scRR1_Lot1_WholeS_007	0.0274733
	ENSG00000101938	monoallelic	CHRDL1	RPE1_scRR1_Lot1_WholeS_008	1.20795e-07
	ENSG00000101938	monoallelic	CHRDL1	RPE1_scRR1_Lot2_WholeS_011	0.00964292
	ENSG00000101938	monoallelic	CHRDL1	RPE1_scRR1_Lot2_WholeS_016	0.00178617
	ENSG00000101938	monoallelic	CHRDL1	RPE1_scRR1_Lot2_WholeS_002	0.00412123
	ENSG00000101938	monoallelic	CHRDL1	RPE1_scRR1_Lot2_WholeS_020	0.0046107
	ENSG00000101938	monoallelic	CHRDL1	RPE1_scRR1_Lot2_WholeS_024	0.0474127
	ENSG00000101938	monoallelic	CHRDL1	RPE1_scRR1_Lot2_WholeS_026	0.000998503
	ENSG00000101938	monoallelic	CHRDL1	RPE1_scRR1_Lot2_WholeS_028	8.47159e-05
	ENSG00000101938	monoallelic	CHRDL1	RPE1_scRR1_Lot2_WholeS_031	0.397821
	ENSG00000101938	monoallelic	CHRDL1	RPE1_scRR1_Lot2_WholeS_035	0.124834
	ENSG00000101938	monoallelic	CHRDL1	RPE1_scRR1_Lot2_WholeS_037	3.765e-06
	ENSG00000101938	monoallelic	CHRDL1	RPE1_scRR1_Lot2_WholeS_004	0.0337691
	ENSG00000101938	monoallelic	CHRDL1	RPE1_scRR1_Lot2_WholeS_043	2.05645e-05
	ENSG00000101938	monoallelic	CHRDL1	RPE1_scRR1_Lot2_WholeS_044	0.00016515
	ENSG00000101938	monoallelic	CHRDL1	RPE1_scRR1_Lot2_WholeS_045	0.0249797
	ENSG00000101938	monoallelic	CHRDL1	RPE1_scRR1_Lot2_WholeS_048	0.00171184
	ENSG00000101938	monoallelic	CHRDL1	RPE1_scRR1_Lot2_WholeS_049	0.0187863
	ENSG00000101938	monoallelic	CHRDL1	RPE1_scRR1_Lot2_WholeS_051	1.17369e-05
	ENSG00000101938	monoallelic	CHRDL1	RPE1_scRR1_Lot2_WholeS_054	3.39243e-05
	ENSG00000101938	monoallelic	CHRDL1	RPE1_scRR1_Lot2_WholeS_058	0.0233746
	ENSG00000101938	monoallelic	CHRDL1	RPE1_scRR1_Lot2_WholeS_064	0.0935748
	ENSG00000101938	monoallelic	CHRDL1	RPE1_scRR1_Lot2_WholeS_066	0.0017353
	ENSG00000101938	monoallelic	CHRDL1	RPE1_scRR1_Lot2_WholeS_070	0.0518651
	ENSG00000101938	monoallelic	CHRDL1	RPE1_scRR1_Lot2_WholeS_074	0.421529
	ENSG00000101938	monoallelic	CHRDL1	RPE1_scRR1_Lot2_WholeS_095	0.0041955
	ENSG00000101938	monoallelic	CHRDL1	RPE1_scRR3_Lot1_WholeS_013	0.00465012
	ENSG00000101938	monoallelic	CHRDL1	RPE1_scRR3_Lot1_WholeS_019	2.03701e-05
	ENSG00000101938	monoallelic	CHRDL1	RPE1_scRR3_Lot1_WholeS_003	1.60997e-05
	ENSG00000101938	monoallelic	CHRDL1	RPE1_scRR3_Lot1_WholeS_006	0.00385983
	ENSG00000101938	monoallelic	CHRDL1	RPE1_scRR3_Lot1_WholeS_007	0.0111276
	ENSG00000101938	monoallelic	CHRDL1	RPE1_scRR3_Lot1_WholeS_009	0.000222349
	ENSG00000101938	monoallelic	CHRDL1	RPE1_scRR3_Lot2_WholeS_011	0.0194117
	ENSG00000101938	monoallelic	CHRDL1	RPE1_scRR3_Lot2_WholeS_012	2.75274e-05
	ENSG00000101938	monoallelic	CHRDL1	RPE1_scRR3_Lot2_WholeS_013	0.0268698
	ENSG00000101938	monoallelic	CHRDL1	RPE1_scRR3_Lot2_WholeS_014	0.000293917
	ENSG00000101938	monoallelic	CHRDL1	RPE1_scRR3_Lot2_WholeS_015	0.0781694
	ENSG00000101938	monoallelic	CHRDL1	RPE1_scRR3_Lot2_WholeS_016	0.000656381
	ENSG00000101938	monoallelic	CHRDL1	RPE1_scRR3_Lot2_WholeS_008	0.0225494
	ENSG00000101938	monoallelic	CHRDL1	RPE1_scRR3_Lot2_WholeS_009	4.84207e-05
	ENSG00000101938	monoallelic	CHRDL1	RPE1_scRR3_G0_WholeS_002	0.000237401
	ENSG00000101938	monoallelic	CHRDL1	RPE1_scRR3_G0_WholeS_015	0.0184949
	ENSG00000215301	biallelic	DDX3X	RPE1_scRR1_Lot1_WholeS_013	0.0965387
	ENSG00000215301	biallelic	DDX3X	RPE1_scRR1_Lot1_WholeS_014	0.49387
	ENSG00000215301	biallelic	DDX3X	RPE1_scRR1_Lot1_WholeS_015	0.327501
	ENSG00000215301	biallelic	DDX3X	RPE1_scRR1_Lot1_WholeS_016	0.186816
	ENSG00000215301	biallelic	DDX3X	RPE1_scRR1_Lot1_WholeS_003	0.325414
	ENSG00000215301	biallelic	DDX3X	RPE1_scRR1_Lot1_WholeS_005	0.575693
	ENSG00000215301	biallelic	DDX3X	RPE1_scRR1_Lot1_WholeS_006	0.406314
	ENSG00000215301	biallelic	DDX3X	RPE1_scRR1_Lot1_WholeS_007	0.431738
	ENSG00000215301	biallelic	DDX3X	RPE1_scRR1_Lot1_WholeS_008	0.63313
	ENSG00000215301	biallelic	DDX3X	RPE1_scRR1_Lot2_WholeS_011	0.514995
	ENSG00000215301	biallelic	DDX3X	RPE1_scRR1_Lot2_WholeS_016	0.235829
	ENSG00000215301	biallelic	DDX3X	RPE1_scRR1_Lot2_WholeS_002	0.5
	ENSG00000215301	biallelic	DDX3X	RPE1_scRR1_Lot2_WholeS_020	0.40686
	ENSG00000215301	biallelic	DDX3X	RPE1_scRR1_Lot2_WholeS_024	0.197872
	ENSG00000215301	biallelic	DDX3X	RPE1_scRR1_Lot2_WholeS_026	0.194593
	ENSG00000215301	biallelic	DDX3X	RPE1_scRR1_Lot2_WholeS_028	0.424487
	ENSG00000215301	biallelic	DDX3X	RPE1_scRR1_Lot2_WholeS_031	0.234042
	ENSG00000215301	biallelic	DDX3X	RPE1_scRR1_Lot2_WholeS_035	0.286329
	ENSG00000215301	biallelic	DDX3X	RPE1_scRR1_Lot2_WholeS_037	0.443231
	ENSG00000215301	biallelic	DDX3X	RPE1_scRR1_Lot2_WholeS_004	0.605133
	ENSG00000215301	biallelic	DDX3X	RPE1_scRR1_Lot2_WholeS_043	0.414153
	ENSG00000215301	biallelic	DDX3X	RPE1_scRR1_Lot2_WholeS_044	0.167416
	ENSG00000215301	biallelic	DDX3X	RPE1_scRR1_Lot2_WholeS_045	0.345208
	ENSG00000215301	biallelic	DDX3X	RPE1_scRR1_Lot2_WholeS_048	0.456442
	ENSG00000215301	biallelic	DDX3X	RPE1_scRR1_Lot2_WholeS_049	0.621721
	ENSG00000215301	biallelic	DDX3X	RPE1_scRR1_Lot2_WholeS_051	0.594203
	ENSG00000215301	biallelic	DDX3X	RPE1_scRR1_Lot2_WholeS_054	0.703076
	ENSG00000215301	biallelic	DDX3X	RPE1_scRR1_Lot2_WholeS_058	0.432324
	ENSG00000215301	biallelic	DDX3X	RPE1_scRR1_Lot2_WholeS_064	0.521609
	ENSG00000215301	biallelic	DDX3X	RPE1_scRR1_Lot2_WholeS_066	0.713228
	ENSG00000215301	biallelic	DDX3X	RPE1_scRR1_Lot2_WholeS_070	0.365084
	ENSG00000215301	biallelic	DDX3X	RPE1_scRR1_Lot2_WholeS_074	0.181487
	ENSG00000215301	biallelic	DDX3X	RPE1_scRR1_Lot2_WholeS_095	0.65184
	ENSG00000215301	biallelic	DDX3X	RPE1_scRR3_Lot1_WholeS_013	0.26819
	ENSG00000215301	biallelic	DDX3X	RPE1_scRR3_Lot1_WholeS_019	0.52247
	ENSG00000215301	biallelic	DDX3X	RPE1_scRR3_Lot1_WholeS_003	0.488895
	ENSG00000215301	biallelic	DDX3X	RPE1_scRR3_Lot1_WholeS_006	0.177626
	ENSG00000215301	biallelic	DDX3X	RPE1_scRR3_Lot1_WholeS_007	0.530017
	ENSG00000215301	biallelic	DDX3X	RPE1_scRR3_Lot1_WholeS_009	0.322321
	ENSG00000215301	biallelic	DDX3X	RPE1_scRR3_Lot2_WholeS_011	0.188097
	ENSG00000215301	biallelic	DDX3X	RPE1_scRR3_Lot2_WholeS_012	0.298421
	ENSG00000215301	biallelic	DDX3X	RPE1_scRR3_Lot2_WholeS_013	0.388519
	ENSG00000215301	biallelic	DDX3X	RPE1_scRR3_Lot2_WholeS_014	0.432515
	ENSG00000215301	biallelic	DDX3X	RPE1_scRR3_Lot2_WholeS_015	0.531946
	ENSG00000215301	biallelic	DDX3X	RPE1_scRR3_Lot2_WholeS_016	0.186065
	ENSG00000215301	biallelic	DDX3X	RPE1_scRR3_Lot2_WholeS_008	0.236265
	ENSG00000215301	biallelic	DDX3X	RPE1_scRR3_Lot2_WholeS_009	0.717116
	ENSG00000215301	biallelic	DDX3X	RPE1_scRR3_G0_WholeS_002	0.284325
	ENSG00000215301	biallelic	DDX3X	RPE1_scRR3_G0_WholeS_015	0.378103
	ENSG00000173674	biallelic	EIF1AX	RPE1_scRR1_Lot1_WholeS_013	0.623289
	ENSG00000173674	biallelic	EIF1AX	RPE1_scRR1_Lot1_WholeS_014	0.537309
	ENSG00000173674	biallelic	EIF1AX	RPE1_scRR1_Lot1_WholeS_015	0.558369
	ENSG00000173674	biallelic	EIF1AX	RPE1_scRR1_Lot1_WholeS_016	0.282988
	ENSG00000173674	biallelic	EIF1AX	RPE1_scRR1_Lot1_WholeS_003	0.462074
	ENSG00000173674	biallelic	EIF1AX	RPE1_scRR1_Lot1_WholeS_005	0.480734
	ENSG00000173674	biallelic	EIF1AX	RPE1_scRR1_Lot1_WholeS_006	0.594152
	ENSG00000173674	biallelic	EIF1AX	RPE1_scRR1_Lot1_WholeS_007	0.373963
	ENSG00000173674	biallelic	EIF1AX	RPE1_scRR1_Lot1_WholeS_008	0.304396
	ENSG00000173674	biallelic	EIF1AX	RPE1_scRR1_Lot2_WholeS_011	0.576888
	ENSG00000173674	biallelic	EIF1AX	RPE1_scRR1_Lot2_WholeS_016	0.340811
	ENSG00000173674	biallelic	EIF1AX	RPE1_scRR1_Lot2_WholeS_002	0.450817
	ENSG00000173674	biallelic	EIF1AX	RPE1_scRR1_Lot2_WholeS_020	0.176486
	ENSG00000173674	biallelic	EIF1AX	RPE1_scRR1_Lot2_WholeS_024	0.589351
	ENSG00000173674	biallelic	EIF1AX	RPE1_scRR1_Lot2_WholeS_026	0.5
	ENSG00000173674	biallelic	EIF1AX	RPE1_scRR1_Lot2_WholeS_028	0.363797
	ENSG00000173674	biallelic	EIF1AX	RPE1_scRR1_Lot2_WholeS_031	0.157036
	ENSG00000173674	biallelic	EIF1AX	RPE1_scRR1_Lot2_WholeS_035	0.29268
	ENSG00000173674	biallelic	EIF1AX	RPE1_scRR1_Lot2_WholeS_037	0.616169
	ENSG00000173674	biallelic	EIF1AX	RPE1_scRR1_Lot2_WholeS_004	0.114127
	ENSG00000173674	biallelic	EIF1AX	RPE1_scRR1_Lot2_WholeS_043	0.106992
	ENSG00000173674	biallelic	EIF1AX	RPE1_scRR1_Lot2_WholeS_044	0.767973
	ENSG00000173674	biallelic	EIF1AX	RPE1_scRR1_Lot2_WholeS_045	0.549578
	ENSG00000173674	biallelic	EIF1AX	RPE1_scRR1_Lot2_WholeS_048	0.438946
	ENSG00000173674	biallelic	EIF1AX	RPE1_scRR1_Lot2_WholeS_049	0.536609
	ENSG00000173674	biallelic	EIF1AX	RPE1_scRR1_Lot2_WholeS_051	0.35442
	ENSG00000173674	biallelic	EIF1AX	RPE1_scRR1_Lot2_WholeS_054	0.39192
	ENSG00000173674	biallelic	EIF1AX	RPE1_scRR1_Lot2_WholeS_058	0.231204
	ENSG00000173674	biallelic	EIF1AX	RPE1_scRR1_Lot2_WholeS_064	0.530182
	ENSG00000173674	biallelic	EIF1AX	RPE1_scRR1_Lot2_WholeS_066	0.466931
	ENSG00000173674	biallelic	EIF1AX	RPE1_scRR1_Lot2_WholeS_070	0.309052
	ENSG00000173674	biallelic	EIF1AX	RPE1_scRR1_Lot2_WholeS_074	0.53619
	ENSG00000173674	biallelic	EIF1AX	RPE1_scRR1_Lot2_WholeS_095	0.488075
	ENSG00000173674	biallelic	EIF1AX	RPE1_scRR3_Lot1_WholeS_013	0.594394
	ENSG00000173674	biallelic	EIF1AX	RPE1_scRR3_Lot1_WholeS_019	0.538473
	ENSG00000173674	biallelic	EIF1AX	RPE1_scRR3_Lot1_WholeS_003	0.238163
	ENSG00000173674	biallelic	EIF1AX	RPE1_scRR3_Lot1_WholeS_006	0.5
	ENSG00000173674	biallelic	EIF1AX	RPE1_scRR3_Lot1_WholeS_007	0.2113
	ENSG00000173674	biallelic	EIF1AX	RPE1_scRR3_Lot1_WholeS_009	0.336447
	ENSG00000173674	biallelic	EIF1AX	RPE1_scRR3_Lot2_WholeS_011	0.457141
	ENSG00000173674	biallelic	EIF1AX	RPE1_scRR3_Lot2_WholeS_012	0.453497
	ENSG00000173674	biallelic	EIF1AX	RPE1_scRR3_Lot2_WholeS_013	0.299725
	ENSG00000173674	biallelic	EIF1AX	RPE1_scRR3_Lot2_WholeS_014	0.248601
	ENSG00000173674	biallelic	EIF1AX	RPE1_scRR3_Lot2_WholeS_015	0.684163
	ENSG00000173674	biallelic	EIF1AX	RPE1_scRR3_Lot2_WholeS_016	0.519172
	ENSG00000173674	biallelic	EIF1AX	RPE1_scRR3_Lot2_WholeS_008	0.121916
	ENSG00000173674	biallelic	EIF1AX	RPE1_scRR3_Lot2_WholeS_009	0.341379
	ENSG00000173674	biallelic	EIF1AX	RPE1_scRR3_G0_WholeS_002	0.147607
	ENSG00000173674	biallelic	EIF1AX	RPE1_scRR3_G0_WholeS_015	0.475429
	ENSG00000130741	monoallelic	EIF2S3	RPE1_scRR1_Lot1_WholeS_013	0.0779035
	ENSG00000130741	monoallelic	EIF2S3	RPE1_scRR1_Lot1_WholeS_014	0.00117485
	ENSG00000130741	monoallelic	EIF2S3	RPE1_scRR1_Lot1_WholeS_015	0.0214408
	ENSG00000130741	monoallelic	EIF2S3	RPE1_scRR1_Lot1_WholeS_016	0.0205972
	ENSG00000130741	monoallelic	EIF2S3	RPE1_scRR1_Lot1_WholeS_003	0.0137492
	ENSG00000130741	monoallelic	EIF2S3	RPE1_scRR1_Lot1_WholeS_005	0.0173287
	ENSG00000130741	monoallelic	EIF2S3	RPE1_scRR1_Lot1_WholeS_006	0.0113615
	ENSG00000130741	monoallelic	EIF2S3	RPE1_scRR1_Lot1_WholeS_007	0.0479305
	ENSG00000130741	monoallelic	EIF2S3	RPE1_scRR1_Lot1_WholeS_008	0.0282302
	ENSG00000130741	monoallelic	EIF2S3	RPE1_scRR1_Lot2_WholeS_011	0.0683512
	ENSG00000130741	monoallelic	EIF2S3	RPE1_scRR1_Lot2_WholeS_016	0.0490566
	ENSG00000130741	monoallelic	EIF2S3	RPE1_scRR1_Lot2_WholeS_002	0.0207132
	ENSG00000130741	monoallelic	EIF2S3	RPE1_scRR1_Lot2_WholeS_020	0.0192103
	ENSG00000130741	monoallelic	EIF2S3	RPE1_scRR1_Lot2_WholeS_024	0.00333503
	ENSG00000130741	monoallelic	EIF2S3	RPE1_scRR1_Lot2_WholeS_026	0.00192493
	ENSG00000130741	monoallelic	EIF2S3	RPE1_scRR1_Lot2_WholeS_028	0.0810944
	ENSG00000130741	monoallelic	EIF2S3	RPE1_scRR1_Lot2_WholeS_031	0.140082
	ENSG00000130741	monoallelic	EIF2S3	RPE1_scRR1_Lot2_WholeS_035	0.0451768
	ENSG00000130741	monoallelic	EIF2S3	RPE1_scRR1_Lot2_WholeS_037	0.0258056
	ENSG00000130741	monoallelic	EIF2S3	RPE1_scRR1_Lot2_WholeS_004	0.0348255
	ENSG00000130741	monoallelic	EIF2S3	RPE1_scRR1_Lot2_WholeS_043	4.57823e-05
	ENSG00000130741	monoallelic	EIF2S3	RPE1_scRR1_Lot2_WholeS_044	0.0242326
	ENSG00000130741	monoallelic	EIF2S3	RPE1_scRR1_Lot2_WholeS_045	0.0541846
	ENSG00000130741	monoallelic	EIF2S3	RPE1_scRR1_Lot2_WholeS_048	0.0107743
	ENSG00000130741	monoallelic	EIF2S3	RPE1_scRR1_Lot2_WholeS_049	0.231275
	ENSG00000130741	monoallelic	EIF2S3	RPE1_scRR1_Lot2_WholeS_051	0.00383778
	ENSG00000130741	monoallelic	EIF2S3	RPE1_scRR1_Lot2_WholeS_054	7.28036e-05
	ENSG00000130741	monoallelic	EIF2S3	RPE1_scRR1_Lot2_WholeS_058	0.0258893
	ENSG00000130741	monoallelic	EIF2S3	RPE1_scRR1_Lot2_WholeS_064	0.00452083
	ENSG00000130741	monoallelic	EIF2S3	RPE1_scRR1_Lot2_WholeS_066	0.026431
	ENSG00000130741	monoallelic	EIF2S3	RPE1_scRR1_Lot2_WholeS_070	0.00209025
	ENSG00000130741	monoallelic	EIF2S3	RPE1_scRR1_Lot2_WholeS_074	0.0352472
	ENSG00000130741	monoallelic	EIF2S3	RPE1_scRR1_Lot2_WholeS_095	0.0249811
	ENSG00000130741	monoallelic	EIF2S3	RPE1_scRR3_Lot1_WholeS_013	0.0189377
	ENSG00000130741	monoallelic	EIF2S3	RPE1_scRR3_Lot1_WholeS_019	0.0243361
	ENSG00000130741	monoallelic	EIF2S3	RPE1_scRR3_Lot1_WholeS_003	0.0851858
	ENSG00000130741	monoallelic	EIF2S3	RPE1_scRR3_Lot1_WholeS_006	0.0425273
	ENSG00000130741	monoallelic	EIF2S3	RPE1_scRR3_Lot1_WholeS_007	0.143108
	ENSG00000130741	monoallelic	EIF2S3	RPE1_scRR3_Lot1_WholeS_009	0.0110392
	ENSG00000130741	monoallelic	EIF2S3	RPE1_scRR3_Lot2_WholeS_011	0.0317729
	ENSG00000130741	monoallelic	EIF2S3	RPE1_scRR3_Lot2_WholeS_012	0.0268843
	ENSG00000130741	monoallelic	EIF2S3	RPE1_scRR3_Lot2_WholeS_013	0.0268069
	ENSG00000130741	monoallelic	EIF2S3	RPE1_scRR3_Lot2_WholeS_014	0.000576676
	ENSG00000130741	monoallelic	EIF2S3	RPE1_scRR3_Lot2_WholeS_015	0.00304786
	ENSG00000130741	monoallelic	EIF2S3	RPE1_scRR3_Lot2_WholeS_016	0.000973776
	ENSG00000130741	monoallelic	EIF2S3	RPE1_scRR3_Lot2_WholeS_008	0.0420074
	ENSG00000130741	monoallelic	EIF2S3	RPE1_scRR3_Lot2_WholeS_009	0.0615298
	ENSG00000130741	monoallelic	EIF2S3	RPE1_scRR3_G0_WholeS_002	0.00354405
	ENSG00000130741	monoallelic	EIF2S3	RPE1_scRR3_G0_WholeS_015	0.0229417
	ENSG00000123575	monoallelic	FAM199X	RPE1_scRR1_Lot1_WholeS_013	1.48816e-07
	ENSG00000123575	monoallelic	FAM199X	RPE1_scRR1_Lot1_WholeS_014	0.279053
	ENSG00000123575	monoallelic	FAM199X	RPE1_scRR1_Lot1_WholeS_015	1.67639e-06
	ENSG00000123575	monoallelic	FAM199X	RPE1_scRR1_Lot1_WholeS_016	0.0645831
	ENSG00000123575	monoallelic	FAM199X	RPE1_scRR1_Lot1_WholeS_003	0.000932616
	ENSG00000123575	monoallelic	FAM199X	RPE1_scRR1_Lot1_WholeS_005	6.28368e-05
	ENSG00000123575	monoallelic	FAM199X	RPE1_scRR1_Lot1_WholeS_006	0.000318714
	ENSG00000123575	monoallelic	FAM199X	RPE1_scRR1_Lot1_WholeS_007	1.0809e-06
	ENSG00000123575	monoallelic	FAM199X	RPE1_scRR1_Lot1_WholeS_008	0.0904419
	ENSG00000123575	monoallelic	FAM199X	RPE1_scRR1_Lot2_WholeS_011	9.90852e-07
	ENSG00000123575	monoallelic	FAM199X	RPE1_scRR1_Lot2_WholeS_016	1.84815e-05
	ENSG00000123575	monoallelic	FAM199X	RPE1_scRR1_Lot2_WholeS_002	6.79444e-09
	ENSG00000123575	monoallelic	FAM199X	RPE1_scRR1_Lot2_WholeS_020	0.00516266
	ENSG00000123575	monoallelic	FAM199X	RPE1_scRR1_Lot2_WholeS_024	9.29352e-07
	ENSG00000123575	monoallelic	FAM199X	RPE1_scRR1_Lot2_WholeS_026	1.54701e-08
	ENSG00000123575	monoallelic	FAM199X	RPE1_scRR1_Lot2_WholeS_028	4.74008e-07
	ENSG00000123575	monoallelic	FAM199X	RPE1_scRR1_Lot2_WholeS_031	0.5
	ENSG00000123575	monoallelic	FAM199X	RPE1_scRR1_Lot2_WholeS_035	0.11568
	ENSG00000123575	monoallelic	FAM199X	RPE1_scRR1_Lot2_WholeS_037	0.000121946
	ENSG00000123575	monoallelic	FAM199X	RPE1_scRR1_Lot2_WholeS_004	3.80041e-06
	ENSG00000123575	monoallelic	FAM199X	RPE1_scRR1_Lot2_WholeS_043	0.000578128
	ENSG00000123575	monoallelic	FAM199X	RPE1_scRR1_Lot2_WholeS_044	0.000523
	ENSG00000123575	monoallelic	FAM199X	RPE1_scRR1_Lot2_WholeS_045	9.08665e-06
	ENSG00000123575	monoallelic	FAM199X	RPE1_scRR1_Lot2_WholeS_048	0.0137779
	ENSG00000123575	monoallelic	FAM199X	RPE1_scRR1_Lot2_WholeS_049	0.0014465
	ENSG00000123575	monoallelic	FAM199X	RPE1_scRR1_Lot2_WholeS_051	3.42968e-07
	ENSG00000123575	monoallelic	FAM199X	RPE1_scRR1_Lot2_WholeS_054	3.42006e-05
	ENSG00000123575	monoallelic	FAM199X	RPE1_scRR1_Lot2_WholeS_058	4.2792e-09
	ENSG00000123575	monoallelic	FAM199X	RPE1_scRR1_Lot2_WholeS_064	5.05929e-10
	ENSG00000123575	monoallelic	FAM199X	RPE1_scRR1_Lot2_WholeS_066	5.61336e-05
	ENSG00000123575	monoallelic	FAM199X	RPE1_scRR1_Lot2_WholeS_070	2.05211e-10
	ENSG00000123575	monoallelic	FAM199X	RPE1_scRR1_Lot2_WholeS_074	0.000600746
	ENSG00000123575	monoallelic	FAM199X	RPE1_scRR1_Lot2_WholeS_095	1.16497e-09
	ENSG00000123575	monoallelic	FAM199X	RPE1_scRR3_Lot1_WholeS_013	0.00427721
	ENSG00000123575	monoallelic	FAM199X	RPE1_scRR3_Lot1_WholeS_019	0.000102218
	ENSG00000123575	monoallelic	FAM199X	RPE1_scRR3_Lot1_WholeS_003	5.0278e-05
	ENSG00000123575	monoallelic	FAM199X	RPE1_scRR3_Lot1_WholeS_006	0.000112576
	ENSG00000123575	monoallelic	FAM199X	RPE1_scRR3_Lot1_WholeS_007	0.145879
	ENSG00000123575	monoallelic	FAM199X	RPE1_scRR3_Lot1_WholeS_009	2.4925e-07
	ENSG00000123575	monoallelic	FAM199X	RPE1_scRR3_Lot2_WholeS_011	3.48885e-05
	ENSG00000123575	monoallelic	FAM199X	RPE1_scRR3_Lot2_WholeS_012	8.4901e-10
	ENSG00000123575	monoallelic	FAM199X	RPE1_scRR3_Lot2_WholeS_013	0.000157093
	ENSG00000123575	monoallelic	FAM199X	RPE1_scRR3_Lot2_WholeS_014	2.74974e-05
	ENSG00000123575	monoallelic	FAM199X	RPE1_scRR3_Lot2_WholeS_015	1.18337e-05
	ENSG00000123575	monoallelic	FAM199X	RPE1_scRR3_Lot2_WholeS_016	9.46976e-08
	ENSG00000123575	monoallelic	FAM199X	RPE1_scRR3_Lot2_WholeS_008	6.55683e-05
	ENSG00000123575	monoallelic	FAM199X	RPE1_scRR3_Lot2_WholeS_009	2.80449e-05
	ENSG00000123575	monoallelic	FAM199X	RPE1_scRR3_G0_WholeS_002	0.0104169
	ENSG00000123575	monoallelic	FAM199X	RPE1_scRR3_G0_WholeS_015	0.000267551
	ENSG00000086758	rpe1_b	HUWE1	RPE1_scRR1_Lot1_WholeS_013	0.201223
	ENSG00000086758	rpe1_b	HUWE1	RPE1_scRR1_Lot1_WholeS_014	0.278717
	ENSG00000086758	rpe1_b	HUWE1	RPE1_scRR1_Lot1_WholeS_015	0.316697
	ENSG00000086758	rpe1_b	HUWE1	RPE1_scRR1_Lot1_WholeS_016	0.271232
	ENSG00000086758	rpe1_b	HUWE1	RPE1_scRR1_Lot1_WholeS_003	0.35822
	ENSG00000086758	rpe1_b	HUWE1	RPE1_scRR1_Lot1_WholeS_005	0.309444
	ENSG00000086758	rpe1_b	HUWE1	RPE1_scRR1_Lot1_WholeS_006	0.321852
	ENSG00000086758	rpe1_b	HUWE1	RPE1_scRR1_Lot1_WholeS_007	0.337416
	ENSG00000086758	rpe1_b	HUWE1	RPE1_scRR1_Lot1_WholeS_008	0.279949
	ENSG00000086758	rpe1_b	HUWE1	RPE1_scRR1_Lot2_WholeS_011	0.298691
	ENSG00000086758	rpe1_b	HUWE1	RPE1_scRR1_Lot2_WholeS_016	0.249603
	ENSG00000086758	rpe1_b	HUWE1	RPE1_scRR1_Lot2_WholeS_002	0.240404
	ENSG00000086758	rpe1_b	HUWE1	RPE1_scRR1_Lot2_WholeS_020	0.30077
	ENSG00000086758	rpe1_b	HUWE1	RPE1_scRR1_Lot2_WholeS_024	0.287106
	ENSG00000086758	rpe1_b	HUWE1	RPE1_scRR1_Lot2_WholeS_026	0.42901
	ENSG00000086758	rpe1_b	HUWE1	RPE1_scRR1_Lot2_WholeS_028	0.252788
	ENSG00000086758	rpe1_b	HUWE1	RPE1_scRR1_Lot2_WholeS_031	0.258942
	ENSG00000086758	rpe1_b	HUWE1	RPE1_scRR1_Lot2_WholeS_035	0.400014
	ENSG00000086758	rpe1_b	HUWE1	RPE1_scRR1_Lot2_WholeS_037	0.389301
	ENSG00000086758	rpe1_b	HUWE1	RPE1_scRR1_Lot2_WholeS_004	0.229681
	ENSG00000086758	rpe1_b	HUWE1	RPE1_scRR1_Lot2_WholeS_043	0.298917
	ENSG00000086758	rpe1_b	HUWE1	RPE1_scRR1_Lot2_WholeS_044	0.322943
	ENSG00000086758	rpe1_b	HUWE1	RPE1_scRR1_Lot2_WholeS_045	0.264347
	ENSG00000086758	rpe1_b	HUWE1	RPE1_scRR1_Lot2_WholeS_048	0.260802
	ENSG00000086758	rpe1_b	HUWE1	RPE1_scRR1_Lot2_WholeS_049	0.238043
	ENSG00000086758	rpe1_b	HUWE1	RPE1_scRR1_Lot2_WholeS_051	0.293777
	ENSG00000086758	rpe1_b	HUWE1	RPE1_scRR1_Lot2_WholeS_054	0.292361
	ENSG00000086758	rpe1_b	HUWE1	RPE1_scRR1_Lot2_WholeS_058	0.337876
	ENSG00000086758	rpe1_b	HUWE1	RPE1_scRR1_Lot2_WholeS_064	0.329448
	ENSG00000086758	rpe1_b	HUWE1	RPE1_scRR1_Lot2_WholeS_066	0.295188
	ENSG00000086758	rpe1_b	HUWE1	RPE1_scRR1_Lot2_WholeS_070	0.340015
	ENSG00000086758	rpe1_b	HUWE1	RPE1_scRR1_Lot2_WholeS_074	0.321072
	ENSG00000086758	rpe1_b	HUWE1	RPE1_scRR1_Lot2_WholeS_095	0.5
	ENSG00000086758	rpe1_b	HUWE1	RPE1_scRR3_Lot1_WholeS_013	0.221585
	ENSG00000086758	rpe1_b	HUWE1	RPE1_scRR3_Lot1_WholeS_019	0.318494
	ENSG00000086758	rpe1_b	HUWE1	RPE1_scRR3_Lot1_WholeS_003	0.293196
	ENSG00000086758	rpe1_b	HUWE1	RPE1_scRR3_Lot1_WholeS_006	0.346738
	ENSG00000086758	rpe1_b	HUWE1	RPE1_scRR3_Lot1_WholeS_007	0.364341
	ENSG00000086758	rpe1_b	HUWE1	RPE1_scRR3_Lot1_WholeS_009	0.229662
	ENSG00000086758	rpe1_b	HUWE1	RPE1_scRR3_Lot2_WholeS_011	0.259367
	ENSG00000086758	rpe1_b	HUWE1	RPE1_scRR3_Lot2_WholeS_012	0.31118
	ENSG00000086758	rpe1_b	HUWE1	RPE1_scRR3_Lot2_WholeS_013	0.30868
	ENSG00000086758	rpe1_b	HUWE1	RPE1_scRR3_Lot2_WholeS_014	0.220081
	ENSG00000086758	rpe1_b	HUWE1	RPE1_scRR3_Lot2_WholeS_015	0.276333
	ENSG00000086758	rpe1_b	HUWE1	RPE1_scRR3_Lot2_WholeS_016	0.25808
	ENSG00000086758	rpe1_b	HUWE1	RPE1_scRR3_Lot2_WholeS_008	0.23835
	ENSG00000086758	rpe1_b	HUWE1	RPE1_scRR3_Lot2_WholeS_009	0.249423
	ENSG00000086758	rpe1_b	HUWE1	RPE1_scRR3_G0_WholeS_002	0.395478
	ENSG00000086758	rpe1_b	HUWE1	RPE1_scRR3_G0_WholeS_015	0.229893
	ENSG00000131724	monoallelic	IL13RA1	RPE1_scRR1_Lot1_WholeS_013	0.0216762
	ENSG00000131724	monoallelic	IL13RA1	RPE1_scRR1_Lot1_WholeS_014	0.0923295
	ENSG00000131724	monoallelic	IL13RA1	RPE1_scRR1_Lot1_WholeS_015	0.033052
	ENSG00000131724	monoallelic	IL13RA1	RPE1_scRR1_Lot1_WholeS_016	8.17012e-07
	ENSG00000131724	monoallelic	IL13RA1	RPE1_scRR1_Lot1_WholeS_003	0.0886473
	ENSG00000131724	monoallelic	IL13RA1	RPE1_scRR1_Lot1_WholeS_005	0.204014
	ENSG00000131724	monoallelic	IL13RA1	RPE1_scRR1_Lot1_WholeS_006	0.134626
	ENSG00000131724	monoallelic	IL13RA1	RPE1_scRR1_Lot1_WholeS_007	0.00412219
	ENSG00000131724	monoallelic	IL13RA1	RPE1_scRR1_Lot1_WholeS_008	0.246089
	ENSG00000131724	monoallelic	IL13RA1	RPE1_scRR1_Lot2_WholeS_011	0.5
	ENSG00000131724	monoallelic	IL13RA1	RPE1_scRR1_Lot2_WholeS_016	0.0631375
	ENSG00000131724	monoallelic	IL13RA1	RPE1_scRR1_Lot2_WholeS_002	0.0792039
	ENSG00000131724	monoallelic	IL13RA1	RPE1_scRR1_Lot2_WholeS_020	0.00149301
	ENSG00000131724	monoallelic	IL13RA1	RPE1_scRR1_Lot2_WholeS_024	0.183099
	ENSG00000131724	monoallelic	IL13RA1	RPE1_scRR1_Lot2_WholeS_026	0.15716
	ENSG00000131724	monoallelic	IL13RA1	RPE1_scRR1_Lot2_WholeS_028	0.00119325
	ENSG00000131724	monoallelic	IL13RA1	RPE1_scRR1_Lot2_WholeS_031	0.00428365
	ENSG00000131724	monoallelic	IL13RA1	RPE1_scRR1_Lot2_WholeS_035	0.24713
	ENSG00000131724	monoallelic	IL13RA1	RPE1_scRR1_Lot2_WholeS_037	0.278759
	ENSG00000131724	monoallelic	IL13RA1	RPE1_scRR1_Lot2_WholeS_004	0.0975303
	ENSG00000131724	monoallelic	IL13RA1	RPE1_scRR1_Lot2_WholeS_043	0.197946
	ENSG00000131724	monoallelic	IL13RA1	RPE1_scRR1_Lot2_WholeS_044	0.126296
	ENSG00000131724	monoallelic	IL13RA1	RPE1_scRR1_Lot2_WholeS_045	0.135582
	ENSG00000131724	monoallelic	IL13RA1	RPE1_scRR1_Lot2_WholeS_048	0.0630027
	ENSG00000131724	monoallelic	IL13RA1	RPE1_scRR1_Lot2_WholeS_049	0.00120366
	ENSG00000131724	monoallelic	IL13RA1	RPE1_scRR1_Lot2_WholeS_051	0.00692723
	ENSG00000131724	monoallelic	IL13RA1	RPE1_scRR1_Lot2_WholeS_054	0.128657
	ENSG00000131724	monoallelic	IL13RA1	RPE1_scRR1_Lot2_WholeS_058	0.0047639
	ENSG00000131724	monoallelic	IL13RA1	RPE1_scRR1_Lot2_WholeS_064	0.080939
	ENSG00000131724	monoallelic	IL13RA1	RPE1_scRR1_Lot2_WholeS_066	0.334098
	ENSG00000131724	monoallelic	IL13RA1	RPE1_scRR1_Lot2_WholeS_070	0.259112
	ENSG00000131724	monoallelic	IL13RA1	RPE1_scRR1_Lot2_WholeS_074	0.159193
	ENSG00000131724	monoallelic	IL13RA1	RPE1_scRR1_Lot2_WholeS_095	1.52123e-07
	ENSG00000131724	monoallelic	IL13RA1	RPE1_scRR3_Lot1_WholeS_013	1.33074e-05
	ENSG00000131724	monoallelic	IL13RA1	RPE1_scRR3_Lot1_WholeS_019	0.111545
	ENSG00000131724	monoallelic	IL13RA1	RPE1_scRR3_Lot1_WholeS_003	0.151278
	ENSG00000131724	monoallelic	IL13RA1	RPE1_scRR3_Lot1_WholeS_006	0.0892547
	ENSG00000131724	monoallelic	IL13RA1	RPE1_scRR3_Lot1_WholeS_007	0.123729
	ENSG00000131724	monoallelic	IL13RA1	RPE1_scRR3_Lot1_WholeS_009	0.157554
	ENSG00000131724	monoallelic	IL13RA1	RPE1_scRR3_Lot2_WholeS_011	0.0494593
	ENSG00000131724	monoallelic	IL13RA1	RPE1_scRR3_Lot2_WholeS_012	0.156308
	ENSG00000131724	monoallelic	IL13RA1	RPE1_scRR3_Lot2_WholeS_013	0.109098
	ENSG00000131724	monoallelic	IL13RA1	RPE1_scRR3_Lot2_WholeS_014	0.110484
	ENSG00000131724	monoallelic	IL13RA1	RPE1_scRR3_Lot2_WholeS_015	0.274379
	ENSG00000131724	monoallelic	IL13RA1	RPE1_scRR3_Lot2_WholeS_016	0.138936
	ENSG00000131724	monoallelic	IL13RA1	RPE1_scRR3_Lot2_WholeS_008	0.000216699
	ENSG00000131724	monoallelic	IL13RA1	RPE1_scRR3_Lot2_WholeS_009	0.0996208
	ENSG00000131724	monoallelic	IL13RA1	RPE1_scRR3_G0_WholeS_002	0.100977
	ENSG00000131724	monoallelic	IL13RA1	RPE1_scRR3_G0_WholeS_015	0.0370795
	ENSG00000005893	rpe1_b	LAMP2	RPE1_scRR1_Lot1_WholeS_013	0.186809
	ENSG00000005893	rpe1_b	LAMP2	RPE1_scRR1_Lot1_WholeS_014	0.102598
	ENSG00000005893	rpe1_b	LAMP2	RPE1_scRR1_Lot1_WholeS_015	0.124535
	ENSG00000005893	rpe1_b	LAMP2	RPE1_scRR1_Lot1_WholeS_016	0.139977
	ENSG00000005893	rpe1_b	LAMP2	RPE1_scRR1_Lot1_WholeS_003	0.130882
	ENSG00000005893	rpe1_b	LAMP2	RPE1_scRR1_Lot1_WholeS_005	0.164323
	ENSG00000005893	rpe1_b	LAMP2	RPE1_scRR1_Lot1_WholeS_006	0.194294
	ENSG00000005893	rpe1_b	LAMP2	RPE1_scRR1_Lot1_WholeS_007	0.121678
	ENSG00000005893	rpe1_b	LAMP2	RPE1_scRR1_Lot1_WholeS_008	0.172594
	ENSG00000005893	rpe1_b	LAMP2	RPE1_scRR1_Lot2_WholeS_011	0.196034
	ENSG00000005893	rpe1_b	LAMP2	RPE1_scRR1_Lot2_WholeS_016	0.167354
	ENSG00000005893	rpe1_b	LAMP2	RPE1_scRR1_Lot2_WholeS_002	0.25911
	ENSG00000005893	rpe1_b	LAMP2	RPE1_scRR1_Lot2_WholeS_020	0.128107
	ENSG00000005893	rpe1_b	LAMP2	RPE1_scRR1_Lot2_WholeS_024	0.125549
	ENSG00000005893	rpe1_b	LAMP2	RPE1_scRR1_Lot2_WholeS_026	0.19312
	ENSG00000005893	rpe1_b	LAMP2	RPE1_scRR1_Lot2_WholeS_028	0.128375
	ENSG00000005893	rpe1_b	LAMP2	RPE1_scRR1_Lot2_WholeS_031	0.0928937
	ENSG00000005893	rpe1_b	LAMP2	RPE1_scRR1_Lot2_WholeS_035	0.0594678
	ENSG00000005893	rpe1_b	LAMP2	RPE1_scRR1_Lot2_WholeS_037	0.225286
	ENSG00000005893	rpe1_b	LAMP2	RPE1_scRR1_Lot2_WholeS_004	0.205632
	ENSG00000005893	rpe1_b	LAMP2	RPE1_scRR1_Lot2_WholeS_043	0.125109
	ENSG00000005893	rpe1_b	LAMP2	RPE1_scRR1_Lot2_WholeS_044	0.146348
	ENSG00000005893	rpe1_b	LAMP2	RPE1_scRR1_Lot2_WholeS_045	0.099059
	ENSG00000005893	rpe1_b	LAMP2	RPE1_scRR1_Lot2_WholeS_048	0.072465
	ENSG00000005893	rpe1_b	LAMP2	RPE1_scRR1_Lot2_WholeS_049	0.0633428
	ENSG00000005893	rpe1_b	LAMP2	RPE1_scRR1_Lot2_WholeS_051	0.163873
	ENSG00000005893	rpe1_b	LAMP2	RPE1_scRR1_Lot2_WholeS_054	0.202431
	ENSG00000005893	rpe1_b	LAMP2	RPE1_scRR1_Lot2_WholeS_058	0.200195
	ENSG00000005893	rpe1_b	LAMP2	RPE1_scRR1_Lot2_WholeS_064	0.140356
	ENSG00000005893	rpe1_b	LAMP2	RPE1_scRR1_Lot2_WholeS_066	0.15903
	ENSG00000005893	rpe1_b	LAMP2	RPE1_scRR1_Lot2_WholeS_070	0.17554
	ENSG00000005893	rpe1_b	LAMP2	RPE1_scRR1_Lot2_WholeS_074	0.075521
	ENSG00000005893	rpe1_b	LAMP2	RPE1_scRR1_Lot2_WholeS_095	0.115643
	ENSG00000005893	rpe1_b	LAMP2	RPE1_scRR3_Lot1_WholeS_013	0.151999
	ENSG00000005893	rpe1_b	LAMP2	RPE1_scRR3_Lot1_WholeS_019	0.0914911
	ENSG00000005893	rpe1_b	LAMP2	RPE1_scRR3_Lot1_WholeS_003	0.115441
	ENSG00000005893	rpe1_b	LAMP2	RPE1_scRR3_Lot1_WholeS_006	0.213023
	ENSG00000005893	rpe1_b	LAMP2	RPE1_scRR3_Lot1_WholeS_007	0.181114
	ENSG00000005893	rpe1_b	LAMP2	RPE1_scRR3_Lot1_WholeS_009	0.105983
	ENSG00000005893	rpe1_b	LAMP2	RPE1_scRR3_Lot2_WholeS_011	0.113848
	ENSG00000005893	rpe1_b	LAMP2	RPE1_scRR3_Lot2_WholeS_012	0.192358
	ENSG00000005893	rpe1_b	LAMP2	RPE1_scRR3_Lot2_WholeS_013	0.181204
	ENSG00000005893	rpe1_b	LAMP2	RPE1_scRR3_Lot2_WholeS_014	0.257858
	ENSG00000005893	rpe1_b	LAMP2	RPE1_scRR3_Lot2_WholeS_015	0.19075
	ENSG00000005893	rpe1_b	LAMP2	RPE1_scRR3_Lot2_WholeS_016	0.158099
	ENSG00000005893	rpe1_b	LAMP2	RPE1_scRR3_Lot2_WholeS_008	0.22834
	ENSG00000005893	rpe1_b	LAMP2	RPE1_scRR3_Lot2_WholeS_009	0.112365
	ENSG00000005893	rpe1_b	LAMP2	RPE1_scRR3_G0_WholeS_002	0.308779
	ENSG00000005893	rpe1_b	LAMP2	RPE1_scRR3_G0_WholeS_015	0.26637
	ENSG00000179222	monoallelic	MAGED1	RPE1_scRR1_Lot1_WholeS_013	0.00399657
	ENSG00000179222	monoallelic	MAGED1	RPE1_scRR1_Lot1_WholeS_014	9.69828e-06
	ENSG00000179222	monoallelic	MAGED1	RPE1_scRR1_Lot1_WholeS_015	0.000198855
	ENSG00000179222	monoallelic	MAGED1	RPE1_scRR1_Lot1_WholeS_016	1.95507e-05
	ENSG00000179222	monoallelic	MAGED1	RPE1_scRR1_Lot1_WholeS_003	0.00256755
	ENSG00000179222	monoallelic	MAGED1	RPE1_scRR1_Lot1_WholeS_005	9.85139e-05
	ENSG00000179222	monoallelic	MAGED1	RPE1_scRR1_Lot1_WholeS_006	3.64152e-05
	ENSG00000179222	monoallelic	MAGED1	RPE1_scRR1_Lot1_WholeS_007	6.67466e-06
	ENSG00000179222	monoallelic	MAGED1	RPE1_scRR1_Lot1_WholeS_008	0.0323713
	ENSG00000179222	monoallelic	MAGED1	RPE1_scRR1_Lot2_WholeS_011	7.9952e-05
	ENSG00000179222	monoallelic	MAGED1	RPE1_scRR1_Lot2_WholeS_016	2.29026e-06
	ENSG00000179222	monoallelic	MAGED1	RPE1_scRR1_Lot2_WholeS_002	5.51133e-08
	ENSG00000179222	monoallelic	MAGED1	RPE1_scRR1_Lot2_WholeS_020	0.00240809
	ENSG00000179222	monoallelic	MAGED1	RPE1_scRR1_Lot2_WholeS_024	0.00396232
	ENSG00000179222	monoallelic	MAGED1	RPE1_scRR1_Lot2_WholeS_026	4.64623e-05
	ENSG00000179222	monoallelic	MAGED1	RPE1_scRR1_Lot2_WholeS_028	2.97856e-06
	ENSG00000179222	monoallelic	MAGED1	RPE1_scRR1_Lot2_WholeS_031	0.000286427
	ENSG00000179222	monoallelic	MAGED1	RPE1_scRR1_Lot2_WholeS_035	0.0365164
	ENSG00000179222	monoallelic	MAGED1	RPE1_scRR1_Lot2_WholeS_037	2.13056e-06
	ENSG00000179222	monoallelic	MAGED1	RPE1_scRR1_Lot2_WholeS_004	1.92864e-05
	ENSG00000179222	monoallelic	MAGED1	RPE1_scRR1_Lot2_WholeS_043	4.04615e-05
	ENSG00000179222	monoallelic	MAGED1	RPE1_scRR1_Lot2_WholeS_044	0.0526632
	ENSG00000179222	monoallelic	MAGED1	RPE1_scRR1_Lot2_WholeS_045	3.84148e-05
	ENSG00000179222	monoallelic	MAGED1	RPE1_scRR1_Lot2_WholeS_048	8.98622e-05
	ENSG00000179222	monoallelic	MAGED1	RPE1_scRR1_Lot2_WholeS_049	0.0011579
	ENSG00000179222	monoallelic	MAGED1	RPE1_scRR1_Lot2_WholeS_051	0.0200007
	ENSG00000179222	monoallelic	MAGED1	RPE1_scRR1_Lot2_WholeS_054	0.000355785
	ENSG00000179222	monoallelic	MAGED1	RPE1_scRR1_Lot2_WholeS_058	1.78446e-07
	ENSG00000179222	monoallelic	MAGED1	RPE1_scRR1_Lot2_WholeS_064	0.000123364
	ENSG00000179222	monoallelic	MAGED1	RPE1_scRR1_Lot2_WholeS_066	1.95679e-05
	ENSG00000179222	monoallelic	MAGED1	RPE1_scRR1_Lot2_WholeS_070	3.29274e-05
	ENSG00000179222	monoallelic	MAGED1	RPE1_scRR1_Lot2_WholeS_074	4.74358e-07
	ENSG00000179222	monoallelic	MAGED1	RPE1_scRR1_Lot2_WholeS_095	0.00295705
	ENSG00000179222	monoallelic	MAGED1	RPE1_scRR3_Lot1_WholeS_013	0.0010757
	ENSG00000179222	monoallelic	MAGED1	RPE1_scRR3_Lot1_WholeS_019	8.56433e-05
	ENSG00000179222	monoallelic	MAGED1	RPE1_scRR3_Lot1_WholeS_003	0.000129895
	ENSG00000179222	monoallelic	MAGED1	RPE1_scRR3_Lot1_WholeS_006	1.21348e-06
	ENSG00000179222	monoallelic	MAGED1	RPE1_scRR3_Lot1_WholeS_007	0.000649156
	ENSG00000179222	monoallelic	MAGED1	RPE1_scRR3_Lot1_WholeS_009	1.35009e-05
	ENSG00000179222	monoallelic	MAGED1	RPE1_scRR3_Lot2_WholeS_011	0.000107463
	ENSG00000179222	monoallelic	MAGED1	RPE1_scRR3_Lot2_WholeS_012	0.00483337
	ENSG00000179222	monoallelic	MAGED1	RPE1_scRR3_Lot2_WholeS_013	0.000352703
	ENSG00000179222	monoallelic	MAGED1	RPE1_scRR3_Lot2_WholeS_014	4.00107e-05
	ENSG00000179222	monoallelic	MAGED1	RPE1_scRR3_Lot2_WholeS_015	0.000261621
	ENSG00000179222	monoallelic	MAGED1	RPE1_scRR3_Lot2_WholeS_016	0.0213015
	ENSG00000179222	monoallelic	MAGED1	RPE1_scRR3_Lot2_WholeS_008	2.3006e-05
	ENSG00000179222	monoallelic	MAGED1	RPE1_scRR3_Lot2_WholeS_009	3.41638e-05
	ENSG00000179222	monoallelic	MAGED1	RPE1_scRR3_G0_WholeS_002	0.00046133
	ENSG00000179222	monoallelic	MAGED1	RPE1_scRR3_G0_WholeS_015	0.000355483
	ENSG00000102316	monoallelic	MAGED2	RPE1_scRR1_Lot1_WholeS_013	3.91655e-12
	ENSG00000102316	monoallelic	MAGED2	RPE1_scRR1_Lot1_WholeS_014	5.04302e-12
	ENSG00000102316	monoallelic	MAGED2	RPE1_scRR1_Lot1_WholeS_015	0.018285
	ENSG00000102316	monoallelic	MAGED2	RPE1_scRR1_Lot1_WholeS_016	1.00115e-06
	ENSG00000102316	monoallelic	MAGED2	RPE1_scRR1_Lot1_WholeS_003	7.87118e-11
	ENSG00000102316	monoallelic	MAGED2	RPE1_scRR1_Lot1_WholeS_005	2.32697e-10
	ENSG00000102316	monoallelic	MAGED2	RPE1_scRR1_Lot1_WholeS_006	2.16242e-13
	ENSG00000102316	monoallelic	MAGED2	RPE1_scRR1_Lot1_WholeS_007	0.0909073
	ENSG00000102316	monoallelic	MAGED2	RPE1_scRR1_Lot1_WholeS_008	1.0331e-08
	ENSG00000102316	monoallelic	MAGED2	RPE1_scRR1_Lot2_WholeS_011	2.18536e-09
	ENSG00000102316	monoallelic	MAGED2	RPE1_scRR1_Lot2_WholeS_016	1.63183e-10
	ENSG00000102316	monoallelic	MAGED2	RPE1_scRR1_Lot2_WholeS_002	2.94838e-11
	ENSG00000102316	monoallelic	MAGED2	RPE1_scRR1_Lot2_WholeS_020	3.41557e-12
	ENSG00000102316	monoallelic	MAGED2	RPE1_scRR1_Lot2_WholeS_024	3.22317e-11
	ENSG00000102316	monoallelic	MAGED2	RPE1_scRR1_Lot2_WholeS_026	0.00259218
	ENSG00000102316	monoallelic	MAGED2	RPE1_scRR1_Lot2_WholeS_028	8.03167e-11
	ENSG00000102316	monoallelic	MAGED2	RPE1_scRR1_Lot2_WholeS_031	5.31458e-15
	ENSG00000102316	monoallelic	MAGED2	RPE1_scRR1_Lot2_WholeS_035	0.0451214
	ENSG00000102316	monoallelic	MAGED2	RPE1_scRR1_Lot2_WholeS_037	5.16596e-06
	ENSG00000102316	monoallelic	MAGED2	RPE1_scRR1_Lot2_WholeS_004	2.18489e-13
	ENSG00000102316	monoallelic	MAGED2	RPE1_scRR1_Lot2_WholeS_043	1.87836e-09
	ENSG00000102316	monoallelic	MAGED2	RPE1_scRR1_Lot2_WholeS_044	1.67373e-17
	ENSG00000102316	monoallelic	MAGED2	RPE1_scRR1_Lot2_WholeS_045	0.00169871
	ENSG00000102316	monoallelic	MAGED2	RPE1_scRR1_Lot2_WholeS_048	7.01233e-13
	ENSG00000102316	monoallelic	MAGED2	RPE1_scRR1_Lot2_WholeS_049	0.0092539
	ENSG00000102316	monoallelic	MAGED2	RPE1_scRR1_Lot2_WholeS_051	0.000404366
	ENSG00000102316	monoallelic	MAGED2	RPE1_scRR1_Lot2_WholeS_054	2.76187e-07
	ENSG00000102316	monoallelic	MAGED2	RPE1_scRR1_Lot2_WholeS_058	2.51289e-16
	ENSG00000102316	monoallelic	MAGED2	RPE1_scRR1_Lot2_WholeS_064	0.029769
	ENSG00000102316	monoallelic	MAGED2	RPE1_scRR1_Lot2_WholeS_066	1.98824e-09
	ENSG00000102316	monoallelic	MAGED2	RPE1_scRR1_Lot2_WholeS_070	3.74602e-08
	ENSG00000102316	monoallelic	MAGED2	RPE1_scRR1_Lot2_WholeS_074	0.00518262
	ENSG00000102316	monoallelic	MAGED2	RPE1_scRR1_Lot2_WholeS_095	9.70624e-12
	ENSG00000102316	monoallelic	MAGED2	RPE1_scRR3_Lot1_WholeS_013	1.86228e-10
	ENSG00000102316	monoallelic	MAGED2	RPE1_scRR3_Lot1_WholeS_019	0.0160049
	ENSG00000102316	monoallelic	MAGED2	RPE1_scRR3_Lot1_WholeS_003	2.56652e-11
	ENSG00000102316	monoallelic	MAGED2	RPE1_scRR3_Lot1_WholeS_006	1.44465e-11
	ENSG00000102316	monoallelic	MAGED2	RPE1_scRR3_Lot1_WholeS_007	0.179942
	ENSG00000102316	monoallelic	MAGED2	RPE1_scRR3_Lot1_WholeS_009	1.0849e-11
	ENSG00000102316	monoallelic	MAGED2	RPE1_scRR3_Lot2_WholeS_011	1.96063e-10
	ENSG00000102316	monoallelic	MAGED2	RPE1_scRR3_Lot2_WholeS_012	1.32664e-05
	ENSG00000102316	monoallelic	MAGED2	RPE1_scRR3_Lot2_WholeS_013	4.83185e-13
	ENSG00000102316	monoallelic	MAGED2	RPE1_scRR3_Lot2_WholeS_014	0.0344477
	ENSG00000102316	monoallelic	MAGED2	RPE1_scRR3_Lot2_WholeS_015	1.41795e-11
	ENSG00000102316	monoallelic	MAGED2	RPE1_scRR3_Lot2_WholeS_016	1.09564e-09
	ENSG00000102316	monoallelic	MAGED2	RPE1_scRR3_Lot2_WholeS_008	1.6036e-10
	ENSG00000102316	monoallelic	MAGED2	RPE1_scRR3_Lot2_WholeS_009	8.90936e-12
	ENSG00000102316	monoallelic	MAGED2	RPE1_scRR3_G0_WholeS_002	2.22503e-12
	ENSG00000102316	monoallelic	MAGED2	RPE1_scRR3_G0_WholeS_015	1.30127e-09
	ENSG00000182378	biallelic	PLCXD1	RPE1_scRR1_Lot1_WholeS_013	0.892081
	ENSG00000182378	biallelic	PLCXD1	RPE1_scRR1_Lot1_WholeS_014	0.593354
	ENSG00000182378	biallelic	PLCXD1	RPE1_scRR1_Lot1_WholeS_015	0.999715
	ENSG00000182378	biallelic	PLCXD1	RPE1_scRR1_Lot1_WholeS_016	0.32859
	ENSG00000182378	biallelic	PLCXD1	RPE1_scRR1_Lot1_WholeS_003	0.404883
	ENSG00000182378	biallelic	PLCXD1	RPE1_scRR1_Lot1_WholeS_005	0.697474
	ENSG00000182378	biallelic	PLCXD1	RPE1_scRR1_Lot1_WholeS_006	0.766125
	ENSG00000182378	biallelic	PLCXD1	RPE1_scRR1_Lot1_WholeS_007	0.498201
	ENSG00000182378	biallelic	PLCXD1	RPE1_scRR1_Lot1_WholeS_008	0.560429
	ENSG00000182378	biallelic	PLCXD1	RPE1_scRR1_Lot2_WholeS_011	0.864242
	ENSG00000182378	biallelic	PLCXD1	RPE1_scRR1_Lot2_WholeS_016	0.663817
	ENSG00000182378	biallelic	PLCXD1	RPE1_scRR1_Lot2_WholeS_002	0.615449
	ENSG00000182378	biallelic	PLCXD1	RPE1_scRR1_Lot2_WholeS_020	0.294349
	ENSG00000182378	biallelic	PLCXD1	RPE1_scRR1_Lot2_WholeS_024	0.567687
	ENSG00000182378	biallelic	PLCXD1	RPE1_scRR1_Lot2_WholeS_026	0.211686
	ENSG00000182378	biallelic	PLCXD1	RPE1_scRR1_Lot2_WholeS_028	0.781245
	ENSG00000182378	biallelic	PLCXD1	RPE1_scRR1_Lot2_WholeS_031	0.174647
	ENSG00000182378	biallelic	PLCXD1	RPE1_scRR1_Lot2_WholeS_035	0.702715
	ENSG00000182378	biallelic	PLCXD1	RPE1_scRR1_Lot2_WholeS_037	0.942894
	ENSG00000182378	biallelic	PLCXD1	RPE1_scRR1_Lot2_WholeS_004	0.146341
	ENSG00000182378	biallelic	PLCXD1	RPE1_scRR1_Lot2_WholeS_043	0.618214
	ENSG00000182378	biallelic	PLCXD1	RPE1_scRR1_Lot2_WholeS_044	0.293423
	ENSG00000182378	biallelic	PLCXD1	RPE1_scRR1_Lot2_WholeS_045	0.230704
	ENSG00000182378	biallelic	PLCXD1	RPE1_scRR1_Lot2_WholeS_048	0.596251
	ENSG00000182378	biallelic	PLCXD1	RPE1_scRR1_Lot2_WholeS_049	1
	ENSG00000182378	biallelic	PLCXD1	RPE1_scRR1_Lot2_WholeS_051	0.952515
	ENSG00000182378	biallelic	PLCXD1	RPE1_scRR1_Lot2_WholeS_054	0.642108
	ENSG00000182378	biallelic	PLCXD1	RPE1_scRR1_Lot2_WholeS_058	0.897819
	ENSG00000182378	biallelic	PLCXD1	RPE1_scRR1_Lot2_WholeS_064	0.166149
	ENSG00000182378	biallelic	PLCXD1	RPE1_scRR1_Lot2_WholeS_066	0.441728
	ENSG00000182378	biallelic	PLCXD1	RPE1_scRR1_Lot2_WholeS_070	0.916756
	ENSG00000182378	biallelic	PLCXD1	RPE1_scRR1_Lot2_WholeS_074	0.310374
	ENSG00000182378	biallelic	PLCXD1	RPE1_scRR1_Lot2_WholeS_095	0.373674
	ENSG00000182378	biallelic	PLCXD1	RPE1_scRR3_Lot1_WholeS_013	0.269472
	ENSG00000182378	biallelic	PLCXD1	RPE1_scRR3_Lot1_WholeS_019	0.824272
	ENSG00000182378	biallelic	PLCXD1	RPE1_scRR3_Lot1_WholeS_003	0.407356
	ENSG00000182378	biallelic	PLCXD1	RPE1_scRR3_Lot1_WholeS_006	0.507883
	ENSG00000182378	biallelic	PLCXD1	RPE1_scRR3_Lot1_WholeS_007	0.375289
	ENSG00000182378	biallelic	PLCXD1	RPE1_scRR3_Lot1_WholeS_009	0.000142418
	ENSG00000182378	biallelic	PLCXD1	RPE1_scRR3_Lot2_WholeS_011	0.594004
	ENSG00000182378	biallelic	PLCXD1	RPE1_scRR3_Lot2_WholeS_012	0.454643
	ENSG00000182378	biallelic	PLCXD1	RPE1_scRR3_Lot2_WholeS_013	0.353079
	ENSG00000182378	biallelic	PLCXD1	RPE1_scRR3_Lot2_WholeS_014	1
	ENSG00000182378	biallelic	PLCXD1	RPE1_scRR3_Lot2_WholeS_015	0.555965
	ENSG00000182378	biallelic	PLCXD1	RPE1_scRR3_Lot2_WholeS_016	0.38994
	ENSG00000182378	biallelic	PLCXD1	RPE1_scRR3_Lot2_WholeS_008	0.510143
	ENSG00000182378	biallelic	PLCXD1	RPE1_scRR3_Lot2_WholeS_009	0.207377
	ENSG00000182378	biallelic	PLCXD1	RPE1_scRR3_G0_WholeS_002	0.199023
	ENSG00000182378	biallelic	PLCXD1	RPE1_scRR3_G0_WholeS_015	0.0854959
	ENSG00000167393	biallelic	PPP2R3B	RPE1_scRR1_Lot1_WholeS_013	0.542895
	ENSG00000167393	biallelic	PPP2R3B	RPE1_scRR1_Lot1_WholeS_014	0.261899
	ENSG00000167393	biallelic	PPP2R3B	RPE1_scRR1_Lot1_WholeS_015	0.597962
	ENSG00000167393	biallelic	PPP2R3B	RPE1_scRR1_Lot1_WholeS_016	0.496808
	ENSG00000167393	biallelic	PPP2R3B	RPE1_scRR1_Lot1_WholeS_003	0.90333
	ENSG00000167393	biallelic	PPP2R3B	RPE1_scRR1_Lot1_WholeS_005	0.421761
	ENSG00000167393	biallelic	PPP2R3B	RPE1_scRR1_Lot1_WholeS_006	0.375081
	ENSG00000167393	biallelic	PPP2R3B	RPE1_scRR1_Lot1_WholeS_007	0.670674
	ENSG00000167393	biallelic	PPP2R3B	RPE1_scRR1_Lot1_WholeS_008	0.598945
	ENSG00000167393	biallelic	PPP2R3B	RPE1_scRR1_Lot2_WholeS_011	0.451725
	ENSG00000167393	biallelic	PPP2R3B	RPE1_scRR1_Lot2_WholeS_016	0.197054
	ENSG00000167393	biallelic	PPP2R3B	RPE1_scRR1_Lot2_WholeS_002	0.546768
	ENSG00000167393	biallelic	PPP2R3B	RPE1_scRR1_Lot2_WholeS_020	0.586587
	ENSG00000167393	biallelic	PPP2R3B	RPE1_scRR1_Lot2_WholeS_024	0.372616
	ENSG00000167393	biallelic	PPP2R3B	RPE1_scRR1_Lot2_WholeS_026	0.00250732
	ENSG00000167393	biallelic	PPP2R3B	RPE1_scRR1_Lot2_WholeS_028	0.387834
	ENSG00000167393	biallelic	PPP2R3B	RPE1_scRR1_Lot2_WholeS_031	0.394719
	ENSG00000167393	biallelic	PPP2R3B	RPE1_scRR1_Lot2_WholeS_035	0.328216
	ENSG00000167393	biallelic	PPP2R3B	RPE1_scRR1_Lot2_WholeS_037	0.401002
	ENSG00000167393	biallelic	PPP2R3B	RPE1_scRR1_Lot2_WholeS_004	0.29237
	ENSG00000167393	biallelic	PPP2R3B	RPE1_scRR1_Lot2_WholeS_043	0.486594
	ENSG00000167393	biallelic	PPP2R3B	RPE1_scRR1_Lot2_WholeS_044	0.138298
	ENSG00000167393	biallelic	PPP2R3B	RPE1_scRR1_Lot2_WholeS_045	0.874633
	ENSG00000167393	biallelic	PPP2R3B	RPE1_scRR1_Lot2_WholeS_048	0.389436
	ENSG00000167393	biallelic	PPP2R3B	RPE1_scRR1_Lot2_WholeS_049	0.315054
	ENSG00000167393	biallelic	PPP2R3B	RPE1_scRR1_Lot2_WholeS_051	0.415573
	ENSG00000167393	biallelic	PPP2R3B	RPE1_scRR1_Lot2_WholeS_054	0.82225
	ENSG00000167393	biallelic	PPP2R3B	RPE1_scRR1_Lot2_WholeS_058	0.972372
	ENSG00000167393	biallelic	PPP2R3B	RPE1_scRR1_Lot2_WholeS_064	0.263721
	ENSG00000167393	biallelic	PPP2R3B	RPE1_scRR1_Lot2_WholeS_066	0.659729
	ENSG00000167393	biallelic	PPP2R3B	RPE1_scRR1_Lot2_WholeS_070	0.427299
	ENSG00000167393	biallelic	PPP2R3B	RPE1_scRR1_Lot2_WholeS_074	0.722019
	ENSG00000167393	biallelic	PPP2R3B	RPE1_scRR1_Lot2_WholeS_095	0.5
	ENSG00000167393	biallelic	PPP2R3B	RPE1_scRR3_Lot1_WholeS_013	0.648065
	ENSG00000167393	biallelic	PPP2R3B	RPE1_scRR3_Lot1_WholeS_019	0.238433
	ENSG00000167393	biallelic	PPP2R3B	RPE1_scRR3_Lot1_WholeS_003	0.588941
	ENSG00000167393	biallelic	PPP2R3B	RPE1_scRR3_Lot1_WholeS_006	0.506816
	ENSG00000167393	biallelic	PPP2R3B	RPE1_scRR3_Lot1_WholeS_007	0.416089
	ENSG00000167393	biallelic	PPP2R3B	RPE1_scRR3_Lot1_WholeS_009	0.811084
	ENSG00000167393	biallelic	PPP2R3B	RPE1_scRR3_Lot2_WholeS_011	0.571753
	ENSG00000167393	biallelic	PPP2R3B	RPE1_scRR3_Lot2_WholeS_012	0.476501
	ENSG00000167393	biallelic	PPP2R3B	RPE1_scRR3_Lot2_WholeS_013	0.374464
	ENSG00000167393	biallelic	PPP2R3B	RPE1_scRR3_Lot2_WholeS_014	0.471414
	ENSG00000167393	biallelic	PPP2R3B	RPE1_scRR3_Lot2_WholeS_015	0.260492
	ENSG00000167393	biallelic	PPP2R3B	RPE1_scRR3_Lot2_WholeS_016	0.833406
	ENSG00000167393	biallelic	PPP2R3B	RPE1_scRR3_Lot2_WholeS_008	0.0160819
	ENSG00000167393	biallelic	PPP2R3B	RPE1_scRR3_Lot2_WholeS_009	0.381085
	ENSG00000167393	biallelic	PPP2R3B	RPE1_scRR3_G0_WholeS_002	0.693081
	ENSG00000167393	biallelic	PPP2R3B	RPE1_scRR3_G0_WholeS_015	0.439538
	ENSG00000177189	monoallelic	RPS6KA3	RPE1_scRR1_Lot1_WholeS_013	0.105463
	ENSG00000177189	monoallelic	RPS6KA3	RPE1_scRR1_Lot1_WholeS_014	0.0197202
	ENSG00000177189	monoallelic	RPS6KA3	RPE1_scRR1_Lot1_WholeS_015	1.57961e-05
	ENSG00000177189	monoallelic	RPS6KA3	RPE1_scRR1_Lot1_WholeS_016	0.000540205
	ENSG00000177189	monoallelic	RPS6KA3	RPE1_scRR1_Lot1_WholeS_003	0.017642
	ENSG00000177189	monoallelic	RPS6KA3	RPE1_scRR1_Lot1_WholeS_005	0.0144164
	ENSG00000177189	monoallelic	RPS6KA3	RPE1_scRR1_Lot1_WholeS_006	0.0356339
	ENSG00000177189	monoallelic	RPS6KA3	RPE1_scRR1_Lot1_WholeS_007	0.0802038
	ENSG00000177189	monoallelic	RPS6KA3	RPE1_scRR1_Lot1_WholeS_008	0.0468645
	ENSG00000177189	monoallelic	RPS6KA3	RPE1_scRR1_Lot2_WholeS_011	0.144423
	ENSG00000177189	monoallelic	RPS6KA3	RPE1_scRR1_Lot2_WholeS_016	0.332837
	ENSG00000177189	monoallelic	RPS6KA3	RPE1_scRR1_Lot2_WholeS_002	0.0375692
	ENSG00000177189	monoallelic	RPS6KA3	RPE1_scRR1_Lot2_WholeS_020	0.0422427
	ENSG00000177189	monoallelic	RPS6KA3	RPE1_scRR1_Lot2_WholeS_024	0.0309064
	ENSG00000177189	monoallelic	RPS6KA3	RPE1_scRR1_Lot2_WholeS_026	0.0228926
	ENSG00000177189	monoallelic	RPS6KA3	RPE1_scRR1_Lot2_WholeS_028	0.00735865
	ENSG00000177189	monoallelic	RPS6KA3	RPE1_scRR1_Lot2_WholeS_031	0.5
	ENSG00000177189	monoallelic	RPS6KA3	RPE1_scRR1_Lot2_WholeS_035	0.000718153
	ENSG00000177189	monoallelic	RPS6KA3	RPE1_scRR1_Lot2_WholeS_037	0.000600004
	ENSG00000177189	monoallelic	RPS6KA3	RPE1_scRR1_Lot2_WholeS_004	0.129477
	ENSG00000177189	monoallelic	RPS6KA3	RPE1_scRR1_Lot2_WholeS_043	0.140452
	ENSG00000177189	monoallelic	RPS6KA3	RPE1_scRR1_Lot2_WholeS_044	0.0909681
	ENSG00000177189	monoallelic	RPS6KA3	RPE1_scRR1_Lot2_WholeS_045	0.297996
	ENSG00000177189	monoallelic	RPS6KA3	RPE1_scRR1_Lot2_WholeS_048	0.0176245
	ENSG00000177189	monoallelic	RPS6KA3	RPE1_scRR1_Lot2_WholeS_049	0.0106099
	ENSG00000177189	monoallelic	RPS6KA3	RPE1_scRR1_Lot2_WholeS_051	7.18449e-06
	ENSG00000177189	monoallelic	RPS6KA3	RPE1_scRR1_Lot2_WholeS_054	0.00549165
	ENSG00000177189	monoallelic	RPS6KA3	RPE1_scRR1_Lot2_WholeS_058	0.155
	ENSG00000177189	monoallelic	RPS6KA3	RPE1_scRR1_Lot2_WholeS_064	0.0515763
	ENSG00000177189	monoallelic	RPS6KA3	RPE1_scRR1_Lot2_WholeS_066	0.09234
	ENSG00000177189	monoallelic	RPS6KA3	RPE1_scRR1_Lot2_WholeS_070	0.179514
	ENSG00000177189	monoallelic	RPS6KA3	RPE1_scRR1_Lot2_WholeS_074	0.111225
	ENSG00000177189	monoallelic	RPS6KA3	RPE1_scRR1_Lot2_WholeS_095	0.383594
	ENSG00000177189	monoallelic	RPS6KA3	RPE1_scRR3_Lot1_WholeS_013	0.0693599
	ENSG00000177189	monoallelic	RPS6KA3	RPE1_scRR3_Lot1_WholeS_019	0.0952052
	ENSG00000177189	monoallelic	RPS6KA3	RPE1_scRR3_Lot1_WholeS_003	0.0635585
	ENSG00000177189	monoallelic	RPS6KA3	RPE1_scRR3_Lot1_WholeS_006	0.0986487
	ENSG00000177189	monoallelic	RPS6KA3	RPE1_scRR3_Lot1_WholeS_007	0.305147
	ENSG00000177189	monoallelic	RPS6KA3	RPE1_scRR3_Lot1_WholeS_009	0.0207672
	ENSG00000177189	monoallelic	RPS6KA3	RPE1_scRR3_Lot2_WholeS_011	1.07786e-07
	ENSG00000177189	monoallelic	RPS6KA3	RPE1_scRR3_Lot2_WholeS_012	0.5
	ENSG00000177189	monoallelic	RPS6KA3	RPE1_scRR3_Lot2_WholeS_013	0.000957363
	ENSG00000177189	monoallelic	RPS6KA3	RPE1_scRR3_Lot2_WholeS_014	4.23729e-06
	ENSG00000177189	monoallelic	RPS6KA3	RPE1_scRR3_Lot2_WholeS_015	0.0938816
	ENSG00000177189	monoallelic	RPS6KA3	RPE1_scRR3_Lot2_WholeS_016	0.000736468
	ENSG00000177189	monoallelic	RPS6KA3	RPE1_scRR3_Lot2_WholeS_008	0.0917977
	ENSG00000177189	monoallelic	RPS6KA3	RPE1_scRR3_Lot2_WholeS_009	0.0340141
	ENSG00000177189	monoallelic	RPS6KA3	RPE1_scRR3_G0_WholeS_002	0.0700626
	ENSG00000177189	monoallelic	RPS6KA3	RPE1_scRR3_G0_WholeS_015	0.256179
	ENSG00000101955	monoallelic	SRPX	RPE1_scRR1_Lot1_WholeS_013	2.20388e-12
	ENSG00000101955	monoallelic	SRPX	RPE1_scRR1_Lot1_WholeS_014	5.02886e-07
	ENSG00000101955	monoallelic	SRPX	RPE1_scRR1_Lot1_WholeS_015	9.16461e-12
	ENSG00000101955	monoallelic	SRPX	RPE1_scRR1_Lot1_WholeS_016	0.0759333
	ENSG00000101955	monoallelic	SRPX	RPE1_scRR1_Lot1_WholeS_003	1.11945e-09
	ENSG00000101955	monoallelic	SRPX	RPE1_scRR1_Lot1_WholeS_005	1.37168e-08
	ENSG00000101955	monoallelic	SRPX	RPE1_scRR1_Lot1_WholeS_006	1.43461e-18
	ENSG00000101955	monoallelic	SRPX	RPE1_scRR1_Lot1_WholeS_007	0.00179343
	ENSG00000101955	monoallelic	SRPX	RPE1_scRR1_Lot1_WholeS_008	0.000391021
	ENSG00000101955	monoallelic	SRPX	RPE1_scRR1_Lot2_WholeS_011	3.51782e-10
	ENSG00000101955	monoallelic	SRPX	RPE1_scRR1_Lot2_WholeS_016	1.24118e-13
	ENSG00000101955	monoallelic	SRPX	RPE1_scRR1_Lot2_WholeS_002	1.6699e-05
	ENSG00000101955	monoallelic	SRPX	RPE1_scRR1_Lot2_WholeS_020	0.137536
	ENSG00000101955	monoallelic	SRPX	RPE1_scRR1_Lot2_WholeS_024	0.00127878
	ENSG00000101955	monoallelic	SRPX	RPE1_scRR1_Lot2_WholeS_026	1.83834e-14
	ENSG00000101955	monoallelic	SRPX	RPE1_scRR1_Lot2_WholeS_028	1.49017e-10
	ENSG00000101955	monoallelic	SRPX	RPE1_scRR1_Lot2_WholeS_031	1.70879e-05
	ENSG00000101955	monoallelic	SRPX	RPE1_scRR1_Lot2_WholeS_035	8.01201e-09
	ENSG00000101955	monoallelic	SRPX	RPE1_scRR1_Lot2_WholeS_037	0.123339
	ENSG00000101955	monoallelic	SRPX	RPE1_scRR1_Lot2_WholeS_004	3.80985e-06
	ENSG00000101955	monoallelic	SRPX	RPE1_scRR1_Lot2_WholeS_043	6.17539e-07
	ENSG00000101955	monoallelic	SRPX	RPE1_scRR1_Lot2_WholeS_044	5.2854e-13
	ENSG00000101955	monoallelic	SRPX	RPE1_scRR1_Lot2_WholeS_045	1.57818e-08
	ENSG00000101955	monoallelic	SRPX	RPE1_scRR1_Lot2_WholeS_048	5.02856e-10
	ENSG00000101955	monoallelic	SRPX	RPE1_scRR1_Lot2_WholeS_049	1.43072e-08
	ENSG00000101955	monoallelic	SRPX	RPE1_scRR1_Lot2_WholeS_051	0.000316565
	ENSG00000101955	monoallelic	SRPX	RPE1_scRR1_Lot2_WholeS_054	0.00184214
	ENSG00000101955	monoallelic	SRPX	RPE1_scRR1_Lot2_WholeS_058	3.37351e-06
	ENSG00000101955	monoallelic	SRPX	RPE1_scRR1_Lot2_WholeS_064	7.13001e-10
	ENSG00000101955	monoallelic	SRPX	RPE1_scRR1_Lot2_WholeS_066	0.021567
	ENSG00000101955	monoallelic	SRPX	RPE1_scRR1_Lot2_WholeS_070	0.144295
	ENSG00000101955	monoallelic	SRPX	RPE1_scRR1_Lot2_WholeS_074	0.0310488
	ENSG00000101955	monoallelic	SRPX	RPE1_scRR1_Lot2_WholeS_095	0.0372611
	ENSG00000101955	monoallelic	SRPX	RPE1_scRR3_Lot1_WholeS_013	7.2894e-07
	ENSG00000101955	monoallelic	SRPX	RPE1_scRR3_Lot1_WholeS_019	4.51765e-08
	ENSG00000101955	monoallelic	SRPX	RPE1_scRR3_Lot1_WholeS_003	2.22365e-10
	ENSG00000101955	monoallelic	SRPX	RPE1_scRR3_Lot1_WholeS_006	2.15196e-06
	ENSG00000101955	monoallelic	SRPX	RPE1_scRR3_Lot1_WholeS_007	1.26104e-07
	ENSG00000101955	monoallelic	SRPX	RPE1_scRR3_Lot1_WholeS_009	2.2006e-05
	ENSG00000101955	monoallelic	SRPX	RPE1_scRR3_Lot2_WholeS_011	1.36267e-06
	ENSG00000101955	monoallelic	SRPX	RPE1_scRR3_Lot2_WholeS_012	6.13932e-09
	ENSG00000101955	monoallelic	SRPX	RPE1_scRR3_Lot2_WholeS_013	1.89204e-07
	ENSG00000101955	monoallelic	SRPX	RPE1_scRR3_Lot2_WholeS_014	6.34784e-09
	ENSG00000101955	monoallelic	SRPX	RPE1_scRR3_Lot2_WholeS_015	0.000437141
	ENSG00000101955	monoallelic	SRPX	RPE1_scRR3_Lot2_WholeS_016	8.7198e-05
	ENSG00000101955	monoallelic	SRPX	RPE1_scRR3_Lot2_WholeS_008	1.35873e-05
	ENSG00000101955	monoallelic	SRPX	RPE1_scRR3_Lot2_WholeS_009	7.26697e-09
	ENSG00000101955	monoallelic	SRPX	RPE1_scRR3_G0_WholeS_002	4.74479e-10
	ENSG00000101955	monoallelic	SRPX	RPE1_scRR3_G0_WholeS_015	0.119403
	ENSG00000126768	monoallelic	TIMM17B	RPE1_scRR1_Lot1_WholeS_013	2.74193e-21
	ENSG00000126768	monoallelic	TIMM17B	RPE1_scRR1_Lot1_WholeS_014	1.47279e-21
	ENSG00000126768	monoallelic	TIMM17B	RPE1_scRR1_Lot1_WholeS_015	0.0384389
	ENSG00000126768	monoallelic	TIMM17B	RPE1_scRR1_Lot1_WholeS_016	0.0173525
	ENSG00000126768	monoallelic	TIMM17B	RPE1_scRR1_Lot1_WholeS_003	0.0123461
	ENSG00000126768	monoallelic	TIMM17B	RPE1_scRR1_Lot1_WholeS_005	0.0307241
	ENSG00000126768	monoallelic	TIMM17B	RPE1_scRR1_Lot1_WholeS_006	3.24561e-17
	ENSG00000126768	monoallelic	TIMM17B	RPE1_scRR1_Lot1_WholeS_007	0.0427997
	ENSG00000126768	monoallelic	TIMM17B	RPE1_scRR1_Lot1_WholeS_008	1.26759e-15
	ENSG00000126768	monoallelic	TIMM17B	RPE1_scRR1_Lot2_WholeS_011	2.94717e-10
	ENSG00000126768	monoallelic	TIMM17B	RPE1_scRR1_Lot2_WholeS_016	0.5
	ENSG00000126768	monoallelic	TIMM17B	RPE1_scRR1_Lot2_WholeS_002	0.00795344
	ENSG00000126768	monoallelic	TIMM17B	RPE1_scRR1_Lot2_WholeS_020	9.63048e-22
	ENSG00000126768	monoallelic	TIMM17B	RPE1_scRR1_Lot2_WholeS_024	1.49869e-14
	ENSG00000126768	monoallelic	TIMM17B	RPE1_scRR1_Lot2_WholeS_026	8.10592e-19
	ENSG00000126768	monoallelic	TIMM17B	RPE1_scRR1_Lot2_WholeS_028	3.22407e-17
	ENSG00000126768	monoallelic	TIMM17B	RPE1_scRR1_Lot2_WholeS_031	7.37152e-14
	ENSG00000126768	monoallelic	TIMM17B	RPE1_scRR1_Lot2_WholeS_035	0.102173
	ENSG00000126768	monoallelic	TIMM17B	RPE1_scRR1_Lot2_WholeS_037	1.66075e-21
	ENSG00000126768	monoallelic	TIMM17B	RPE1_scRR1_Lot2_WholeS_004	1.26549e-23
	ENSG00000126768	monoallelic	TIMM17B	RPE1_scRR1_Lot2_WholeS_043	6.50349e-19
	ENSG00000126768	monoallelic	TIMM17B	RPE1_scRR1_Lot2_WholeS_044	0.0117287
	ENSG00000126768	monoallelic	TIMM17B	RPE1_scRR1_Lot2_WholeS_045	2.44605e-18
	ENSG00000126768	monoallelic	TIMM17B	RPE1_scRR1_Lot2_WholeS_048	0.0197674
	ENSG00000126768	monoallelic	TIMM17B	RPE1_scRR1_Lot2_WholeS_049	1.40566e-13
	ENSG00000126768	monoallelic	TIMM17B	RPE1_scRR1_Lot2_WholeS_051	8.87245e-14
	ENSG00000126768	monoallelic	TIMM17B	RPE1_scRR1_Lot2_WholeS_054	3.08701e-09
	ENSG00000126768	monoallelic	TIMM17B	RPE1_scRR1_Lot2_WholeS_058	3.55466e-11
	ENSG00000126768	monoallelic	TIMM17B	RPE1_scRR1_Lot2_WholeS_064	0.0416986
	ENSG00000126768	monoallelic	TIMM17B	RPE1_scRR1_Lot2_WholeS_066	3.96845e-29
	ENSG00000126768	monoallelic	TIMM17B	RPE1_scRR1_Lot2_WholeS_070	2.56414e-20
	ENSG00000126768	monoallelic	TIMM17B	RPE1_scRR1_Lot2_WholeS_074	1.48444e-29
	ENSG00000126768	monoallelic	TIMM17B	RPE1_scRR1_Lot2_WholeS_095	6.37329e-19
	ENSG00000126768	monoallelic	TIMM17B	RPE1_scRR3_Lot1_WholeS_013	6.93551e-17
	ENSG00000126768	monoallelic	TIMM17B	RPE1_scRR3_Lot1_WholeS_019	2.37566e-19
	ENSG00000126768	monoallelic	TIMM17B	RPE1_scRR3_Lot1_WholeS_003	0.0272309
	ENSG00000126768	monoallelic	TIMM17B	RPE1_scRR3_Lot1_WholeS_006	7.41991e-07
	ENSG00000126768	monoallelic	TIMM17B	RPE1_scRR3_Lot1_WholeS_007	0.0553176
	ENSG00000126768	monoallelic	TIMM17B	RPE1_scRR3_Lot1_WholeS_009	6.16428e-23
	ENSG00000126768	monoallelic	TIMM17B	RPE1_scRR3_Lot2_WholeS_011	0.0496834
	ENSG00000126768	monoallelic	TIMM17B	RPE1_scRR3_Lot2_WholeS_012	1.81381e-21
	ENSG00000126768	monoallelic	TIMM17B	RPE1_scRR3_Lot2_WholeS_013	0.0156576
	ENSG00000126768	monoallelic	TIMM17B	RPE1_scRR3_Lot2_WholeS_014	0.0274711
	ENSG00000126768	monoallelic	TIMM17B	RPE1_scRR3_Lot2_WholeS_015	0.0832544
	ENSG00000126768	monoallelic	TIMM17B	RPE1_scRR3_Lot2_WholeS_016	0.0266233
	ENSG00000126768	monoallelic	TIMM17B	RPE1_scRR3_Lot2_WholeS_008	6.65873e-09
	ENSG00000126768	monoallelic	TIMM17B	RPE1_scRR3_Lot2_WholeS_009	0.0200667
	ENSG00000126768	monoallelic	TIMM17B	RPE1_scRR3_G0_WholeS_002	0.0251204
	ENSG00000126768	monoallelic	TIMM17B	RPE1_scRR3_G0_WholeS_015	5.68392e-18
	ENSG00000102265	monoallelic	TIMP1	RPE1_scRR1_Lot1_WholeS_013	6.03123e-17
	ENSG00000102265	monoallelic	TIMP1	RPE1_scRR1_Lot1_WholeS_014	2.94686e-07
	ENSG00000102265	monoallelic	TIMP1	RPE1_scRR1_Lot1_WholeS_015	1.41826e-15
	ENSG00000102265	monoallelic	TIMP1	RPE1_scRR1_Lot1_WholeS_016	6.13089e-06
	ENSG00000102265	monoallelic	TIMP1	RPE1_scRR1_Lot1_WholeS_003	1.88805e-18
	ENSG00000102265	monoallelic	TIMP1	RPE1_scRR1_Lot1_WholeS_005	1.69496e-17
	ENSG00000102265	monoallelic	TIMP1	RPE1_scRR1_Lot1_WholeS_006	8.36524e-15
	ENSG00000102265	monoallelic	TIMP1	RPE1_scRR1_Lot1_WholeS_007	2.63718e-18
	ENSG00000102265	monoallelic	TIMP1	RPE1_scRR1_Lot1_WholeS_008	1.68871e-17
	ENSG00000102265	monoallelic	TIMP1	RPE1_scRR1_Lot2_WholeS_011	1.87772e-14
	ENSG00000102265	monoallelic	TIMP1	RPE1_scRR1_Lot2_WholeS_016	0.048995
	ENSG00000102265	monoallelic	TIMP1	RPE1_scRR1_Lot2_WholeS_002	2.4521e-22
	ENSG00000102265	monoallelic	TIMP1	RPE1_scRR1_Lot2_WholeS_020	7.96552e-12
	ENSG00000102265	monoallelic	TIMP1	RPE1_scRR1_Lot2_WholeS_024	1.20181e-13
	ENSG00000102265	monoallelic	TIMP1	RPE1_scRR1_Lot2_WholeS_026	0.0136986
	ENSG00000102265	monoallelic	TIMP1	RPE1_scRR1_Lot2_WholeS_028	4.34674e-11
	ENSG00000102265	monoallelic	TIMP1	RPE1_scRR1_Lot2_WholeS_031	2.5889e-10
	ENSG00000102265	monoallelic	TIMP1	RPE1_scRR1_Lot2_WholeS_035	1.95561e-17
	ENSG00000102265	monoallelic	TIMP1	RPE1_scRR1_Lot2_WholeS_037	1.36559e-07
	ENSG00000102265	monoallelic	TIMP1	RPE1_scRR1_Lot2_WholeS_004	4.6196e-11
	ENSG00000102265	monoallelic	TIMP1	RPE1_scRR1_Lot2_WholeS_043	9.07498e-14
	ENSG00000102265	monoallelic	TIMP1	RPE1_scRR1_Lot2_WholeS_044	1.60755e-13
	ENSG00000102265	monoallelic	TIMP1	RPE1_scRR1_Lot2_WholeS_045	8.72556e-19
	ENSG00000102265	monoallelic	TIMP1	RPE1_scRR1_Lot2_WholeS_048	5.14764e-18
	ENSG00000102265	monoallelic	TIMP1	RPE1_scRR1_Lot2_WholeS_049	2.12376e-11
	ENSG00000102265	monoallelic	TIMP1	RPE1_scRR1_Lot2_WholeS_051	9.71421e-10
	ENSG00000102265	monoallelic	TIMP1	RPE1_scRR1_Lot2_WholeS_054	6.36844e-09
	ENSG00000102265	monoallelic	TIMP1	RPE1_scRR1_Lot2_WholeS_058	2.69473e-17
	ENSG00000102265	monoallelic	TIMP1	RPE1_scRR1_Lot2_WholeS_064	3.1857e-18
	ENSG00000102265	monoallelic	TIMP1	RPE1_scRR1_Lot2_WholeS_066	1.43317e-06
	ENSG00000102265	monoallelic	TIMP1	RPE1_scRR1_Lot2_WholeS_070	1.48119e-16
	ENSG00000102265	monoallelic	TIMP1	RPE1_scRR1_Lot2_WholeS_074	5.37488e-09
	ENSG00000102265	monoallelic	TIMP1	RPE1_scRR1_Lot2_WholeS_095	1.2386e-16
	ENSG00000102265	monoallelic	TIMP1	RPE1_scRR3_Lot1_WholeS_013	6.51812e-14
	ENSG00000102265	monoallelic	TIMP1	RPE1_scRR3_Lot1_WholeS_019	3.23719e-16
	ENSG00000102265	monoallelic	TIMP1	RPE1_scRR3_Lot1_WholeS_003	5.56016e-23
	ENSG00000102265	monoallelic	TIMP1	RPE1_scRR3_Lot1_WholeS_006	2.28002e-07
	ENSG00000102265	monoallelic	TIMP1	RPE1_scRR3_Lot1_WholeS_007	3.15136e-09
	ENSG00000102265	monoallelic	TIMP1	RPE1_scRR3_Lot1_WholeS_009	4.91466e-09
	ENSG00000102265	monoallelic	TIMP1	RPE1_scRR3_Lot2_WholeS_011	6.08742e-12
	ENSG00000102265	monoallelic	TIMP1	RPE1_scRR3_Lot2_WholeS_012	8.83539e-09
	ENSG00000102265	monoallelic	TIMP1	RPE1_scRR3_Lot2_WholeS_013	7.71554e-16
	ENSG00000102265	monoallelic	TIMP1	RPE1_scRR3_Lot2_WholeS_014	6.45872e-14
	ENSG00000102265	monoallelic	TIMP1	RPE1_scRR3_Lot2_WholeS_015	3.94547e-09
	ENSG00000102265	monoallelic	TIMP1	RPE1_scRR3_Lot2_WholeS_016	3.40003e-17
	ENSG00000102265	monoallelic	TIMP1	RPE1_scRR3_Lot2_WholeS_008	3.82549e-11
	ENSG00000102265	monoallelic	TIMP1	RPE1_scRR3_Lot2_WholeS_009	2.93555e-18
	ENSG00000102265	monoallelic	TIMP1	RPE1_scRR3_G0_WholeS_002	0.0149632
	ENSG00000102265	monoallelic	TIMP1	RPE1_scRR3_G0_WholeS_015	0.0540541
	ENSG00000124486	rpe1_b	USP9X	RPE1_scRR1_Lot1_WholeS_013	0.122041
	ENSG00000124486	rpe1_b	USP9X	RPE1_scRR1_Lot1_WholeS_014	0.323406
	ENSG00000124486	rpe1_b	USP9X	RPE1_scRR1_Lot1_WholeS_015	0.0502052
	ENSG00000124486	rpe1_b	USP9X	RPE1_scRR1_Lot1_WholeS_016	0.0382836
	ENSG00000124486	rpe1_b	USP9X	RPE1_scRR1_Lot1_WholeS_003	0.115245
	ENSG00000124486	rpe1_b	USP9X	RPE1_scRR1_Lot1_WholeS_005	0.213213
	ENSG00000124486	rpe1_b	USP9X	RPE1_scRR1_Lot1_WholeS_006	0.377866
	ENSG00000124486	rpe1_b	USP9X	RPE1_scRR1_Lot1_WholeS_007	0.0807662
	ENSG00000124486	rpe1_b	USP9X	RPE1_scRR1_Lot1_WholeS_008	0.0204411
	ENSG00000124486	rpe1_b	USP9X	RPE1_scRR1_Lot2_WholeS_011	0.0796179
	ENSG00000124486	rpe1_b	USP9X	RPE1_scRR1_Lot2_WholeS_016	0.2551
	ENSG00000124486	rpe1_b	USP9X	RPE1_scRR1_Lot2_WholeS_002	0.0674981
	ENSG00000124486	rpe1_b	USP9X	RPE1_scRR1_Lot2_WholeS_020	0.103853
	ENSG00000124486	rpe1_b	USP9X	RPE1_scRR1_Lot2_WholeS_024	0.355602
	ENSG00000124486	rpe1_b	USP9X	RPE1_scRR1_Lot2_WholeS_026	0.0876987
	ENSG00000124486	rpe1_b	USP9X	RPE1_scRR1_Lot2_WholeS_028	0.0346295
	ENSG00000124486	rpe1_b	USP9X	RPE1_scRR1_Lot2_WholeS_031	0.30532
	ENSG00000124486	rpe1_b	USP9X	RPE1_scRR1_Lot2_WholeS_035	0.404842
	ENSG00000124486	rpe1_b	USP9X	RPE1_scRR1_Lot2_WholeS_037	0.150835
	ENSG00000124486	rpe1_b	USP9X	RPE1_scRR1_Lot2_WholeS_004	0.126359
	ENSG00000124486	rpe1_b	USP9X	RPE1_scRR1_Lot2_WholeS_043	0.194098
	ENSG00000124486	rpe1_b	USP9X	RPE1_scRR1_Lot2_WholeS_044	0.0510622
	ENSG00000124486	rpe1_b	USP9X	RPE1_scRR1_Lot2_WholeS_045	0.219924
	ENSG00000124486	rpe1_b	USP9X	RPE1_scRR1_Lot2_WholeS_048	0.0722863
	ENSG00000124486	rpe1_b	USP9X	RPE1_scRR1_Lot2_WholeS_049	0.167565
	ENSG00000124486	rpe1_b	USP9X	RPE1_scRR1_Lot2_WholeS_051	0.356956
	ENSG00000124486	rpe1_b	USP9X	RPE1_scRR1_Lot2_WholeS_054	0.375255
	ENSG00000124486	rpe1_b	USP9X	RPE1_scRR1_Lot2_WholeS_058	0.349913
	ENSG00000124486	rpe1_b	USP9X	RPE1_scRR1_Lot2_WholeS_064	0.26875
	ENSG00000124486	rpe1_b	USP9X	RPE1_scRR1_Lot2_WholeS_066	0.215588
	ENSG00000124486	rpe1_b	USP9X	RPE1_scRR1_Lot2_WholeS_070	0.13506
	ENSG00000124486	rpe1_b	USP9X	RPE1_scRR1_Lot2_WholeS_074	0.128235
	ENSG00000124486	rpe1_b	USP9X	RPE1_scRR1_Lot2_WholeS_095	0.394127
	ENSG00000124486	rpe1_b	USP9X	RPE1_scRR3_Lot1_WholeS_013	0.0394125
	ENSG00000124486	rpe1_b	USP9X	RPE1_scRR3_Lot1_WholeS_019	0.303668
	ENSG00000124486	rpe1_b	USP9X	RPE1_scRR3_Lot1_WholeS_003	0.346523
	ENSG00000124486	rpe1_b	USP9X	RPE1_scRR3_Lot1_WholeS_006	0.379681
	ENSG00000124486	rpe1_b	USP9X	RPE1_scRR3_Lot1_WholeS_007	0.183249
	ENSG00000124486	rpe1_b	USP9X	RPE1_scRR3_Lot1_WholeS_009	0.0707008
	ENSG00000124486	rpe1_b	USP9X	RPE1_scRR3_Lot2_WholeS_011	0.0594039
	ENSG00000124486	rpe1_b	USP9X	RPE1_scRR3_Lot2_WholeS_012	0.281965
	ENSG00000124486	rpe1_b	USP9X	RPE1_scRR3_Lot2_WholeS_013	0.364199
	ENSG00000124486	rpe1_b	USP9X	RPE1_scRR3_Lot2_WholeS_014	0.302042
	ENSG00000124486	rpe1_b	USP9X	RPE1_scRR3_Lot2_WholeS_015	0.385908
	ENSG00000124486	rpe1_b	USP9X	RPE1_scRR3_Lot2_WholeS_016	0.00966771
	ENSG00000124486	rpe1_b	USP9X	RPE1_scRR3_Lot2_WholeS_008	0.0418406
	ENSG00000124486	rpe1_b	USP9X	RPE1_scRR3_Lot2_WholeS_009	0.37607
	ENSG00000124486	rpe1_b	USP9X	RPE1_scRR3_G0_WholeS_002	0.163474
	ENSG00000124486	rpe1_b	USP9X	RPE1_scRR3_G0_WholeS_015	0.247555
	ENSG00000005889	biallelic	ZFX	RPE1_scRR1_Lot1_WholeS_013	0.674633
	ENSG00000005889	biallelic	ZFX	RPE1_scRR1_Lot1_WholeS_014	0.481489
	ENSG00000005889	biallelic	ZFX	RPE1_scRR1_Lot1_WholeS_015	0.58826
	ENSG00000005889	biallelic	ZFX	RPE1_scRR1_Lot1_WholeS_016	0.306835
	ENSG00000005889	biallelic	ZFX	RPE1_scRR1_Lot1_WholeS_003	0.395101
	ENSG00000005889	biallelic	ZFX	RPE1_scRR1_Lot1_WholeS_005	0.326761
	ENSG00000005889	biallelic	ZFX	RPE1_scRR1_Lot1_WholeS_006	0.593394
	ENSG00000005889	biallelic	ZFX	RPE1_scRR1_Lot1_WholeS_007	0.5
	ENSG00000005889	biallelic	ZFX	RPE1_scRR1_Lot1_WholeS_008	0.633588
	ENSG00000005889	biallelic	ZFX	RPE1_scRR1_Lot2_WholeS_011	0.36666
	ENSG00000005889	biallelic	ZFX	RPE1_scRR1_Lot2_WholeS_016	0.5
	ENSG00000005889	biallelic	ZFX	RPE1_scRR1_Lot2_WholeS_002	0.834566
	ENSG00000005889	biallelic	ZFX	RPE1_scRR1_Lot2_WholeS_020	0.666131
	ENSG00000005889	biallelic	ZFX	RPE1_scRR1_Lot2_WholeS_024	0.714856
	ENSG00000005889	biallelic	ZFX	RPE1_scRR1_Lot2_WholeS_026	0.383301
	ENSG00000005889	biallelic	ZFX	RPE1_scRR1_Lot2_WholeS_028	0.906947
	ENSG00000005889	biallelic	ZFX	RPE1_scRR1_Lot2_WholeS_031	0.5
	ENSG00000005889	biallelic	ZFX	RPE1_scRR1_Lot2_WholeS_035	0.862879
	ENSG00000005889	biallelic	ZFX	RPE1_scRR1_Lot2_WholeS_037	0.336201
	ENSG00000005889	biallelic	ZFX	RPE1_scRR1_Lot2_WholeS_004	0.678971
	ENSG00000005889	biallelic	ZFX	RPE1_scRR1_Lot2_WholeS_043	0.370047
	ENSG00000005889	biallelic	ZFX	RPE1_scRR1_Lot2_WholeS_044	0.264587
	ENSG00000005889	biallelic	ZFX	RPE1_scRR1_Lot2_WholeS_045	0.372395
	ENSG00000005889	biallelic	ZFX	RPE1_scRR1_Lot2_WholeS_048	0.415793
	ENSG00000005889	biallelic	ZFX	RPE1_scRR1_Lot2_WholeS_049	0.5
	ENSG00000005889	biallelic	ZFX	RPE1_scRR1_Lot2_WholeS_051	0.322236
	ENSG00000005889	biallelic	ZFX	RPE1_scRR1_Lot2_WholeS_054	0.986901
	ENSG00000005889	biallelic	ZFX	RPE1_scRR1_Lot2_WholeS_058	0.645379
	ENSG00000005889	biallelic	ZFX	RPE1_scRR1_Lot2_WholeS_064	0.485095
	ENSG00000005889	biallelic	ZFX	RPE1_scRR1_Lot2_WholeS_066	0.562865
	ENSG00000005889	biallelic	ZFX	RPE1_scRR1_Lot2_WholeS_070	0.329156
	ENSG00000005889	biallelic	ZFX	RPE1_scRR1_Lot2_WholeS_074	0.22533
	ENSG00000005889	biallelic	ZFX	RPE1_scRR1_Lot2_WholeS_095	0.568565
	ENSG00000005889	biallelic	ZFX	RPE1_scRR3_Lot1_WholeS_013	0.412714
	ENSG00000005889	biallelic	ZFX	RPE1_scRR3_Lot1_WholeS_019	0.579264
	ENSG00000005889	biallelic	ZFX	RPE1_scRR3_Lot1_WholeS_003	0.349177
	ENSG00000005889	biallelic	ZFX	RPE1_scRR3_Lot1_WholeS_006	0.535877
	ENSG00000005889	biallelic	ZFX	RPE1_scRR3_Lot1_WholeS_007	0.206758
	ENSG00000005889	biallelic	ZFX	RPE1_scRR3_Lot1_WholeS_009	0.385052
	ENSG00000005889	biallelic	ZFX	RPE1_scRR3_Lot2_WholeS_011	0.537015
	ENSG00000005889	biallelic	ZFX	RPE1_scRR3_Lot2_WholeS_012	0.00805923
	ENSG00000005889	biallelic	ZFX	RPE1_scRR3_Lot2_WholeS_013	0.5
	ENSG00000005889	biallelic	ZFX	RPE1_scRR3_Lot2_WholeS_014	0.334303
	ENSG00000005889	biallelic	ZFX	RPE1_scRR3_Lot2_WholeS_015	0.467618
	ENSG00000005889	biallelic	ZFX	RPE1_scRR3_Lot2_WholeS_016	0.313163
	ENSG00000005889	biallelic	ZFX	RPE1_scRR3_Lot2_WholeS_008	0.620231
	ENSG00000005889	biallelic	ZFX	RPE1_scRR3_Lot2_WholeS_009	0.427707
	ENSG00000005889	biallelic	ZFX	RPE1_scRR3_G0_WholeS_002	0.548155
	ENSG00000005889	biallelic	ZFX	RPE1_scRR3_G0_WholeS_015	0.51283

[truncated: 3 more sheets: Figure 4c, Figure 4f, Figure 5b]
